# Supplementary material for: A comprehensive comparative genomic analysis revealed that plant growth promoting traits are ubiquitous in strains of Stenotrophomonas
Source: Front Microbiol. 2024 May 16;15:1395477. doi: 10.3389/fmicb.2024.1395477 (PMC11138164; doi:10.3389/fmicb.2024.1395477)
Supplement: Supplementary file 4 [file Table_1.XLSX]

## Sheet: Sheet1
Supplementary Table 1: Basic Information of 213 Stenotrophomonas strains.
Genome No.	Species Name	Strain	Type Strain	Assembly Level	Genome size(Mb)	Genome G+C (%)	Number of CDS	number of GIs	Isolation source	Groups	Isolation Country	Completeness (%)	Contamination (%)	Accession Numbers	Number of xerC gene	Number of xerD gene	Number of smeD gene	Number of smeE gene	Number of smeF gene	Number of thuA gene	Number of wssD gene	Number of bscA gene	Number of lapA gene	Number of rfbA gene	Number of rfbB gene	Number of rfbC gene	Number of rfbD gene	Number of exoD gene	Number of gumD gene	Number of rpfC gene	Number of rpfF gene	Number of rpfG gene	Number of carA gene	Number of carB gene	Number of pcoI gene	Number of filA gene	Number of greA gene	Number of diguanylate cyclase gene	Number of speA gene	Number of aguA gene	Number of aguB gene	Number of speE gene	Number of metK gene	Number of speD gene	Number of ldcC gene	Number of trpA gene	Number of trpB gene	Number of trpC gene	Number of trpD gene
1	Stenotrophomonas acidaminiphila	T0-18	No	Chromosome	3.80579	69.13	3400	43	biofilm reactor	Environment	China	90.46	4.46	CP043567	1	1	1	1	1	0	1	1	1	1	1	1	1	1	0	1	1	1	1	1	1	1	1	1	1	1	1	1	1	1	1	1	1	1	1
2	Stenotrophomonas acidaminiphila	SPDF1	No	Chromosome	3.89816	68.80	3463	50	Cell culture medium	Environment	China	90.63	3.81	CP125110	1	1	1	1	1	0	1	1	1	1	1	1	1	1	0	1	1	1	1	1	1	1	1	1	1	1	1	1	1	1	0	1	1	1	1
3	Stenotrophomonas acidaminiphila	T25-65	No	Chromosome	3.91566	69.00	3430	43	biofilm reactor	Environment	China	90.91	4.98	CP043570	1	1	1	1	1	0	1	1	1	1	1	1	1	1	0	1	1	1	1	1	1	1	1	1	1	1	1	1	1	1	0	1	1	1	1
4	Stenotrophomonas geniculata	E119	No	Chromosome	4.46525	66.4	5181	33	feces	Clinical	South Korea	91.83	0.26	CP078103	1	1	1	1	1	0	0	0	1	1	1	1	1	1	0	1	1	1	1	1	0	1	1	1	1	1	1	1	1	1	1	1	1	1	1
5	Stenotrophomonas indicatrix	D763	No	Chromosome	4.61584	66.3	4095	32	soil of natural resort	Environment	Denmark	99.51	0.56	CP079106	1	1	1	1	1	0	1	1	1	1	1	1	1	1	0	1	1	1	1	1	0	1	1	1	1	1	1	1	1	1	1	1	1	1	1
6	Stenotrophomonas indicatrix	MGMM10	No	Chromosome	4.68467	66.5	4122	29	Rhizospheric soil	Environment	Russia	99.36	3.15	CP124546	1	1	1	1	1	0	0	0	1	1	1	1	1	1	0	1	1	1	1	1	0	1	1	1	1	1	1	1	1	1	1	1	1	1	1
7	Stenotrophomonas maltophilia	JV3	No	Complete	4.54448	66.9	4075	28	plants	Environment	Brazil	99.54	0.1	CP002986	1	1	1	1	1	0	0	1	1	1	1	1	1	1	0	1	1	1	1	1	0	1	1	1	1	1	1	1	1	1	1	1	1	1	1
8	Stenotrophomonas maltophilia	OUC_Est10	No	Chromosome	4.66874	66.3	4173	38	soil	Environment	China	99.64	0.33	CP015612	1	1	1	1	1	0	1	0	1	1	1	1	1	1	1	1	1	1	1	1	0	1	1	1	1	1	1	1	1	1	1	1	1	1	1
9	Stenotrophomonas maltophilia	CSM2	No	Chromosome	4.73905	66.6	4274	49	Laboratory sink	Environment	Mexico	99.5	0.45	CP025298	1	1	1	1	1	0	0	0	1	1	1	1	1	1	0	1	1	1	1	1	0	1	1	1	1	1	1	1	1	1	1	1	1	1	1
10	Stenotrophomonas maltophilia	291	No	Chromosome	4.54925	66.7	4109	25	rhizosphere	Environment	Brazil	99.5	0.12	CP033877	1	1	1	1	1	0	0	0	1	1	1	1	1	1	0	1	1	1	1	1	0	1	1	1	1	1	1	1	1	1	1	1	1	1	1
11	Stenotrophomonas maltophilia	KMM 349	No	Complete	4.5783	66.2	4036	28	sponge	Environment	Japan	99.54	0.06	AP021867	1	1	1	1	1	0	0	0	1	1	1	1	1	1	0	1	1	1	1	1	0	1	1	1	1	1	1	1	1	1	1	1	1	1	1
12	Stenotrophomonas maltophilia	T50-20	No	Chromosome	4.7777	66	4281	53	biofilm reactor	Environment	China	99.54	0.38	CP043578	1	1	1	1	1	0	0	0	1	1	1	1	1	1	1	1	1	1	1	1	0	1	1	1	1	1	1	1	1	1	1	1	1	1	1
13	Stenotrophomonas maltophilia	XL133	No	Chromosome	4.63014	66.4	4162	31	cucumber rhizosphere	Environment	China	99.51	0.25	CP083454	1	1	1	1	1	0	0	0	1	1	1	1	1	1	0	1	1	1	1	1	0	1	1	1	1	1	1	1	1	1	1	1	1	1	1
14	Stenotrophomonas maltophilia	JZL8	No	Chromosome	4.63543	66.3	4226	40	clivia	Environment	China	99.54	0.06	CP060259	1	1	1	1	1	0	0	0	1	1	1	1	1	1	1	1	1	1	1	1	0	1	1	1	1	1	1	1	1	1	1	1	1	1	1
15	Stenotrophomonas maltophilia	WGB211	No	Chromosome	4.91368	66	4461	46	shale	Environment	China	99.54	0.36	CP090418	1	1	1	1	1	0	1	1	1	1	1	1	1	1	1	1	1	1	1	1	0	1	1	1	1	1	1	1	1	1	1	1	1	1	1
16	Stenotrophomonas maltophilia	PSKL2	No	Chromosome	4.57466	66.5	4101	37	Storm drain water	Environment	China	99.8	0.46	CP091781	1	1	1	1	1	0	1	1	1	1	1	1	1	1	0	1	1	1	1	1	0	1	1	1	1	1	1	1	1	1	1	1	1	1	1
17	Stenotrophomonas maltophilia	ACYCb.6H	No	Chromosome	4.41762	66.5	3965	35	freshwater stream	Environment	China	99.76	0.43	CP104071	1	1	1	1	1	0	1	1	1	1	1	1	1	1	1	1	1	1	1	1	0	1	1	1	1	1	1	1	1	1	1	1	1	1	1
18	Stenotrophomonas maltophilia	ACYCb.1K	No	Chromosome	4.41071	66.5	3954	29	freshwater stream	Environment	China	99.67	0.3	CP104287	1	1	1	1	1	0	1	1	1	1	1	1	1	1	1	1	1	1	1	1	0	1	1	1	1	1	1	1	1	1	1	1	1	1	1
19	Stenotrophomonas maltophilia	ACYCa.2H	No	Chromosome	4.58497	66.5	4120	33	freshwater stream	Environment	China	99.54	0.35	CP104288	1	1	1	1	1	0	0	0	1	1	1	1	1	1	0	1	1	1	1	1	0	1	1	1	1	1	1	1	1	1	1	1	1	1	1
20	Stenotrophomonas maltophilia	HT2	No	Chromosome	4.54291	66.6	4093	27	Rhizosphere of Bidens alba	Environment	China	99.54	0.37	CP118547	1	1	1	1	1	0	0	0	1	1	1	1	1	1	0	1	1	1	1	1	0	1	1	1	1	1	1	1	1	1	1	1	1	1	1
21	Stenotrophomonas nitritireducens	2001	No	Complete	4.54173	63.8	3856	35	Lake sediments	Environment	Korea	93.13	3.66	CP016756	1	1	1	1	1	0	0	0	1	1	1	1	1	1	1	1	0	0	1	1	0	1	1	1	1	1	1	1	1	1	1	1	1	1	1
22	Stenotrophomonas rhizophila	DSM 14405	Yes	Chromosome	4.64898	67.3	3938	46	root	Environment	Germany	99.04	2.48	CP007597	1	1	1	1	1	1	0	0	1	1	1	1	1	1	1	1	1	1	1	1	0	1	1	1	1	1	1	1	1	1	1	1	1	1	1
23	Stenotrophomonas rhizophila	Bl2-2	No	Chromosome	4.94921	66.345	3865	58	soil	Environment	China	95.19	3	CP088000	1	1	1	1	1	1	0	0	1	1	1	1	1	1	0	1	1	1	1	1	0	1	1	0	1	1	1	1	1	1	1	1	1	1	1
24	Stenotrophomonas rhizophila	JC1	No	Chromosome	4.26816	67.5	3775	60	soil	Environment	China	97.89	1.88	CP050062	1	1	1	1	1	1	0	0	1	1	1	1	1	1	0	1	1	1	1	1	0	1	1	1	1	1	1	1	1	1	1	1	1	1	1
25	Stenotrophomonas rhizophila	QL-P4	No	Chromosome	4.19865	69	3695	39	Fallen Leaves of Virgin Forest	Environment	China	95.08	3.16	CP016294	1	1	1	1	1	1	0	0	1	1	1	1	1	1	0	1	1	1	1	1	0	1	1	1	1	1	1	1	1	1	1	1	1	1	1
26	Stenotrophomonas acidaminiphila	Au-Ste40	No	Draft	3.6201	69.30	3168	20	soil	Environment	China	90.25	3.82	JAJTTN000000000	1	1	1	1	1	0	1	1	1	1	1	1	1	1	0	1	1	1	1	1	1	1	1	1	1	1	1	1	1	1	0	1	1	1	1
27	Stenotrophomonas acidaminiphila	BDBP 071	No	Draft	3.86402	69.00	3388	30	soil	Environment	China	90.38	4.31	JALCCJ000000000	1	1	1	1	1	0	1	1	1	1	1	1	1	1	0	1	1	1	1	1	1	1	1	1	1	1	1	1	1	1	0	1	1	1	1
28	Stenotrophomonas bentonitica	DSM 103927	Yes	Draft	4.40877	66.50	3898	46	bentonite formations	Environment	China	95.72	1.95	JAAZUH000000000	1	1	1	1	1	1	0	0	0	1	1	1	1	1	0	1	1	1	1	1	0	1	1	0	1	1	1	1	1	1	0	1	1	1	1
29	Stenotrophomonas bentonitica	VV6	No	Draft	4.36495	66.5	3898	38	Arctic sea water near B02 station	Environment	China	99.37	0.77	PKQP00000000	1	1	1	1	1	1	1	1	1	1	1	1	1	1	1	1	1	1	1	1	0	1	1	1	1	1	1	1	1	1	1	1	1	1	1
30	Stenotrophomonas chelatiphaga	DSM 21508	Yes	Draft	3.96773	66.8	3450	17	municipal sewage sludge	Environment	India	93.11	1.04	LDJK00000000	1	1	1	1	1	1	0	0	1	1	1	1	1	1	1	1	1	1	1	1	0	1	1	1	1	1	1	1	1	1	0	1	1	1	1
31	Stenotrophomonas geniculata	95	No	Draft	5.07627	65.8	4615	50	Citrus rhizosphere	Environment	USA	99.54	1.51	MULR00000000	1	1	1	1	1	0	0	0	1	1	1	1	1	1	1	1	1	1	1	1	0	1	1	1	1	1	1	1	1	1	1	1	1	1	1
32	Stenotrophomonas geniculata	BLCC-B124	No	Draft	4.50667	66.6	4077	28	Microbial mat	Environment	USA	99.67	0.36	JAQQGI000000000	1	1	1	1	1	0	0	0	1	1	1	1	1	1	1	1	1	1	1	1	0	1	1	1	1	1	1	1	1	1	1	1	1	1	1
33	Stenotrophomonas geniculata	JCM 13324	Yes	Draft	4.80979	66.2	4417	41	tap water	Environment	India	99.06	0.53	LLXT00000000	1	1	1	1	1	0	0	0	1	1	1	1	1	1	1	1	1	1	1	1	0	1	1	1	1	1	1	1	1	1	1	1	1	1	1
34	Stenotrophomonas geniculata	NWUBe21	No	Draft	5.12001	64.8	5070	42	seeds	Environment	South Africa	98.86	3.01	JANKJJ000000000	1	1	1	1	1	0	0	0	1	1	1	1	1	1	1	1	1	1	1	1	0	1	1	1	1	1	1	1	1	1	1	1	1	1	1
35	Stenotrophomonas geniculata	N1	No	Draft	4.67848	66.6	4221	30	surface of a tobacco leaf	Environment	China	99.52	2.85	AJLO00000000	1	1	1	1	1	0	0	0	1	1	1	1	1	1	1	1	1	1	1	1	0	1	1	1	1	1	1	1	1	1	1	1	1	1	1
36	Stenotrophomonas humi	DSM 18929	Yes	Draft	4.12205	64	3598	22	soil	Environment	India	92.27	2.78	LDJI00000000	1	1	1	1	1	0	0	0	1	1	1	1	1	1	1	1	0	0	1	1	0	1	1	1	1	1	1	1	1	1	1	1	1	1	1
37	Stenotrophomonas indicatrix	BOVIS40	No	Draft	4.42709	66.4	3956	30	root	Environment	South Africa	98.28	1.44	JAGENA000000000	1	1	1	1	1	0	1	1	1	1	1	1	1	1	1	1	1	1	1	1	0	1	1	1	1	1	1	1	1	1	1	1	1	1	1
38	Stenotrophomonas indicatrix	CPHE1	No	Draft	4.55366	66.1	4013	35	contaminated soil	Environment	Spain	98.85	1.2	JANQDV000000000	1	1	1	1	1	0	0	0	1	1	1	1	1	1	0	1	1	1	1	1	0	1	1	1	1	1	1	1	1	1	1	1	1	1	1
39	Stenotrophomonas indicatrix	JUb19	No	Draft	4.59258	66.3	4089	22	Rotting Pear	Environment	France	99.71	1.06	JACAWX000000000	1	1	1	1	1	0	1	1	1	1	1	1	1	1	0	1	1	1	1	1	0	1	1	1	1	1	1	1	1	1	1	1	1	1	1
40	Stenotrophomonas indicatrix	PierC1	No	Draft	4.63858	66.3	4164	37	surface bulk soil	Environment	France	99.74	0.43	CVIV00000000	1	1	1	1	1	0	1	1	1	1	1	1	1	1	0	1	1	1	1	1	0	1	1	1	1	1	1	1	1	1	1	1	1	1	1
41	Stenotrophomonas indicatrix	OVT16A	No	Draft	4.60202	66.3	4051	29	vegetable	Environment	USA	99.44	0.74	JAHXYT000000000	1	1	1	1	1	0	0	0	1	1	1	1	1	1	0	1	1	1	1	1	0	1	1	1	1	1	1	1	1	1	1	1	1	1	1
42	Stenotrophomonas lactitubi	M15	Yes	Draft	4.87142	65.9	4382	37	milking machine biofilm	Environment	Germany	98.74	1.48	PHQX00000000	1	1	1	1	1	0	0	0	1	1	1	1	1	1	1	1	1	1	1	1	0	1	1	1	1	1	1	1	1	1	1	1	1	1	1
43	Stenotrophomonas lactitubi	Bi66	No	Draft	4.75507	65.8	4261	37	Soil	Environment	UK	99.14	2.81	CAKKMB000000000	1	1	1	1	1	0	0	0	1	1	1	1	1	1	1	1	1	1	1	1	0	1	1	1	1	1	1	1	1	1	1	1	1	1	1
44	Stenotrophomonas lactitubi	As-7	No	Draft	4.70127	66	4189	29	tailing mud from antimony mine	Environment	China	98.66	0.85	JAFFTC000000000	1	1	1	1	1	0	0	0	1	1	1	1	1	1	1	1	1	1	1	1	0	1	1	1	1	1	1	1	1	1	1	1	1	1	1
45	Stenotrophomonas lactitubi	RIT-As-2	No	Draft	4.52726	66.1	4174	38	interior clove tissue	Environment	USA	97.61	0.67	JAPJDI000000000	1	1	1	1	1	0	0	0	1	1	1	1	1	1	0	1	1	1	1	1	0	1	1	1	1	1	1	1	1	1	1	1	1	1	1
46	Stenotrophomonas maltophilia	MF89	No	Draft	4.64903	66.2	4206	47	oyster mantle fluid	Environment	USA	99.67	0.09	ATAP00000000	1	1	1	1	1	0	1	1	1	1	1	1	1	1	1	1	1	1	1	1	0	1	1	1	1	1	1	1	1	1	1	1	1	1	1
47	Stenotrophomonas maltophilia	BurA1	No	Draft	4.36066	66.6	3904	30	surface bulk soil	Environment	France	99.65	0.08	CVIW00000000	1	1	1	1	1	0	1	1	1	1	1	1	1	1	1	1	1	1	1	1	0	1	1	1	1	1	1	1	1	1	1	1	1	1	1
48	Stenotrophomonas maltophilia	CBF10-1	No	Draft	4.55662	66.5	4064	23	soil	Environment	USA	99.54	0.29	LTAC00000000	1	1	1	1	1	0	0	0	1	1	1	1	1	1	0	1	1	1	1	1	0	1	1	1	1	1	1	1	1	1	1	1	1	1	1
49	Stenotrophomonas maltophilia	F2	No	Draft	4.75292	66.6	4247	49	Ulu Slim Hot Spring	Environment	Malaysia	99.54	0.25	LQQS00000000	1	1	1	1	1	0	0	0	1	1	1	1	1	1	0	1	1	1	1	1	0	1	1	1	1	1	1	1	1	1	1	1	1	1	1
50	Stenotrophomonas maltophilia	SB275	No	Draft	4.57313	66.6	4124	33	water	Environment	Australia	99.8	0.18	NBYQ00000000	1	1	1	1	1	0	0	0	1	1	1	1	1	1	0	1	1	1	1	1	0	1	1	1	1	1	1	1	1	1	1	1	1	1	1
51	Stenotrophomonas maltophilia	NS26	No	Draft	4.6834	66.2	4192	29	environment	Environment	Spain	99.67	0.06	NEQO00000000	1	1	1	1	1	0	0	0	1	1	1	1	1	1	0	1	1	1	1	1	0	1	1	1	1	1	1	1	1	1	1	1	1	1	1
52	Stenotrophomonas maltophilia	EP13	No	Draft	4.74999	66.4	4342	34	rhizosphere of rape	Environment	Spain	99.54	0.14	NEQX00000000	1	1	1	1	1	0	0	0	1	1	1	1	1	1	0	1	1	1	1	1	0	1	1	1	1	1	1	1	1	1	1	1	1	1	1
53	Stenotrophomonas maltophilia	NEC1	No	Draft	4.55975	66.1	4156	31	Hospital hot water tap	Environment	USA	99.54	0.4	QFHO00000000	1	1	1	1	1	0	0	0	1	1	1	1	1	1	1	1	1	1	1	1	0	1	1	1	1	1	1	1	1	1	1	1	1	1	1
54	Stenotrophomonas maltophilia	RC09	No	Draft	4.55622	66.1	4157	33	Residence cold water tap	Environment	USA	99.54	0.41	QFHC00000000	1	1	1	1	1	0	0	0	1	1	1	1	1	1	1	1	1	1	1	1	0	1	1	1	1	1	1	1	1	1	1	1	1	1	1
55	Stenotrophomonas maltophilia	ptp 12.25	No	Draft	4.76547	66.2	4305	37	Ballast Water	Environment	Malaysia	99.54	0.4	VSDP00000000	1	1	1	1	1	0	0	0	1	1	1	1	1	1	1	1	1	1	1	1	0	1	1	1	1	1	1	1	1	1	1	1	1	1	1
56	Stenotrophomonas maltophilia	G1W4	No	Draft	4.60132	66.3	4129	35	Sewage from swine farm	Environment	China	99.54	0.22	JABDRU000000000	1	1	1	1	1	0	0	0	1	1	1	1	1	1	1	1	1	1	1	1	0	1	1	1	1	1	1	1	1	1	1	1	1	1	1
57	Stenotrophomonas maltophilia	JHV2-2	No	Draft	4.45976	66.5	3995	29	Vegetable from swine farm	Environment	China	99.54	0.49	JABDRS000000000	1	1	1	1	1	0	0	0	1	1	1	1	1	1	0	1	1	1	1	1	0	1	1	1	1	1	1	1	1	1	1	1	1	1	1
58	Stenotrophomonas maltophilia	NMBU_R2	No	Draft	4.76568	66.4	4344	35	surface water	Environment	Norway	99.8	0.29	JAAAYF000000000	1	1	1	1	1	0	0	0	1	1	1	1	1	1	0	1	1	1	1	1	0	1	1	1	1	1	1	1	1	1	1	1	1	1	1
59	Stenotrophomonas maltophilia	N0320	No	Draft	4.81485	66.4	4392	44	commercial nano-particles	Environment	USA	99.54	0.26	JABAGX000000000	1	1	1	1	1	0	0	0	1	1	1	1	1	1	0	1	1	1	1	1	0	1	1	1	1	1	1	1	1	1	1	1	1	1	1
60	Stenotrophomonas maltophilia	S76-3	No	Draft	4.41342	66.6	3982	26	organic lettuce and spinach mix	Environment	USA	99.8	0.2	JAFLWT000000000	1	1	1	1	1	0	1	1	1	1	1	1	1	1	1	1	1	1	1	1	0	1	1	1	1	1	1	1	1	1	1	1	1	1	1
61	Stenotrophomonas maltophilia	TR1	No	Draft	4.44952	66.6	4029	26	roots	Environment	Tunisia	99.54	0.37	JAJCTN000000000	1	1	1	1	1	0	0	0	1	1	1	1	1	1	1	1	1	1	1	1	0	1	1	1	1	1	1	1	1	1	1	1	1	1	1
62	Stenotrophomonas nitritireducens	SCN18_13_7_16_R1_B_68_91	No	Draft	4.00181	68.5	4523	37	bioreactor	Environment	South Africa	90.85	5.73	JAFKME000000000	1	1	1	1	1	0	1	1	1	1	1	1	1	1	0	1	1	1	1	1	1	1	1	1	1	1	1	1	1	1	0	1	1	1	1
63	Stenotrophomonas pavanii	MHSD12	No	Draft	4.3869	67.3	3952	26	leaves	Environment	South Africa	99.01	0.43	JAAKGL000000000	1	1	1	1	1	0	0	0	1	1	1	1	1	1	0	1	1	1	1	1	0	1	1	1	1	1	1	1	1	1	1	1	1	1	1
64	Stenotrophomonas pavanii	ME55	No	Draft	4.39394	67.3	3994	23	Coix lacryma-jobi leaf	Environment	India	99.38	0.42	CAJCKH000000000	1	1	1	1	1	0	0	0	1	1	1	1	1	1	0	1	1	1	1	1	0	1	1	1	1	1	1	1	1	1	1	1	1	1	1
65	Stenotrophomonas pavanii	DSM 25135	Yes	Draft	4.3138	67.4	3835	22	stems of sugar cane	Environment	Brazil	98.12	0.6	LDJN00000000	1	1	1	1	1	0	0	0	1	1	1	1	1	1	0	1	1	1	1	1	0	1	1	1	1	1	1	1	1	1	1	1	1	1	1
66	Stenotrophomonas pictorum	JCM 9942	Yes	Draft	3.50829	66	3099	29	Soil	Environment	India	90.21	2.88	LLXS00000000	1	1	1	1	1	0	0	0	1	1	1	1	1	1	0	1	1	1	1	1	0	1	1	1	1	1	1	1	1	1	1	1	1	1	1
67	Stenotrophomonas rhizophila	CFBP13529	No	Draft	4.62629	67.4	3994	28	Seed	Environment	France	99.05	2.15	QGAK00000000	1	1	1	1	1	1	0	0	1	1	1	1	1	1	1	1	1	1	1	1	0	1	1	1	1	1	1	1	1	1	1	1	1	1	1
68	Stenotrophomonas rhizophila	SR80	No	Draft	4.23426	66.8	3740	24	root rhizosphere	Environment	Australia	95.32	2.86	JABEXP000000000	1	1	1	1	1	1	0	0	1	1	1	1	1	1	0	1	1	1	1	1	0	1	1	0	1	1	1	1	1	1	1	1	1	1	1
69	Stenotrophomonas rhizophila	DE0483	No	Draft	4.1634	67.3	3596	29	environmental	Environment	USA	94.57	2.03	VDQT00000000	1	1	1	1	1	1	0	0	0	1	1	1	1	1	0	1	1	1	1	1	0	1	1	0	1	1	1	1	1	1	1	1	1	1	1
70	Stenotrophomonas rhizophila	CFBP 13503	No	Draft	4.85552	67.3	4301	39	Seed	Environment	France	99.06	2.59	QFBN00000000	1	1	1	1	1	1	0	0	1	1	1	1	1	1	1	1	1	1	1	1	0	1	1	1	1	1	1	1	1	1	1	1	1	1	1
71	Stenotrophomonas rhizophila	OG2	No	Draft	4.13478	66.9	3640	20	kefir	Environment	Germany	95.1	2.9	NCWX00000000	1	1	1	1	1	1	0	0	1	1	1	1	1	1	0	1	1	1	1	1	0	1	1	0	1	1	1	1	1	1	1	1	1	1	1
72	Stenotrophomonas rhizophila	GN_RF3	No	Draft	4.23888	67.8	3668	29	A highway near a former nuclear weapons processing plant	Environment	USA	96.38	1.22	JADCLO000000000	1	1	1	1	1	1	0	0	1	1	1	1	1	1	0	1	1	1	1	1	0	1	1	0	1	1	1	1	1	1	0	1	1	1	1
73	Stenotrophomonas rhizophila	IS26	No	Draft	4.08767	66.4	3581	21	Macrochloa tenacissima L	Environment	Algeria	95.04	1.16	WELC00000000	1	1	1	1	1	0	1	1	1	1	1	1	1	0	0	1	1	1	1	1	0	1	1	1	1	1	1	1	1	1	1	1	1	1	1
74	Stenotrophomonas terrae	DSM 18941	Yes	Draft	4.41032	63.9	3645	22	soil	Environment	Belgium	92.5	2.42	LDJJ00000000	1	1	1	1	1	0	0	0	1	1	1	1	1	1	1	1	0	0	1	1	0	1	1	1	1	1	1	1	1	1	1	1	1	1	1
75	Stenotrophomonas tumulicola	JCM 30961	Yes	Draft	4.33567	65.6	3774	32	viscous gel (biofilm)	Environment	Japan	91.53	2.44	JACGXS000000000	1	1	1	1	1	1	0	0	1	1	1	1	1	1	1	1	1	1	1	1	0	1	1	0	1	1	1	1	1	1	0	1	1	1	1
76	Stenotrophomonas sp.	MES1	No	Draft	4.07181	69.13	3723	53	MES reactor	Environment	Saudi Arabia	90.21	3.35	VEMW00000000	1	1	1	1	1	0	1	1	1	1	1	1	1	1	0	1	1	1	1	1	1	1	1	1	1	1	1	1	1	1	1	1	1	1	1
77	Stenotrophomonas sp.	AP15.006	No	Draft	4.04437	67.8	3636	30	geothermal water	Environment	Greece	96.69	2.14	JACXUC000000000	1	1	1	1	1	1	0	0	1	1	1	1	1	1	0	1	1	1	1	1	0	1	1	1	1	1	1	1	1	1	1	1	1	1	1
78	Stenotrophomonas sp.	JN11.010	No	Draft	4.89114	66.1	4459	46	geothermal water	Environment	Greece	99.54	1.25	JACXVA000000000	1	1	1	1	1	0	0	0	1	1	1	1	1	1	1	1	1	1	1	1	0	1	1	1	1	1	1	1	1	1	1	1	1	1	1
79	Stenotrophomonas sp.	SH_67_7	No	Draft	4.24355	66.9	4390	54	rhizosphere soil	Environment	USA	91.02	2.01	JAEKKS000000000	1	1	1	1	1	0	0	0	1	1	1	1	1	1	0	1	1	1	1	0	0	1	1	1	1	1	1	1	1	1	0	1	1	1	1
80	Stenotrophomonas maltophilia	142	No	Chromosome	4.83098	66.2	4351	53	Homo sapiens	Clinical	China	99.54	0.39	CP098483	1	1	1	1	1	0	0	0	1	1	1	1	1	1	0	1	1	1	1	1	0	1	1	1	1	1	1	1	1	1	1	1	1	1	1
81	Stenotrophomonas maltophilia	ISMMS2	No	Complete	4.50972	66.4	4006	22	Homo sapiens	Clinical	USA	99.54	0.06	CP011305	1	1	1	1	1	0	0	0	1	1	1	1	1	1	1	1	1	1	1	1	0	1	1	1	1	1	1	1	1	1	1	1	1	1	1
82	Stenotrophomonas maltophilia	FDAARGOS_92	No	Chromosome	4.82022	66.3	4448	52	Respiratory Cx	Clinical	USA	99.8	0.35	CP014014	1	1	1	1	1	0	1	1	1	1	1	1	1	1	0	1	1	1	1	1	0	1	1	1	1	1	1	1	1	1	1	1	1	1	1
83	Stenotrophomonas maltophilia	NCTC10498	No	Chromosome	4.92865	66.3	4116	37	hospital patient	Clinical	USA	99.8	0.29	CP049956	1	1	1	1	1	0	0	0	1	1	1	1	1	1	0	1	1	1	1	1	0	1	1	1	1	1	1	1	1	1	1	1	1	1	1
84	Stenotrophomonas maltophilia	FDAARGOS_507	No	Chromosome	4.57757	66.6	4191	31	Sputum	Clinical	USA	99.67	0.41	CP033829	1	1	1	1	1	0	1	1	1	1	1	1	1	1	0	1	1	1	1	1	0	1	1	1	1	1	1	1	1	1	1	1	1	1	1
85	Stenotrophomonas maltophilia	CYZ	No	Chromosome	4.51769	66.6	4071	32	Homo sapiens	Clinical	China	99.54	0.09	CP101622	1	1	1	1	1	0	0	0	1	1	1	1	1	1	0	1	1	1	1	1	0	1	1	1	1	1	1	1	1	1	1	1	1	1	1
86	Stenotrophomonas pavanii	PI-27	No	Chromosome	4.48642	67.3	3989	31	Puffer fish skin	Clinical	India	99.54	0.27	CP061011	1	1	1	1	1	0	0	0	1	1	1	1	1	1	0	1	1	1	1	1	0	1	1	1	1	1	1	1	1	1	1	1	1	1	1
87	Stenotrophomonas indicatrix	EYE_224	No	Draft	4.6464	66.3	4109	26	ocular surface of healthy person	Clinical	China	99.67	1.64	JAHXNI000000000	1	1	1	1	1	0	1	1	1	1	1	1	1	1	0	1	1	1	1	1	0	1	1	1	1	1	1	1	1	1	1	1	1	1	1
88	Stenotrophomonas maltophilia	1038	No	Draft	4.6951	66.7	4219	41	rectal swab	Clinical	USA	99.52	0.44	NIVR00000000	1	1	1	1	1	0	0	0	1	1	1	1	1	1	0	1	1	1	1	1	0	1	1	1	1	1	1	1	1	1	1	1	1	1	1
89	Stenotrophomonas maltophilia	1064209	No	Draft	4.44645	66.6	3911	22	pulmonary	Clinical	USA	99.8	0.41	JAAIKN000000000	1	1	1	1	1	0	1	1	1	1	1	1	1	1	1	1	1	1	1	1	0	1	1	1	1	1	1	1	1	1	1	1	1	1	1
90	Stenotrophomonas maltophilia	149/1	No	Draft	4.78288	66.3	4317	40	Homo sapiens	Clinical	Russia	99.54	0.44	JAKJRI000000000	1	1	1	1	1	0	0	0	1	1	1	1	1	1	0	1	1	1	1	1	0	1	1	1	1	1	1	1	1	1	1	1	1	1	1
91	Stenotrophomonas maltophilia	B1	No	Draft	4.374130	66.7	3941	23	lungs of cystic fibrosis patient B	Clinical	Australia	99.52	0.29	LDVQ00000000	1	1	1	1	1	0	0	0	1	1	1	1	1	1	0	1	1	1	1	1	0	1	1	1	1	1	1	1	1	1	1	1	1	1	1
92	Stenotrophomonas maltophilia	A2	No	Draft	4.514746	66.9	4061	27	lungs of cystic fibrosis patient B	Clinical	Australia	99.52	0.16	LDVP00000000	1	1	1	1	1	0	0	0	1	1	1	1	1	1	0	1	1	1	1	1	0	1	1	1	1	1	1	1	1	1	1	1	1	1	1
93	Stenotrophomonas maltophilia	AU12-09	No	Draft	4.5473	66.4	4118	44	catheter tip	Clinical	Australia	99.54	0.04	APIT00000000	1	1	1	1	1	0	0	0	1	1	1	1	1	1	0	1	1	1	1	1	0	1	1	1	1	1	1	1	1	1	1	1	1	1	1
94	Stenotrophomonas maltophilia	R5G	No	Draft	4.99267	65.9	4515	47	Dentine Caries	Clinical	Malaysia	99.52	0.45	MJAS00000000	1	1	1	1	1	0	0	0	1	1	1	1	1	1	1	1	1	1	1	1	0	1	1	1	1	1	1	1	1	1	1	1	1	1	1
95	Stenotrophomonas maltophilia	GC_2008_colB	No	Draft	4.73632	66.5	4283	40	lung	Clinical	Italy	99.54	0.3	MQYW00000000	1	1	1	1	1	0	0	0	1	1	1	1	1	1	0	1	1	1	1	1	0	1	1	1	1	1	1	1	1	1	1	1	1	1	1
96	Stenotrophomonas maltophilia	MS_2008	No	Draft	4.46313	66.5	4012	27	lung	Clinical	Italy	99.54	0.37	MQXJ00000000	1	1	1	1	1	0	0	0	1	1	1	1	1	1	1	1	1	1	1	1	0	1	1	1	1	1	1	1	1	1	1	1	1	1	1
97	Stenotrophomonas maltophilia	SanG_2013	No	Draft	4.80179	66.3	4360	37	lung	Clinical	Italy	99.54	0.39	MQZV00000000	1	1	1	1	1	0	0	0	1	1	1	1	1	1	0	1	1	1	1	1	0	1	1	1	1	1	1	1	1	1	1	1	1	1	1
98	Stenotrophomonas maltophilia	GC_2012_STM2	No	Draft	4.74061	66.5	4278	40	lung	Clinical	Italy	99.54	0.3	MQZB00000000	1	1	1	1	1	0	0	0	1	1	1	1	1	1	0	1	1	1	1	1	0	1	1	1	1	1	1	1	1	1	1	1	1	1	1
99	Stenotrophomonas maltophilia	TG_2012_STM1	No	Draft	4.34912	66.8	3822	21	lung	Clinical	Italy	99.55	0.04	MQYA00000000	1	1	1	1	1	0	0	0	1	1	1	1	1	1	0	1	1	1	1	1	0	1	1	1	1	1	1	1	1	1	1	1	1	1	1
100	Stenotrophomonas maltophilia	TG_2004	No	Draft	4.5304	66.6	4055	28	lung	Clinical	Italy	99.54	0.2	MQXQ00000000	1	1	1	1	1	0	0	0	1	1	1	1	1	1	0	1	1	1	1	1	0	1	1	1	1	1	1	1	1	1	1	1	1	1	1
101	Stenotrophomonas maltophilia	GC_2010	No	Draft	4.73901	66.5	4282	36	lung	Clinical	Italy	99.54	0.3	MQYY00000000	1	1	1	1	1	0	0	0	1	1	1	1	1	1	0	1	1	1	1	1	0	1	1	1	1	1	1	1	1	1	1	1	1	1	1
102	Stenotrophomonas maltophilia	TG_2006_STM1	No	Draft	4.3489	66.8	3832	22	lung	Clinical	Italy	99.58	0.04	MQXS00000000	1	1	1	1	1	0	0	0	1	1	1	1	1	1	0	1	1	1	1	1	0	1	1	1	1	1	1	1	1	1	1	1	1	1	1
103	Stenotrophomonas maltophilia	AV_2013	No	Draft	4.91373	66.3	4481	45	lung	Clinical	Italy	99.8	0.23	MQYU00000000	1	1	1	1	1	0	0	0	1	1	1	1	1	1	0	1	1	1	1	1	0	1	1	1	1	1	1	1	1	1	1	1	1	1	1
104	Stenotrophomonas maltophilia	Fma_2009	No	Draft	4.65695	66.4	4195	26	lung	Clinical	Italy	99.8	0.4	MQYJ00000000	1	1	1	1	1	0	0	0	1	1	1	1	1	1	0	1	1	1	1	1	0	1	1	1	1	1	1	1	1	1	1	1	1	1	1
105	Stenotrophomonas maltophilia	GC_2013_STM1	No	Draft	4.61869	66.5	4185	36	lung	Clinical	Italy	99.54	0.3	MQZC00000000	1	1	1	1	1	0	0	0	1	1	1	1	1	1	0	1	1	1	1	1	0	1	1	1	1	1	1	1	1	1	1	1	1	1	1
106	Stenotrophomonas maltophilia	BB_2010	No	Draft	4.60651	66.6	4130	30	lung	Clinical	Italy	99.54	0.09	MQZO00000000	1	1	1	1	1	0	0	0	1	1	1	1	1	1	0	1	1	1	1	1	0	1	1	1	1	1	1	1	1	1	1	1	1	1	1
107	Stenotrophomonas maltophilia	CV_2008	No	Draft	4.80106	66.4	4380	39	lung	Clinical	Italy	99.74	0.44	MQXD00000000	1	1	1	1	1	0	0	0	1	1	1	1	1	1	0	1	1	1	1	1	0	1	1	1	1	1	1	1	1	1	1	1	1	1	1
108	Stenotrophomonas maltophilia	ZC_2004	No	Draft	4.55988	66.6	4099	29	lung	Clinical	Italy	99.54	0.48	MQWK00000000	1	1	1	1	1	0	0	0	1	1	1	1	1	1	0	1	1	1	1	1	0	1	1	1	1	1	1	1	1	1	1	1	1	1	1
109	Stenotrophomonas maltophilia	MS_2006	No	Draft	4.93655	66.2	4513	44	lung	Clinical	Italy	99.8	0.27	MQXI00000000	1	1	1	1	1	0	0	0	1	1	1	1	1	1	0	1	1	1	1	1	0	1	1	1	1	1	1	1	1	1	1	1	1	1	1
110	Stenotrophomonas maltophilia	TG_2007_STM2	No	Draft	4.88779	66.3	4443	21	lung	Clinical	Italy	99.58	0.3	MQXV00000000	1	1	1	1	1	0	0	0	1	1	1	1	1	1	0	1	1	1	1	1	0	1	1	1	1	1	1	1	1	1	1	1	1	1	1
111	Stenotrophomonas maltophilia	TG_2007_STM1	No	Draft	4.34202	66.8	3819	19	lung	Clinical	Italy	99.58	0.3	MQXU00000000	1	1	1	1	1	0	0	0	1	1	1	1	1	1	0	1	1	1	1	1	0	1	1	1	1	1	1	1	1	1	1	1	1	1	1
112	Stenotrophomonas maltophilia	MC_2012	No	Draft	4.38056	66.8	3904	25	lung	Clinical	Italy	99.5	0.3	MQZL00000000	1	1	1	1	1	0	0	0	1	1	1	1	1	1	0	1	1	1	1	1	0	1	1	1	1	1	1	1	1	1	1	1	1	1	1
113	Stenotrophomonas maltophilia	CV_2005	No	Draft	4.86867	66.3	4449	39	lung	Clinical	Italy	99.74	0.44	MQWZ00000000	1	1	1	1	1	0	0	0	1	1	1	1	1	1	0	1	1	1	1	1	0	1	1	1	1	1	1	1	1	1	1	1	1	1	1
114	Stenotrophomonas maltophilia	SanG_2012	No	Draft	4.90927	66.1	4491	44	lung	Clinical	Italy	99.54	0.44	MQZU00000000	1	1	1	1	1	0	0	0	1	1	1	1	1	1	0	1	1	1	1	1	0	1	1	1	1	1	1	1	1	1	1	1	1	1	1
115	Stenotrophomonas maltophilia	TG_2005	No	Draft	4.35016	66.8	3832	21	lung	Clinical	Italy	99.58	0.3	MQXR00000000	1	1	1	1	1	0	0	0	1	1	1	1	1	1	0	1	1	1	1	1	0	1	1	1	1	1	1	1	1	1	1	1	1	1	1
116	Stenotrophomonas maltophilia	TG_2009_STM2	No	Draft	4.34797	66.8	3821	21	lung	Clinical	Italy	99.61	0.04	MQXZ00000000	1	1	1	1	1	0	0	0	1	1	1	1	1	1	0	1	1	1	1	1	0	1	1	1	1	1	1	1	1	1	1	1	1	1	1
117	Stenotrophomonas maltophilia	E729	No	Draft	4.99978	66.6	4592	47	urine	Clinical	Spain	99.54	0.2	NERH00000000	1	1	1	1	1	0	0	0	1	1	1	1	1	1	0	1	1	1	1	1	0	1	1	1	1	1	1	1	1	1	1	1	1	1	1
118	Stenotrophomonas maltophilia	E824	No	Draft	5.03615	65.9	4508	44	blood	Clinical	Spain	99.52	0.38	NEQY00000000	1	1	1	1	1	0	0	0	1	1	1	1	1	1	1	1	1	1	1	1	0	1	1	1	1	1	1	1	1	1	1	1	1	1	1
119	Stenotrophomonas maltophilia	E999	No	Draft	4.4083	66.7	3933	29	respiratory secretion	Clinical	Spain	99.54	0.04	NERF00000000	1	1	1	1	1	0	0	0	1	1	1	1	1	1	0	1	1	1	1	1	0	1	1	1	1	1	1	1	1	1	1	1	1	1	1
120	Stenotrophomonas maltophilia	E539	No	Draft	4.54191	66.5	4105	26	pus from a wound	Clinical	Spain	99.54	0.04	NEQZ00000000	1	1	1	1	1	0	0	0	1	1	1	1	1	1	0	1	1	1	1	1	0	1	1	1	1	1	1	1	1	1	1	1	1	1	1
121	Stenotrophomonas maltophilia	EA23	No	Draft	4.74654	66.4	4346	34	eye-care solution	Clinical	Spain	99.54	0.14	NEQT00000000	1	1	1	1	1	0	0	0	1	1	1	1	1	1	0	1	1	1	1	1	0	1	1	1	1	1	1	1	1	1	1	1	1	1	1
122	Stenotrophomonas maltophilia	E861	No	Draft	4.65244	66.4	4240	26	sputum	Clinical	Spain	99.8	0.29	NERB00000000	1	1	1	1	1	0	0	0	1	1	1	1	1	1	0	1	1	1	1	1	0	1	1	1	1	1	1	1	1	1	1	1	1	1	1
123	Stenotrophomonas maltophilia	D388	No	Draft	4.65422	66.4	4239	26	urine	Clinical	Spain	99.8	0.29	NERC00000000	1	1	1	1	1	0	0	0	1	1	1	1	1	1	0	1	1	1	1	1	0	1	1	1	1	1	1	1	1	1	1	1	1	1	1
124	Stenotrophomonas maltophilia	E301	No	Draft	4.42256	66.8	4010	23	urine	Clinical	Spain	99.28	0.12	NERD00000000	1	1	1	1	1	0	0	0	1	1	1	1	1	1	0	1	1	1	1	1	0	1	1	1	1	1	1	1	1	1	1	1	1	1	1
125	Stenotrophomonas maltophilia	17307	No	Draft	4.4768	66.6	4032	21	sputum from cystic fibrosis patient	Clinical	Brazil	99.54	0.41	PYBT00000000	1	1	1	1	1	0	0	0	1	1	1	1	1	1	0	1	1	1	1	1	0	1	1	1	1	1	1	1	1	1	1	1	1	1	1
126	Stenotrophomonas maltophilia	15180	No	Draft	4.47456	66.6	4030	23	sputum	Clinical	Brazil	99.54	0.41	PYHM00000000	1	1	1	1	1	0	0	0	1	1	1	1	1	1	0	1	1	1	1	1	0	1	1	1	1	1	1	1	1	1	1	1	1	1	1
127	Stenotrophomonas maltophilia	16140	No	Draft	4.47211	66.7	4062	25	sputum	Clinical	Brazil	99.52	0.41	PYHY00000000	1	1	1	1	1	0	0	0	1	1	1	1	1	1	0	1	1	1	1	1	0	1	1	1	1	1	1	1	1	1	1	1	1	1	1
128	Stenotrophomonas maltophilia	SM-5815	No	Draft	4.92723	66.4	4546	44	blood	Clinical	India	99.5	0.24	LXXM00000000	1	1	1	1	1	0	1	1	1	1	1	1	1	1	0	1	1	1	1	1	0	1	1	1	1	1	1	1	1	1	1	1	1	1	1
129	Stenotrophomonas maltophilia	SM_055	No	Draft	4.50403	66.5	4081	23	washroom sink in hospital intensive care unit	Clinical	Pakistan	99.5	0.19	RHQF00000000	1	1	1	1	1	0	0	0	1	1	1	1	1	1	1	1	1	1	1	1	0	1	1	1	1	1	1	1	1	1	1	1	1	1	1
130	Stenotrophomonas maltophilia	STN-AUH4	No	Draft	4.46186	66.7	4032	27	Homo sapiens	Clinical	Lebanon	99.54	0.32	SESO00000000	1	1	1	1	1	0	0	0	1	1	1	1	1	1	0	1	1	1	1	1	0	1	1	1	1	1	1	1	1	1	1	1	1	1	1
131	Stenotrophomonas maltophilia	SMYN42	No	Draft	4.37153	66.7	3949	25	urine	Clinical	China	99.54	0.04	SRVN00000000	1	1	1	1	1	0	0	0	1	1	1	1	1	1	0	1	1	1	1	1	0	1	1	1	1	1	1	1	1	1	1	1	1	1	1
132	Stenotrophomonas maltophilia	476BLSM_MAD	No	Draft	4.90465	66.4	4511	40	Homo sapiens	Clinical	Madagascar	99.52	0.31	VFEX00000000	1	1	1	1	1	0	0	0	1	1	1	1	1	1	0	1	1	1	1	1	0	1	1	1	1	1	1	1	1	1	1	1	1	1	1
133	Stenotrophomonas maltophilia	STN-MAK7	No	Draft	4.7361	66.4	4298	30	Homo sapiens	Clinical	Lebanon	99.8	0.29	WKLG00000000	1	1	1	1	1	0	0	0	1	1	1	1	1	1	0	1	1	1	1	1	0	1	1	1	1	1	1	1	1	1	1	1	1	1	1
134	Stenotrophomonas maltophilia	steno33	No	Draft	4.46462	67	4062	21	catheter	Clinical	Brazil	99.54	0.22	JABBZK000000000	1	1	1	1	1	0	0	0	1	1	1	1	1	1	0	1	1	1	1	1	0	1	1	1	1	1	1	1	1	1	1	1	1	1	1
135	Stenotrophomonas maltophilia	FS40-1	No	Draft	4.33513	66.6	3872	27	manure	Clinical	China	99.8	0.3	JABDRT000000000	1	1	1	1	1	0	1	1	1	1	1	1	1	1	1	1	1	1	1	1	0	1	1	1	1	1	1	1	1	1	1	1	1	1	1
136	Stenotrophomonas maltophilia	JS56-1	No	Draft	4.52526	66.6	4021	25	caecum	Clinical	China	99.54	0.16	JABDRW000000000	1	1	1	1	1	0	0	0	1	1	1	1	1	1	0	1	1	1	1	1	0	1	1	1	1	1	1	1	1	1	1	1	1	1	1
137	Stenotrophomonas maltophilia	SM130	No	Draft	4.47858	66.7	4070	27	tracheobronchial aspirate	Clinical	Bulgaria	99.54	0.09	JABVAZ000000000	1	1	1	1	1	0	1	1	1	1	1	1	1	1	0	1	1	1	1	1	0	1	1	1	1	1	1	1	1	1	1	1	1	1	1
138	Stenotrophomonas maltophilia	PC271	No	Draft	4.45353	66.5	4032	30	Perineum swab	Clinical	Germany	99.63	0.47	RAVG00000000	1	1	1	1	1	0	1	1	1	1	1	1	1	1	1	1	1	1	1	1	0	1	1	1	1	1	1	1	1	1	1	1	1	1	1
139	Stenotrophomonas maltophilia	PU126	No	Draft	4.88565	66.1	4525	49	Perineum swab	Clinical	Spain	99.54	0.28	RATU00000000	1	1	1	1	1	0	0	0	1	1	1	1	1	1	1	1	1	1	1	1	0	1	1	1	1	1	1	1	1	1	1	1	1	1	1
140	Stenotrophomonas maltophilia	P626	No	Draft	4.59093	66.5	4198	33	Pharyngeal exudate	Clinical	Spain	99.52	0.33	RAUH00000000	1	1	1	1	1	0	1	1	1	1	1	1	1	1	0	1	1	1	1	1	0	1	1	1	1	1	1	1	1	1	1	1	1	1	1
141	Stenotrophomonas maltophilia	PC315	No	Draft	4.64646	66.7	4204	31	Perineum swab	Clinical	Germany	99.8	0.39	RAVT00000000	1	1	1	1	1	0	1	1	1	1	1	1	1	1	0	1	1	1	1	1	0	1	1	1	1	1	1	1	1	1	1	1	1	1	1
142	Stenotrophomonas maltophilia	S3149	No	Draft	4.44982	66.6	4021	20	Surgical wound	Clinical	Spain	99.51	0.04	RAUM00000000	1	1	1	1	1	0	0	0	1	1	1	1	1	1	0	1	1	1	1	1	0	1	1	1	1	1	1	1	1	1	1	1	1	1	1
143	Stenotrophomonas maltophilia	PU100	No	Draft	4.69607	66.5	4320	31	Perineum swab	Clinical	Belgium	99.67	0.29	RAUT00000000	1	1	1	1	1	0	0	0	1	1	1	1	1	1	0	1	1	0	1	1	0	1	1	1	1	1	1	1	1	1	1	1	1	1	1
144	Stenotrophomonas maltophilia	PG157	No	Draft	4.94942	66.5	4406	35	Perineum swab	Clinical	Slovenia	99.5	0.08	RAUZ00000000	1	1	1	1	1	0	0	0	1	1	1	1	1	1	0	1	1	1	1	1	0	1	1	1	1	1	1	1	1	1	1	1	1	1	1
145	Stenotrophomonas maltophilia	S289	No	Draft	4.51047	66.7	4062	37	sputum	Clinical	Spain	99.54	0.09	RATH00000000	1	1	1	1	1	0	0	0	1	1	1	1	1	1	0	1	1	1	1	1	0	1	1	1	1	1	1	1	1	1	1	1	1	1	1
146	Stenotrophomonas maltophilia	JZ50	No	Draft	4.42096	66.6	4016	23	anal swab	Clinical	China	99.54	0.04	JACLBG000000000	1	1	1	1	1	0	0	0	1	1	1	1	1	1	0	1	1	1	1	1	0	1	1	1	1	1	1	1	1	1	1	1	1	1	1
147	Stenotrophomonas maltophilia	GQ250	No	Draft	4.79158	66.3	4343	40	anal swab	Clinical	China	99.8	0.46	JACLBM000000000	1	1	1	1	1	0	0	0	1	1	1	1	1	1	0	1	1	1	1	1	0	1	1	1	1	1	1	1	1	1	1	1	1	1	1
148	Stenotrophomonas maltophilia	JZ42	No	Draft	4.38578	66.6	3951	23	anal swab	Clinical	China	99.54	0.04	JACLBF000000000	1	1	1	1	1	0	1	1	1	1	1	1	1	1	1	1	1	1	1	1	0	1	1	1	1	1	1	1	1	1	1	1	1	1	1
149	Stenotrophomonas maltophilia	HZ34	No	Draft	4.41393	66.5	4015	29	nose swab	Clinical	China	99.67	0.35	JACLBK000000000	1	1	1	1	1	0	0	0	0	1	1	1	1	1	0	1	0	0	0	0	0	0	0	0	1	0	0	1	1	1	1	1	1	1	1
150	Stenotrophomonas maltophilia	JZ104	No	Draft	4.48657	66.6	4062	29	nose swab	Clinical	China	99.54	0.09	JACLBN000000000	1	1	1	1	1	0	0	0	1	1	1	1	1	1	0	1	1	1	1	1	0	1	1	1	1	1	1	1	1	1	1	1	1	1	1
151	Stenotrophomonas maltophilia	JZ56-1	No	Draft	4.52085	66.5	4032	30	anal swab	Clinical	China	99.52	0.42	JACLBE000000000	1	1	1	1	1	0	0	0	1	1	1	1	1	1	0	1	1	1	1	1	0	1	1	1	1	1	1	1	1	1	1	1	1	1	1
152	Stenotrophomonas maltophilia	15973	No	Draft	4.40909	66.6	4004	29	urine	Clinical	Nigeria	99.67	0.17	JAFKRB000000000	1	1	1	1	1	0	1	1	1	1	1	1	1	1	1	1	1	1	1	1	0	1	1	1	1	1	1	1	1	1	1	1	1	1	1
153	Stenotrophomonas maltophilia	N82	No	Draft	4.69558	66.4	4227	32	feces	Clinical	China	99.54	0.35	JAHLOX000000000	1	1	1	1	1	0	0	0	1	1	1	1	1	1	0	1	1	1	1	1	0	1	1	1	1	1	1	1	1	1	1	1	1	1	1
154	Stenotrophomonas maltophilia	SM-19	No	Draft	4.38759	66.6	4004	27	Homo sapiens	Clinical	China	99.5	0.23	JAAAFI000000000	1	1	1	1	1	0	0	0	1	1	1	1	1	1	0	1	1	1	1	1	0	1	1	1	1	1	1	1	1	1	1	1	1	1	1
155	Stenotrophomonas maltophilia	SM-5	No	Draft	4.60439	66.4	4200	21	Homo sapiens	Clinical	China	99.54	0.39	JAAAEX000000000	1	1	1	1	1	0	0	0	1	1	1	1	1	1	1	1	1	1	1	1	0	1	1	1	1	1	1	1	1	1	1	1	1	1	1
156	Stenotrophomonas maltophilia	SM-29	No	Draft	4.78258	66.3	4378	30	Homo sapiens	Clinical	China	99.54	0.3	JAAAFQ000000000	1	1	1	1	1	0	0	0	1	1	1	1	1	1	0	1	1	1	1	1	0	1	1	1	1	1	1	1	1	1	1	1	1	1	1
157	Stenotrophomonas maltophilia	SM-24	No	Draft	4.38542	66.6	4016	30	Homo sapiens	Clinical	China	99.52	0.04	JAAAFL000000000	1	1	1	1	1	0	0	0	1	1	1	1	1	1	0	1	1	0	1	1	0	1	1	1	1	1	1	1	1	1	1	1	1	1	1
158	Stenotrophomonas maltophilia	SM-30	No	Draft	4.76272	66.4	4392	35	Homo sapiens	Clinical	China	99.52	0.28	JAAAFR000000000	1	1	1	1	1	0	0	0	1	1	1	1	1	1	0	1	1	1	1	1	0	1	1	1	1	1	1	1	1	1	1	1	1	1	1
159	Stenotrophomonas maltophilia	SM-4	No	Draft	4.62617	66.5	4397	37	Homo sapiens	Clinical	China	99.54	0.17	WXVW00000000	1	1	1	1	1	0	0	0	1	1	1	1	1	1	0	1	1	1	1	1	0	1	1	1	1	1	1	1	1	1	1	1	1	1	1
160	Stenotrophomonas maltophilia	112/1	No	Draft	4.67793	66.4	4239	32	Homo sapiens	Clinical	Russia	99.8	0.35	JAKJRG000000000	1	1	1	1	1	0	0	0	1	1	1	1	1	1	0	1	1	1	1	1	0	1	1	1	1	1	1	1	1	1	1	1	1	1	1
161	Stenotrophomonas maltophilia	452/1	No	Draft	4.48046	66.6	4042	24	Homo sapiens	Clinical	Russia	99.8	0.41	JAKJRC000000000	1	1	1	1	1	0	1	1	1	1	1	1	1	1	0	1	1	1	1	1	0	1	1	1	1	1	1	1	1	1	1	1	1	1	1
162	Stenotrophomonas maltophilia	41761/2	No	Draft	4.68068	66.5	4321	37	Homo sapiens	Clinical	Russia	99.8	0.14	JAKJRS000000000	1	1	1	1	1	0	1	1	1	1	1	1	1	1	0	1	1	1	1	1	0	1	1	1	1	1	1	1	1	1	1	1	1	1	1
163	Stenotrophomonas maltophilia	320/1	No	Draft	4.44123	66.7	3984	22	Homo sapiens	Clinical	Russia	99.54	0.09	JAKJRA000000000	1	1	1	1	1	0	0	0	1	1	1	1	1	1	0	1	1	1	1	1	0	1	1	1	1	1	1	1	1	1	1	1	1	1	1
164	Stenotrophomonas maltophilia	55/3	No	Draft	4.70213	66.5	4298	35	Homo sapiens	Clinical	Russia	99.5	0.25	JAKJQW000000000	1	1	1	1	1	0	0	0	1	1	1	1	1	1	0	1	1	1	1	1	0	1	1	1	1	1	1	1	1	1	1	1	1	1	1
165	Stenotrophomonas maltophilia	320/2	No	Draft	4.44405	66.7	3984	24	Homo sapiens	Clinical	Russia	99.54	0.04	JAKJRB000000000	1	1	1	1	1	0	0	0	1	1	1	1	1	1	0	1	1	1	1	1	0	1	1	1	1	1	1	1	1	1	1	1	1	1	1
166	Stenotrophomonas maltophilia	41753/3	No	Draft	4.53758	66.4	4130	35	Homo sapiens	Clinical	Russia	99.54	0.22	JAKJRR000000000	1	1	1	1	1	0	0	0	1	1	1	1	1	1	0	1	1	1	1	1	0	1	1	1	1	1	1	1	1	1	1	1	1	1	1
167	Stenotrophomonas maltophilia	156	No	Draft	4.42736	66.3	3988	26	Homo sapiens	Clinical	China	99.8	0.46	JAMQEE000000000	1	1	1	1	1	0	1	1	1	1	1	1	1	1	1	1	1	1	1	1	0	1	1	1	1	1	1	1	1	1	1	1	1	1	1
168	Stenotrophomonas maltophilia	212	No	Draft	4.95905	66.3	4629	49	Homo sapiens	Clinical	China	99.54	0.48	JAMQEF000000000	1	1	1	1	1	0	0	0	1	1	1	1	1	1	0	1	1	1	1	1	0	1	1	1	1	1	1	1	1	1	1	1	1	1	1
169	Stenotrophomonas maltophilia	21_FDSW202186548-1r-8	No	Draft	4.53723	66.7	4120	27	Homo sapiens	Clinical	China	99.54	0.27	JAEDWC000000000	1	1	1	1	1	0	0	0	1	1	1	1	1	1	0	1	1	1	1	1	0	1	1	1	1	1	1	1	1	1	1	1	1	1	1
170	Stenotrophomonas maltophilia	34_FDSW202186541-1r-8	No	Draft	4.5587	66.6	4137	24	Homo sapiens	Clinical	China	99.54	0.32	JAEDVQ000000000	1	1	1	1	1	0	0	0	1	1	1	1	1	1	0	1	1	1	1	1	0	1	1	1	1	1	1	1	1	1	1	1	1	1	1
171	Stenotrophomonas maltophilia	11_FDSW202186555-1r-8	No	Draft	4.48673	67	4158	24	Homo sapiens	Clinical	China	99.54	0.18	JAEDWM000000000	1	1	1	1	1	0	0	0	1	1	1	1	1	1	0	1	1	1	1	1	0	1	1	1	1	1	1	1	1	1	1	1	1	1	1
172	Stenotrophomonas maltophilia	6_FDSW202186552-1r-8	No	Draft	4.60776	66.8	4197	33	Homo sapiens	Clinical	China	99.54	0.13	JAEDWQ000000000	1	1	1	1	1	0	0	0	1	1	1	1	1	1	0	1	1	1	1	1	0	1	1	1	1	1	1	1	1	1	1	1	1	1	1
173	Stenotrophomonas maltophilia	17_FDSW202186554-1r-8	No	Draft	4.42086	66.5	3973	27	Homo sapiens	Clinical	China	99.54	0.04	JAEDWG000000000	1	1	1	1	1	0	0	0	1	1	1	1	1	1	0	1	1	1	1	1	0	1	1	1	1	1	1	1	1	1	1	1	1	1	1
174	Stenotrophomonas maltophilia	24_FDSW202186553-1r-8	No	Draft	4.80999	66.6	4396	41	Homo sapiens	Clinical	China	99.54	0.17	JAEDVZ000000000	1	1	1	1	1	0	0	0	1	1	1	1	1	1	0	1	1	1	1	1	0	1	1	1	1	1	1	1	1	1	1	1	1	1	1
175	Stenotrophomonas maltophilia	42_FDSW202186560-1r-8	No	Draft	4.49513	66.9	4069	31	Homo sapiens	Clinical	China	99.54	0.16	JAEDVJ000000000	1	1	1	1	1	0	0	0	1	1	1	1	1	1	0	1	1	1	1	1	0	1	1	1	1	1	1	1	1	1	1	1	1	1	1
176	Stenotrophomonas maltophilia	2_FDSW202186513-1r-8	No	Draft	4.70654	66.4	4222	32	Homo sapiens	Clinical	China	99.76	0.2	JAEDWU000000000	1	1	1	1	1	0	1	1	1	1	1	1	1	1	0	1	1	1	1	1	0	1	1	1	1	1	1	1	1	1	1	1	1	1	1
177	Stenotrophomonas maltophilia	5_FDSW202186509-1r-8	No	Draft	4.53779	66.5	4087	30	Homo sapiens	Clinical	China	99.67	0.2	JAEDWR000000000	1	1	1	1	1	0	1	1	1	1	1	1	1	1	0	1	1	1	1	1	0	1	1	1	1	1	1	1	1	1	1	1	1	1	1
178	Stenotrophomonas maltophilia	8_FDSW202186519-1r-8	No	Draft	4.75615	66.3	4306	33	Homo sapiens	Clinical	China	99.67	0.49	JAEDWP000000000	1	1	1	1	1	0	0	0	1	1	1	1	1	1	0	1	1	1	1	1	0	1	1	1	1	1	1	1	1	1	1	1	1	1	1
179	Stenotrophomonas maltophilia	55_FDSW202186558-1r-8	No	Draft	4.41542	66.8	3993	31	Homo sapiens	Clinical	China	99.54	0.04	JAEDUY000000000	1	1	1	1	1	0	0	0	1	1	1	1	1	1	0	1	1	1	1	1	0	1	1	1	1	1	1	1	1	1	1	1	1	1	1
180	Stenotrophomonas maltophilia	43_FDSW202186563-1r-8	No	Draft	4.65973	66.5	4231	31	Homo sapiens	Clinical	China	99.54	0.3	JAEDVI000000000	1	1	1	1	1	0	0	0	1	1	1	1	1	1	0	1	1	1	1	1	0	1	1	1	1	1	1	1	1	1	1	1	1	1	1
181	Stenotrophomonas maltophilia	52_FDSW202186540-1r-8	No	Draft	4.36726	66.6	3942	29	Homo sapiens	Clinical	China	99.54	0.07	JAEDVB000000000	1	1	1	1	1	0	0	0	1	1	1	1	1	1	0	1	1	1	1	1	0	1	1	1	1	1	1	1	1	1	1	1	1	1	1
182	Stenotrophomonas maltophilia	30_FDSW202186525-1r-8	No	Draft	4.55352	66.9	4150	33	Homo sapiens	Clinical	China	99.5	0.12	JAEDVU000000000	1	1	1	1	1	0	0	0	1	1	1	1	1	1	0	1	1	1	1	1	0	1	1	1	1	1	1	1	1	1	1	1	1	1	1
183	Stenotrophomonas maltophilia	3_FDSW202186539-1r-8	No	Draft	4.6418	66.4	4170	32	Homo sapiens	Clinical	China	99.54	0.29	JAEDWT000000000	1	1	1	1	1	0	0	0	1	1	1	1	1	1	0	1	1	1	1	1	0	1	1	1	1	1	1	1	1	1	1	1	1	1	1
184	Stenotrophomonas maltophilia	GD04033	No	Draft	4.86155	66.4	4536	35	surface swab	Clinical	USA	99.67	0.5	JAOEDM000000000	1	1	1	1	1	0	0	0	1	1	1	1	1	1	0	1	1	1	1	1	0	1	1	1	1	1	1	1	1	1	1	1	1	1	1
185	Stenotrophomonas maltophilia	Smal3	No	Draft	4.93081	66.2	4521	45	blood	Clinical	Brazil	99.51	0.47	JASJSO000000000	1	1	1	1	1	0	0	0	1	1	1	1	1	1	0	1	1	1	1	1	0	1	1	1	1	1	1	1	1	1	1	1	1	1	1
186	Stenotrophomonas maltophilia	Smal5	No	Draft	4.65237	66.5	4265	26	blood	Clinical	Brazil	99.54	0.07	JASJSR000000000	1	1	1	1	1	0	0	0	1	1	1	1	1	1	0	1	1	1	1	1	0	1	1	1	1	1	1	1	1	1	1	1	1	1	1
187	Stenotrophomonas maltophilia	Smal18	No	Draft	4.6419	66.5	4189	29	blood	Clinical	Brazil	99.54	0.16	JASJST000000000	1	1	1	1	1	0	1	1	1	1	1	1	1	1	0	1	1	1	1	1	0	1	1	1	1	1	1	1	1	1	1	1	1	1	1
188	Stenotrophomonas maltophilia	Smal36	No	Draft	4.46519	66.7	3995	26	eye discharge	Clinical	Brazil	99.67	0.21	JASJSE000000000	1	1	1	1	1	0	0	0	1	1	1	1	1	1	0	1	1	1	1	1	0	1	1	1	1	1	1	1	1	1	1	1	1	1	1
189	Stenotrophomonas maltophilia	Smal21	No	Draft	4.58463	66.5	4117	28	blood	Clinical	Brazil	99.54	0.16	JASJSS000000000	1	1	1	1	1	0	0	0	1	1	1	1	1	1	0	1	1	1	1	1	0	1	1	1	1	1	1	1	1	1	1	1	1	1	1
190	Stenotrophomonas maltophilia	Smal28	No	Draft	4.65667	66.4	4257	33	eye discharge	Clinical	Brazil	99.54	0.4	JASJSJ000000000	1	1	1	1	1	0	1	1	1	1	1	1	1	1	0	1	1	1	1	1	0	1	1	1	1	1	1	1	1	1	1	1	1	1	1
191	Stenotrophomonas maltophilia	498_SMAL	No	Draft	4.86845	66.3	4615	39	Homo sapiens	Clinical	USA	99.5	0.09	JVEU00000000	1	1	1	1	1	0	0	0	1	1	1	1	1	1	0	1	1	1	1	1	0	1	1	1	1	1	1	1	1	1	1	1	1	1	1
192	Stenotrophomonas maltophilia	1100_SMAL	No	Draft	4.3576	66.8	3965	27	Homo sapiens	Clinical	USA	99.54	0.48	JWCW00000000	1	1	1	1	1	0	0	0	1	1	1	1	1	1	0	1	1	1	1	1	0	1	1	1	1	1	1	1	1	1	1	1	1	1	1
193	Stenotrophomonas maltophilia	860_SMAL	No	Draft	4.46636	66.9	4037	26	Homo sapiens	Clinical	USA	99.75	0.18	JUQF00000000	1	1	1	1	1	0	1	1	1	1	1	1	1	1	0	1	1	0	1	1	0	1	1	1	1	1	1	1	1	1	1	1	1	1	1
194	Stenotrophomonas maltophilia	1303_SMAL	No	Draft	4.92431	66.3	4632	48	Homo sapiens	Clinical	USA	99.54	0.4	JVUS00000000	1	1	1	1	1	0	0	0	1	1	1	1	1	1	0	1	1	1	1	1	0	1	1	1	1	1	1	1	1	1	1	1	1	1	1
195	Stenotrophomonas pavanii	BWK1	No	Draft	4.40314	67.4	4036	22	feces	Clinical	Japan	99.54	0.04	PPHR00000000	1	1	1	1	1	0	0	0	1	1	1	1	1	1	0	1	1	1	1	1	0	1	1	1	1	1	1	1	1	1	1	1	1	1	1
196	Stenotrophomonas rhizophila	RIT-551	No	Draft	3.97261	66.9	3500	25	swab of cloaca	Clinical	USA	96.66	0.33	JAPJIU000000000	1	1	1	1	1	0	1	1	1	1	1	1	1	1	1	1	1	1	1	1	0	1	1	1	1	1	1	1	1	1	1	1	1	1	1
197	Stenotrophomonas maltophilia	a7	No	Chromosome	4.4922	66.6	4006	22	inside of amoeba	Clinical	China	99.54	0.3	CP128182	1	1	1	1	1	0	0	0	1	1	1	1	1	1	0	1	1	1	1	1	0	1	1	1	1	1	1	1	1	1	1	1	1	1	1
198	Stenotrophomonas maltophilia	OR79	No	Draft	4.69344	66.4	4301	37	Oropharinx	Clinical	France	99.63	0.46	RAUI00000000	1	1	1	1	1	0	0	0	1	1	1	1	1	1	0	1	1	1	1	1	0	1	1	1	1	1	1	1	1	1	1	1	1	1	1
199	Stenotrophomonas maltophilia	OU343	No	Draft	4.69905	66.4	4303	37	Oropharinx	Clinical	Belgium	99.65	0.09	RAUG00000000	1	1	1	1	1	0	1	1	1	1	1	1	1	1	0	1	1	1	1	1	0	1	1	1	1	1	1	1	1	1	1	1	1	1	1
200	Stenotrophomonas maltophilia	NMG-F-23	No	Draft	4.47982	66.5	4001	27	dairy cows	Clinical	China	99.54	0.32	JALBDR000000000	1	1	1	1	1	0	0	0	1	1	1	1	1	1	1	1	1	1	1	1	0	1	1	1	1	1	1	1	1	1	1	1	1	1	1
201	Stenotrophomonas maltophilia	JL-F-16	No	Draft	4.51875	66.9	4106	29	dairy cows	Clinical	China	99.52	0.38	JALBDE000000000	1	1	1	1	1	0	0	0	1	1	1	1	1	1	0	1	1	1	1	1	0	1	1	1	1	1	1	1	1	1	1	1	1	1	1
202	Stenotrophomonas maltophilia	JL-F-51	No	Draft	4.50805	66.5	4048	26	dairy cows	Clinical	China	99.54	0.34	JALBDJ000000000	1	1	1	1	1	0	0	0	1	1	1	1	1	1	1	1	1	1	1	1	0	1	1	1	1	1	1	1	1	1	1	1	1	1	1
203	Stenotrophomonas maltophilia	NMG-F-34-1	No	Draft	4.65997	66.4	4176	25	dairy cows	Clinical	China	99.54	0.44	JALBDT000000000	1	1	1	1	1	0	0	0	1	1	1	1	1	1	0	1	1	1	1	1	0	1	1	1	1	1	1	1	1	1	1	1	1	1	1
204	Stenotrophomonas maltophilia	JL-F-14	No	Draft	4.73791	66.5	4340	34	dairy cows	Clinical	China	99.79	0.31	JALBDD000000000	1	1	1	1	1	0	0	0	1	1	1	1	1	1	0	1	1	1	1	1	0	1	1	1	1	1	1	1	1	1	1	1	1	1	1
205	Stenotrophomonas maltophilia	NMG-F-17	No	Draft	4.6573	66.4	4180	25	dairy cows	Clinical	China	99.54	0.44	JALBDO000000000	1	1	1	1	1	0	0	0	1	1	1	1	1	1	0	1	1	1	1	1	0	1	1	1	1	1	1	1	1	1	1	1	1	1	1
206	Stenotrophomonas maltophilia	JL-F-26-1	No	Draft	4.5875	66.6	4165	30	dairy cows	Clinical	China	99.8	0.14	JALBDG000000000	1	1	1	1	1	0	0	0	1	1	1	1	1	1	0	1	1	1	1	1	0	1	1	1	1	1	1	1	1	1	1	1	1	1	1
207	Stenotrophomonas maltophilia	NMG-F-18-1	No	Draft	4.45533	67.1	4037	23	dairy cows	Clinical	China	99.54	0.13	JALBDP000000000	1	1	1	1	1	0	0	0	1	1	1	1	1	1	0	1	1	1	1	1	0	1	1	1	1	1	1	1	1	1	1	1	1	1	1
208	Stenotrophomonas maltophilia	NMG-F-49-2	No	Draft	4.66245	66.4	4185	25	dairy cows	Clinical	China	99.54	0.44	JALBDX000000000	1	1	1	1	1	0	0	0	1	1	1	1	1	1	0	1	1	1	1	1	0	1	1	1	1	1	1	1	1	1	1	1	1	1	1
209	Stenotrophomonas maltophilia	NMG-F-5	No	Draft	4.48266	66.4	4039	24	dairy cows	Clinical	China	99.54	0.06	JALBDL000000000	1	1	1	1	1	0	0	0	1	1	1	1	1	1	1	1	1	1	1	1	0	1	1	1	1	1	1	1	1	1	1	1	1	1	1
210	Stenotrophomonas maltophilia	S249-2	No	Draft	4.59543	66.6	4183	31	Gallus	Clinical	Czech Republic	99.54	0.04	JAMYCO000000000	1	1	1	1	1	0	0	0	1	1	1	1	1	1	0	1	1	1	1	1	0	1	1	1	1	1	1	1	1	1	1	1	1	1	1
211	Stenotrophomonas maltophilia	S246-4	No	Draft	4.88061	66.2	4449	38	Gallus	Clinical	Czech Republic	99.5	0.2	JAMYCN000000000	1	1	1	1	1	0	0	0	1	1	1	1	1	1	0	1	1	1	1	1	0	1	1	1	1	1	1	1	1	1	1	1	1	1	1
212	Stenotrophomonas maltophilia	VE244-3	No	Draft	4.60154	66.5	4195	32	Gallus	Clinical	Czech Republic	99.54	0.04	JAMYCG000000000	1	1	1	1	1	0	0	0	1	1	1	1	1	1	0	1	1	1	1	1	0	1	1	1	1	1	1	1	1	1	1	1	1	1	1
213	Stenotrophomonas maltophilia	VA158-8	No	Draft	4.58451	66.5	4135	37	Gallus	Clinical	Czech Republic	99.54	0.5	JAMYCE000000000	1	1	1	1	1	0	0	0	1	1	1	1	1	1	0	1	1	1	1	1	0	1	1	1	1	1	1	1	1	1	1	1	1	1	1
[truncated: 69 more columns]
