# Supplementary material for: A comprehensive comparative genomic analysis revealed that plant growth promoting traits are ubiquitous in strains of Stenotrophomonas
Source: Front Microbiol. 2024 May 16;15:1395477. doi: 10.3389/fmicb.2024.1395477 (PMC11138164; doi:10.3389/fmicb.2024.1395477)
Supplement: Supplementary file 5 [file Table_2.XLSX]

## Sheet: ANI
Supplementary Table 2: The average Nucleotide Identity (ANI) and digital DNA-DNA Hybridisation (dDDH) comparisons between all Stenotrophomonas genomes.
	Stenotrophomonas lactitubi RIT-As-2	Stenotrophomonas lactitubi As-7	Stenotrophomonas lactitubi M15	Stenotrophomonas lactitubi Bi66	Stenotrophomonas indicatrix BOVIS40	Stenotrophomonas indicatrix CPHE1	Stenotrophomonas indicatrix OVT16A	Stenotrophomonas indicatrix MGMM10	Stenotrophomonas indicatrix D763	Stenotrophomonas indicatrix PierC1	stenotrophomonas indicatrixs JUb19	Stenotrophomonas indicatrix EYE 224	Stenotrophomonas chelatiphaga DSM 21508	Stenotrophomonas tumulicola JCM 30961	Stenotrophomonas humi DSM 18929	Stenotrophomonas pictorum CM 9942	Stenotrophomonas nitritireducens 2001	Stenotrophomonas terrae DSM 18941	Stenotrophomonas nitritireducens SCN18_13_7_16_R1_B_68_91	Stenotrophomonas sp. MES1	Stenotrophomonas acidaminiphila T0-18	Stenotrophomonas acidaminiphila Au-Ste40	Stenotrophomonas acidaminiphila BDBP 071	Stenotrophomonas acidaminiphila SPDF1	Stenotrophomonas acidaminiphila T25-65	Stenotrophomonas bentonitica DSM 103927	Stenotrophomonas rhizophila DE0483	Stenotrophomonas rhizophila QL-P4	Stenotrophomonas rhizophila SR80	Stenotrophomonas rhizophila Bl2-2	Stenotrophomonas rhizophila OG2	Stenotrophomonas rhizophila GN RF3	Stenotrophomonas rhizophila DSM 14405	Stenotrophomonas rhizophila CFBP13529	Stenotrophomonas rhizophila CFBP 13503	Stenotrophomonas rhizophila JC1	Stenotrophomonas sp. AP15.006	Stenotrophomonas rhizophila IS26	Stenotrophomonas bentonitica VV6	Stenotrophomonas rhizophila RIT-551	Stenotrophomonas maltophilia NEC1	Stenotrophomonas maltophilia RC09	Stenotrophomonas maltophilia E824	Stenotrophomonas maltophilia KMM 349	Stenotrophomonas maltophilia NS26	Stenotrophomonas maltophilia 291	Stenotrophomonas sp. SH_67_7	Stenotrophomonas maltophilia PC315	Stenotrophomonas maltophilia 860_SMAL
Stenotrophomonas lactitubi RIT-As-2	*	95.844	95.4156	95.0885	93.3714	93.8009	93.9558	93.8831	93.9591	93.8374	93.9257	94.0078	84.7523	84.141	82.2243	82.7029	82.3819	82.6214	83.1351	83.1416	83.2068	83.3054	83.224	83.2503	83.2122	84.6245	84.4168	84.509	84.6793	84.6247	84.5175	84.8755	84.9474	84.8014	85.0558	84.4042	84.2741	84.3963	84.5868	84.5976	88.5629	88.5546	88.5807	88.6253	88.7615	88.5252	87.9701	88.5938	88.4744
Stenotrophomonas lactitubi As-7	95.844	*	96.9044	95.8038	93.5489	93.6204	93.9945	93.8428	93.9585	93.8006	93.9263	93.9018	84.8004	84.1007	82.1382	82.487	82.3437	82.4407	83.1575	83.2334	83.2532	83.2721	83.2265	83.2849	83.234	84.7607	84.6278	84.563	84.507	84.7375	84.6427	84.8681	84.8526	84.6645	84.8209	84.2355	84.2603	84.4245	84.7072	84.6242	88.7009	88.6849	88.6714	88.7991	88.8001	88.7954	88.1769	88.5777	88.5949
Stenotrophomonas lactitubi M15	95.4156	96.9044	*	96.2031	93.3945	93.6773	93.9613	93.9271	93.975	93.886	94.0055	93.9253	84.7771	84.0716	82.0629	82.5602	82.2915	82.3316	83.3003	83.1478	83.1785	83.2464	83.1183	83.2354	83.1211	84.6356	84.3258	84.5434	84.5002	84.4999	84.3672	84.738	84.656	84.6119	84.5777	84.2961	84.3051	84.4013	84.5912	84.5824	88.6014	88.6331	88.6509	88.6981	88.6444	88.6738	88.1831	88.5609	88.505
Stenotrophomonas lactitubi Bi66	95.0885	95.8038	96.2031	*	93.3034	93.6146	93.9573	93.898	93.9016	93.7918	93.9589	93.9412	84.5959	83.9287	82.0178	82.4266	82.1614	82.1529	83.0923	83.2764	83.0628	83.15	83.0934	83.1526	83.0246	84.5121	84.3902	84.3682	84.4071	84.4171	84.396	84.6289	84.7012	84.6724	84.5726	84.2134	84.2062	84.3235	84.529	84.5049	88.5257	88.5744	88.7665	88.6818	88.612	88.4944	88.0384	88.4925	88.356
Stenotrophomonas indicatrix BOVIS40	93.3714	93.5489	93.3945	93.3034	*	95.9807	96.464	97.06	97.07	97.066	97.001	97.0585	84.7893	84.0312	82.1105	82.5743	82.3593	82.4086	83.3387	83.5354	83.3381	83.2097	83.3057	83.3483	83.3612	84.7126	84.5175	84.5582	84.5529	84.5688	84.6141	84.799	84.8515	84.7045	84.7456	84.3677	84.3115	84.3447	84.6295	84.5977	88.9078	88.8532	88.6061	88.7286	88.6403	88.6188	87.9656	88.6583	88.6099
Stenotrophomonas indicatrix CPHE1	93.8009	93.6204	93.6773	93.6146	95.9807	*	96.0932	96.4391	96.5552	96.5181	96.4739	96.5012	84.7208	84.4126	82.099	82.5342	82.2688	82.1632	83.2002	83.2153	83.1736	83.131	83.0635	83.2654	83.1234	84.7363	84.3828	84.5359	84.5093	84.6083	84.4585	84.8074	84.77	84.7167	84.6398	84.3009	84.3489	84.3611	85.095	84.5896	88.8206	88.8069	88.7853	88.6839	88.6227	88.4897	87.9475	88.5064	88.4549
Stenotrophomonas indicatrix OVT16A	93.9558	93.9945	93.9613	93.9573	96.464	96.0932	*	97.2538	97.2955	97.2432	97.3004	97.3112	84.8747	84.0645	82.0874	82.5467	82.066	82.3286	83.3663	83.3464	83.3256	83.1497	83.1404	83.203	83.1517	84.6675	84.4291	84.6353	84.5873	84.5336	84.5228	84.8054	84.7322	84.7509	84.5931	84.4326	84.3602	84.4096	84.6173	84.675	88.9097	88.8035	88.6428	88.6867	88.6278	88.6629	88.1812	88.5906	88.4479
Stenotrophomonas indicatrix MGMM10	93.8831	93.8428	93.9271	93.898	97.06	96.4391	97.2538	*	98.3023	98.2829	98.3398	98.2567	84.8754	84.1303	82.1015	82.7776	82.4055	82.3981	83.2471	83.3752	83.2237	83.2369	83.2014	83.2653	83.1856	84.8115	84.5353	84.5786	84.6336	84.6084	84.5862	84.9096	84.8855	84.8182	84.7843	84.5175	84.5573	84.4882	84.6799	84.7071	88.8853	88.9119	88.6829	88.7367	88.6086	88.6052	88.1116	88.5644	88.5492
Stenotrophomonas indicatrix D763	93.9591	93.9585	93.975	93.9016	97.07	96.5552	97.2955	98.3023	*	98.7539	98.306	98.5666	84.877	84.1085	82.0284	82.6589	82.3949	82.3635	83.3061	83.4622	83.259	83.2556	83.2695	83.3052	83.3471	84.6937	84.5615	84.6645	84.59	84.644	84.6435	84.9353	84.9126	84.7336	84.7541	84.4706	84.4887	84.4255	84.6559	84.7694	89.0816	89.0065	88.7385	88.7867	88.7537	88.6406	88.2292	88.6617	88.5769
Stenotrophomonas indicatrix PierC1	93.8374	93.8006	93.886	93.7918	97.066	96.5181	97.2432	98.2829	98.7539	*	98.2979	98.5311	84.8321	84.0157	82.1731	82.6866	82.2538	82.4035	83.3896	83.4351	83.3888	83.3981	83.2556	83.412	83.3511	84.7135	84.519	84.6483	84.5922	84.565	84.5668	84.8528	84.7953	84.5914	84.6709	84.4861	84.5638	84.3811	84.4875	84.7454	88.9342	88.921	88.7667	88.677	88.7885	88.6955	87.9914	88.5884	88.6194
stenotrophomonas indicatrixs JUb19	93.9257	93.9263	94.0055	93.9589	97.001	96.4739	97.3004	98.3398	98.306	98.2979	*	98.3351	85.0424	84.2134	82.1069	82.7287	82.3413	82.3204	83.3923	83.4241	83.2773	83.339	83.2653	83.4882	83.4445	84.6548	84.354	84.6826	84.5601	84.7378	84.5218	84.909	84.9041	84.8633	84.8114	84.4136	84.3663	84.3293	84.7553	84.8183	88.9702	88.9687	88.7095	88.6709	88.6918	88.595	88.0782	88.5303	88.6208
Stenotrophomonas indicatrix EYE 224	94.0078	93.9018	93.9253	93.9412	97.0585	96.5012	97.3112	98.2567	98.5666	98.5311	98.3351	*	85.0215	84.1475	82.3094	82.8121	82.3514	82.4569	83.2898	83.4937	83.3463	83.2656	83.2864	83.3742	83.4035	84.7856	84.6016	84.6366	84.614	84.7335	84.6419	84.9658	84.8743	84.7912	84.7209	84.5507	84.4792	84.463	84.635	84.8746	89.0018	88.992	88.7279	88.7335	88.6935	88.5809	87.9594	88.573	88.5193
Stenotrophomonas chelatiphaga DSM 21508	84.7523	84.8004	84.7771	84.5959	84.7893	84.7208	84.8747	84.8754	84.877	84.8321	85.0424	85.0215	*	85.8577	81.9235	82.4118	82.0354	82.0339	83.0879	82.8822	82.9688	82.9205	82.9328	82.9407	82.8582	84.3448	84.3308	84.3884	84.3291	84.2577	84.3332	84.6622	84.3662	84.4183	84.3985	84.0579	84.0348	83.9403	84.1227	84.282	84.6932	84.7886	84.776	84.8443	84.7639	85.0418	84.5396	84.9545	85.098
Stenotrophomonas tumulicola JCM 30961	84.141	84.1007	84.0716	83.9287	84.0312	84.4126	84.0645	84.1303	84.1085	84.0157	84.2134	84.1475	85.8577	*	81.4458	81.7669	81.6199	81.213	82.3086	82.1477	82.3063	82.3222	82.3135	82.371	82.2277	83.5435	83.5331	83.4659	83.525	83.4697	83.5364	83.6821	83.5358	83.5052	83.431	83.3178	83.1847	83.1791	84.1436	83.3558	84.036	84.0766	84.387	84.137	84.2628	84.2074	83.6896	84.3009	84.3991
Stenotrophomonas humi DSM 18929	82.2243	82.1382	82.0629	82.0178	82.1105	82.099	82.0874	82.1015	82.0284	82.1731	82.1069	82.3094	81.9235	81.4458	*	84.4955	85.0708	85.1567	84.2604	84.068	84.0722	83.9519	84.1624	84.0545	84.1108	82.4357	82.1081	82.2069	82.2947	82.3548	82.2806	82.462	82.2228	82.3044	82.1593	82.1207	82.1694	82.2214	82.189	82.3345	82.3753	82.3379	82.2563	82.4126	82.3585	82.2656	81.9609	82.4505	82.5534
Stenotrophomonas pictorum CM 9942	82.7029	82.487	82.5602	82.4266	82.5743	82.5342	82.5467	82.7776	82.6589	82.6866	82.7287	82.8121	82.4118	81.7669	84.4955	*	85.4817	85.1692	85.4974	85.5534	85.5156	85.3301	85.5134	85.5802	85.5177	83.1904	82.9221	82.9126	82.9398	83.105	82.8681	83.2537	82.9522	82.9503	82.9042	83.1699	82.6631	82.8494	83.0508	83.0838	82.7772	82.8068	82.9208	82.8064	82.8992	82.9774	82.3366	82.7796	83.1785
Stenotrophomonas nitritireducens 2001	82.3819	82.3437	82.2915	82.1614	82.3593	82.2688	82.066	82.4055	82.3949	82.2538	82.3413	82.3514	82.0354	81.6199	85.0708	85.4817	*	93.152	84.4262	84.3919	84.4143	84.433	84.5312	84.622	84.364	82.645	82.2569	82.4635	82.4809	82.5168	82.4706	82.6478	82.3492	82.4245	82.3586	82.5549	82.1269	82.1337	82.6301	82.5082	82.356	82.4285	82.6767	82.5122	82.5567	82.5431	81.9793	82.5397	82.7317
Stenotrophomonas terrae DSM 18941	82.6214	82.4407	82.3316	82.1529	82.4086	82.1632	82.3286	82.3981	82.3635	82.4035	82.3204	82.4569	82.0339	81.213	85.1567	85.1692	93.152	*	84.2977	84.1331	84.2082	84.1048	84.1143	84.0344	84.061	82.5908	82.487	82.4977	82.5138	82.5038	82.4307	82.7775	82.4693	82.3977	82.4742	82.1372	81.991	82.3255	82.2022	82.3863	82.4524	82.4903	82.4831	82.4557	82.3905	82.5915	82.0698	82.641	82.5414
Stenotrophomonas nitritireducens SCN18_13_7_16_R1_B_68_91	83.1351	83.1575	83.3003	83.0923	83.3387	83.2002	83.3663	83.2471	83.3061	83.3896	83.3923	83.2898	83.0879	82.3086	84.2604	85.4974	84.4262	84.2977	*	90.8283	91.1369	90.9987	90.938	90.9022	90.9262	83.9019	83.7935	83.5368	83.5014	83.5029	83.5834	83.9785	83.4634	83.3813	83.4961	83.5466	83.3845	83.0041	83.2038	83.2578	83.5472	83.6115	83.4869	83.6385	83.6191	83.7229	83.2501	83.7358	83.8237
Stenotrophomonas sp. MES1	83.1416	83.2334	83.1478	83.2764	83.5354	83.2153	83.3464	83.3752	83.4622	83.4351	83.4241	83.4937	82.8822	82.1477	84.068	85.5534	84.3919	84.1331	90.8283	*	93.8105	93.6409	93.542	93.6951	93.5353	84.0528	83.8927	83.7627	83.7157	83.7059	83.6887	84.2289	83.7676	83.6022	83.4902	83.5771	83.514	83.1482	83.3146	83.3416	83.4274	83.4679	83.6516	83.5614	83.5692	83.7509	83.4347	83.8486	83.8311
Stenotrophomonas acidaminiphila T0-18	83.2068	83.2532	83.1785	83.0628	83.3381	83.1736	83.3256	83.2237	83.259	83.3888	83.2773	83.3463	82.9688	82.3063	84.0722	85.5156	84.4143	84.2082	91.1369	93.8105	*	97.2593	97.1006	97.0731	97.076	83.99	83.7326	83.7563	83.6388	83.7509	83.6089	84.1169	83.7804	83.5281	83.6069	83.6192	83.5809	83.1922	83.2663	83.4258	83.62	83.5403	83.7839	83.7428	83.7249	83.9687	83.0874	83.8986	84.0738
Stenotrophomonas acidaminiphila Au-Ste40	83.3054	83.2721	83.2464	83.15	83.2097	83.131	83.1497	83.2369	83.2556	83.3981	83.339	83.2656	82.9205	82.3222	83.9519	85.3301	84.433	84.1048	90.9987	93.6409	97.2593	*	98.7562	98.8477	98.884	83.8799	83.8265	83.556	83.6464	83.6496	83.4978	84.1379	83.6906	83.4764	83.403	83.4418	83.4545	82.9888	83.2693	83.5029	83.4474	83.4976	83.5501	83.5491	83.5703	83.8393	83.1783	83.849	83.7992
Stenotrophomonas acidaminiphila BDBP 071	83.224	83.2265	83.1183	83.0934	83.3057	83.0635	83.1404	83.2014	83.2695	83.2556	83.2653	83.2864	82.9328	82.3135	84.1624	85.5134	84.5312	84.1143	90.938	93.542	97.1006	98.7562	*	98.5499	98.7495	84.0313	83.8469	83.5637	83.5507	83.6171	83.5124	84.0422	83.5461	83.4024	83.3856	83.7738	83.4781	83.2162	83.3701	83.3604	83.4676	83.5507	83.478	83.6194	83.7118	83.7647	83.1331	83.8619	83.9621
Stenotrophomonas acidaminiphila SPDF1	83.2503	83.2849	83.2354	83.1526	83.3483	83.2654	83.203	83.2653	83.3052	83.412	83.4882	83.3742	82.9407	82.371	84.0545	85.5802	84.622	84.0344	90.9022	93.6951	97.0731	98.8477	98.5499	*	98.8102	83.9844	83.8713	83.736	83.6415	83.6284	83.5989	84.192	83.7295	83.5946	83.5462	83.9845	83.576	83.1922	83.4259	83.5186	83.6226	83.6049	83.7419	83.6755	83.7442	84.0607	83.3028	83.9609	83.9631
Stenotrophomonas acidaminiphila T25-65	83.2122	83.234	83.1211	83.0246	83.3612	83.1234	83.1517	83.1856	83.3471	83.3511	83.4445	83.4035	82.8582	82.2277	84.1108	85.5177	84.364	84.061	90.9262	93.5353	97.076	98.884	98.7495	98.8102	*	83.927	83.8401	83.6157	83.5772	83.5982	83.5944	84.0061	83.6411	83.5733	83.5403	83.5757	83.4629	82.9905	83.2243	83.2169	83.3899	83.4013	83.7336	83.5925	83.6823	83.8325	83.1419	83.9955	83.9049
Stenotrophomonas bentonitica DSM 103927	84.6245	84.7607	84.6356	84.5121	84.7126	84.7363	84.6675	84.8115	84.6937	84.7135	84.6548	84.7856	84.3448	83.5435	82.4357	83.1904	82.645	82.5908	83.9019	84.0528	83.99	83.8799	84.0313	83.9844	83.927	*	89.6313	89.2235	89.204	89.2888	89.1708	87.2658	87.385	87.1204	87.1429	86.8434	86.6604	86.3424	86.5947	86.5574	84.8904	85.0216	84.9017	84.9461	84.879	84.953	84.4226	85.2372	85.1266
Stenotrophomonas rhizophila DE0483	84.4168	84.6278	84.3258	84.3902	84.5175	84.3828	84.4291	84.5353	84.5615	84.519	84.354	84.6016	84.3308	83.5331	82.1081	82.9221	82.2569	82.487	83.7935	83.8927	83.7326	83.8265	83.8469	83.8713	83.8401	89.6313	*	90.2193	90.1187	90.0392	90.1854	87.2918	87.0161	87.1159	87.047	86.53	86.4652	86.3557	86.4429	86.4633	84.5501	84.4891	84.762	84.8107	84.7495	84.8643	84.3068	84.9903	84.8685
Stenotrophomonas rhizophila QL-P4	84.509	84.563	84.5434	84.3682	84.5582	84.5359	84.6353	84.5786	84.6645	84.6483	84.6826	84.6366	84.3884	83.4659	82.2069	82.9126	82.4635	82.4977	83.5368	83.7627	83.7563	83.556	83.5637	83.736	83.6157	89.2235	90.2193	*	97.7131	97.8291	97.8828	87.4933	87.4234	87.2661	87.3315	86.7445	86.6472	86.4485	86.6605	86.6696	84.6327	84.6928	84.6288	84.7603	84.7321	84.8175	84.1977	84.8457	84.8141
Stenotrophomonas rhizophila SR80	84.6793	84.507	84.5002	84.4071	84.5529	84.5093	84.5873	84.6336	84.59	84.5922	84.5601	84.614	84.3291	83.525	82.2947	82.9398	82.4809	82.5138	83.5014	83.7157	83.6388	83.6464	83.5507	83.6415	83.5772	89.204	90.1187	97.7131	*	97.8077	97.8728	87.4598	87.4677	87.3753	87.3751	86.6071	86.7838	86.4582	86.6188	86.6266	84.7928	84.7179	84.6964	84.7714	84.7512	84.9293	84.4056	84.948	85.0245
Stenotrophomonas rhizophila Bl2-2	84.6247	84.7375	84.4999	84.4171	84.5688	84.6083	84.5336	84.6084	84.644	84.565	84.7378	84.7335	84.2577	83.4697	82.3548	83.105	82.5168	82.5038	83.5029	83.7059	83.7509	83.6496	83.6171	83.6284	83.5982	89.2888	90.0392	97.8291	97.8077	*	98.4669	87.5781	87.5603	87.4038	87.3145	86.7679	86.709	86.3568	86.7102	86.723	84.7755	84.8008	84.8456	84.8926	84.7529	85.038	84.5577	85.0189	84.9383
Stenotrophomonas rhizophila OG2	84.5175	84.6427	84.3672	84.396	84.6141	84.4585	84.5228	84.5862	84.6435	84.5668	84.5218	84.6419	84.3332	83.5364	82.2806	82.8681	82.4706	82.4307	83.5834	83.6887	83.6089	83.4978	83.5124	83.5989	83.5944	89.1708	90.1854	97.8828	97.8728	98.4669	*	87.5188	87.4668	87.4254	87.4343	86.861	86.676	86.467	86.7468	86.7832	84.767	84.7872	84.7581	84.81	84.6903	84.9371	84.5222	84.9873	85.0433
Stenotrophomonas rhizophila GN RF3	84.8755	84.8681	84.738	84.6289	84.799	84.8074	84.8054	84.9096	84.9353	84.8528	84.909	84.9658	84.6622	83.6821	82.462	83.2537	82.6478	82.7775	83.9785	84.2289	84.1169	84.1379	84.0422	84.192	84.0061	87.2658	87.2918	87.4933	87.4598	87.5781	87.5188	*	88.9955	88.9024	88.9161	87.5243	87.445	87.4828	87.5878	87.8055	84.7149	84.7504	84.9424	84.8626	84.8392	84.9457	84.5799	85.0204	85.1033
Stenotrophomonas rhizophila DSM 14405	84.9474	84.8526	84.656	84.7012	84.8515	84.77	84.7322	84.8855	84.9126	84.7953	84.9041	84.8743	84.3662	83.5358	82.2228	82.9522	82.3492	82.4693	83.4634	83.7676	83.7804	83.6906	83.5461	83.7295	83.6411	87.385	87.0161	87.4234	87.4677	87.5603	87.4668	88.9955	*	96.5775	96.5759	87.5206	87.4312	87.4832	87.6518	87.6071	84.5548	84.5838	84.7387	84.865	84.8139	84.8921	84.5787	84.9094	84.9852
Stenotrophomonas rhizophila CFBP13529	84.8014	84.6645	84.6119	84.6724	84.7045	84.7167	84.7509	84.8182	84.7336	84.5914	84.8633	84.7912	84.4183	83.5052	82.3044	82.9503	82.4245	82.3977	83.3813	83.6022	83.5281	83.4764	83.4024	83.5946	83.5733	87.1204	87.1159	87.2661	87.3753	87.4038	87.4254	88.9024	96.5775	*	98.0227	87.3904	87.3709	87.5204	87.6465	87.613	84.4591	84.5368	84.621	84.5659	84.6435	84.6996	84.4027	84.7511	84.9308
Stenotrophomonas rhizophila CFBP 13503	85.0558	84.8209	84.5777	84.5726	84.7456	84.6398	84.5931	84.7843	84.7541	84.6709	84.8114	84.7209	84.3985	83.431	82.1593	82.9042	82.3586	82.4742	83.4961	83.4902	83.6069	83.403	83.3856	83.5462	83.5403	87.1429	87.047	87.3315	87.3751	87.3145	87.4343	88.9161	96.5759	98.0227	*	87.3961	87.4848	87.3617	87.6888	87.4969	84.3986	84.4854	84.6733	84.5906	84.9663	84.8575	84.5424	84.9162	84.826
Stenotrophomonas rhizophila JC1	84.4042	84.2355	84.2961	84.2134	84.3677	84.3009	84.4326	84.5175	84.4706	84.4861	84.4136	84.5507	84.0579	83.3178	82.1207	83.1699	82.5549	82.1372	83.5466	83.5771	83.6192	83.4418	83.7738	83.9845	83.5757	86.8434	86.53	86.7445	86.6071	86.7679	86.861	87.5243	87.5206	87.3904	87.3961	*	99.258	87.1207	87.1275	87.1206	84.415	84.4087	84.3685	84.5078	84.49	84.6174	84.0759	84.6726	84.7162
Stenotrophomonas sp. AP15.006	84.2741	84.2603	84.3051	84.2062	84.3115	84.3489	84.3602	84.5573	84.4887	84.5638	84.3663	84.4792	84.0348	83.1847	82.1694	82.6631	82.1269	81.991	83.3845	83.514	83.5809	83.4545	83.4781	83.576	83.4629	86.6604	86.4652	86.6472	86.7838	86.709	86.676	87.445	87.4312	87.3709	87.4848	99.258	*	86.9908	87.0613	87.0662	84.1741	84.1624	84.2467	84.2706	84.2665	84.4992	84.0462	84.4922	84.601
Stenotrophomonas rhizophila IS26	84.3963	84.4245	84.4013	84.3235	84.3447	84.3611	84.4096	84.4882	84.4255	84.3811	84.3293	84.463	83.9403	83.1791	82.2214	82.8494	82.1337	82.3255	83.0041	83.1482	83.1922	82.9888	83.2162	83.1922	82.9905	86.3424	86.3557	86.4485	86.4582	86.3568	86.467	87.4828	87.4832	87.5204	87.3617	87.1207	86.9908	*	92.6527	92.4243	84.4572	84.4791	84.5619	84.5218	84.5619	84.6842	84.2267	84.7252	84.6761
Stenotrophomonas bentonitica VV6	84.5868	84.7072	84.5912	84.529	84.6295	85.095	84.6173	84.6799	84.6559	84.4875	84.7553	84.635	84.1227	84.1436	82.189	83.0508	82.6301	82.2022	83.2038	83.3146	83.2663	83.2693	83.3701	83.4259	83.2243	86.5947	86.4429	86.6605	86.6188	86.7102	86.7468	87.5878	87.6518	87.6465	87.6888	87.1275	87.0613	92.6527	*	97.6264	84.4762	84.5055	84.8818	84.7187	84.6325	84.8084	84.4532	84.8723	84.8245
Stenotrophomonas rhizophila RIT-551	84.5976	84.6242	84.5824	84.5049	84.5977	84.5896	84.675	84.7071	84.7694	84.7454	84.8183	84.8746	84.282	83.3558	82.3345	83.0838	82.5082	82.3863	83.2578	83.3416	83.4258	83.5029	83.3604	83.5186	83.2169	86.5574	86.4633	86.6696	86.6266	86.723	86.7832	87.8055	87.6071	87.613	87.4969	87.1206	87.0662	92.4243	97.6264	*	84.5234	84.5461	84.6386	84.7763	84.6605	84.7209	84.547	84.9317	84.7123
Stenotrophomonas maltophilia NEC1	88.5629	88.7009	88.6014	88.5257	88.9078	88.8206	88.9097	88.8853	89.0816	88.9342	88.9702	89.0018	84.6932	84.036	82.3753	82.7772	82.356	82.4524	83.5472	83.4274	83.62	83.4474	83.4676	83.6226	83.3899	84.8904	84.5501	84.6327	84.7928	84.7755	84.767	84.7149	84.5548	84.4591	84.3986	84.415	84.1741	84.4572	84.4762	84.5234	*	99.9865	94.9726	95.0254	95.0074	91.4687	91.0233	91.2694	90.753
Stenotrophomonas maltophilia RC09	88.5546	88.6849	88.6331	88.5744	88.8532	88.8069	88.8035	88.9119	89.0065	88.921	88.9687	88.992	84.7886	84.0766	82.3379	82.8068	82.4285	82.4903	83.6115	83.4679	83.5403	83.4976	83.5507	83.6049	83.4013	85.0216	84.4891	84.6928	84.7179	84.8008	84.7872	84.7504	84.5838	84.5368	84.4854	84.4087	84.1624	84.4791	84.5055	84.5461	99.9865	*	94.876	95.0055	94.9575	91.3954	90.9329	91.2837	90.734
Stenotrophomonas maltophilia E824	88.5807	88.6714	88.6509	88.7665	88.6061	88.7853	88.6428	88.6829	88.7385	88.7667	88.7095	88.7279	84.776	84.387	82.2563	82.9208	82.6767	82.4831	83.4869	83.6516	83.7839	83.5501	83.478	83.7419	83.7336	84.9017	84.762	84.6288	84.6964	84.8456	84.7581	84.9424	84.7387	84.621	84.6733	84.3685	84.2467	84.5619	84.8818	84.6386	94.9726	94.876	*	98.8714	98.7108	91.6592	91.1838	91.5971	91.1113
Stenotrophomonas maltophilia KMM 349	88.6253	88.7991	88.6981	88.6818	88.7286	88.6839	88.6867	88.7367	88.7867	88.677	88.6709	88.7335	84.8443	84.137	82.4126	82.8064	82.5122	82.4557	83.6385	83.5614	83.7428	83.5491	83.6194	83.6755	83.5925	84.9461	84.8107	84.7603	84.7714	84.8926	84.81	84.8626	84.865	84.5659	84.5906	84.5078	84.2706	84.5218	84.7187	84.7763	95.0254	95.0055	98.8714	*	98.7306	91.7633	91.1871	91.5796	91.0738
Stenotrophomonas maltophilia NS26	88.7615	88.8001	88.6444	88.612	88.6403	88.6227	88.6278	88.6086	88.7537	88.7885	88.6918	88.6935	84.7639	84.2628	82.3585	82.8992	82.5567	82.3905	83.6191	83.5692	83.7249	83.5703	83.7118	83.7442	83.6823	84.879	84.7495	84.7321	84.7512	84.7529	84.6903	84.8392	84.8139	84.6435	84.9663	84.49	84.2665	84.5619	84.6325	84.6605	95.0074	94.9575	98.7108	98.7306	*	91.689	91.1787	91.5686	91.0328
Stenotrophomonas maltophilia 291	88.5252	88.7954	88.6738	88.4944	88.6188	88.4897	88.6629	88.6052	88.6406	88.6955	88.595	88.5809	85.0418	84.2074	82.2656	82.9774	82.5431	82.5915	83.7229	83.7509	83.9687	83.8393	83.7647	84.0607	83.8325	84.953	84.8643	84.8175	84.9293	85.038	84.9371	84.9457	84.8921	84.6996	84.8575	84.6174	84.4992	84.6842	84.8084	84.7209	91.4687	91.3954	91.6592	91.7633	91.689	*	98.2241	91.9561	91.493
Stenotrophomonas sp. SH_67_7	87.9701	88.1769	88.1831	88.0384	87.9656	87.9475	88.1812	88.1116	88.2292	87.9914	88.0782	87.9594	84.5396	83.6896	81.9609	82.3366	81.9793	82.0698	83.2501	83.4347	83.0874	83.1783	83.1331	83.3028	83.1419	84.4226	84.3068	84.1977	84.4056	84.5577	84.5222	84.5799	84.5787	84.4027	84.5424	84.0759	84.0462	84.2267	84.4532	84.547	91.0233	90.9329	91.1838	91.1871	91.1787	98.2241	*	91.5919	91.1454
Stenotrophomonas maltophilia PC315	88.5938	88.5777	88.5609	88.4925	88.6583	88.5064	88.5906	88.5644	88.6617	88.5884	88.5303	88.573	84.9545	84.3009	82.4505	82.7796	82.5397	82.641	83.7358	83.8486	83.8986	83.849	83.8619	83.9609	83.9955	85.2372	84.9903	84.8457	84.948	85.0189	84.9873	85.0204	84.9094	84.7511	84.9162	84.6726	84.4922	84.7252	84.8723	84.9317	91.2694	91.2837	91.5971	91.5796	91.5686	91.9561	91.5919	*	91.4731
Stenotrophomonas maltophilia 860_SMAL	88.4744	88.5949	88.505	88.356	88.6099	88.4549	88.4479	88.5492	88.5769	88.6194	88.6208	88.5193	85.098	84.3991	82.5534	83.1785	82.7317	82.5414	83.8237	83.8311	84.0738	83.7992	83.9621	83.9631	83.9049	85.1266	84.8685	84.8141	85.0245	84.9383	85.0433	85.1033	84.9852	84.9308	84.826	84.7162	84.601	84.6761	84.8245	84.7123	90.753	90.734	91.1113	91.0738	91.0328	91.493	91.1454	91.4731	*
Stenotrophomonas maltophilia BurA1	88.2456	88.2484	88.3027	88.2271	88.2853	88.2996	88.3043	88.3192	88.3446	88.2844	88.3302	88.4816	84.774	83.8936	82.2583	82.8529	82.4503	82.3258	83.5238	83.8165	83.6645	83.5801	83.6399	83.7257	83.5775	84.9091	84.5557	84.5988	84.7232	84.7615	84.7704	84.8583	84.8214	84.6197	84.6427	84.5795	84.4008	84.4044	84.5018	84.5319	90.8886	90.8511	91.1201	91.2046	91.245	92.0769	91.6883	91.7141	90.8875
Stenotrophomonas maltophilia 156	88.1732	88.1795	88.3779	88.0714	88.2555	88.4391	88.2523	88.2842	88.3644	88.2333	88.3226	88.3943	84.7735	84.4862	82.2361	82.9422	82.3904	82.4229	83.5178	83.6517	83.6051	83.5399	83.4932	83.6744	83.4549	84.8342	84.5736	84.5462	84.7082	84.7553	84.7278	84.7966	84.7176	84.5228	84.5904	84.5318	84.3819	84.4278	85.0129	84.5587	90.9176	90.8791	91.2359	91.1966	91.1577	92.0185	91.6094	91.6756	90.9611
Stenotrophomonas maltophilia MF89	88.0178	88.2184	88.1458	87.9395	88.1268	88.1923	88.1697	88.2338	88.2418	88.1859	88.2663	88.3144	84.6457	84.0406	82.1213	82.8674	82.4295	82.2414	83.4938	83.8187	83.6324	83.6526	83.8389	83.7607	83.5379	84.7969	84.4672	84.5848	84.6256	84.6221	84.6913	84.6447	84.6493	84.5254	84.546	84.5449	84.2501	84.3626	84.8443	84.512	90.7901	90.733	90.9363	90.966	91.0597	91.9935	91.4895	91.7073	90.8391
Stenotrophomonas maltophilia ACYCb.6H	88.1872	88.3084	88.3293	88.1747	88.2475	88.2965	88.2791	88.3922	88.3201	88.2294	88.3517	88.3599	84.7778	84.0893	82.185	82.8629	82.2903	82.3742	83.5245	83.7903	83.6831	83.7171	83.8124	83.8472	83.698	84.7754	84.5196	84.6517	84.7354	84.7779	84.7469	84.7583	84.7386	84.5967	84.73	84.5434	84.329	84.4222	84.5953	84.5614	90.8512	90.8544	91.1712	91.2278	91.2202	92.1401	91.83	91.7494	91.0156
Stenotrophomonas maltophilia FS40-1	88.2567	88.3946	88.3942	88.2023	88.2776	88.3402	88.3315	88.418	88.2887	88.3798	88.4122	88.4297	84.7451	84.0244	82.1777	82.7373	82.2231	82.3366	83.4182	83.7493	83.5935	83.5871	83.6507	83.7841	83.6171	84.7767	84.5948	84.6511	84.7773	84.7634	84.8329	84.7877	84.7209	84.6013	84.6194	84.6149	84.4881	84.4564	84.5883	84.6359	90.9337	90.8605	91.1522	91.2906	91.2988	92.1109	91.7937	91.7964	91.0051
Stenotrophomonas maltophilia PC271	88.1984	88.2928	88.3302	88.1894	88.2325	88.2976	88.3561	88.3744	88.4019	88.2485	88.3317	88.4592	84.6789	83.9689	82.2556	82.8688	82.3966	82.5063	83.565	83.8256	83.7405	83.7171	83.7476	83.757	83.6771	84.8258	84.5477	84.5945	84.6772	84.6446	84.7878	84.824	84.7046	84.5798	84.6608	84.6383	84.3028	84.492	84.5722	84.6189	90.9002	90.8689	91.1982	91.1474	91.2214	92.1725	91.7586	91.7705	90.9221
Stenotrophomonas maltophilia WGB211	88.4531	88.4202	88.5712	88.3957	88.5039	88.7131	88.4274	88.5122	88.5951	88.5215	88.5407	88.5659	84.7789	84.6103	82.3175	83.1991	82.7154	82.4281	83.6339	83.9122	83.8106	83.7937	83.9727	84.04	83.7928	85.0166	84.6554	84.7452	84.8282	84.9093	84.897	84.7055	84.7164	84.6201	84.6357	84.8362	84.5537	84.4327	85.1461	84.6923	92.2816	92.28	92.5485	92.6594	92.6183	92.4944	92.1497	92.1596	91.4595
Stenotrophomonas maltophilia ACYCb.1K	88.1369	88.3152	88.2516	88.1589	88.1911	88.2393	88.2788	88.338	88.3579	88.2306	88.335	88.3437	84.6141	83.9937	82.1876	82.7921	82.2938	82.4589	83.5804	83.7298	83.7131	83.6565	83.7583	83.903	83.7391	84.8354	84.6143	84.7761	84.7642	84.7863	84.8079	84.8769	84.7709	84.5211	84.5554	84.4732	84.4051	84.4243	84.6234	84.5336	90.9088	90.8675	91.1367	91.1794	91.2007	92.1573	91.7701	91.8126	90.9963
Stenotrophomonas maltophilia S76-3	88.1209	88.1893	88.2583	88.0872	88.1101	88.2333	88.189	88.2941	88.3048	88.3056	88.1911	88.322	84.7429	84.0172	82.179	82.8367	82.2958	82.3953	83.6308	83.7372	83.7262	83.5828	83.7116	83.7027	83.5731	84.8416	84.6365	84.6553	84.6519	84.708	84.7713	84.7878	84.7811	84.5795	84.7073	84.5093	84.3949	84.4302	84.6267	84.5592	90.7693	90.7641	90.9909	91.164	91.1767	92.0746	91.6721	91.6769	90.9637
Stenotrophomonas maltophilia JZ42	88.3368	88.33	88.2683	88.1286	88.336	88.3017	88.216	88.2887	88.2852	88.311	88.2989	88.3929	84.7228	84.0869	82.2053	82.7781	82.3529	82.2681	83.8652	83.8324	83.807	83.8041	83.791	84.0182	83.732	84.9009	84.6498	84.6323	84.6511	84.6065	84.6281	84.8082	84.7113	84.494	84.7159	84.4579	84.4546	84.4756	84.6781	84.6913	90.7245	90.6957	90.9224	90.9599	91.0827	93.4316	92.9653	91.4016	91.0469
Stenotrophomonas maltophilia 15973	88.2169	88.3114	88.2344	88.1931	88.1464	88.2767	88.2841	88.4341	88.3544	88.2893	88.355	88.414	84.7993	84.0519	82.2578	82.8321	82.3429	82.4097	83.4448	83.7769	83.7498	83.6048	83.6689	83.8425	83.6771	84.8189	84.5277	84.6019	84.7364	84.742	84.7619	84.8007	84.7363	84.5014	84.6665	84.6169	84.3504	84.429	84.578	84.5818	90.9404	90.9234	91.1318	91.1479	91.2516	92.1324	91.7379	91.8227	91.0058
Stenotrophomonas maltophilia JV3	88.8727	88.8193	88.7502	88.6307	88.754	88.7066	88.62	88.7386	88.8311	88.7431	88.8011	88.7726	85.1469	84.307	82.4553	83.0672	82.617	82.6572	83.9503	84.1395	84.0898	84.031	83.9842	84.1056	84.0722	85.336	84.9218	84.9813	84.9929	85.0791	84.9631	85.1109	85.0498	84.9713	85.0363	84.9099	84.6605	84.7569	84.8731	84.8979	91.6928	91.5846	91.8602	92.0475	92.0152	94.7687	94.6619	92.1906	91.8756
Stenotrophomonas maltophilia CSM2	88.6245	88.7607	88.6128	88.5993	88.804	88.7369	88.698	88.755	88.7594	88.7688	88.6416	88.8119	85.1714	84.3102	82.2993	83.1211	82.6982	82.5865	84.0046	84.0238	83.973	83.7726	84.0465	84.2319	83.9106	85.0711	84.9664	84.9684	84.9854	85.0365	85.0392	84.9895	85.0039	84.8244	84.8882	84.8003	84.5938	84.6878	85.1824	84.8202	91.7579	91.6788	91.9032	92.0556	91.9868	95.2611	95.0403	92.2594	91.9693
Stenotrophomonas maltophilia E301	88.5061	88.5509	88.5322	88.3682	88.5873	88.3705	88.4332	88.5248	88.5554	88.4573	88.5413	88.5088	84.9134	84.1358	82.3426	82.8757	82.3737	82.4605	83.591	83.8948	83.9466	83.6277	83.7557	84.0356	83.7824	85.0172	84.8061	84.8451	84.7932	84.9402	84.9007	84.9363	84.867	84.724	84.8246	84.6731	84.5376	84.5359	84.7611	84.7156	91.2765	91.2762	91.5954	91.6621	91.6214	93.5134	93.2427	91.7053	91.4569
Stenotrophomonas maltophilia 21_FDSW202186548-1r-8	88.4974	88.4776	88.45	88.393	88.639	88.2814	88.4189	88.5621	88.5392	88.4836	88.502	88.5409	84.7775	84.1238	82.2856	82.9202	82.4574	82.3764	83.7656	83.8142	83.9774	83.819	83.9161	84.0058	83.8712	85.105	84.755	84.9095	84.851	84.9926	84.8353	84.9143	84.8915	84.7707	84.7827	84.7229	84.6809	84.465	84.7087	84.6665	91.2874	91.287	91.4958	91.6518	91.583	93.5196	93.3216	91.7523	91.3831
Stenotrophomonas maltophilia 34_FDSW202186541-1r-8	88.4012	88.5177	88.4302	88.3847	88.5281	88.4106	88.411	88.4312	88.4985	88.3632	88.45	88.5134	84.7829	84.1396	82.2473	83.0451	82.4823	82.5507	83.7805	83.8225	83.9793	83.8305	83.8336	83.9378	83.7943	85.0213	84.7989	84.8779	84.8339	84.9294	85.0102	85.0158	84.9116	84.7277	84.8693	84.6722	84.6232	84.4999	84.7703	84.6553	91.2834	91.2713	91.4543	91.6243	91.5337	93.4771	93.2115	91.7216	91.4784
Stenotrophomonas maltophilia 42_FDSW202186560-1r-8	88.4661	88.6505	88.617	88.4494	88.6097	88.5094	88.5738	88.5899	88.6997	88.5745	88.7046	88.7181	85.0332	84.252	82.3007	82.9426	82.5342	82.6955	83.9354	83.9798	84.0931	83.8904	83.989	84.125	83.9622	85.0874	85.0225	84.8857	84.8217	85.0217	84.9861	85.0973	84.9187	84.6601	84.8541	84.6949	84.7154	84.7019	84.8947	84.827	91.1709	91.1635	91.4233	91.4701	91.3938	94.0748	93.795	91.6786	91.4565
Stenotrophomonas maltophilia NMG-F-18-1	88.5614	88.5707	88.5594	88.5297	88.5857	88.4842	88.4555	88.55	88.5225	88.5659	88.6436	88.6453	85.0121	84.135	82.3744	82.9727	82.5098	82.6877	83.8835	84.0629	84.0268	84.0172	84.0019	84.2264	83.9895	85.0935	84.8927	84.9155	85.0498	85.1084	85.0895	85.1246	84.9861	84.7132	84.8743	84.697	84.673	84.717	84.863	84.7923	91.0778	91.0613	91.3532	91.415	91.3976	94.0088	93.6798	91.6407	91.4362
Stenotrophomonas maltophilia A2	88.4244	88.604	88.3845	88.3132	88.4604	88.3203	88.382	88.5025	88.4791	88.4446	88.3771	88.5602	84.9481	84.1865	82.5242	83.1269	82.5704	82.5078	84.0741	83.9129	83.9039	83.984	83.9297	84.1744	83.8674	84.9844	84.9443	84.9458	84.892	84.9095	84.9958	85.1027	84.7704	84.7636	84.7792	84.6252	84.5236	84.59	84.8333	84.786	91.0914	91.0082	91.2631	91.3952	91.2563	93.827	93.5733	91.5498	91.3537
Stenotrophomonas maltophilia 1038	88.402	88.5525	88.4188	88.4116	88.5778	88.4305	88.436	88.4629	88.5356	88.3949	88.4786	88.5185	84.9614	84.1711	82.4024	83.35	82.7987	82.4972	84.0014	84.122	84.0366	84.0001	84.0943	84.2462	83.91	85.127	84.8386	84.9236	84.8776	84.9664	84.9884	84.996	84.8692	84.665	84.8756	84.8822	84.554	84.6965	84.8046	84.8409	90.95	90.9742	91.2183	91.3235	91.1642	93.8911	93.6721	91.6718	91.2411
Stenotrophomonas maltophilia F2	88.5569	88.4937	88.4744	88.3417	88.5677	88.4965	88.4918	88.4584	88.4863	88.4687	88.5335	88.5011	84.968	84.3246	82.3191	83.0803	82.605	82.534	83.8807	84.1147	84.0116	83.8787	83.902	84.1138	84.015	85.1645	84.921	84.9499	85.0005	85.0645	85.031	85.0822	84.8008	84.6806	84.8433	84.7235	84.5161	84.6538	84.9536	84.7662	91.0281	90.9868	91.3564	91.3515	91.3407	93.8942	93.5467	91.6589	91.3992
Stenotrophomonas maltophilia 476BLSM MAD	88.4673	88.5139	88.4184	88.3805	88.5874	88.4597	88.4649	88.4187	88.5358	88.5328	88.5216	88.5786	85.0603	84.311	82.3248	83.1962	82.6014	82.5781	83.7775	84.1836	84.1169	83.933	83.9079	84.1744	84.0539	85.0223	84.972	84.9568	84.9909	84.9908	84.963	85.0026	84.8562	84.7879	84.8249	84.7494	84.5688	84.7283	84.8766	84.7912	91.1303	91.064	91.4415	91.4092	91.284	93.906	93.5807	91.6734	91.3884
Stenotrophomonas maltophilia 30_FDSW202186525-1r-8	88.4392	88.5715	88.5199	88.3938	88.5607	88.4698	88.5228	88.5102	88.5353	88.5143	88.5428	88.5242	84.9558	84.211	82.3791	83.0831	82.645	82.5895	83.9938	84.1095	84.0819	84.0235	84.0558	84.2081	84.1215	85.1397	84.9475	84.8893	84.9527	84.9846	85.0404	85.0139	84.9578	84.6838	84.8362	84.7241	84.689	84.6165	84.9387	84.8567	91.0534	91.0529	91.2736	91.3536	91.3292	93.945	93.7377	91.7325	91.4179
Stenotrophomonas maltophilia E729	88.3139	88.5552	88.598	88.4342	88.4738	88.4569	88.5422	88.5245	88.6111	88.5365	88.5507	88.5698	85.0205	84.3046	82.4812	83.1592	82.6079	82.5868	83.9335	84.0765	84.0122	83.9143	84.0067	84.1265	84.0737	85.1194	84.9482	84.9214	84.9699	84.9379	84.9312	84.9345	84.8692	84.7428	84.7976	84.7177	84.5417	84.6616	84.9341	84.836	91.0409	91.1058	91.4861	91.3953	91.2831	93.9374	93.7182	91.7094	91.4275
Stenotrophomonas maltophilia 24_FDSW202186553-1r-8	88.3229	88.4869	88.5005	88.4209	88.5243	88.3695	88.3945	88.4643	88.5215	88.5341	88.5427	88.5458	85.1013	84.282	82.4161	83.0976	82.6187	82.6453	83.854	84.0727	84.1158	83.8764	84.0122	84.1819	84.1483	85.0862	84.9035	84.9031	84.9385	85.0612	85.0345	85.0448	84.9288	84.781	84.8174	84.7487	84.5891	84.6823	85.0147	84.855	91.052	91.0336	91.5685	91.3696	91.3013	93.9196	93.7405	91.6575	91.4289
Stenotrophomonas maltophilia JL-F-16	88.4401	88.6024	88.5261	88.3733	88.5705	88.4688	88.531	88.498	88.5582	88.4102	88.5837	88.5343	84.9016	84.2355	82.3305	82.9685	82.4084	82.4747	83.9153	83.9857	84.0229	83.9699	83.9166	84.0939	83.9884	85.1018	84.9427	84.9348	84.9759	85.0436	84.9948	85.014	84.9529	84.7145	84.8875	84.6275	84.6479	84.6755	84.8455	84.8778	91.0393	91.01	91.3322	91.3894	91.3659	93.949	93.6522	91.6909	91.4405
Stenotrophomonas maltophilia 6_FDSW202186552-1r-8	88.4401	88.6201	88.483	88.3818	88.5812	88.4177	88.4628	88.5625	88.6099	88.4681	88.5248	88.5919	85.0142	84.1859	82.3502	82.9844	82.4767	82.5214	84.0121	84.198	84.0755	83.8636	83.9126	84.1704	84.0014	84.9946	84.9271	84.9358	84.9275	85.0159	85.0025	85.0285	84.9879	84.7251	84.7601	84.6118	84.5462	84.6387	84.9309	84.815	91.0672	91.0394	91.3391	91.3872	91.337	93.9299	93.7693	91.7578	91.4036
Stenotrophomonas maltophilia steno33	88.4568	88.5963	88.5753	88.419	88.5662	88.4924	88.5051	88.5071	88.5182	88.4997	88.4734	88.545	84.9882	84.2296	82.3804	83.0264	82.5739	82.6216	83.8826	83.9833	84.0246	83.9026	83.9946	84.2102	83.9238	85.0992	85.0311	85.0453	84.8955	85.0066	84.9495	85.0636	84.9165	84.7916	84.825	84.637	84.6136	84.6271	84.8512	84.8613	91.0253	91.0304	91.3009	91.3497	91.3353	93.9206	93.7259	91.6206	91.3666
Stenotrophomonas maltophilia 11_FDSW202186555-1r-8	88.5113	88.6385	88.5486	88.3672	88.6196	88.4809	88.5066	88.4765	88.5772	88.504	88.502	88.6018	84.9496	84.2283	82.4364	83.0059	82.4749	82.61	83.8779	83.9985	84.0535	84.0422	84.004	84.1359	83.9339	85.1108	84.9953	84.9444	85.021	84.9699	85.0809	85.0191	84.8123	84.6935	84.815	84.6658	84.6928	84.6986	84.8929	84.841	91.1117	91.083	91.3692	91.3966	91.3317	93.9408	93.6822	91.7545	91.4001
Stenotrophomonas pavanii ME55	88.2505	88.4345	88.4573	88.3037	88.4256	88.2644	88.3396	88.432	88.4397	88.4078	88.4354	88.5738	84.9441	84.3755	82.1512	83.0355	82.4795	82.604	83.9785	84.1134	84.0441	83.9315	83.8329	84.1392	83.9393	85.1436	84.8488	84.9224	84.8917	84.8907	84.9287	85.0914	84.8276	84.6577	84.7989	84.6495	84.5197	84.7181	84.8436	84.8392	90.6235	90.61	90.8412	90.9102	90.8399	92.8504	92.4872	91.1995	91.0896
Stenotrophomonas pavanii DSM 25135	88.32	88.3485	88.3516	88.2258	88.3985	88.3516	88.4469	88.4836	88.5067	88.4617	88.4208	88.4722	84.9226	84.3587	82.2057	82.9172	82.4364	82.5673	83.7624	84.1024	83.9532	83.9464	83.9032	84.075	83.9334	85.0022	84.8624	84.9642	84.8546	84.9045	84.9419	84.9744	84.7876	84.6357	84.7579	84.6191	84.653	84.7359	84.7486	84.8166	90.5771	90.5512	90.7776	90.8484	90.8459	92.7569	92.3792	91.1673	91.061
Stenotrophomonas pavanii BWK1	88.3938	88.426	88.3882	88.2508	88.4651	88.3598	88.284	88.5063	88.457	88.4573	88.3832	88.4926	84.9755	84.3438	82.2027	83.0366	82.5558	82.4635	83.8601	84.0629	83.986	83.9512	83.8525	84.0331	83.916	85.0695	84.9279	84.9329	84.8996	84.8041	84.8855	84.8723	84.8266	84.6318	84.7603	84.6472	84.6255	84.5851	84.8499	84.7935	90.5651	90.5427	90.8348	90.9567	90.8611	92.8182	92.4512	91.2562	91.0222
Stenotrophomonas pavanii MHSD12	88.2941	88.4228	88.3751	88.2137	88.3467	88.3135	88.2896	88.4583	88.5193	88.34	88.4743	88.5081	85.0447	84.3227	82.2047	82.8694	82.4361	82.4922	83.9006	84.0927	84.0102	83.9544	83.8898	84.0922	84.0524	84.9946	84.8287	84.8679	84.7522	84.8759	84.8885	84.9312	84.8734	84.6619	84.7529	84.7235	84.5143	84.5596	84.7794	84.8268	90.6208	90.5883	90.911	90.8682	90.8945	92.77	92.38	91.2137	91.1559
Stenotrophomonas pavanii PI-27	88.3195	88.4059	88.3469	88.2267	88.3996	88.2661	88.3027	88.4324	88.5161	88.3878	88.4488	88.5152	84.9748	84.3329	82.1932	83.0707	82.5882	82.4438	83.8298	84.0592	84.097	83.8786	83.8928	84.2229	84.0485	85.0588	84.8379	84.9469	84.8349	85.035	85.0305	84.9915	84.91	84.6593	84.7877	84.7074	84.5335	84.6509	84.7874	84.8229	90.5466	90.5301	90.8837	90.9913	90.8364	92.8314	92.4086	91.1447	91.093
Stenotrophomonas maltophilia MC_2012	88.2471	88.3104	88.2952	88.266	88.44	88.2884	88.2702	88.3525	88.4875	88.3652	88.3035	88.3607	84.8707	84.1172	82.2716	82.8734	82.3688	82.5483	83.7699	83.8578	83.845	83.9628	83.871	84.0869	83.846	84.9277	84.7091	84.706	84.8045	84.8375	84.8349	84.9782	84.7118	84.6195	84.7051	84.6063	84.4538	84.5547	84.6495	84.6586	90.8138	90.69	91.0023	91.0137	91.0531	93.3214	92.9783	91.4372	91.1101
Stenotrophomonas maltophilia 55_FDSW202186558-1r-8	88.2628	88.3672	88.2798	88.2798	88.4468	88.2353	88.3344	88.3638	88.4833	88.3091	88.3727	88.4014	84.8094	84.0616	82.2786	82.8143	82.3778	82.4518	83.748	83.85	83.8409	83.8155	83.8578	84.0683	83.9578	84.8677	84.6738	84.7213	84.7995	84.8166	84.8096	84.9356	84.7313	84.5499	84.7184	84.5182	84.4578	84.3377	84.6623	84.6205	90.8216	90.8232	91.0233	91.0604	91.0579	93.3114	92.9903	91.4624	91.0984
Stenotrophomonas maltophilia E999	88.2372	88.3783	88.3436	88.2384	88.4722	88.3168	88.3084	88.3979	88.4068	88.3643	88.3739	88.4366	84.7502	83.9978	82.1929	82.9625	82.4636	82.5202	83.8009	84.0431	83.9616	83.862	83.9665	84.1354	84.0156	84.7992	84.7219	84.6639	84.7998	84.7577	84.7438	84.8512	84.7176	84.5106	84.5783	84.5002	84.4472	84.4134	84.5896	84.623	90.7647	90.7362	91.0098	91.0967	91.0838	93.348	92.9704	91.4752	91.0507
Stenotrophomonas maltophilia 1100_SMAL	88.1832	88.317	88.2561	88.295	88.4194	88.3137	88.3192	88.3464	88.374	88.3827	88.2938	88.4984	84.7873	84.036	82.3087	82.8332	82.5053	82.5108	83.8926	83.9992	83.7749	83.9583	83.9254	84.0569	83.8984	84.8363	84.7129	84.6153	84.8223	84.7122	84.7655	84.806	84.6952	84.6796	84.7214	84.5792	84.552	84.4788	84.6965	84.6579	90.72	90.7674	90.9137	90.9799	91.0484	93.2582	92.8058	91.3997	91.0192
Stenotrophomonas maltophilia STN-AUH4	88.2693	88.4423	88.3228	88.2487	88.4603	88.2817	88.3432	88.3064	88.4782	88.4034	88.354	88.3914	84.8154	84.1265	82.1878	82.8521	82.4427	82.4258	83.745	83.9264	83.9161	83.9496	83.8884	84.037	83.8411	84.8925	84.745	84.6658	84.7927	84.6999	84.7465	84.8686	84.7275	84.5398	84.5687	84.5504	84.4548	84.4494	84.7067	84.6649	90.7639	90.7382	91.1142	91.1049	91.1265	93.3786	93.007	91.4149	91.0564
Stenotrophomonas maltophilia S289	88.3507	88.3392	88.3909	88.3371	88.4139	88.2687	88.3439	88.4027	88.4161	88.3645	88.3993	88.4575	84.7681	84.2058	82.285	83.0222	82.469	82.4531	83.8954	83.9866	83.941	83.9081	83.9965	84.129	83.9949	84.9697	84.7247	84.6553	84.7293	84.7858	84.7681	84.8066	84.7598	84.6117	84.6845	84.613	84.446	84.2826	84.9463	84.585	90.8397	90.7786	91.0314	91.1401	91.0311	93.3613	93.007	91.5252	91.129
Stenotrophomonas maltophilia TG_2007_STM2	88.2856	88.3767	88.342	88.3499	88.506	88.2049	88.2284	88.3315	88.4399	88.3849	88.3293	88.382	84.7206	84.0153	82.2644	82.8327	82.3395	82.4743	83.7695	83.9172	83.8552	83.8413	83.852	84.0674	83.7354	84.9205	84.7171	84.6902	84.8735	84.803	84.7718	84.9111	84.7932	84.5956	84.7163	84.5692	84.4925	84.4203	84.7633	84.767	90.755	90.7124	90.9583	91.0158	91.0588	93.3232	92.9393	91.4874	91.0893
Stenotrophomonas maltophilia TG_2012_STM1	88.281	88.3463	88.3447	88.3462	88.491	88.2674	88.3131	88.3226	88.4545	88.3986	88.3775	88.431	84.7948	84.1172	82.2353	82.8396	82.4082	82.5518	83.8251	83.8891	83.8093	83.8037	83.9473	84.0284	83.8087	84.9956	84.619	84.6443	84.8146	84.8118	84.7822	84.9637	84.8164	84.5418	84.7014	84.6407	84.5282	84.4973	84.7371	84.715	90.7306	90.7216	91.0198	91.0208	90.9574	93.282	92.8863	91.4842	91.1105
Stenotrophomonas maltophilia TG_2009_STM2	88.2632	88.3707	88.3826	88.2611	88.4989	88.2513	88.2946	88.3387	88.4214	88.3937	88.3775	88.377	84.7808	84.1257	82.277	82.8948	82.3563	82.4951	83.8019	83.9828	83.8583	83.8474	83.8669	84.094	83.7249	84.8701	84.7883	84.7061	84.7724	84.8059	84.7891	84.9305	84.8021	84.6477	84.6977	84.5983	84.5181	84.4083	84.7661	84.7412	90.782	90.712	90.9836	91.0508	91.0823	93.2977	92.9187	91.5	91.1215
Stenotrophomonas maltophilia TG_2007_STM1	88.2344	88.3965	88.3271	88.2405	88.4889	88.2488	88.2176	88.3207	88.4529	88.3586	88.3158	88.3462	84.8264	84.0569	82.2614	82.9039	82.3378	82.5221	83.7684	83.8769	83.7886	83.803	83.8812	83.9708	83.7655	84.8872	84.709	84.6508	84.8805	84.8209	84.784	84.9351	84.7351	84.4841	84.7151	84.6159	84.4731	84.4283	84.7383	84.6577	90.7353	90.6767	90.9859	91.0026	91.0083	93.3072	92.934	91.354	91.0923
Stenotrophomonas maltophilia TG_2006_STM1	88.3016	88.4062	88.3009	88.3005	88.5504	88.2622	88.3015	88.3352	88.4511	88.3957	88.4335	88.4309	84.8435	84.0181	82.3222	82.9049	82.3502	82.4952	83.7876	83.9384	83.7732	83.8326	83.8073	84.058	83.7539	84.904	84.7246	84.623	84.8475	84.7941	84.7825	84.9237	84.8227	84.6409	84.6672	84.6378	84.4901	84.4364	84.7586	84.7059	90.8246	90.689	90.9986	91.041	91.0614	93.3378	92.8994	91.5095	91.1241
Stenotrophomonas maltophilia SanG_2012	88.3181	88.5173	88.3854	88.3386	88.4544	88.3804	88.4319	88.4899	88.4849	88.4687	88.3896	88.5731	84.7724	84.2728	82.3349	82.8873	82.6034	82.487	83.711	83.8486	83.8932	83.7205	83.8294	83.8519	83.6794	84.941	84.7183	84.7472	84.706	84.9438	84.8771	84.9018	84.7564	84.7362	84.8925	84.5909	84.4359	84.5914	84.82	84.6535	91.1116	91.1405	91.6984	91.6146	91.6706	92.1794	91.7958	93.2995	91.3824
Stenotrophomonas maltophilia HZ34	88.1686	88.3442	88.3186	88.1992	88.18	88.3523	88.3006	88.3675	88.4002	88.2626	88.3033	88.442	84.629	84.132	82.171	82.7899	82.2604	82.4532	83.5864	83.7167	83.7838	83.8121	83.7905	83.8982	83.6722	84.8167	84.5926	84.6173	84.6855	84.6725	84.795	84.7501	84.7025	84.5145	84.6883	84.5712	84.434	84.3744	84.5947	84.5607	90.894	90.8575	91.11	91.1017	91.1423	92.2143	91.8724	91.7673	90.9388
Stenotrophomonas maltophilia 41753/3	88.2106	88.4329	88.2731	88.1583	88.4326	88.4023	88.234	88.3519	88.329	88.376	88.4157	88.4087	84.7388	84.3438	82.1456	82.8481	82.4134	82.5029	83.8956	83.9335	83.7492	83.7974	83.7656	84.0154	83.8256	84.899	84.663	84.7249	84.7941	84.8087	84.7209	84.8214	84.6931	84.5792	84.6288	84.5698	84.4114	84.4915	84.8308	84.6573	90.6388	90.7145	91.1456	91.0435	91.0726	93.2768	92.8941	91.4493	90.9655
Stenotrophomonas maltophilia 52_FDSW202186540-1r-8	88.1414	88.351	88.3404	88.1378	88.3353	88.18	88.2349	88.382	88.2657	88.1517	88.2875	88.336	84.7562	84.0257	82.2414	82.7416	82.4236	82.3462	83.8421	83.9	83.8925	83.8422	83.9002	84.0342	83.8733	84.8394	84.6656	84.6901	84.6799	84.75	84.756	84.7878	84.6304	84.5234	84.6395	84.4937	84.4947	84.3659	84.7057	84.6502	90.6822	90.698	90.8713	90.9578	90.9058	93.3838	92.8873	91.3592	90.9484
Stenotrophomonas maltophilia VA158-8	88.1336	88.2119	88.3053	88.1301	88.3031	88.1763	88.265	88.2342	88.2628	88.366	88.2576	88.3556	84.78	84.0246	82.1684	82.715	82.4435	82.3155	83.7705	83.8706	83.8371	83.6447	83.7288	83.8497	83.7374	84.9049	84.5795	84.6696	84.6903	84.7124	84.7434	84.8853	84.4626	84.4087	84.5869	84.399	84.3031	84.515	84.6003	84.6207	90.6676	90.6908	90.9014	90.998	91.0208	93.4478	93.0114	91.4613	90.8377
Stenotrophomonas maltophilia JHV2-2	88.1091	88.292	88.1998	88.1443	88.31	88.2019	88.1674	88.3212	88.2432	88.2427	88.2711	88.28	84.6946	84.0472	82.1378	82.7093	82.1987	82.3831	83.8101	83.8129	83.7916	83.7745	83.7874	83.9084	83.8295	84.8463	84.6133	84.5833	84.7538	84.6444	84.6776	84.7669	84.5883	84.4808	84.6152	84.4526	84.3814	84.4294	84.7055	84.6794	90.7153	90.738	90.8909	91.015	90.9402	93.4477	92.9891	91.4127	90.9714
Stenotrophomonas maltophilia JZ56-1	88.1897	88.2984	88.3023	88.1124	88.4052	88.252	88.3166	88.2972	88.2856	88.2787	88.2825	88.3588	84.7252	84.0365	82.0907	82.6727	82.2907	82.412	83.7677	83.918	83.827	83.7344	83.6663	83.9169	83.7848	84.7532	84.6551	84.6482	84.6767	84.7094	84.6628	84.9035	84.5637	84.5007	84.5692	84.5176	84.3832	84.4127	84.7096	84.7689	90.6517	90.7395	90.9059	91.0185	91.0186	93.4178	93.0314	91.42	90.9942
Stenotrophomonas maltophilia B1	88.1256	88.1427	88.22	88.0755	88.3064	88.1513	88.1865	88.2848	88.2249	88.1604	88.1715	88.3366	84.9122	84.0869	82.1682	82.6741	82.2959	82.3497	83.7428	83.876	83.7695	83.7317	83.6835	83.714	83.6281	84.8018	84.593	84.7049	84.7194	84.6676	84.6413	84.7995	84.5273	84.4821	84.5853	84.2924	84.2141	84.3958	84.4922	84.466	90.7521	90.7536	90.8699	90.937	90.8741	93.4108	93.0113	91.3516	90.9709
Stenotrophomonas maltophilia SM-19	88.1478	88.2126	88.2615	88.2201	88.3121	88.213	88.2051	88.3004	88.2845	88.2756	88.2419	88.3263	84.8442	84.1815	82.1874	82.6772	82.2992	82.4106	83.8085	83.7981	83.7564	83.7342	83.6781	83.8263	83.68	84.7412	84.6166	84.7072	84.7202	84.7302	84.652	84.732	84.5337	84.4318	84.515	84.5246	84.368	84.4663	84.5428	84.6358	90.6993	90.7066	90.9893	90.9722	90.95	93.3926	93.078	91.4426	90.9376
Stenotrophomonas maltophilia SMYN42	88.1793	88.2808	88.3616	88.2081	88.327	88.3121	88.202	88.2898	88.3399	88.2873	88.2666	88.3153	84.7689	84.0083	82.2162	82.6969	82.2242	82.4728	83.6501	83.8861	83.9705	83.7833	83.8203	84.0094	83.781	84.8206	84.6611	84.7771	84.7394	84.6764	84.612	84.8436	84.551	84.4408	84.5898	84.3916	84.3245	84.3855	84.6232	84.6605	90.7513	90.7567	90.9281	91.0379	90.9909	93.4875	93.145	91.4679	91.0228
Stenotrophomonas maltophilia SM-24	88.106	88.2807	88.2158	88.1255	88.3885	88.1735	88.2666	88.2576	88.3127	88.2929	88.2978	88.3406	84.762	84.0205	82.1123	82.7146	82.242	82.4049	83.8199	83.8196	83.7924	83.7559	83.7646	83.9464	83.8735	84.8453	84.6151	84.679	84.6792	84.6795	84.6275	84.7974	84.6297	84.5359	84.5695	84.401	84.3922	84.461	84.7201	84.6855	90.6861	90.6208	90.8352	90.9931	90.8676	93.4301	93.0402	91.3912	90.9882
Stenotrophomonas maltophilia JZ50	88.2702	88.3211	88.3051	88.1933	88.3327	88.2332	88.2245	88.2696	88.2897	88.2386	88.2815	88.3406	84.7404	84.0749	82.2303	82.7067	82.3804	82.3779	83.8535	83.8419	83.8893	83.7602	83.787	83.9129	83.7102	84.9402	84.7336	84.631	84.6573	84.6891	84.6882	84.7874	84.6719	84.5074	84.7588	84.4829	84.4207	84.4959	84.6443	84.6874	90.7409	90.6855	90.8968	90.9466	91.071	93.4719	92.9467	91.3635	91.0893
Stenotrophomonas maltophilia AU12-09	88.0127	88.2875	88.1965	87.9674	88.4004	88.1627	88.2063	88.2127	88.3152	88.2587	88.2531	88.2926	84.7042	84.0633	82.1551	82.64	82.2713	82.4056	83.7899	83.8828	83.7293	83.6995	83.7252	83.913	83.7719	84.9099	84.5643	84.6582	84.6616	84.6833	84.5928	84.7303	84.5318	84.449	84.5077	84.4328	84.3362	84.3956	84.5533	84.6636	90.5895	90.6017	90.7622	90.8415	90.8851	93.2477	92.8716	91.2996	90.9001
Stenotrophomonas maltophilia 17_FDSW202186554-1r-8	88.1181	88.1842	88.2291	88.1201	88.3485	88.2705	88.1954	88.2389	88.324	88.2427	88.2522	88.3584	84.6888	84.0415	82.2523	82.7849	82.2778	82.2625	83.7101	83.8643	83.7348	83.6703	83.7763	84.0533	83.7667	84.7838	84.6868	84.6592	84.7044	84.7241	84.6248	84.7248	84.697	84.4346	84.5015	84.4118	84.2739	84.406	84.6064	84.6484	90.6637	90.6365	90.8194	90.9846	90.9895	93.4108	92.9793	91.3572	90.9681
Stenotrophomonas maltophilia OUC Est10	88.4814	88.5133	88.4783	88.4726	88.5782	88.4132	88.4627	88.5095	88.6515	88.5533	88.6239	88.5854	84.7903	84.054	82.229	82.9401	82.4173	82.5178	83.5874	83.952	83.8545	83.7789	83.7777	83.8352	83.7906	84.9431	84.7648	84.7596	84.7973	84.8671	84.8592	84.7772	84.8582	84.6053	84.5631	84.5982	84.5587	84.6345	84.6955	84.6767	92.182	92.1721	92.5398	92.4695	92.596	92.6604	92.3558	92.2605	91.5836
Stenotrophomonas maltophilia ptp 12.25	88.6077	88.6717	88.6276	88.4624	88.7215	88.5199	88.6057	88.5986	88.6879	88.6464	88.6517	88.7587	84.7499	84.0722	82.3603	83.0012	82.5167	82.6031	83.9066	84.0665	83.801	83.7846	83.8275	83.8303	83.805	85.2145	84.6847	84.8814	84.9069	84.9836	84.9588	84.8802	84.9414	84.6907	84.6869	84.5371	84.4385	84.6532	84.7509	84.7578	92.5063	92.3155	93.3156	93.3944	93.5009	92.5917	92.299	92.2985	91.5588
Stenotrophomonas maltophilia T50-20	88.5534	88.5983	88.6166	88.5324	88.6724	88.5326	88.5984	88.5818	88.7929	88.667	88.6979	88.6713	84.9196	84.28	82.4179	83.1691	82.7736	82.4564	83.6707	83.9276	83.8402	83.7893	83.8727	84.0667	84.027	85.0794	84.808	84.6626	84.8563	85.0037	84.911	84.8226	84.8184	84.7055	84.7225	84.6315	84.5684	84.5875	84.9951	84.7522	92.5132	92.4943	93.5339	93.5837	93.5556	92.5991	92.4016	92.4751	91.558
Stenotrophomonas sp. JN11.010	88.7256	88.4977	88.5655	88.4298	88.6971	88.6158	88.6511	88.6815	88.6445	88.6361	88.6581	88.6365	84.8281	84.3978	82.3447	83.0061	82.4983	82.4659	83.8991	84.1483	83.8314	83.7582	83.8568	83.9267	83.6733	85.3086	84.6958	84.8186	84.8713	84.9047	84.8891	84.9465	84.8836	84.7058	84.8384	84.502	84.4665	84.6193	84.949	84.7114	92.5095	92.5452	93.6473	93.6863	93.6977	92.5223	92.2582	92.2574	91.4664
Stenotrophomonas maltophilia R5G	88.5003	88.5077	88.5784	88.3907	88.6459	88.4282	88.5276	88.6182	88.6542	88.6559	88.5291	88.6326	84.8364	84.1811	82.3603	82.942	82.6982	82.6304	83.7154	83.9847	83.8699	83.734	83.817	83.9636	83.7823	85.0862	84.7068	84.6842	84.8859	84.8992	85.0553	84.8887	84.843	84.7037	84.6565	84.6229	84.4461	84.6164	84.7853	84.7352	92.3138	92.2819	93.2392	93.3384	93.2861	92.4507	92.3166	92.1701	91.5289
Stenotrophomonas geniculata 95	88.4797	88.6102	88.6179	88.4416	88.7095	88.5043	88.6045	88.6404	88.6108	88.5854	88.642	88.63	84.7812	84.268	82.3445	83.1394	82.6535	82.5309	83.618	83.9162	83.8916	83.7717	83.8297	83.9672	83.8763	85.0663	84.7814	84.847	84.7901	84.9585	85.0172	84.8762	84.9095	84.6475	84.764	84.7272	84.5233	84.6135	85.3268	84.8126	92.4051	92.2729	93.2774	93.3328	93.2712	92.4759	92.2599	92.2412	91.4813
Stenotrophomonas maltophilia PU126	88.4848	88.5241	88.5733	88.3779	88.585	88.4571	88.5021	88.6286	88.5737	88.5933	88.5794	88.5292	84.8316	84.0278	82.4607	83.1358	82.7493	82.5378	84.1315	83.813	83.6949	83.7313	83.8457	84.0056	83.6884	85.1404	84.6563	84.6581	84.7065	84.9206	84.7962	84.9328	84.8667	84.6263	84.7219	84.5569	84.4344	84.5465	84.7215	84.7623	92.425	92.313	93.3905	93.3704	93.332	92.4411	92.3195	92.2481	91.5112
Stenotrophomonas geniculata NWUBe21	88.2313	88.325	88.4287	88.272	88.4059	88.2669	88.2881	88.3658	88.311	88.4183	88.3429	88.3049	84.6767	84.2472	82.2264	83.0733	82.4707	82.534	83.5979	83.6445	83.7962	83.8862	83.8306	83.7214	83.8106	84.895	84.6683	84.8199	84.8341	84.8555	84.8608	84.666	84.9071	84.5322	84.6537	84.5779	84.4888	84.4886	84.8844	84.8069	91.5105	91.4893	91.757	91.9702	91.8806	92.0396	91.5722	92.0226	91.0237
Stenotrophomonas maltophilia TR1	88.6135	88.6097	88.7003	88.5957	88.4897	88.58	88.5588	88.5709	88.6473	88.6348	88.6767	88.7626	84.7641	84.2104	82.2618	82.7932	82.4338	82.602	83.6606	83.8222	83.812	83.7331	83.6725	83.7792	83.782	85.1144	84.866	84.9709	84.9322	85.1397	84.9927	84.8725	84.8222	84.589	84.699	84.6513	84.6005	84.5735	84.8112	84.8713	91.4597	91.5287	91.7253	91.817	91.8049	92.2884	91.9065	92.4692	91.3634
Stenotrophomonas maltophilia MS 2008	88.5395	88.6105	88.6322	88.5425	88.3896	88.5898	88.4863	88.5763	88.5647	88.5655	88.6205	88.6559	84.943	84.0859	82.297	82.7555	82.448	82.5849	83.6252	83.8389	83.8588	83.7317	83.761	83.9601	83.7222	85.1466	84.8575	84.9551	84.9312	85.0203	85.0633	84.9068	84.781	84.743	84.8163	84.6375	84.4952	84.5416	84.8115	84.8169	91.5982	91.6345	91.8391	91.8248	91.7422	92.3273	91.963	92.449	91.293
Stenotrophomonas maltophilia G1W4	88.6209	88.7422	88.6241	88.5047	88.5737	88.5989	88.5328	88.641	88.673	88.6489	88.6275	88.6735	84.8979	84.2219	82.332	82.8678	82.4422	82.5239	83.8302	83.765	83.8302	83.6999	83.834	83.8503	83.753	85.1367	84.8586	84.9171	84.9428	84.9659	84.9165	84.9793	84.7646	84.6723	84.6877	84.6456	84.5608	84.5462	84.8706	84.703	91.5313	91.5224	91.7918	91.7782	91.8037	92.2868	91.9458	92.3661	91.3277
Stenotrophomonas geniculata BLCC-B124	88.4991	88.5693	88.5476	88.5824	88.426	88.5114	88.4744	88.5224	88.5475	88.5017	88.5618	88.6263	84.793	84.2153	82.3634	82.8269	82.5156	82.3541	83.7164	83.7174	83.9011	83.7271	83.7975	83.9308	83.7997	85.0064	84.7806	84.8209	84.8655	84.8222	84.9831	84.8978	84.7654	84.6013	84.6751	84.6916	84.5939	84.6489	84.8097	84.736	91.5981	91.5933	91.7707	91.8946	91.7919	92.352	91.9487	92.4423	91.4036
Stenotrophomonas maltophilia SM-5	88.5563	88.5842	88.607	88.5861	88.4284	88.4891	88.4068	88.4818	88.5692	88.4525	88.5768	88.5869	84.7273	84.1284	82.3199	82.8954	82.4107	82.4697	83.728	83.684	83.7838	83.6837	83.7338	83.7835	83.6563	85.0576	84.7482	84.8245	84.8589	84.7885	84.9229	84.863	84.6973	84.5401	84.7141	84.6155	84.4945	84.5485	84.7121	84.6265	91.5951	91.5722	91.7687	91.8343	91.7578	92.2335	91.9666	92.3851	91.3095
Stenotrophomonas maltophilia NMG-F-5	88.5922	88.6422	88.6105	88.5433	88.4819	88.5454	88.5441	88.5742	88.6048	88.6253	88.6341	88.6361	84.8414	84.2172	82.2793	82.8714	82.4147	82.4807	83.7236	83.7871	83.7262	83.6398	83.686	83.8234	83.6738	85.1346	84.8797	84.8435	84.8369	84.9387	84.8301	84.7979	84.8029	84.7059	84.6478	84.6134	84.5752	84.6009	84.7376	84.8125	91.4992	91.5219	91.8152	91.8356	91.8663	92.3841	91.9825	92.4294	91.2914
Stenotrophomonas maltophilia JZL8	88.4998	88.5995	88.5528	88.5654	88.4322	88.5104	88.443	88.5399	88.5926	88.5104	88.6531	88.6454	84.7944	84.1983	82.3399	82.7931	82.518	82.5549	83.7287	83.8252	83.7976	83.762	83.7702	83.9278	83.6994	85.1214	84.7933	84.9238	84.8761	84.9527	84.8996	84.8319	84.7982	84.674	84.7537	84.7226	84.5199	84.5526	84.784	84.7439	91.5234	91.5596	91.752	91.8289	91.8105	92.3234	91.9132	92.4289	91.4417
Stenotrophomonas maltophilia NMG-F-23	88.5989	88.6796	88.6048	88.5224	88.4488	88.567	88.4902	88.574	88.6532	88.5498	88.6798	88.6621	84.891	84.2235	82.3821	82.8188	82.5782	82.5256	83.7437	83.8268	83.8886	83.6864	83.692	83.916	83.7627	85.0309	84.9414	84.8937	84.9455	84.9924	84.9199	84.9333	84.7857	84.5912	84.7562	84.677	84.6027	84.5242	84.8632	84.7662	91.5448	91.5549	91.787	91.8415	91.8867	92.4131	91.9672	92.4488	91.2861
Stenotrophomonas maltophilia SM 055	88.5603	88.6104	88.6445	88.5488	88.4612	88.5174	88.4604	88.5227	88.5333	88.555	88.5973	88.6516	84.8399	84.1893	82.325	82.779	82.359	82.4616	83.6707	83.8029	83.7622	83.7171	83.6573	83.7954	83.6626	85.1104	84.8415	84.8248	84.8899	84.9268	84.9603	84.852	84.7639	84.6894	84.6952	84.6453	84.5675	84.5163	84.824	84.7335	91.4895	91.6083	91.8194	91.813	91.8366	92.3067	91.9674	92.3956	91.3662
Stenotrophomonas maltophilia JL-F-51	88.4823	88.6399	88.5931	88.4843	88.4077	88.5383	88.5335	88.5252	88.5377	88.5374	88.5871	88.6729	84.7338	84.1457	82.2712	82.885	82.4558	82.5752	83.6868	83.8961	83.8381	83.6873	83.6588	83.8757	83.7275	85.0571	84.7836	84.8573	84.821	84.8774	84.943	84.8877	84.7881	84.5137	84.7053	84.6606	84.5296	84.634	84.8211	84.6996	91.5105	91.4648	91.725	91.7654	91.7575	92.2865	91.9316	92.3463	91.3097
Stenotrophomonas geniculata JCM 13324	88.3139	88.5248	88.4081	88.4562	88.3524	88.4425	88.2915	88.5061	88.5246	88.3134	88.5026	88.4592	84.8627	84.3465	82.3972	82.9911	82.5616	82.5411	83.6317	83.7736	83.7582	83.6722	83.7724	83.9333	83.7022	84.9582	84.8371	84.7964	84.7234	84.8313	84.9104	84.7791	84.8138	84.6207	84.6853	84.6427	84.4364	84.5719	84.9238	84.6525	91.3854	91.3798	91.6492	91.6332	91.6171	92.1604	91.8131	92.2207	91.2955
Stenotrophomonas maltophilia ISMMS2	88.4924	88.6453	88.6484	88.6054	88.6312	88.5202	88.5179	88.5836	88.634	88.6397	88.7334	88.6873	84.8184	84.1213	82.4497	82.7755	82.4737	82.5031	83.66	83.7663	83.7124	83.653	83.6958	83.89	83.7238	84.9645	84.812	84.8689	84.9312	84.9764	84.975	84.8409	84.8544	84.579	84.7088	84.6986	84.5145	84.4985	84.8848	84.7435	91.5119	91.5552	91.878	91.8843	91.8174	92.3773	91.9475	92.4683	91.3038
Stenotrophomonas geniculata E119	88.4728	88.5776	88.5732	88.4927	88.4538	88.4762	88.4312	88.4579	88.5729	88.6141	88.5992	88.5774	84.7031	84.0909	82.3167	82.8307	82.5669	82.5841	83.5666	83.7106	83.8177	83.6613	83.6908	83.9463	83.6528	84.9746	84.71	84.8257	84.7653	84.8846	84.9332	84.7858	84.6565	84.645	84.6405	84.6384	84.4694	84.534	84.7736	84.6612	91.4913	91.5667	91.7366	91.7869	91.711	92.1717	91.9135	92.3552	91.2538
Stenotrophomonas geniculata N1	88.5098	88.6029	88.5339	88.5526	88.6064	88.5388	88.4937	88.522	88.5983	88.5309	88.5507	88.6596	84.8752	84.1834	82.2764	82.8014	82.3386	82.4995	83.7048	83.7792	83.8737	83.6676	83.74	83.9019	83.6686	84.9342	84.943	84.8808	84.8026	84.8249	84.9425	84.8358	84.7247	84.5922	84.6848	84.6385	84.47	84.5081	84.8024	84.7044	91.5291	91.5235	91.7277	91.8358	91.7815	92.2663	92.0134	92.3837	91.2944
Stenotrophomonas maltophilia SM-5815	88.4628	88.7048	88.5097	88.4974	88.4697	88.5783	88.3917	88.5966	88.4438	88.4266	88.5009	88.5075	84.8761	84.3345	82.2798	82.8951	82.5617	82.5664	83.7696	83.8879	83.9894	83.8562	83.8383	84.0874	83.8194	85.0882	84.9551	84.7942	84.9064	85.0469	84.9972	84.9522	84.8982	84.8209	84.9261	84.6606	84.5209	84.6949	84.7984	84.9279	90.7487	90.78	91.1412	91.1318	91.1376	91.5894	91.1823	95.1151	91.3892
Stenotrophomonas maltophilia 2_FDSW202186513-1r-8	88.5902	88.5953	88.4476	88.4648	88.5463	88.4654	88.3783	88.446	88.5522	88.5371	88.4851	88.5661	84.8263	84.1429	82.3292	82.8612	82.5694	82.616	83.684	83.7191	83.7298	83.7445	83.7705	83.9691	83.8509	84.9649	84.8089	84.7846	84.7623	85.0328	84.8847	84.8879	84.9418	84.704	84.7368	84.5853	84.4451	84.6856	84.8204	84.8998	91.2009	91.2033	91.6794	91.5756	91.6791	92.2344	91.9302	94.7018	91.4645
Stenotrophomonas maltophilia FDAARGOS_92	88.4213	88.389	88.4524	88.3875	88.4416	88.3861	88.5123	88.5327	88.5793	88.437	88.4795	88.4438	84.7798	84.1621	82.2177	82.8649	82.6797	82.6399	83.7362	83.7026	83.8681	83.6768	83.6366	83.8565	83.7336	84.8729	84.7024	84.7685	84.7444	84.8902	84.8337	84.9118	84.8784	84.707	84.7058	84.6794	84.4661	84.494	84.8681	84.5484	91.1705	91.112	91.5726	91.5964	91.6258	92.1922	91.8085	93.3299	91.2344
Stenotrophomonas maltophilia 41761/2	88.3639	88.3739	88.3763	88.3804	88.4349	88.3427	88.3992	88.475	88.5161	88.3769	88.4428	88.4935	84.7942	84.1682	82.2483	82.7862	82.5084	82.6804	83.7742	83.8093	83.8401	83.842	83.5514	83.7998	83.7193	84.9645	84.7041	84.706	84.8141	84.8709	84.8905	84.8732	84.8827	84.7811	84.7956	84.5708	84.4686	84.6048	84.7065	84.6653	91.1353	91.0701	91.5781	91.6161	91.6296	92.1598	91.803	93.2886	91.3389
Stenotrophomonas maltophilia P626	88.4221	88.5454	88.4712	88.3781	88.4339	88.5881	88.4233	88.497	88.4822	88.4454	88.4373	88.497	84.897	84.5454	82.3949	82.836	82.5912	82.7009	83.7463	83.9145	83.9569	83.8309	83.5495	83.8186	83.7245	84.9536	84.7792	84.7973	84.8322	84.9654	84.9494	84.8573	84.8516	84.7036	84.7718	84.6587	84.5635	84.6784	85.0555	84.7766	91.1783	91.151	91.6482	91.5941	91.6003	92.1358	91.716	93.2338	91.317
Stenotrophomonas maltophilia OU343	88.452	88.4039	88.4599	88.3327	88.3573	88.2861	88.4021	88.4634	88.4808	88.5094	88.4057	88.5124	84.757	84.2785	82.3683	82.9574	82.7283	82.5918	83.7399	83.8559	83.8722	83.7539	83.7187	83.8608	83.6541	84.9243	84.6891	84.8109	84.7102	84.9283	84.8162	84.7526	84.8254	84.7151	84.8085	84.663	84.4716	84.5438	84.8181	84.7274	91.1688	91.1444	91.5817	91.5804	91.4963	92.1878	91.7609	93.168	91.3173
Stenotrophomonas maltophilia Smal28	88.4413	88.476	88.3962	88.3663	88.3619	88.399	88.487	88.5577	88.5291	88.4719	88.4007	88.4676	84.817	84.0693	82.3567	82.7908	82.6265	82.7668	83.7111	83.8833	83.8863	83.7281	83.6341	83.9475	83.8663	84.8612	84.7716	84.8318	84.7706	85.0286	84.9552	84.8932	84.8256	84.7294	84.6974	84.6721	84.4969	84.5811	84.6232	84.7717	91.2159	91.1592	91.5877	91.6391	91.6018	92.2209	91.7934	93.2937	91.3551
Stenotrophomonas maltophilia SM130	88.4779	88.5604	88.534	88.4995	88.4404	88.4622	88.5694	88.5582	88.5513	88.5488	88.5852	88.6171	84.7981	84.0778	82.4291	82.7526	82.5522	82.8847	83.7483	83.8612	83.9103	83.6474	83.6015	83.8855	83.7233	84.8604	84.8398	84.7326	84.769	84.9782	84.7556	84.9124	84.7842	84.6448	84.7488	84.691	84.5272	84.6165	84.9029	84.7004	91.2478	91.1907	91.6431	91.6225	91.6726	92.3168	91.9082	93.4211	91.4158
Stenotrophomonas maltophilia Smal18	88.2594	88.4806	88.3337	88.3906	88.363	88.3155	88.3607	88.5238	88.4672	88.4175	88.435	88.4616	84.816	84.0975	82.3434	82.9229	82.61	82.7609	83.798	83.7716	83.829	83.7737	83.6986	83.8292	83.7714	84.7622	84.7495	84.6845	84.7538	85.0128	84.925	84.8747	84.8437	84.7175	84.7634	84.6255	84.4938	84.5551	84.6713	84.7668	91.1046	91.0924	91.5677	91.529	91.5497	92.1582	91.7178	93.3373	91.3359
Stenotrophomonas maltophilia Smal5	88.5537	88.4732	88.4581	88.4499	88.499	88.5021	88.4027	88.5206	88.5142	88.5071	88.486	88.5463	84.9123	84.1562	82.4068	82.8326	82.553	82.6558	83.7536	83.7916	83.8948	83.7528	83.6974	83.9386	83.7142	84.9896	84.7712	84.7845	84.758	84.8878	84.9501	84.9012	84.8117	84.8192	84.765	84.5973	84.5525	84.6155	84.7482	84.6886	91.3125	91.2643	91.5845	91.5804	91.5911	92.2076	91.8781	93.3962	91.3409
Stenotrophomonas maltophilia 320/1	88.4358	88.5227	88.4563	88.3544	88.5411	88.4257	88.4102	88.4673	88.5722	88.5206	88.4761	88.5058	84.8627	84.1743	82.3629	82.8457	82.5717	82.5958	83.7609	83.8386	84.0229	83.6496	83.6503	83.8811	83.5731	84.851	84.8649	84.7414	84.8319	84.9487	84.8331	84.848	84.7098	84.7033	84.7387	84.5353	84.4398	84.5685	84.7686	84.7773	91.2278	91.2582	91.5834	91.5645	91.5672	92.2775	91.7838	93.3117	91.4031
Stenotrophomonas maltophilia HT2	88.404	88.5513	88.3793	88.3984	88.4852	88.4478	88.4352	88.5536	88.615	88.5324	88.5537	88.6663	84.7715	84.0878	82.2591	82.7429	82.5612	82.5961	83.7343	83.9123	83.917	83.774	83.7251	83.8153	83.8222	84.9086	84.6535	84.6583	84.7093	84.9449	84.8528	84.8431	84.8084	84.7106	84.768	84.6255	84.3994	84.5075	84.7009	84.6522	91.2145	91.1832	91.61	91.6839	91.7078	92.303	91.7924	93.4568	91.4151
Stenotrophomonas maltophilia Smal21	88.3306	88.5228	88.3361	88.3372	88.3991	88.3349	88.3821	88.3648	88.3698	88.4172	88.3641	88.4475	84.8959	84.1642	82.3846	82.9178	82.5258	82.6531	83.8805	83.8175	83.8889	83.816	83.6976	83.9479	83.8588	84.8521	84.6414	84.6976	84.752	84.9012	84.9447	84.8581	84.8436	84.8198	84.6869	84.5639	84.4665	84.5892	84.8126	84.7292	91.1465	91.1155	91.5876	91.5679	91.5354	92.0634	91.7424	93.2023	91.279
Stenotrophomonas maltophilia SM-30	88.3955	88.5035	88.371	88.4133	88.473	88.3849	88.4077	88.4873	88.5807	88.5422	88.4784	88.5852	84.7619	84.307	82.2393	82.8052	82.5806	82.5426	83.8341	83.7416	83.8414	83.5922	83.6683	83.7534	83.6104	84.9073	84.79	84.6311	84.7248	84.8457	84.8443	84.836	84.8011	84.6891	84.7528	84.5386	84.4929	84.4664	84.7096	84.7041	91.2407	91.2359	91.6621	91.6255	91.6258	92.2588	91.8594	93.417	91.3325
Stenotrophomonas maltophilia 320/2	88.4379	88.4662	88.4299	88.3167	88.4703	88.4578	88.4111	88.4679	88.5648	88.5072	88.4138	88.4937	84.8923	84.1856	82.4073	82.8278	82.5699	82.5764	83.6805	83.8599	84.0057	83.662	83.634	83.9252	83.524	84.8992	84.8391	84.7712	84.9037	84.9271	84.931	84.8904	84.7079	84.7125	84.7697	84.5803	84.4048	84.628	84.7583	84.6788	91.247	91.2597	91.6336	91.5945	91.6495	92.3053	91.8035	93.3238	91.3963
Stenotrophomonas maltophilia 43_FDSW202186563-1r-8	88.4744	88.5384	88.4928	88.401	88.3923	88.4407	88.4615	88.4242	88.5554	88.4529	88.4221	88.498	84.7954	84.1803	82.404	82.8205	82.6346	82.6995	83.8541	83.905	83.9384	83.7541	83.7016	83.9145	83.7795	84.9451	84.7793	84.7481	84.9323	85.0086	84.9372	84.951	84.839	84.7961	84.8106	84.5916	84.4846	84.6079	84.7348	84.7861	91.2996	91.2993	91.635	91.6172	91.6095	92.188	91.8454	93.3446	91.3972
Stenotrophomonas maltophilia BB 2010	88.4062	88.4559	88.356	88.339	88.3408	88.4408	88.4027	88.3948	88.5221	88.4727	88.4301	88.4367	84.7933	84.217	82.4297	82.8448	82.6212	82.5889	83.6438	83.7985	83.9258	83.7819	83.7556	83.9198	83.7936	85.0335	84.7506	84.6646	84.8256	84.9521	84.868	84.9755	84.794	84.664	84.6919	84.6555	84.4071	84.5375	84.9256	84.6411	91.228	91.1906	91.6285	91.5895	91.6377	92.2096	91.8523	93.4635	91.2959
Stenotrophomonas maltophilia S3149	88.396	88.5474	88.396	88.4049	88.4541	88.427	88.478	88.333	88.5042	88.4104	88.4924	88.443	84.771	84.1257	82.4169	82.724	82.5554	82.607	83.8197	83.8931	83.9702	83.8402	83.7343	84.0251	83.741	84.964	84.7623	84.653	84.8635	84.9465	84.9465	84.9199	84.7727	84.6945	84.6752	84.5789	84.478	84.543	84.6916	84.7518	91.3244	91.2545	91.6191	91.6238	91.6157	92.1743	91.7431	93.3383	91.284
Stenotrophomonas maltophilia N82	88.3985	88.5479	88.4273	88.3743	88.4226	88.468	88.3645	88.4516	88.4966	88.4967	88.4814	88.4983	84.7756	84.3337	82.3594	82.898	82.6261	82.5585	83.7281	83.7928	83.7494	83.7284	83.6873	83.8773	83.7339	84.847	84.8354	84.7127	84.7014	84.8929	84.8913	84.8763	84.8519	84.765	84.7761	84.5554	84.39	84.5769	84.9505	84.6558	91.3064	91.2262	91.6015	91.6718	91.5785	92.2095	91.8318	93.2942	91.328
Stenotrophomonas maltophilia Smal3	88.4119	88.4755	88.5055	88.3452	88.4565	88.4662	88.3824	88.4535	88.5129	88.4974	88.4546	88.4942	84.8572	84.2562	82.2846	82.9023	82.5868	82.5207	83.7625	83.8077	83.8631	83.7812	83.7534	83.9204	83.8735	84.8683	84.8766	84.6834	84.7638	84.915	84.9623	84.7529	84.7735	84.6775	84.6728	84.5106	84.3983	84.5568	84.9174	84.7626	91.2624	91.1774	91.6983	91.6798	91.6299	92.2687	91.7774	93.2616	91.409
Stenotrophomonas maltophilia ZC 2004	88.3384	88.5013	88.4025	88.433	88.4581	88.409	88.2941	88.4827	88.5124	88.4661	88.4066	88.536	84.7172	84.1008	82.3354	82.832	82.4901	82.5031	83.6731	83.719	83.8167	83.7566	83.701	83.8783	83.6534	84.911	84.7421	84.7636	84.8442	84.8813	84.8878	84.8657	84.8156	84.6669	84.7428	84.5784	84.4092	84.601	84.7184	84.6676	91.1988	91.2535	91.6221	91.6665	91.6195	92.2593	91.7041	93.2897	91.3234
Stenotrophomonas maltophilia SM-29	88.4417	88.5769	88.4225	88.4053	88.4764	88.6358	88.3993	88.579	88.587	88.5221	88.4777	88.5976	84.7996	84.7416	82.3129	82.9621	82.6513	82.5972	83.8433	83.7087	83.8487	83.6749	83.7072	83.7681	83.6563	84.9615	84.8128	84.8141	84.792	84.9113	84.8851	84.9478	84.8119	84.6723	84.7275	84.6297	84.4339	84.4941	85.2853	84.7105	91.1781	91.2481	91.8082	91.7255	91.6906	92.2946	91.8773	93.3772	91.3658
Stenotrophomonas maltophilia NMG-F-34-1	88.4141	88.5745	88.6485	88.4132	88.5014	88.4345	88.3379	88.4977	88.4453	88.4986	88.4599	88.5042	84.8562	84.1145	82.2384	82.9182	82.4869	82.5333	83.8113	83.7837	83.8917	83.7128	83.79	83.9666	83.7304	84.9133	84.8571	84.7965	84.8507	84.9381	84.9	84.9206	84.7481	84.8424	84.7784	84.5069	84.4095	84.5547	84.7476	84.6273	91.2503	91.2418	91.7026	91.6734	91.6026	92.2513	91.7971	93.2411	91.3996
Stenotrophomonas maltophilia NMG-F-17	88.3066	88.5461	88.6278	88.3595	88.4721	88.3842	88.3412	88.4154	88.4976	88.4917	88.3925	88.4852	84.8626	84.1066	82.2688	82.8338	82.5072	82.516	83.8508	83.8101	83.8348	83.7048	83.7277	83.8635	83.6876	84.9431	84.7792	84.8068	84.8923	84.8875	84.9243	84.8737	84.8619	84.7998	84.8537	84.5358	84.4496	84.5127	84.7428	84.6384	91.2251	91.1601	91.6267	91.6956	91.5984	92.2371	91.862	93.2632	91.3683
Stenotrophomonas maltophilia NMG-F-49-2	88.3634	88.5458	88.6375	88.3773	88.5046	88.4611	88.3682	88.4919	88.4843	88.4856	88.4231	88.5786	84.8644	84.1122	82.3194	82.8772	82.463	82.4473	83.8993	83.8576	83.8931	83.7411	83.7812	83.9105	83.6338	84.9106	84.827	84.8357	84.9134	84.9163	84.916	84.8891	84.7287	84.7991	84.7688	84.5413	84.4842	84.556	84.7195	84.6536	91.2841	91.2753	91.6792	91.7373	91.6215	92.2989	91.8629	93.2742	91.3846
Stenotrophomonas maltophilia S249-2	88.3654	88.5342	88.4007	88.2775	88.4689	88.4307	88.3624	88.4216	88.4733	88.4135	88.3665	88.4839	84.8476	84.1165	82.3125	82.7862	82.4859	82.4987	83.7944	83.8942	83.8138	83.7524	83.8607	83.9081	83.5942	84.8075	84.8041	84.7034	84.8018	84.97	84.839	84.837	84.8286	84.7691	84.7719	84.5712	84.4049	84.519	84.77	84.5827	91.2286	91.1941	91.6152	91.6628	91.6497	92.2001	91.7569	93.3835	91.3248
Stenotrophomonas maltophilia VE244-3	88.2601	88.4263	88.3666	88.2102	88.4496	88.4526	88.3015	88.3145	88.3762	88.3566	88.4446	88.4344	84.7401	84.1841	82.2352	82.7201	82.6505	82.5091	83.8594	83.8611	83.8434	83.7264	83.8192	83.842	83.8127	84.8953	84.728	84.5856	84.7319	84.805	84.7748	84.865	84.7338	84.718	84.6549	84.5786	84.4016	84.4744	84.6392	84.6502	91.141	91.1047	91.6324	91.5225	91.494	92.1842	91.7844	93.2383	91.234
Stenotrophomonas maltophilia a7	88.3897	88.5407	88.4019	88.3363	88.4495	88.4801	88.3972	88.4944	88.5966	88.5018	88.4762	88.5294	84.8621	84.086	82.266	82.8434	82.6095	82.4865	83.8066	83.8391	83.8986	83.6981	83.7116	83.9195	83.8518	85.0088	84.7346	84.6199	84.7904	84.8837	84.8116	84.93	84.7943	84.6888	84.7499	84.6459	84.4263	84.5634	84.6868	84.7079	91.2068	91.2472	91.6401	91.6504	91.6754	92.3306	91.8002	93.2828	91.4099
Stenotrophomonas maltophilia E539	88.4375	88.4654	88.47	88.371	88.4484	88.455	88.4399	88.4401	88.54	88.5365	88.4632	88.5813	84.8279	84.0896	82.2821	82.7683	82.5181	82.578	83.7712	83.7665	83.8716	83.6938	83.7043	83.8512	83.7084	84.813	84.7587	84.7521	84.7764	84.8929	84.8368	84.9752	84.8496	84.8453	84.8043	84.6224	84.4627	84.5413	84.6394	84.6859	91.2592	91.212	91.613	91.6382	91.6031	92.2834	91.8606	93.3581	91.33
Stenotrophomonas maltophilia JS56-1	88.4076	88.4672	88.4195	88.4398	88.5048	88.3701	88.4593	88.5053	88.6259	88.6172	88.4789	88.5964	84.8988	84.1379	82.4189	82.8948	82.6258	82.5615	83.7758	83.7331	83.8728	83.7613	83.7803	83.9596	83.7134	84.916	84.8068	84.7089	84.8681	84.9807	84.936	84.9014	84.7984	84.7952	84.7931	84.5398	84.4892	84.5245	84.6859	84.6384	91.2832	91.2043	91.6225	91.5996	91.6608	92.3088	91.8703	93.4267	91.3943
Stenotrophomonas maltophilia GQ250	88.5529	88.4524	88.4254	88.4105	88.496	88.7134	88.4631	88.5262	88.5117	88.4908	88.4452	88.5958	84.8365	84.678	82.3189	82.8005	82.584	82.6268	83.772	83.85	83.8766	83.7373	83.7836	83.9588	83.6995	84.9064	84.8334	84.8139	84.7279	84.8246	84.8924	84.8699	84.8187	84.6864	84.8008	84.6616	84.4618	84.5615	85.2112	84.7061	91.2562	91.2113	91.7111	91.7054	91.6293	92.2587	91.7784	93.2924	91.3314
Stenotrophomonas maltophilia OR79	88.4785	88.4784	88.4955	88.43	88.4259	88.6817	88.5027	88.5309	88.4917	88.5199	88.4512	88.5247	84.791	84.5749	82.3102	82.827	82.5708	82.5894	83.817	83.8419	83.8368	83.7911	83.7585	83.9323	83.6406	84.8889	84.8242	84.7407	84.7632	84.919	84.9527	84.9812	84.81	84.774	84.8118	84.5861	84.469	84.6836	85.2768	84.8174	91.2541	91.1433	91.683	91.6897	91.6539	92.2439	91.7478	93.2481	91.3428
Stenotrophomonas maltophilia 142	88.4242	88.5377	88.4757	88.405	88.5236	88.4631	88.4286	88.5404	88.558	88.5264	88.4671	88.5938	84.8136	84.271	82.3229	82.8225	82.5651	82.5751	83.717	83.7996	83.8862	83.8348	83.7501	84.0054	83.7877	84.9202	84.8577	84.7314	84.7201	84.826	84.9179	84.9001	84.835	84.7246	84.7896	84.6883	84.4842	84.5975	84.8997	84.715	91.2806	91.1865	91.6294	91.7004	91.6198	92.2301	91.8313	93.3826	91.3203
Stenotrophomonas maltophilia SanG 2013	88.3893	88.4819	88.4837	88.3944	88.4235	88.4338	88.3613	88.5268	88.518	88.4661	88.4102	88.5618	84.7652	84.2954	82.3909	82.9937	82.5668	82.5423	83.718	83.7677	83.7389	83.7636	83.8543	83.8736	83.6672	84.941	84.8627	84.8334	84.7625	84.8219	84.8357	84.834	84.7713	84.7697	84.7709	84.6388	84.4513	84.5282	84.9078	84.7545	91.1192	91.1082	91.5136	91.6257	91.5174	92.2039	91.8005	93.2047	91.3382
Stenotrophomonas maltophilia ACYCa.2H	88.4147	88.5687	88.4107	88.3522	88.4883	88.4654	88.483	88.5086	88.5535	88.4814	88.495	88.649	84.8441	84.0995	82.305	82.8156	82.6213	82.6446	83.7942	83.8342	83.964	83.7923	83.7505	83.8817	83.691	84.9335	84.8339	84.8044	84.7443	85.0044	85.0054	84.8029	84.8346	84.7276	84.7402	84.6681	84.4468	84.671	84.7083	84.7362	91.2831	91.2284	91.5712	91.6638	91.6395	92.2492	91.8148	93.367	91.3461
Stenotrophomonas maltophilia SM-4	88.4185	88.4172	88.3871	88.3558	88.4735	88.4056	88.5101	88.5412	88.5187	88.5567	88.4142	88.5532	84.8148	84.2599	82.3314	82.9896	82.6463	82.599	83.6776	83.752	84.0223	83.8102	83.825	83.9447	83.7639	84.9394	84.803	84.7605	84.7081	84.9209	84.9752	84.8388	84.789	84.6572	84.7246	84.668	84.4927	84.6309	84.8017	84.7738	91.2371	91.1086	91.5515	91.588	91.6248	92.2435	91.7856	93.3824	91.2757
Stenotrophomonas maltophilia JL-F-26-1	88.5126	88.5457	88.3982	88.3479	88.4418	88.4347	88.5043	88.4338	88.5545	88.4451	88.4794	88.5312	84.7932	84.159	82.3361	82.6563	82.4896	82.5042	83.6717	83.8525	83.8323	83.7331	83.693	83.8323	83.6732	84.9469	84.7638	84.6961	84.7974	84.7993	84.9635	84.8142	84.7812	84.6782	84.6779	84.5195	84.5306	84.5108	84.6485	84.7029	91.2674	91.1862	91.5288	91.6408	91.572	92.2217	91.8275	93.2365	91.3844
Stenotrophomonas maltophilia EP13	88.438	88.5057	88.4186	88.4884	88.4182	88.4225	88.4474	88.5593	88.5738	88.4803	88.4519	88.5483	84.8437	84.2666	82.3489	82.997	82.585	82.5425	83.8327	83.8883	83.9095	83.6265	83.787	83.8736	83.7831	84.8549	84.7757	84.6719	84.7639	84.8537	84.8581	84.9325	84.7799	84.6884	84.6879	84.6272	84.4262	84.4511	84.8585	84.6075	91.3078	91.2248	91.6372	91.6539	91.6066	92.2693	91.8206	93.2954	91.3147
Stenotrophomonas maltophilia EA23	88.4368	88.4799	88.4363	88.4277	88.471	88.472	88.4354	88.5157	88.5723	88.4399	88.4436	88.5491	84.8196	84.2533	82.3669	83.0063	82.5768	82.5353	83.8096	83.8757	83.8455	83.6267	83.7262	83.9085	83.6734	84.8559	84.7273	84.6596	84.8282	84.8192	84.8624	84.9556	84.8692	84.6587	84.7554	84.595	84.4477	84.5053	84.8479	84.5925	91.2715	91.1821	91.6172	91.6355	91.6067	92.2899	91.8947	93.2883	91.2977
Stenotrophomonas maltophilia 1303_SMAL	88.3574	88.5226	88.3978	88.2409	88.412	88.3137	88.2737	88.3263	88.454	88.3837	88.4041	88.4429	84.8264	84.2162	82.2308	83.0414	82.8717	82.626	83.7931	83.8499	83.8681	83.7671	83.811	83.9681	83.8067	84.8944	84.6402	84.7173	84.792	84.821	84.872	84.9216	84.732	84.7924	84.7316	84.5429	84.413	84.4255	84.7596	84.694	91.1507	91.1268	91.5666	91.5193	91.5218	92.1446	91.6338	93.2144	91.2782
Stenotrophomonas maltophilia S246-4	88.3811	88.4653	88.3334	88.3025	88.398	88.4204	88.3408	88.4525	88.4582	88.4324	88.438	88.5419	84.8004	84.0731	82.321	82.8455	82.535	82.5687	83.8844	83.8771	83.9211	83.7925	83.9594	83.8922	83.7942	84.8894	84.6957	84.7572	84.9604	84.9376	84.8812	84.8953	84.8276	84.8054	84.772	84.5701	84.398	84.5337	84.7132	84.6504	91.2165	91.1491	91.5644	91.5908	91.6051	92.1835	91.7493	93.3324	91.328
Stenotrophomonas maltophilia 1491	88.3123	88.5056	88.4268	88.2335	88.4835	88.4287	88.307	88.3605	88.4384	88.3716	88.3964	88.4477	84.7055	84.2434	82.2998	82.8712	82.6456	82.5319	83.8414	83.9736	83.8563	83.7328	83.7623	83.9233	83.6855	84.9522	84.7761	84.618	84.7304	84.8155	84.8644	84.8732	84.7099	84.7459	84.6236	84.5551	84.4466	84.5283	84.7067	84.7424	91.1488	91.1142	91.5467	91.4961	91.54	92.1911	91.8113	93.1657	91.3172
Stenotrophomonas maltophilia JL-F-14	88.3133	88.4982	88.3017	88.3614	88.3876	88.4234	88.4071	88.3977	88.4409	88.3754	88.3347	88.4711	84.882	84.1005	82.3768	82.8831	82.4898	82.6338	83.6506	83.8284	83.9073	83.7523	83.7103	84.0097	83.8674	84.9196	84.7809	84.6869	84.7346	84.841	85.0038	84.8845	84.702	84.6883	84.8225	84.4979	84.364	84.6091	84.6749	84.6253	91.1674	91.1589	91.6047	91.6248	91.6923	92.2619	91.864	93.3909	91.3303
Stenotrophomonas maltophilia N0320	88.3598	88.4453	88.4143	88.4009	88.5487	88.5135	88.4378	88.4005	88.5946	88.5181	88.4117	88.5351	84.7909	84.2857	82.3454	82.9751	82.6571	82.6413	83.7343	83.8259	83.9076	83.6701	83.716	83.9603	83.7297	85.0131	84.7774	84.7922	84.7521	84.9051	84.8764	84.8658	84.8688	84.805	84.7482	84.5752	84.4806	84.5503	85.001	84.7369	91.1241	91.1328	91.696	91.6407	91.5969	92.1795	91.7829	93.3774	91.2248
Stenotrophomonas maltophilia PG157	88.4587	88.4744	88.413	88.3136	88.4498	88.4642	88.4154	88.3872	88.5368	88.4754	88.4315	88.529	84.6896	84.3178	82.3357	82.9956	82.6449	82.6999	83.7404	83.9163	83.8752	83.8009	83.7428	83.864	83.8158	84.8495	84.646	84.7795	84.7515	84.854	84.8324	84.868	84.8088	84.7416	84.7274	84.5292	84.4173	84.487	85.0212	84.646	91.1588	91.0999	91.5262	91.6221	91.583	92.1509	91.7946	93.4012	91.2638
Stenotrophomonas maltophilia Smal36	88.3525	88.4697	88.2715	88.329	88.4984	88.3429	88.3067	88.3161	88.4502	88.4456	88.3276	88.4323	84.7655	84.0075	82.2935	82.8363	82.4657	82.6406	83.7195	83.8118	83.8809	83.7863	83.7655	83.8936	83.6042	84.906	84.7247	84.619	84.8079	84.9516	84.8767	84.8499	84.7434	84.6662	84.6522	84.5441	84.3826	84.4465	84.5648	84.7005	91.1363	91.0922	91.5623	91.5436	91.5558	92.1446	91.7721	93.2294	91.3034
Stenotrophomonas maltophilia PSKL2	88.3544	88.5306	88.4542	88.2861	88.4939	88.35	88.4168	88.4394	88.4712	88.3923	88.5332	88.5441	84.7457	84.0254	82.355	82.8211	82.607	82.6722	83.708	83.8082	83.91	83.6963	83.6638	83.881	83.7872	84.9907	84.8204	84.8311	84.794	84.9619	84.9488	84.9476	84.7906	84.6697	84.6888	84.5612	84.5303	84.4998	84.6764	84.672	91.2264	91.1783	91.6373	91.6534	91.6395	92.2867	91.8429	93.3204	91.328
Stenotrophomonas maltophilia 5_FDSW202186509-1r-8	88.3443	88.5436	88.4432	88.3448	88.4594	88.316	88.4363	88.5542	88.4286	88.4682	88.5041	88.5213	84.6999	84.1796	82.2838	82.7914	82.6242	82.6339	83.7024	83.833	83.9159	83.6622	83.7125	83.9041	83.6691	84.8887	84.8113	84.8552	84.7606	84.8134	84.9439	84.8378	84.8426	84.6842	84.7223	84.6553	84.5184	84.4467	84.6236	84.6118	91.2302	91.1886	91.602	91.6678	91.6276	92.2369	91.8419	93.3156	91.2805
Stenotrophomonas maltophilia 1064209	88.3737	88.4729	88.4239	88.4041	88.369	88.3471	88.3403	88.436	88.4511	88.4522	88.4209	88.4868	84.8354	84.0863	82.3767	82.8716	82.5042	82.5211	83.7266	83.6882	83.8879	83.701	83.6811	83.7483	83.6089	84.9863	84.8481	84.8272	84.9053	84.9283	84.9774	84.8714	84.8373	84.6682	84.7059	84.5666	84.4233	84.4669	84.7084	84.7246	91.2352	91.2127	91.586	91.6489	91.631	92.2441	91.822	93.3103	91.299
Stenotrophomonas maltophilia 452/1	88.3345	88.4871	88.3865	88.2649	88.4773	88.2849	88.3793	88.4531	88.4474	88.4551	88.4709	88.4704	84.7297	84.0975	82.2528	82.8424	82.5142	82.6263	83.7972	83.7643	83.9253	83.7095	83.6148	83.7387	83.6644	84.8424	84.6392	84.7445	84.7998	84.857	84.9596	84.8846	84.8803	84.6052	84.7327	84.5855	84.498	84.5576	84.6887	84.6693	91.1511	91.1824	91.5784	91.6291	91.5782	92.1948	91.8004	93.3022	91.3375
Stenotrophomonas maltophilia FDAARGOS_507	88.3519	88.5435	88.4849	88.3915	88.4406	88.3505	88.4555	88.5784	88.5567	88.4479	88.5423	88.5258	84.8509	84.074	82.1902	82.7272	82.5957	82.6403	83.7401	83.8675	83.954	83.6357	83.7152	83.8968	83.7804	84.9122	84.7395	84.9597	84.7637	84.8929	84.9584	84.9443	84.8098	84.6947	84.6756	84.5873	84.4342	84.5479	84.5984	84.7479	91.1653	91.1307	91.5987	91.6038	91.5915	92.2259	91.9213	93.3084	91.3383
Stenotrophomonas maltophilia 15180	88.4471	88.5169	88.367	88.4248	88.4441	88.4012	88.381	88.5866	88.5548	88.5001	88.4076	88.4981	84.8468	84.128	82.3648	82.8569	82.6063	82.6821	83.8452	83.9171	83.9863	83.8558	83.8123	83.8748	83.7363	85.001	84.849	84.8411	84.7378	84.9322	84.9525	84.8172	84.8118	84.6339	84.7416	84.5821	84.4891	84.5268	84.6713	84.7102	91.2675	91.2163	91.6894	91.6644	91.7097	92.2059	91.8066	93.3473	91.3411
Stenotrophomonas maltophilia 17307	88.4318	88.5111	88.3515	88.3894	88.4198	88.475	88.4357	88.5164	88.5732	88.5274	88.4354	88.5147	84.8233	84.0824	82.339	82.8377	82.6469	82.6237	83.8447	83.8648	83.9638	83.8532	83.7762	83.9828	83.7882	84.9436	84.7999	84.7918	84.834	84.9283	84.903	84.7685	84.773	84.6691	84.7989	84.5761	84.376	84.5227	84.7071	84.751	91.241	91.2318	91.667	91.655	91.727	92.2589	91.8231	93.3545	91.3858
Stenotrophomonas maltophilia 16140	88.4133	88.4576	88.3342	88.3129	88.398	88.3354	88.4268	88.4543	88.5173	88.5372	88.3972	88.4949	84.8254	84.0049	82.366	82.7996	82.6472	82.5865	83.8232	83.8063	83.9058	83.7911	83.7632	83.9545	83.7724	84.9417	84.772	84.7704	84.9161	84.8603	84.9023	84.7789	84.7509	84.5892	84.7469	84.5336	84.3388	84.5794	84.7007	84.6204	91.1077	91.1279	91.5388	91.5711	91.5795	92.1537	91.7574	93.3118	91.2983
Stenotrophomonas maltophilia STN-MAK7	88.3779	88.4486	88.387	88.3977	88.4437	88.4336	88.3705	88.4012	88.567	88.4603	88.4307	88.4923	84.8688	84.3316	82.3299	82.871	82.5645	82.4751	83.6879	83.8338	83.907	83.7867	83.8523	83.862	83.6531	84.9547	84.7808	84.8873	84.9366	84.9782	85.0067	85.0068	84.7913	84.7039	84.716	84.6606	84.4461	84.5287	84.8782	84.7142	91.2353	91.17	91.6447	91.6108	91.59	92.2114	91.8261	93.315	91.3343
Stenotrophomonas maltophilia NMBU R2	88.416	88.4206	88.4355	88.3919	88.4458	88.4075	88.4444	88.4459	88.5678	88.4297	88.4341	88.526	84.8263	84.3706	82.2751	82.9344	82.6319	82.5112	83.6933	83.8489	83.8902	83.6638	83.745	83.8306	83.7331	84.9945	84.7397	84.7924	84.8504	84.8979	84.9557	84.8563	84.8261	84.6897	84.8129	84.6106	84.4381	84.4223	84.8543	84.7317	91.2372	91.2002	91.6059	91.5933	91.5924	92.2558	91.8701	93.3078	91.3488
Stenotrophomonas maltophilia GD04033	88.4458	88.3709	88.4138	88.326	88.3919	88.3507	88.3023	88.2774	88.4457	88.4642	88.3078	88.3793	84.7131	84.2639	82.2065	82.8813	82.5806	82.5608	83.6374	83.904	83.8764	83.8003	83.706	83.7926	83.7672	85.1454	84.7326	84.7585	84.7168	84.9243	84.8729	84.815	84.6629	84.5966	84.7009	84.5668	84.3649	84.4729	84.6849	84.6411	91.1218	91.0646	91.5639	91.566	91.5	92.1294	91.7993	93.3465	91.2277
Stenotrophomonas maltophilia E861	88.3461	88.3393	88.4548	88.3283	88.4994	88.4703	88.3336	88.4553	88.5535	88.4131	88.4059	88.5088	84.8388	84.4276	82.2967	82.9305	82.68	82.5632	83.655	83.8609	83.9801	83.7397	83.7177	83.9399	83.717	84.9771	84.8105	84.8215	84.8186	84.9418	84.9015	84.8694	84.782	84.6974	84.8789	84.5806	84.4093	84.5653	84.8381	84.6808	91.1731	91.128	91.5988	91.6568	91.6293	92.2567	91.8079	93.3662	91.3872
Stenotrophomonas maltophilia D388	88.3522	88.3461	88.422	88.3599	88.4642	88.4747	88.3639	88.4594	88.517	88.4073	88.3933	88.5179	84.8134	84.4057	82.3037	82.9193	82.7107	82.564	83.6663	83.8644	83.9538	83.7626	83.7383	83.9325	83.7161	85.018	84.7863	84.8493	84.8174	84.9177	84.9281	84.9034	84.7935	84.68	84.8391	84.5955	84.4127	84.5617	84.8133	84.6507	91.1709	91.126	91.6369	91.6807	91.6304	92.2804	91.7732	93.362	91.3864
Stenotrophomonas maltophilia PU100	88.3888	88.4261	88.3716	88.4178	88.5059	88.4226	88.3004	88.4287	88.5441	88.4336	88.4124	88.533	84.7258	84.3187	82.3356	82.878	82.6462	82.6738	83.7084	83.91	83.9521	83.8026	83.7811	83.8888	83.7794	84.9871	84.6719	84.7822	84.8754	84.9647	84.8896	84.8498	84.824	84.6939	84.8176	84.6313	84.4123	84.5954	84.8789	84.7285	91.2122	91.1099	91.4795	91.6139	91.4841	92.1417	91.7094	93.4742	91.2999
Stenotrophomonas maltophilia 3_FDSW202186539-1r-8	88.3431	88.3964	88.3618	88.3026	88.475	88.4601	88.3617	88.3964	88.5578	88.4464	88.3475	88.4253	84.8014	84.258	82.2589	82.8176	82.6327	82.522	83.6494	83.8257	83.9586	83.7827	83.7649	83.8639	83.786	85.0193	84.7678	84.8192	84.9394	85.0119	84.975	84.8945	84.7614	84.6994	84.5856	84.6872	84.346	84.4876	84.8189	84.6943	91.2785	91.17	91.5367	91.6202	91.6237	92.232	91.8334	93.3624	91.3579
Stenotrophomonas maltophilia XL133	88.4473	88.4681	88.4028	88.3537	88.5759	88.4278	88.427	88.3694	88.6308	88.4939	88.4335	88.5656	84.715	84.1737	82.2847	82.7539	82.5143	82.5072	83.7049	83.8845	83.9461	83.8685	83.6806	83.9377	83.7347	85.0013	84.7383	84.858	84.8609	84.9698	84.8914	84.8348	84.7871	84.7106	84.7552	84.6656	84.3275	84.4579	84.6129	84.7321	91.239	91.2894	91.623	91.6805	91.6869	92.3175	91.8589	93.3922	91.3804
Stenotrophomonas maltophilia NCTC10498	88.4043	88.4732	88.4522	88.4355	88.4724	88.419	88.3872	88.3996	88.6392	88.4886	88.4259	88.5074	84.8113	84.3027	82.3739	82.8501	82.7094	82.5648	83.681	83.7935	83.9336	83.828	83.7924	83.9424	83.8344	84.9528	84.7613	84.8992	84.8995	84.9511	84.9599	84.8953	84.8163	84.7298	84.7418	84.6901	84.3605	84.4952	84.7935	84.7157	91.2156	91.1471	91.5955	91.6221	91.5702	92.2166	91.8351	93.384	91.3526
Stenotrophomonas maltophilia Fma_2009	88.3905	88.5143	88.5211	88.4199	88.4525	88.4473	88.3165	88.3962	88.4805	88.4798	88.4669	88.4687	84.731	84.1601	82.3252	82.826	82.5749	82.6092	83.7762	83.7795	83.9399	83.8104	83.6357	83.8106	83.6392	85.0185	84.7687	84.6842	84.8062	84.9423	84.8639	85.0442	84.7351	84.7137	84.7475	84.6498	84.4592	84.5894	84.6857	84.6305	91.1825	91.2148	91.5939	91.6166	91.6418	92.2115	91.7909	93.2885	91.3087
Stenotrophomonas maltophilia 8_FDSW202186519-1r-8	88.3935	88.4666	88.4905	88.4198	88.507	88.5142	88.3657	88.4612	88.5358	88.5457	88.4578	88.5152	84.7765	84.5234	82.3678	82.8849	82.73	82.5372	83.7577	83.8805	83.8603	83.7948	83.6938	83.8397	83.649	84.9619	84.7	84.7531	84.767	85.003	84.9	84.955	84.8304	84.6223	84.7708	84.6589	84.4855	84.5236	85.1401	84.6361	91.1999	91.1269	91.7476	91.6514	91.6519	92.2748	91.791	93.3141	91.3736
Stenotrophomonas maltophilia MS_2006	88.4096	88.4805	88.339	88.3051	88.4669	88.4153	88.3669	88.4436	88.406	88.4658	88.4289	88.5249	84.7478	84.3332	82.3762	83.0061	82.6619	82.546	83.7015	83.8883	83.8116	83.8011	83.8688	83.9055	83.6425	84.8521	84.7615	84.8167	84.7333	84.9184	84.9085	85.0181	84.7928	84.7691	84.9053	84.6894	84.4954	84.5852	84.8508	84.6816	91.1425	91.1603	91.6641	91.5976	91.5762	92.213	91.8423	93.3187	91.3819
Stenotrophomonas maltophilia CV_2008	88.2802	88.5276	88.3965	88.3868	88.4114	88.4299	88.3231	88.4453	88.5553	88.4172	88.4945	88.5729	84.822	84.1033	82.3609	82.8198	82.5467	82.4689	83.638	83.7506	83.848	83.7571	83.6163	83.7891	83.5453	84.8767	84.7954	84.7456	84.7404	84.8484	84.8047	84.8953	84.7691	84.7351	84.7412	84.5728	84.4685	84.5229	84.731	84.6661	91.1969	91.0989	91.599	91.5644	91.5777	92.206	91.78	93.287	91.3386
Stenotrophomonas maltophilia CV_2005	88.2898	88.4799	88.319	88.3463	88.4748	88.4006	88.2915	88.4655	88.5156	88.3202	88.418	88.4905	84.8812	84.158	82.4006	82.817	82.4752	82.485	83.7426	83.791	83.9411	83.7897	83.7324	83.8603	83.6877	84.9603	84.7941	84.7607	84.7655	84.8825	84.8898	84.9322	84.7766	84.7029	84.8136	84.5876	84.4318	84.4924	84.7946	84.6829	91.1839	91.1634	91.6207	91.5668	91.6124	92.1788	91.7589	93.3205	91.3378
Stenotrophomonas maltophilia AV_2013	88.3657	88.5042	88.3029	88.3072	88.4216	88.4105	88.3408	88.3604	88.483	88.3929	88.3849	88.4839	84.7373	84.2878	82.3191	82.9254	82.5735	82.5734	83.6534	83.8689	83.855	83.7753	83.7848	83.8725	83.6674	84.9059	84.7694	84.8126	84.7186	85.0148	84.9077	84.9634	84.7602	84.6223	84.8895	84.6922	84.3992	84.546	84.8579	84.671	91.1685	91.1378	91.6419	91.6308	91.6583	92.1797	91.7372	93.2724	91.3174
Stenotrophomonas maltophilia TG_2005	88.27	88.3814	88.3631	88.2474	88.5341	88.2708	88.2877	88.3852	88.4072	88.3252	88.3235	88.4115	84.8497	84.0721	82.3207	82.8656	82.4204	82.5265	83.7785	83.9911	83.8154	83.8732	83.9019	84.088	83.7826	84.9443	84.7183	84.6852	84.9266	84.8335	84.8246	84.9891	84.7668	84.5261	84.7607	84.6539	84.546	84.3945	84.7309	84.6881	90.791	90.7127	90.9851	91.0179	91.0553	93.3398	92.9428	91.4577	91.1132
Stenotrophomonas maltophilia 112/1	88.3876	88.497	88.3659	88.3685	88.495	88.3994	88.3504	88.3913	88.5324	88.4746	88.3979	88.5081	84.8248	84.1821	82.3001	82.8096	82.4973	82.4984	83.7088	83.8025	83.8805	83.7579	83.6987	83.8229	83.722	84.9562	84.7613	84.8069	84.8181	84.9517	84.9359	84.9557	84.7651	84.6178	84.7349	84.4603	84.4353	84.5496	84.7518	84.6715	91.1928	91.1303	91.5957	91.5847	91.7082	92.2326	91.8602	93.2369	91.2857
Stenotrophomonas maltophilia 498_SMAL	88.3858	88.4679	88.3184	88.3506	88.3769	88.3898	88.3976	88.4627	88.5521	88.4207	88.454	88.5068	84.8123	84.1375	82.4695	82.8307	82.5707	82.5773	83.7342	83.857	83.8704	83.7515	83.7834	83.8384	83.6999	84.8668	84.8134	84.7404	84.7888	84.8834	85.0172	85.0295	84.8444	84.7298	84.9952	84.621	84.5144	84.5873	84.6867	84.6474	91.1731	91.1347	91.72	91.6586	91.6348	92.1517	91.7633	93.3068	91.3802
Stenotrophomonas maltophilia SB275	88.3557	88.5596	88.4632	88.4071	88.4441	88.4884	88.4092	88.4736	88.4811	88.414	88.3899	88.5469	84.7833	84.1522	82.3259	82.8914	82.506	82.6852	83.7315	83.8864	83.9962	83.832	83.7379	83.9966	83.716	84.8679	84.8353	84.7616	84.7862	84.8527	84.9314	84.8051	84.808	84.73	84.6592	84.5944	84.4576	84.5351	84.6873	84.6452	91.2611	91.1695	91.5911	91.6229	91.6349	92.2192	91.8175	93.4178	91.3485
Stenotrophomonas maltophilia JZ104	88.4618	88.5525	88.3663	88.3838	88.4879	88.4381	88.3908	88.41	88.5473	88.5197	88.4381	88.6069	84.8707	84.0996	82.2742	82.8185	82.5694	82.5907	83.7916	83.8545	83.9364	83.6608	83.779	83.8613	83.7737	84.9239	84.8173	84.7764	84.7778	84.8351	84.9353	84.9487	84.837	84.702	84.7261	84.6054	84.4374	84.513	84.7254	84.5518	91.3276	91.1991	91.5974	91.6303	91.6513	92.3199	91.8585	93.3876	91.3612
Stenotrophomonas maltophilia 55/3	88.4326	88.5787	88.4002	88.4326	88.4554	88.374	88.4056	88.4274	88.4701	88.4226	88.3817	88.5373	84.8125	84.0835	82.4409	82.8418	82.5305	82.6457	83.75	83.8636	83.9595	83.6647	83.722	83.928	83.7014	84.9619	84.8904	84.7045	84.7264	84.8743	84.8829	84.8773	84.8383	84.6841	84.77	84.6713	84.477	84.6568	84.6195	84.632	91.2115	91.1843	91.6196	91.7138	91.6575	92.1928	91.8186	93.406	91.3458
Stenotrophomonas maltophilia CBF10-1	88.5554	88.6225	88.3432	88.3761	88.4852	88.3898	88.4495	88.522	88.6253	88.6019	88.4907	88.5467	84.8969	84.1132	82.3737	82.7787	82.6442	82.6944	83.7385	83.8616	83.9482	83.7296	83.7377	83.8872	83.7142	84.9208	84.7797	84.7207	84.8359	84.958	84.9634	84.939	84.8633	84.7926	84.7209	84.6836	84.5059	84.5599	84.8234	84.7079	91.26	91.2015	91.6806	91.636	91.7479	92.2674	91.8803	93.4429	91.3825
Stenotrophomonas maltophilia CYZ	88.4949	88.5704	88.3586	88.4094	88.4308	88.4051	88.4441	88.5496	88.5881	88.5721	88.475	88.536	84.7623	84.0897	82.281	82.7883	82.5333	82.6128	83.6617	83.8705	83.9986	83.7635	83.7574	83.9045	83.7646	84.9236	84.7345	84.7657	84.7438	84.9088	84.9419	84.8472	84.8812	84.7407	84.6432	84.6934	84.4901	84.5349	84.6776	84.6386	91.1938	91.1416	91.6388	91.6952	91.6961	92.2433	91.8124	93.3417	91.39
Stenotrophomonas maltophilia 212	88.2835	88.4455	88.4557	88.3247	88.4352	88.4078	88.3207	88.4313	88.5139	88.3841	88.3124	88.4404	84.788	84.2245	82.2624	83.0117	82.8329	82.5279	83.7374	83.9799	83.8234	83.7182	83.6916	83.9629	83.7319	84.9403	84.7735	84.8165	84.672	84.9522	84.9084	85.0103	84.8204	84.7784	84.6974	84.5241	84.3709	84.5834	84.8953	84.6716	91.1773	91.1254	91.5853	91.5844	91.4952	92.1188	91.7472	93.2795	91.2791
Stenotrophomonas maltophilia TG_2004	88.4319	88.4968	88.3749	88.4032	88.4858	88.4539	88.4559	88.4919	88.4839	88.4798	88.4186	88.5675	84.8645	84.1102	82.3643	82.8496	82.638	82.6056	83.744	83.931	83.8456	83.8413	83.6784	83.9007	83.8161	84.9072	84.8126	84.7242	84.7404	84.9289	84.9604	84.9268	84.8532	84.8091	84.7448	84.5238	84.4099	84.6167	84.7075	84.7704	91.2295	91.2171	91.6451	91.7203	91.6403	92.228	91.8791	93.2911	91.3277
Stenotrophomonas maltophilia GC_2008_colB	88.3082	88.474	88.3726	88.3287	88.5368	88.3747	88.4415	88.4303	88.4666	88.4032	88.3391	88.5209	84.7758	84.1091	82.2796	82.7761	82.6608	82.5502	83.9361	84.2105	83.8103	83.7757	83.6366	83.854	83.7225	85.0241	84.7215	84.6818	84.7373	84.9443	84.9112	84.9355	84.7878	84.7219	84.693	84.5447	84.4826	84.6211	84.8073	84.7525	91.1732	91.1245	91.6118	91.6108	91.5712	92.177	91.8785	93.2914	91.2822
Stenotrophomonas maltophilia GC_2010	88.394	88.4771	88.4039	88.3314	88.5004	88.4014	88.406	88.4182	88.4523	88.4266	88.3463	88.4921	84.8353	84.0303	82.3267	82.7586	82.556	82.5817	83.9924	84.3051	83.8379	83.668	83.631	83.8252	83.7251	84.9955	84.781	84.7678	84.7242	84.9194	84.8877	84.8934	84.7587	84.6906	84.7213	84.458	84.4466	84.571	84.7821	84.712	91.1896	91.1297	91.6229	91.591	91.578	92.2552	91.8463	93.3267	91.2932
Stenotrophomonas maltophilia GC_2012_STM2	88.3834	88.4735	88.4363	88.4492	88.3705	88.4817	88.4584	88.4579	88.5308	88.4557	88.3568	88.5515	84.8577	84.161	82.3569	82.8288	82.6554	82.6131	83.9974	84.3065	83.8764	83.7206	83.7119	83.8395	83.8203	85.0582	84.7584	84.7858	84.7609	84.8894	84.889	84.9178	84.7777	84.7224	84.7783	84.4841	84.4353	84.5786	84.769	84.674	91.2118	91.2022	91.5881	91.6064	91.5997	92.2659	91.8336	93.296	91.3107
Stenotrophomonas maltophilia GC_2013_STM1	88.4766	88.5045	88.4192	88.3771	88.4862	88.4656	88.5491	88.4975	88.5243	88.4177	88.4287	88.6344	84.9188	84.1311	82.3674	82.7906	82.6254	82.6443	84.0486	84.1895	83.7958	83.7239	83.7289	83.8707	83.6739	85.0578	84.7393	84.757	84.794	84.8894	84.9165	84.9664	84.8369	84.7636	84.7782	84.5273	84.4106	84.5313	84.7353	84.7093	91.2366	91.1888	91.6206	91.6121	91.5881	92.2005	91.9051	93.3079	91.3359
[truncated: 164 more columns]

## Sheet: dDDH
Supplementary Table 2: The average Nucleotide Identity (ANI) and digital DNA-DNA Hybridisation (dDDH) comparisons between all Stenotrophomonas genomes.
	Stenotrophomonas lactitubi RIT-As-2	Stenotrophomonas lactitubi As-7	Stenotrophomonas lactitubi M15	Stenotrophomonas lactitubi Bi66	Stenotrophomonas indicatrix BOVIS40	Stenotrophomonas indicatrix CPHE1	Stenotrophomonas indicatrix OVT16A	Stenotrophomonas indicatrix MGMM10	Stenotrophomonas indicatrix D763	Stenotrophomonas indicatrix PierC1	stenotrophomonas indicatrixs JUb19	Stenotrophomonas indicatrix EYE 224	Stenotrophomonas chelatiphaga DSM 21508	Stenotrophomonas tumulicola JCM 30961	Stenotrophomonas humi DSM 18929	Stenotrophomonas pictorum CM 9942	Stenotrophomonas nitritireducens 2001	Stenotrophomonas terrae DSM 18941	Stenotrophomonas nitritireducens SCN18_13_7_16_R1_B_68_91	Stenotrophomonas sp. MES1	Stenotrophomonas acidaminiphila T0-18	Stenotrophomonas acidaminiphila Au-Ste40	Stenotrophomonas acidaminiphila BDBP 071	Stenotrophomonas acidaminiphila SPDF1	Stenotrophomonas acidaminiphila T25-65	Stenotrophomonas bentonitica DSM 103927	Stenotrophomonas rhizophila DE0483	Stenotrophomonas rhizophila QL-P4	Stenotrophomonas rhizophila SR80	Stenotrophomonas rhizophila Bl2-2	Stenotrophomonas rhizophila OG2	Stenotrophomonas rhizophila GN RF3	Stenotrophomonas rhizophila DSM 14405	Stenotrophomonas rhizophila CFBP13529	Stenotrophomonas rhizophila CFBP 13503	Stenotrophomonas rhizophila JC1	Stenotrophomonas sp. AP15.006	Stenotrophomonas rhizophila IS26	Stenotrophomonas bentonitica VV6	Stenotrophomonas rhizophila RIT-551	Stenotrophomonas maltophilia NEC1	Stenotrophomonas maltophilia RC09	Stenotrophomonas maltophilia E824	Stenotrophomonas maltophilia KMM 349	Stenotrophomonas maltophilia NS26	Stenotrophomonas maltophilia 291	Stenotrophomonas sp. SH_67_7	Stenotrophomonas maltophilia PC315	Stenotrophomonas maltophilia 860_SMAL
Stenotrophomonas lactitubi RIT-As-2	*	64.1	61.9	59.8	51.4	52.5	53	52.6	53.2	52.6	52.8	53.4	25.7	25.2	22.7	22.3	22.8	22.8	23.5	23.5	23.3	23.4	23.2	23.3	23.3	24.8	24.9	24.7	24.7	24.8	24.7	25.1	24.8	24.8	25.1	24.4	24.2	24.4	24.5	24.5	33	33	32.9	33	33.1	32.7	33	32.8	32.6
Stenotrophomonas lactitubi As-7	64.1	*	70.9	63.7	51.9	51.7	52.6	51.8	52.1	51.8	52.2	52.4	25.6	25.2	22.4	22.3	22.5	22.7	23.5	23.6	23.4	23.2	23.1	23.2	23.2	24.8	24.7	24.6	24.6	24.7	24.6	24.7	24.6	24.5	24.7	24.2	24.2	24.2	24.4	24.4	32.7	32.7	32.5	32.6	32.7	32.6	32.8	32.5	32.5
Stenotrophomonas lactitubi M15	61.9	70.9	*	66.4	51.7	52.2	52.8	52	52.7	52.5	52.5	52.6	25.5	25.1	22.3	22.2	22.6	22.7	23.4	23.5	23.4	23.2	23.1	23.2	23.2	24.9	24.7	24.6	24.7	24.6	24.7	24.6	24.5	24.4	24.5	24.1	24	24.1	24.3	24.4	32.8	32.8	32.5	32.5	32.4	32.6	32.7	32.5	32.4
Stenotrophomonas lactitubi Bi66	59.8	63.7	66.4	*	51.5	51.7	52.9	52.5	52.6	52.6	53.1	52.7	25.6	25.1	22.4	22.3	22.4	22.6	23.2	23.4	23.3	23.3	23.1	23.2	23.2	24.7	24.5	24.6	24.6	24.6	24.5	24.6	24.5	24.4	24.5	24.1	23.9	24.2	24.3	24.4	32.6	32.6	32.5	32.6	32.5	32.4	32.6	32.4	32.2
Stenotrophomonas indicatrix BOVIS40	51.4	51.9	51.7	51.5	*	66.2	68.6	73.5	74.3	74.1	73.1	74.2	25.6	25.3	22.5	22.5	22.7	22.7	23.5	23.5	23.4	23.4	23.3	23.2	23.3	24.9	24.8	24.5	24.6	24.6	24.5	24.9	24.8	24.7	24.7	24.3	24.2	24.3	24.4	24.5	33.8	33.8	33.2	33.3	33.2	33.1	33.3	33.2	33.2
Stenotrophomonas indicatrix CPHE1	52.5	51.7	52.2	51.7	66.2	*	65.4	68.2	69	68.8	68.6	68.9	25.6	25.9	22.4	22.4	22.7	22.7	23.4	23.5	23.4	23.4	23.4	23.4	23.3	24.7	24.7	24.6	24.5	24.7	24.6	24.8	24.7	24.7	24.7	24.4	24.2	24.3	25.2	24.5	33.3	33.3	33.3	32.9	32.8	32.7	33	32.8	32.7
Stenotrophomonas indicatrix OVT16A	53	52.6	52.8	52.9	68.6	65.4	*	74.3	75.2	75.1	74.4	74.8	25.5	25	22.5	22.4	22.8	22.7	23.4	23.5	23.4	23.5	23.4	23.4	23.4	24.8	24.8	24.6	24.7	24.7	24.6	24.7	24.6	24.7	24.6	24.1	24	24.1	24.2	24.4	33.2	33.2	32.8	32.7	32.6	32.5	32.7	32.4	32.5
Stenotrophomonas indicatrix MGMM10	52.6	51.8	52	52.5	73.5	68.2	74.3	*	84.2	84.6	84.2	84.4	25.6	25.2	22.6	22.5	22.9	22.7	23.5	23.6	23.6	23.5	23.4	23.4	23.5	24.9	24.8	24.7	24.7	24.7	24.6	24.9	24.8	24.8	24.6	24.2	24.1	24.4	24.5	24.5	33.2	33.3	32.7	32.6	32.6	32.4	32.6	32.5	32.5
Stenotrophomonas indicatrix D763	53.2	52.1	52.7	52.6	74.3	69	75.2	84.2	*	88.9	84.2	87.1	25.7	25.4	22.6	22.6	23	22.8	23.5	23.6	23.6	23.5	23.4	23.5	23.5	24.8	25	24.8	24.8	24.8	24.7	25.1	24.9	24.8	24.8	24.4	24.1	24.3	24.3	24.5	33.6	33.7	32.9	32.9	32.8	32.6	32.8	32.8	32.6
Stenotrophomonas indicatrix PierC1	52.6	51.8	52.5	52.6	74.1	68.8	75.1	84.6	88.9	*	84.3	87.2	25.6	25.3	22.6	22.5	22.9	22.7	23.5	23.5	23.5	23.5	23.4	23.4	23.4	24.8	24.9	24.7	24.7	24.7	24.7	24.9	24.8	24.8	24.7	24.3	24.1	24.2	24.4	24.5	33.6	33.6	33.1	33	32.9	32.5	32.8	32.7	32.7
stenotrophomonas indicatrixs JUb19	52.8	52.2	52.5	53.1	73.1	68.6	74.4	84.2	84.2	84.3	*	84.3	25.7	25.2	22.6	22.5	22.9	22.8	23.4	23.6	23.6	23.5	23.3	23.3	23.4	24.9	24.9	24.7	24.7	24.7	24.6	24.9	24.8	24.8	24.7	24.3	24.1	24.3	24.4	24.6	33.5	33.5	32.7	32.8	32.7	32.6	32.6	32.6	32.5
Stenotrophomonas indicatrix EYE 224	53.4	52.4	52.6	52.7	74.2	68.9	74.8	84.4	87.1	87.2	84.3	*	25.7	25.3	22.5	22.5	22.9	22.6	23.5	23.5	23.4	23.4	23.3	23.3	23.4	24.8	24.9	24.6	24.7	24.6	24.6	25	24.7	24.7	24.7	24.3	24.1	24.3	24.5	24.6	33.6	33.6	32.9	32.9	32.8	32.5	32.7	32.6	32.5
Stenotrophomonas chelatiphaga DSM 21508	25.7	25.6	25.5	25.6	25.6	25.6	25.5	25.6	25.7	25.6	25.7	25.7	*	28.7	22.1	22	22.4	22.3	23.2	22.9	22.9	22.8	22.8	22.8	22.8	24.2	24.2	24.2	24.1	24.2	24.1	24.6	24.5	24.5	24.7	24	23.8	23.9	24.1	24.2	25.4	25.4	25.4	25.5	25.4	25.5	25.9	25.8	25.6
Stenotrophomonas tumulicola JCM 30961	25.2	25.2	25.1	25.1	25.3	25.9	25	25.2	25.4	25.3	25.2	25.3	28.7	*	22	22	22.5	22	22.8	22.7	22.6	22.5	22.5	22.6	22.4	24	23.9	23.8	23.7	23.8	23.7	24.2	24	24.1	24.1	23.8	23.5	23.5	25	23.7	24.8	24.9	25.5	25.1	25.2	25.1	25.5	25.5	25.2
Stenotrophomonas humi DSM 18929	22.7	22.4	22.3	22.4	22.5	22.4	22.5	22.6	22.6	22.6	22.6	22.5	22.1	22	*	26.1	26.9	26.8	26	25.7	25.8	25.8	25.8	25.8	25.8	22.6	22.6	22.7	22.7	22.7	22.7	22.9	22.8	22.9	22.9	22.7	22.5	22.4	22.5	22.6	22.6	22.6	22.4	22.5	22.4	22.6	23	22.6	22.6
Stenotrophomonas pictorum CM 9942	22.3	22.3	22.2	22.3	22.5	22.4	22.4	22.5	22.6	22.5	22.5	22.5	22	22	26.1	*	27.4	26.7	26.6	26.3	26.3	26	26.4	26.3	26.2	22.9	22.7	22.5	22.5	22.5	22.5	23.2	23	22.9	23	22.9	22.2	22.3	22.7	22.5	22.5	22.5	22.8	22.6	22.6	22.6	23	22.7	22.7
Stenotrophomonas nitritireducens 2001	22.8	22.5	22.6	22.4	22.7	22.7	22.8	22.9	23	22.9	22.9	22.9	22.4	22.5	26.9	27.4	*	47.5	26.1	25.8	25.8	25.8	26.2	26.1	25.9	23.2	23.1	23	23	23.1	22.9	23.2	23.2	23	23.2	23.6	22.5	22.7	22.9	22.9	22.6	22.6	23	22.8	22.7	22.8	23.2	22.8	22.8
Stenotrophomonas terrae DSM 18941	22.8	22.7	22.7	22.6	22.7	22.7	22.7	22.7	22.8	22.7	22.8	22.6	22.3	22	26.8	26.7	47.5	*	25.9	25.7	25.5	25.5	25.5	25.4	25.6	22.5	22.8	22.8	22.8	22.9	22.8	22.9	23.2	23	23.1	22.7	22.6	22.6	22.6	22.7	22.7	22.7	22.5	22.6	22.5	22.7	23.1	22.9	22.7
Stenotrophomonas nitritireducens SCN18_13_7_16_R1_B_68_91	23.5	23.5	23.4	23.2	23.5	23.4	23.4	23.5	23.5	23.5	23.4	23.5	23.2	22.8	26	26.6	26.1	25.9	*	38.5	39.5	39.2	39.3	39.1	39.2	23.9	23.8	23.7	23.6	23.6	23.6	24.1	23.7	23.8	23.8	23.4	23.4	23.2	23.4	23.5	23.5	23.5	23.5	23.5	23.5	23.7	24.1	23.8	23.8
Stenotrophomonas sp. MES1	23.5	23.6	23.5	23.4	23.5	23.5	23.5	23.6	23.6	23.5	23.6	23.5	22.9	22.7	25.7	26.3	25.8	25.7	38.5	*	50	49.7	48.7	49.7	48.7	23.9	23.7	23.6	23.5	23.6	23.6	24.1	23.8	23.7	23.7	23.6	23.4	23.2	23.3	23.5	23.5	23.6	23.7	23.7	23.5	23.6	24	23.9	23.8
Stenotrophomonas acidaminiphila T0-18	23.3	23.4	23.4	23.3	23.4	23.4	23.4	23.6	23.6	23.5	23.6	23.4	22.9	22.6	25.8	26.3	25.8	25.5	39.5	50	*	75.5	73.6	73.9	73.5	23.6	23.6	23.6	23.5	23.5	23.5	23.9	23.9	23.7	23.7	23.4	23.1	23.1	23.2	23.3	23.5	23.5	23.6	23.6	23.6	23.6	24	23.8	23.8
Stenotrophomonas acidaminiphila Au-Ste40	23.4	23.2	23.2	23.3	23.4	23.4	23.5	23.5	23.5	23.5	23.5	23.4	22.8	22.5	25.8	26	25.8	25.5	39.2	49.7	75.5	*	90	91.1	91	23.8	23.8	23.6	23.6	23.6	23.6	23.9	23.8	23.7	23.7	23.3	23.1	23	23.2	23.5	23.4	23.4	23.4	23.5	23.5	23.7	24.1	23.9	23.8
Stenotrophomonas acidaminiphila BDBP 071	23.2	23.1	23.1	23.1	23.3	23.4	23.4	23.4	23.4	23.4	23.3	23.3	22.8	22.5	25.8	26.4	26.2	25.5	39.3	48.7	73.6	90	*	88.1	88.9	23.6	23.7	23.5	23.4	23.5	23.5	23.9	23.7	23.5	23.6	23.7	23	23.2	23.3	23.3	23.3	23.4	23.4	23.5	23.4	23.6	24	23.9	23.8
Stenotrophomonas acidaminiphila SPDF1	23.3	23.2	23.2	23.2	23.2	23.4	23.4	23.4	23.5	23.4	23.3	23.3	22.8	22.6	25.8	26.3	26.1	25.4	39.1	49.7	73.9	91.1	88.1	*	89.6	23.8	23.7	23.6	23.5	23.6	23.5	23.8	23.8	23.7	23.6	23.7	23.1	23	23.3	23.3	23.5	23.5	23.6	23.5	23.4	23.7	24	23.9	23.8
Stenotrophomonas acidaminiphila T25-65	23.3	23.2	23.2	23.2	23.3	23.3	23.4	23.5	23.5	23.4	23.4	23.4	22.8	22.4	25.8	26.2	25.9	25.6	39.2	48.7	73.5	91	88.9	89.6	*	23.8	23.7	23.6	23.6	23.6	23.6	23.9	23.8	23.6	23.7	23.2	23.1	23	23.1	23.4	23.4	23.4	23.9	23.5	23.4	23.6	24	23.9	23.8
Stenotrophomonas bentonitica DSM 103927	24.8	24.8	24.9	24.7	24.9	24.7	24.8	24.9	24.8	24.8	24.9	24.8	24.2	24	22.6	22.9	23.2	22.5	23.9	23.9	23.6	23.8	23.6	23.8	23.8	*	35	34	34	34.1	34.1	29.9	29.9	30	29.9	28.7	28.5	28.2	28.5	28.6	24.7	24.7	24.8	24.9	24.8	25	25.4	25	24.9
Stenotrophomonas rhizophila DE0483	24.9	24.7	24.7	24.5	24.8	24.7	24.8	24.8	25	24.9	24.9	24.9	24.2	23.9	22.6	22.7	23.1	22.8	23.8	23.7	23.6	23.8	23.7	23.7	23.7	35	*	36.3	36.2	36.1	36.3	30.2	30	29.8	29.8	28.8	28.7	28.1	28.3	28.4	24.7	24.7	24.7	24.8	24.7	24.9	25.3	24.9	24.8
Stenotrophomonas rhizophila QL-P4	24.7	24.6	24.6	24.6	24.5	24.6	24.6	24.7	24.8	24.7	24.7	24.6	24.2	23.8	22.7	22.5	23	22.8	23.7	23.6	23.6	23.6	23.5	23.6	23.6	34	36.3	*	79	79.6	80.3	30.4	30.5	30.3	30.3	28.9	28.7	28.4	28.6	28.8	24.7	24.7	24.6	24.6	24.5	24.8	25.3	24.8	24.8
Stenotrophomonas rhizophila SR80	24.7	24.6	24.7	24.6	24.6	24.5	24.7	24.7	24.8	24.7	24.7	24.7	24.1	23.7	22.7	22.5	23	22.8	23.6	23.5	23.5	23.6	23.4	23.5	23.6	34	36.2	79	*	80.4	80.9	30.4	30.4	30.2	30.1	28.9	28.8	28.4	28.6	28.8	24.5	24.6	24.5	24.5	24.5	24.7	25.2	24.8	24.8
Stenotrophomonas rhizophila Bl2-2	24.8	24.7	24.6	24.6	24.6	24.7	24.7	24.7	24.8	24.7	24.7	24.6	24.2	23.8	22.7	22.5	23.1	22.9	23.6	23.6	23.5	23.6	23.5	23.6	23.6	34.1	36.1	79.6	80.4	*	86.6	30.5	30.5	30.2	30.3	28.9	28.8	28.4	28.5	28.8	24.6	24.6	24.5	24.5	24.5	24.8	25.2	24.8	24.7
Stenotrophomonas rhizophila OG2	24.7	24.6	24.7	24.5	24.5	24.6	24.6	24.6	24.7	24.7	24.6	24.6	24.1	23.7	22.7	22.5	22.9	22.8	23.6	23.6	23.5	23.6	23.5	23.5	23.6	34.1	36.3	80.3	80.9	86.6	*	30.5	30.5	30.3	30.4	28.9	28.8	28.4	28.7	28.8	24.6	24.6	24.5	24.6	24.5	24.7	25.2	24.8	24.6
Stenotrophomonas rhizophila GN RF3	25.1	24.7	24.6	24.6	24.9	24.8	24.7	24.9	25.1	24.9	24.9	25	24.6	24.2	22.9	23.2	23.2	22.9	24.1	24.1	23.9	23.9	23.9	23.8	23.9	29.9	30.2	30.4	30.4	30.5	30.5	*	34.3	34.2	34.1	31	30.9	31.2	31.1	31.3	24.7	24.7	24.7	24.8	24.7	24.7	25.1	24.8	24.8
Stenotrophomonas rhizophila DSM 14405	24.8	24.6	24.5	24.5	24.8	24.7	24.6	24.8	24.9	24.8	24.8	24.7	24.5	24	22.8	23	23.2	23.2	23.7	23.8	23.9	23.8	23.7	23.8	23.8	29.9	30	30.5	30.4	30.5	30.5	34.3	*	69.2	69	30.8	30.7	30.8	31	30.9	24.5	24.5	24.6	24.6	24.6	24.7	25.2	24.9	24.9
Stenotrophomonas rhizophila CFBP13529	24.8	24.5	24.4	24.4	24.7	24.7	24.7	24.8	24.8	24.8	24.8	24.7	24.5	24.1	22.9	22.9	23	23	23.8	23.7	23.7	23.7	23.5	23.7	23.6	30	29.8	30.3	30.2	30.2	30.3	34.2	69.2	*	81	30.7	30.7	30.8	31.1	30.9	24.5	24.6	24.5	24.5	24.5	24.7	25.1	24.8	24.8
Stenotrophomonas rhizophila CFBP 13503	25.1	24.7	24.5	24.5	24.7	24.7	24.6	24.6	24.8	24.7	24.7	24.7	24.7	24.1	22.9	23	23.2	23.1	23.8	23.7	23.7	23.7	23.6	23.6	23.7	29.9	29.8	30.3	30.1	30.3	30.4	34.1	69	81	*	30.7	30.7	30.8	31	30.8	24.5	24.5	24.6	24.7	25.1	24.7	25.1	24.9	24.9
Stenotrophomonas rhizophila JC1	24.4	24.2	24.1	24.1	24.3	24.4	24.1	24.2	24.4	24.3	24.3	24.3	24	23.8	22.7	22.9	23.6	22.7	23.4	23.6	23.4	23.3	23.7	23.7	23.2	28.7	28.8	28.9	28.9	28.9	28.9	31	30.8	30.7	30.7	*	94.9	29.5	29.9	30	24	24	24.1	24.1	24.1	24.4	24.8	24.2	24.2
Stenotrophomonas sp. AP15.006	24.2	24.2	24	23.9	24.2	24.2	24	24.1	24.1	24.1	24.1	24.1	23.8	23.5	22.5	22.2	22.5	22.6	23.4	23.4	23.1	23.1	23	23.1	23.1	28.5	28.7	28.7	28.8	28.8	28.8	30.9	30.7	30.7	30.7	94.9	*	29.4	29.7	29.9	24	24	24	24	24	24.3	24.8	24.1	24.1
Stenotrophomonas rhizophila IS26	24.4	24.2	24.1	24.2	24.3	24.3	24.1	24.4	24.3	24.2	24.3	24.3	23.9	23.5	22.4	22.3	22.7	22.6	23.2	23.2	23.1	23	23.2	23	23	28.2	28.1	28.4	28.4	28.4	28.4	31.2	30.8	30.8	30.8	29.5	29.4	*	47.1	46	24	24	24.3	24.3	24.2	24.2	24.7	24.5	24.2
Stenotrophomonas bentonitica VV6	24.5	24.4	24.3	24.3	24.4	25.2	24.2	24.5	24.3	24.4	24.4	24.5	24.1	25	22.5	22.7	22.9	22.6	23.4	23.3	23.2	23.2	23.3	23.3	23.1	28.5	28.3	28.6	28.6	28.5	28.7	31.1	31	31.1	31	29.9	29.7	47.1	*	78.9	24.2	24.3	24.9	24.4	24.6	24.3	24.8	24.5	24.2
Stenotrophomonas rhizophila RIT-551	24.5	24.4	24.4	24.4	24.5	24.5	24.4	24.5	24.5	24.5	24.6	24.6	24.2	23.7	22.6	22.5	22.9	22.7	23.5	23.5	23.3	23.5	23.3	23.3	23.4	28.6	28.4	28.8	28.8	28.8	28.8	31.3	30.9	30.9	30.8	30	29.9	46	78.9	*	24.4	24.4	24.6	24.6	24.5	24.5	24.9	24.6	24.5
Stenotrophomonas maltophilia NEC1	33	32.7	32.8	32.6	33.8	33.3	33.2	33.2	33.6	33.6	33.5	33.6	25.4	24.8	22.6	22.5	22.6	22.7	23.5	23.5	23.5	23.4	23.3	23.5	23.4	24.7	24.7	24.7	24.5	24.6	24.6	24.7	24.5	24.5	24.5	24	24	24	24.2	24.4	*	98.29	56.8	57.1	56.9	41.5	41.3	41	40.1
Stenotrophomonas maltophilia RC09	33	32.7	32.8	32.6	33.8	33.3	33.2	33.3	33.7	33.6	33.5	33.6	25.4	24.9	22.6	22.5	22.6	22.7	23.5	23.6	23.5	23.4	23.4	23.5	23.4	24.7	24.7	24.7	24.6	24.6	24.6	24.7	24.5	24.6	24.5	24	24	24	24.3	24.4	98.29	*	56.8	57.2	57	41.5	41.3	41	40.1
Stenotrophomonas maltophilia E824	32.9	32.5	32.5	32.5	33.2	33.3	32.8	32.7	32.9	33.1	32.7	32.9	25.4	25.5	22.4	22.8	23	22.5	23.5	23.7	23.6	23.4	23.4	23.6	23.9	24.8	24.7	24.6	24.5	24.5	24.5	24.7	24.6	24.5	24.6	24.1	24	24.3	24.9	24.6	56.8	56.8	*	88.9	87.5	42.1	41.9	41.9	40.8
Stenotrophomonas maltophilia KMM 349	33	32.6	32.5	32.6	33.3	32.9	32.7	32.6	32.9	33	32.8	32.9	25.5	25.1	22.5	22.6	22.8	22.6	23.5	23.7	23.6	23.5	23.5	23.5	23.5	24.9	24.8	24.6	24.5	24.5	24.6	24.8	24.6	24.5	24.7	24.1	24	24.3	24.4	24.6	57.1	57.2	88.9	*	87.5	42.2	42	41.8	40.7
Stenotrophomonas maltophilia NS26	33.1	32.7	32.4	32.5	33.2	32.8	32.6	32.6	32.8	32.9	32.7	32.8	25.4	25.2	22.4	22.6	22.7	22.5	23.5	23.5	23.6	23.5	23.4	23.4	23.4	24.8	24.7	24.5	24.5	24.5	24.5	24.7	24.6	24.5	25.1	24.1	24	24.2	24.6	24.5	56.9	57	87.5	87.5	*	42.1	41.9	41.8	40.7
Stenotrophomonas maltophilia 291	32.7	32.6	32.6	32.4	33.1	32.7	32.5	32.4	32.6	32.5	32.6	32.5	25.5	25.1	22.6	22.6	22.8	22.7	23.7	23.6	23.6	23.7	23.6	23.7	23.6	25	24.9	24.8	24.7	24.8	24.7	24.7	24.7	24.7	24.7	24.4	24.3	24.2	24.3	24.5	41.5	41.5	42.1	42.2	42.1	*	87	43.5	42.2
Stenotrophomonas sp. SH_67_7	33	32.8	32.7	32.6	33.3	33	32.7	32.6	32.8	32.8	32.6	32.7	25.9	25.5	23	23	23.2	23.1	24.1	24	24	24.1	24	24	24	25.4	25.3	25.3	25.2	25.2	25.2	25.1	25.2	25.1	25.1	24.8	24.8	24.7	24.8	24.9	41.3	41.3	41.9	42	41.9	87	*	43.1	42.1
Stenotrophomonas maltophilia PC315	32.8	32.5	32.5	32.4	33.2	32.8	32.4	32.5	32.8	32.7	32.6	32.6	25.8	25.5	22.6	22.7	22.8	22.9	23.8	23.9	23.8	23.9	23.9	23.9	23.9	25	24.9	24.8	24.8	24.8	24.8	24.8	24.9	24.8	24.9	24.2	24.1	24.5	24.5	24.6	41	41	41.9	41.8	41.8	43.5	43.1	*	42.6
Stenotrophomonas maltophilia 860_SMAL	32.6	32.5	32.4	32.2	33.2	32.7	32.5	32.5	32.6	32.7	32.5	32.5	25.6	25.2	22.6	22.7	22.8	22.7	23.8	23.8	23.8	23.8	23.8	23.8	23.8	24.9	24.8	24.8	24.8	24.7	24.6	24.8	24.9	24.8	24.9	24.2	24.1	24.2	24.2	24.5	40.1	40.1	40.8	40.7	40.7	42.2	42.1	42.6	*
Stenotrophomonas maltophilia BurA1	32.1	32	32.1	31.8	32.1	32	32	31.9	32.2	32	32	32.3	25.5	25.1	22.4	22.4	22.8	22.4	23.6	23.6	23.4	23.6	23.4	23.5	23.5	24.9	24.6	24.5	24.5	24.5	24.4	24.6	24.6	24.5	24.4	24.1	24	24.1	24.1	24.3	40.1	40.1	40.7	41.1	41	44.3	44.2	43.1	40.8
Stenotrophomonas maltophilia 156	32.3	32.1	32.3	31.9	32	32.8	32	32	32.2	32.2	32.1	32.3	25.6	25.8	22.4	22.4	22.7	22.3	23.5	23.6	23.5	23.6	23.5	23.5	23.5	24.8	24.6	24.4	24.4	24.5	24.3	24.7	24.6	24.6	24.6	24.1	24	24.2	24.9	24.3	40.3	40.4	41.4	41.3	41.2	44.6	44.3	43.4	40.9
Stenotrophomonas maltophilia MF89	32.1	31.9	32.1	31.9	32.1	32	32	31.9	32.1	31.9	32	32.2	25.3	25.2	22.4	22.6	23	22.5	23.7	23.8	23.5	23.6	23.9	23.6	23.7	24.7	24.5	24.3	24.4	24.4	24.4	24.5	24.5	24.4	24.3	24.2	24.1	24.2	24.6	24.2	40	40	40.7	41	41	44.3	44	43.2	40.7
Stenotrophomonas maltophilia ACYCb.6H	32.2	32.1	32.1	31.9	32.1	32.2	32	31.9	32.3	32	32.1	32.3	25.5	25.1	22.6	22.5	22.9	22.6	23.7	23.7	23.6	23.7	23.6	23.6	23.7	24.8	24.7	24.5	24.5	24.5	24.4	24.6	24.7	24.6	24.5	24.3	24.1	24.3	24.1	24.3	40.2	40.2	41.1	41.2	41	44.5	44.2	43.6	41
Stenotrophomonas maltophilia FS40-1	32.3	32.1	32.1	31.9	32	32	31.8	31.9	32.1	32	32	32.2	25.4	24.9	22.5	22.4	22.8	22.5	23.7	23.6	23.5	23.6	23.5	23.5	23.6	24.8	24.6	24.5	24.5	24.5	24.4	24.5	24.7	24.6	24.5	24.1	24	24.2	24.2	24.3	40.2	40.2	41.1	41.2	41	44.5	44.2	43.5	40.9
Stenotrophomonas maltophilia PC271	32.3	32	32.1	32	32.3	32.1	32	32	32.2	32	32.1	32.3	25.4	25	22.5	22.4	23	22.5	23.7	23.6	23.6	23.6	23.6	23.5	23.7	24.9	24.5	24.4	24.4	24.4	24.3	24.6	24.5	24.5	24.4	24.2	24.1	24.3	24.2	24.2	40.1	40.2	40.8	41.2	41.1	44.5	44.2	43.4	40.8
Stenotrophomonas maltophilia WGB211	32.7	32.5	32.5	32.4	32.9	33.1	32.3	32.4	32.7	32.7	32.6	32.6	25.6	26.1	22.7	23.3	23.4	22.8	23.8	24.1	23.7	23.7	24.1	24.1	23.9	25	24.8	24.6	24.5	24.6	24.7	24.8	24.7	24.7	24.7	24.7	24.2	24.2	25.2	24.5	44	44	45.3	45.3	45.2	45.4	45.1	44.5	42.1
Stenotrophomonas maltophilia ACYCb.1K	32.1	31.9	32.1	31.9	32	32	32	31.9	32.1	32	32	32.2	25.4	25.2	22.6	22.5	22.8	22.6	23.6	23.6	23.5	23.6	23.6	23.6	23.6	24.7	24.7	24.5	24.5	24.5	24.4	24.6	24.6	24.5	24.5	24.3	24.1	24.2	24.2	24.3	40.1	40.2	41.1	41.2	41.1	44.5	44.1	43.5	41
Stenotrophomonas maltophilia S76-3	32.2	32	32	31.7	32.1	32.1	31.9	32	32.1	32	31.9	32	25.4	25.1	22.5	22.4	22.8	22.5	23.7	23.6	23.5	23.6	23.6	23.5	23.6	24.8	24.6	24.5	24.5	24.5	24.4	24.5	24.6	24.5	24.4	24.2	24.2	24.2	24.2	24.2	40	40.1	40.8	41	40.9	44.5	44.3	43.3	40.8
Stenotrophomonas maltophilia JZ42	32.3	32.3	31.9	31.8	32.7	32	31.9	31.9	32.1	32	32	32.2	25.5	25.1	22.5	22.4	22.9	22.6	23.6	23.7	23.6	23.8	23.7	23.7	23.8	24.8	24.6	24.6	24.5	24.6	24.5	24.6	24.5	24.5	24.9	24.2	24	24.1	24.2	24.3	39.5	39.5	40.1	40.1	40.3	50.2	49.7	42.1	40.9
Stenotrophomonas maltophilia 15973	32.3	32	32	31.9	32.1	32.1	32	32	32.1	32.1	32.1	32.2	25.4	25.1	22.5	22.3	22.7	22.5	23.8	23.6	23.6	23.7	23.6	23.6	23.7	24.8	24.5	24.4	24.4	24.5	24.4	24.5	24.7	24.6	24.4	24.2	24.2	24.3	24.2	24.3	40	40.1	40.8	41.2	41	44.5	44.3	43.4	40.9
Stenotrophomonas maltophilia JV3	32.9	32.8	32.6	32.3	33.6	32.9	32.6	32.6	32.7	32.8	32.7	32.7	25.7	25.3	22.8	22.7	22.9	22.9	24	23.9	23.9	23.9	23.8	23.9	23.8	25.3	25.1	25	24.9	24.9	24.9	24.9	24.9	24.8	24.9	24.5	24.2	24.3	24.5	24.7	42.2	42.2	43	43.3	43.1	56.5	55.9	44.4	43.3
Stenotrophomonas maltophilia CSM2	32.8	32.7	32.6	32.4	33.4	32.9	32.7	32.6	32.9	32.8	32.7	32.8	25.7	25.5	22.6	23	22.9	22.7	24.1	23.9	23.8	23.8	23.9	23.9	23.8	25.1	25	25	24.9	24.9	24.9	24.8	24.8	24.8	24.8	24.5	24.3	24.3	24.8	24.5	42.2	42.2	43	43.1	42.9	58.8	57.9	44.4	43.5
Stenotrophomonas maltophilia E301	32.5	32.5	32.3	32	33.1	32.4	32.2	32.3	32.5	32.3	32.5	32.5	25.4	25	22.4	22.3	22.7	22.7	23.7	23.6	23.6	23.6	23.6	23.7	23.7	24.7	24.7	24.5	24.4	24.6	24.5	24.5	24.7	24.6	24.7	23.9	23.9	23.9	24.2	24.2	41.1	41.1	42	42.2	42.1	50.3	50.2	42.8	42
Stenotrophomonas maltophilia 21_FDSW202186548-1r-8	32.5	32.4	32.4	32.1	33.1	32.4	32.2	32.3	32.6	32.4	32.5	32.4	25.5	25	22.4	22.4	22.8	22.7	23.7	23.6	23.6	23.7	23.6	23.7	23.7	24.8	24.7	24.6	24.5	24.7	24.6	24.6	24.7	24.7	24.7	24	23.9	23.9	24.2	24.3	41	41.1	42	42.2	42.1	50.4	50.1	42.7	41.8
Stenotrophomonas maltophilia 34_FDSW202186541-1r-8	32.5	32.5	32.2	32.1	33.1	32.3	32.2	32.2	32.6	32.4	32.4	32.5	25.5	25.2	22.4	22.4	22.9	22.6	23.8	23.6	23.6	23.6	23.7	23.6	23.6	24.8	24.7	24.5	24.5	24.6	24.5	24.6	24.7	24.6	24.7	24.1	23.9	23.9	24.3	24.3	41.1	41.1	42	42.2	42.2	50.5	50.1	42.5	41.9
Stenotrophomonas maltophilia 42_FDSW202186560-1r-8	32.6	32.4	32.5	32.2	32.7	32.5	32.4	32.3	32.5	32.5	32.6	32.5	25.7	25.3	22.8	22.6	22.9	22.7	23.9	23.8	23.9	23.9	23.7	23.9	23.9	25.3	25	24.9	24.8	24.9	24.9	24.8	24.7	24.7	24.7	24.5	24.3	24.3	24.4	24.6	40.7	40.7	41.3	41.4	41.3	52.6	52	42.8	42
Stenotrophomonas maltophilia NMG-F-18-1	32.5	32.3	32.3	32.1	33	32.4	32.3	32.2	32.4	32.4	32.4	32.4	25.6	25.4	22.8	22.6	22.8	22.7	23.8	23.7	23.8	23.9	23.7	23.9	23.8	25.1	25	24.8	24.8	24.8	24.9	24.8	24.7	24.8	24.8	24.4	24.2	24.2	24.4	24.5	40.5	40.6	41.1	41.1	41.1	52	51.6	42.7	41.9
Stenotrophomonas maltophilia A2	32.6	32.7	32.3	32.1	32.9	32.4	32.4	32.2	32.4	32.4	32.4	32.4	25.7	25.5	22.9	22.8	23.1	22.7	23.9	23.8	23.8	23.9	23.8	23.9	23.9	25.3	25.1	24.9	24.9	24.8	24.9	24.8	24.7	24.8	24.7	24.5	24.3	24.3	24.7	24.6	40.3	40.3	41.2	41.2	41.3	52.4	51.9	42.8	41.9
Stenotrophomonas maltophilia 1038	32.5	32.5	32.4	32	33	32.4	32.3	32.1	32.4	32.3	32.4	32.3	25.7	25.4	22.8	23.3	23.4	22.6	23.9	24	23.9	23.8	23.9	24.1	23.8	25.1	25	24.8	24.8	24.8	24.8	24.8	24.7	24.7	24.7	24.7	24.2	24.3	24.4	24.6	40.3	40.4	40.9	41.3	41.2	52	51.8	42.8	41.7
Stenotrophomonas maltophilia F2	32.5	32.3	32.2	32.1	32.9	32.3	32.2	32	32.3	32.3	32.2	32.3	25.6	25.6	22.8	22.9	23.3	22.6	23.8	23.8	23.9	23.8	23.8	23.9	23.9	25.2	25	24.8	24.7	24.8	24.8	24.8	24.6	24.6	24.7	24.4	24.2	24.2	24.6	24.4	40.2	40.2	41.3	41	41	51.9	51.5	42.6	41.6
Stenotrophomonas maltophilia 476BLSM MAD	32.5	32.4	32.2	32.1	33	32.3	32.3	32.1	32.4	32.4	32.3	32.4	25.6	25.6	22.8	22.9	23.2	22.7	23.8	23.9	24	23.9	23.8	24	24	25.1	25	24.8	24.7	24.8	24.8	24.9	24.7	24.7	24.7	24.4	24.2	24.2	24.6	24.4	40.3	40.3	41.4	41.1	41.2	52.2	51.7	42.7	41.7
Stenotrophomonas maltophilia 30_FDSW202186525-1r-8	32.5	32.4	32.3	32.1	33	32.4	32.3	32.3	32.5	32.4	32.5	32.5	25.8	25.4	22.8	22.8	23	22.7	23.9	24	23.8	23.8	23.6	23.9	23.9	25.2	25.1	24.9	24.9	24.9	24.9	24.9	24.7	24.8	24.8	24.5	24.3	24.3	24.4	24.6	40.5	40.5	40.9	41.1	41.2	52.2	51.9	43.1	41.8
Stenotrophomonas maltophilia E729	32.4	32.3	32.4	32	32.9	32.3	32.2	32.1	32.3	32.2	32.3	32.3	25.6	25.6	22.8	22.8	23.1	22.8	23.9	23.8	23.8	23.8	23.7	23.8	23.7	25.2	25	24.8	24.8	24.8	24.8	24.8	24.7	24.8	24.7	24.5	24.2	24.3	24.6	24.5	40.1	40.2	41.6	40.9	40.9	51.8	51.6	42.6	41.7
Stenotrophomonas maltophilia 24_FDSW202186553-1r-8	32.4	32.3	32.4	32	32.9	32.3	32.3	32.1	32.4	32.3	32.3	32.3	25.6	25.6	22.8	22.8	23.2	22.8	23.9	23.8	23.8	23.8	23.7	23.8	23.9	25.1	25	24.9	24.8	24.8	24.9	24.8	24.7	24.8	24.7	24.5	24.2	24.3	24.7	24.6	40.2	40.2	41.6	41	41	51.8	51.6	42.6	41.7
Stenotrophomonas maltophilia JL-F-16	32.5	32.4	32.4	32.1	33	32.4	32.4	32.2	32.5	32.4	32.5	32.4	25.6	25.4	22.8	22.7	22.9	22.6	23.8	23.8	23.8	23.8	23.6	23.8	23.8	25.1	25	24.8	24.7	24.8	24.8	24.8	24.7	24.7	24.7	24.4	24.2	24.4	24.4	24.6	40.3	40.4	41.2	41.2	41.3	52.3	51.8	43	41.9
Stenotrophomonas maltophilia 6_FDSW202186552-1r-8	32.5	32.3	32.1	32.1	33	32.3	32.1	32.1	32.3	32.3	32.3	32.3	25.6	25.3	22.8	22.7	22.9	22.7	23.9	23.8	23.8	49.7	23.6	23.8	24	25	24.9	24.9	24.8	24.8	24.8	24.8	24.8	24.8	24.8	24.4	24.2	24.3	24.4	24.5	40.2	40.3	40.9	41	41	52.2	51.8	42.9	41.8
Stenotrophomonas maltophilia steno33	32.5	32.4	32.3	32	32.9	32.3	32.2	32.1	32.2	32.3	32.3	32.3	25.6	25.3	22.8	22.6	23	22.6	23.9	23.7	23.8	49.4	23.6	23.9	23.8	25.1	25	24.8	24.7	24.8	24.8	24.8	24.7	24.7	24.7	24.4	24.3	24.3	24.4	24.5	40.2	40.2	40.9	41	41	52.1	51.7	42.6	41.8
Stenotrophomonas maltophilia 11_FDSW202186555-1r-8	32.4	32.4	32.3	32.1	33	32.3	32.3	32.1	32.3	32.3	32.3	32.4	25.6	25.2	22.9	22.7	22.9	22.6	23.9	23.7	23.8	49.4	23.7	23.9	23.8	25.1	25	24.8	24.7	24.8	24.8	24.8	24.7	24.7	24.7	24.4	24.3	24.2	24.3	24.5	40.3	40.3	41	41.1	41.1	52.1	51.8	42.7	41.9
Stenotrophomonas pavanii ME55	32.4	32.2	32.3	32.1	32.6	32.3	32.4	32.1	32.2	32.2	32.4	32.4	25.6	25.3	22.8	22.6	23	22.7	23.8	23.7	23.8	46.8	23.7	23.8	23.7	25	24.9	24.8	24.7	24.7	24.7	24.9	24.7	24.7	24.7	24.3	24.1	24.2	24.4	24.4	39.3	39.3	39.9	39.9	39.9	47.9	47.2	41.4	40.9
Stenotrophomonas pavanii DSM 25135	32.4	32.1	32.4	32.2	32.7	32.3	32.3	32.2	32.3	32.4	32.5	32.3	25.6	25.3	22.8	22.7	22.9	22.7	23.8	23.8	23.8	46.9	23.6	23.8	23.7	25.1	25	24.8	24.8	24.8	24.8	25	24.8	24.7	24.8	24.3	24.2	24.3	24.4	24.4	39.3	39.3	40	40	40	48	47.4	41.5	41.1
Stenotrophomonas pavanii BWK1	32.3	32.1	32.2	32.1	32.7	32.3	32.1	32.1	32.1	32.3	32.4	32.2	25.6	25.3	22.8	22.6	22.9	22.7	23.7	23.7	23.8	46.8	23.6	23.8	23.7	25	24.9	24.8	24.8	24.7	24.8	25	24.8	24.7	24.7	24.1	24.1	24.3	24.3	24.3	39.2	39.2	39.8	39.9	39.8	47.9	47.3	41.3	40.7
Stenotrophomonas pavanii MHSD12	32.3	32.1	32.2	32.1	32.6	32.3	32.3	32.1	32.3	32.3	32.5	32.4	25.7	25.2	22.8	22.5	22.9	22.6	23.7	23.7	23.8	47	23.6	23.8	23.6	25	24.9	24.7	24.6	24.7	24.7	24.9	24.7	24.6	24.6	24.2	24	24.3	24.4	24.4	39.3	39.4	40	40	40	47.8	47.2	41.4	41
Stenotrophomonas pavanii PI-27	32.3	32	32.2	32.2	32.6	32.3	32.2	32.2	32.3	32.3	32.6	32.4	25.8	25.4	22.9	22.7	23.1	22.8	23.8	23.8	23.9	46.9	23.8	24	23.8	25.1	25.1	24.8	24.8	24.8	24.8	25	24.8	24.8	24.7	24.4	24.1	24.3	24.4	24.4	39.3	39.3	40	40.1	39.9	48	47.2	41.5	40.9
Stenotrophomonas maltophilia MC_2012	32.1	32.1	32	31.9	32.7	31.9	32.1	32.1	32.1	32.1	32.2	32.2	25.5	25.1	22.7	22.5	22.9	22.8	23.9	23.9	23.7	65.6	23.8	23.9	23.8	24.9	24.8	24.7	24.6	24.7	24.6	24.8	24.7	24.7	24.7	24.3	24.1	24.1	24.3	24.4	39.6	39.7	40.2	40.1	40.1	49.8	49.3	42.2	41.2
Stenotrophomonas maltophilia 55_FDSW202186558-1r-8	32.3	32.2	32.1	32	32.8	32	32.1	32	32.1	32.3	32.2	32.3	25.4	25.2	22.7	22.5	22.9	22.8	23.9	23.9	23.8	65.8	23.8	23.9	23.8	24.9	24.8	24.6	24.6	24.6	24.5	24.8	24.6	24.6	24.7	24.3	24.1	24	24.2	24.4	39.8	39.8	40.3	40.3	40.3	49.7	49.2	42.3	41.4
Stenotrophomonas maltophilia E999	32.1	32	31.9	31.9	32.5	31.9	31.9	31.9	32	32.1	32	32.1	25.5	25.1	22.6	22.5	22.9	22.7	23.8	23.9	23.7	65.9	23.7	23.7	23.8	24.8	24.7	24.6	24.5	24.6	24.4	24.6	24.6	24.6	24.7	24.2	24	24	24.2	24.3	39.7	39.7	39.9	40.2	40.1	49.8	49.2	42.2	41.2
Stenotrophomonas maltophilia 1100_SMAL	32.3	32.2	32.1	32.1	32.8	32.1	32.1	32.1	32.3	32.3	32.4	32.4	25.5	25.1	22.7	22.5	22.9	22.8	23.8	23.9	23.8	66	23.8	23.8	23.8	24.9	24.8	24.7	24.6	24.7	24.6	24.8	24.7	24.7	24.8	24.3	24.2	24	24.3	24.4	39.8	39.8	40.4	40.4	40.4	49.9	49.4	42.4	41.4
Stenotrophomonas maltophilia STN-AUH4	32.1	32.2	32	32	32.6	31.8	31.9	32	32	32.1	32.2	32.2	25.5	25.1	22.6	22.4	22.9	22.8	23.7	23.9	23.8	65.8	23.7	23.8	23.8	24.9	24.7	24.5	24.5	24.6	24.5	24.8	24.6	24.7	24.7	24.2	24.1	24.1	24.3	24.4	39.7	39.7	40.2	40.2	40.2	49.7	49.2	42.2	41.3
Stenotrophomonas maltophilia S289	32.3	32.1	32	32.2	32.7	32	31.9	32	32.1	32.2	32.2	32.3	25.4	25.3	22.7	22.7	23.1	22.8	23.7	23.8	23.8	65.6	23.9	23.9	23.8	24.9	24.7	24.5	24.5	24.6	24.5	24.7	24.6	24.6	24.7	24.3	24	24	24.7	24.4	39.9	39.9	40.2	40.2	40.1	49.9	49.4	42.3	41.4
Stenotrophomonas maltophilia TG_2007_STM2	32.1	32.1	32	31.9	32.7	31.9	31.9	31.9	32	32.2	32.2	32.2	25.5	25.2	22.7	22.5	22.9	22.8	23.8	23.9	23.8	65.4	23.8	23.9	23.8	24.9	24.7	24.5	24.5	24.6	24.5	24.8	24.6	24.7	24.8	24.3	24.1	24	24.2	24.4	39.6	39.6	40.2	40.2	40.2	49.5	49.1	42.2	41.2
Stenotrophomonas maltophilia TG_2012_STM1	32.1	32.1	32	31.9	32.7	31.9	31.9	31.9	32	32.2	32.2	32.2	25.5	25.2	22.7	22.5	22.9	22.8	23.8	23.9	23.8	65.4	23.8	23.8	23.8	24.9	24.7	24.5	24.5	24.6	24.5	24.8	24.7	24.7	24.8	24.3	24.1	24	24.2	24.4	39.6	39.6	40.2	40.2	40.2	49.5	49.1	42.2	41.2
Stenotrophomonas maltophilia TG_2009_STM2	32.1	32.1	32	31.9	32.7	31.9	31.9	31.9	32	32.2	32.2	32.2	25.5	25.2	22.7	22.5	22.9	22.8	23.8	23.9	23.8	65.4	23.8	23.8	23.8	24.9	24.7	24.5	24.5	24.6	24.5	24.7	24.6	24.7	24.8	24.3	24.1	24	24.2	24.4	39.6	39.6	40.3	40.3	40.2	49.5	49.1	42.2	41.2
Stenotrophomonas maltophilia TG_2007_STM1	32.1	32.1	32	31.9	32.7	31.9	31.9	31.9	32	32.2	32.1	32.1	25.5	25.2	22.7	22.5	22.9	22.8	23.9	23.9	23.8	65.4	23.8	23.9	23.8	24.9	24.7	24.5	24.5	24.6	24.5	24.7	24.7	24.7	24.8	24.3	24.1	24	24.2	24.4	39.6	39.6	40.3	40.2	40.2	49.6	49.1	42.2	41.2
Stenotrophomonas maltophilia TG_2006_STM1	32.1	32.1	32	31.9	32.7	31.9	31.9	31.9	32	32.1	32.1	32.1	25.5	25.2	22.7	22.5	22.9	22.8	23.8	23.9	23.8	65.4	23.8	23.8	23.8	24.9	24.7	24.5	24.5	24.6	24.5	24.7	24.6	24.7	24.7	24.3	24.1	24	24.2	24.4	39.6	39.6	40.3	40.2	40.2	49.5	49.1	42.2	41.2
Stenotrophomonas maltophilia SanG_2012	32.4	32.4	32.1	32	32.9	32.3	32.1	32	32.3	32.2	32.1	32.2	25.5	25.5	22.7	22.9	23	22.7	23.7	23.8	23.6	44.3	23.7	23.6	23.7	25	24.7	24.6	24.5	24.6	24.6	24.6	24.8	24.7	24.9	24.4	24.2	24.2	24.6	24.4	40.9	40.9	42.2	41.9	42	43.8	43.9	48.9	41.7
Stenotrophomonas maltophilia HZ34	32.1	32	32.1	31.9	32.1	32	31.9	31.9	32.1	31.9	32	32.2	25.4	25.1	22.5	22.4	22.7	22.5	23.7	23.6	23.6	47.4	23.6	23.6	23.7	24.7	24.6	24.4	24.4	24.5	24.4	24.5	24.6	24.5	24.5	24.2	24.1	24.2	24.2	24.2	40	40	40.9	41	40.9	44.6	44.4	43.3	40.8
Stenotrophomonas maltophilia 41753/3	32.2	32.2	32	32	32.8	32.6	31.9	32	32.2	32.2	32.1	32.3	25.4	25.6	22.7	22.5	22.9	22.7	23.8	23.9	23.8	100	23.7	23.8	23.8	24.9	24.8	24.7	24.6	24.7	24.5	24.7	24.6	24.7	24.7	24.3	24.2	24.2	24.7	24.4	39.6	39.6	40.9	40.4	40.5	49.3	49.1	42.5	40.8
Stenotrophomonas maltophilia 52_FDSW202186540-1r-8	32.1	32.2	32.1	31.9	32.8	32	32	31.9	32.1	32	32	32.2	25.4	25.3	22.6	22.5	23	22.7	23.7	23.7	23.7	68.2	23.7	23.7	23.8	24.7	24.7	24.6	24.5	24.5	24.5	24.6	24.5	24.5	24.5	24.3	24.1	24.2	24.3	24.4	39.6	39.6	40.1	40.2	40.1	50.1	49.8	42.1	41.1
Stenotrophomonas maltophilia VA158-8	32.3	32.3	32.1	31.9	32.7	32.1	32	31.9	32.1	32.1	32.1	32.1	25.4	25.3	22.6	22.6	23	22.7	23.7	23.9	23.8	67	23.7	23.7	23.9	24.8	24.8	24.7	24.6	24.6	24.6	24.6	24.4	24.5	24.6	24.2	24	24.2	24.2	24.3	39.5	39.6	39.8	40.1	40.3	50	49.8	42.5	40.6
Stenotrophomonas maltophilia JHV2-2	32	32	31.8	31.8	32.6	31.9	31.7	31.7	31.8	32	31.9	31.9	25.5	25.1	22.5	22.5	22.9	22.6	23.7	23.8	23.7	69.1	23.7	23.7	23.8	24.7	24.8	24.6	24.6	24.5	24.6	24.8	24.5	24.6	24.6	24.3	24.1	24.2	24.2	24.3	39.4	39.5	39.9	40	40	50.1	49.5	42.1	40.7
Stenotrophomonas maltophilia JZ56-1	32	32.1	31.9	31.7	32.7	31.9	31.9	31.8	31.9	32	32	32.1	25.3	25.1	22.5	22.4	22.9	22.7	23.7	23.7	23.6	67.2	23.6	23.6	23.7	24.8	24.6	24.6	24.5	24.6	24.5	24.6	24.4	24.5	24.5	24.2	24	24.1	24.1	24.2	39.6	39.6	40	40.1	40.2	50.1	49.5	42	40.8
Stenotrophomonas maltophilia B1	32	32.2	32	31.8	32.8	32	31.9	31.8	32	32	32.1	32.2	25.5	25.3	22.6	22.5	22.9	22.7	23.7	23.8	23.8	67.5	23.8	23.8	23.9	24.8	24.8	24.7	24.6	24.7	24.6	24.7	24.6	24.7	24.8	24.2	24.1	24.2	24.2	24.3	39.8	39.8	40.1	40.2	40.2	50.4	49.9	42.2	40.8
Stenotrophomonas maltophilia SM-19	32	32.1	31.8	31.8	32.7	31.9	31.8	31.6	31.9	32	31.9	32	25.5	25.2	22.5	22.5	22.8	22.6	23.7	23.8	23.8	67.2	23.8	23.8	23.8	24.7	24.8	24.7	24.6	24.6	24.6	24.6	24.5	24.6	24.7	24.2	24	24.2	24.2	24.3	39.4	39.5	39.9	40	40	50	49.7	42	40.8
Stenotrophomonas maltophilia SMYN42	32.2	32.2	32	31.9	32.6	32	31.9	31.8	32	32.1	32	32	25.4	25.2	22.5	22.5	22.9	22.6	23.7	23.7	23.7	68.5	23.8	23.7	23.8	24.7	24.7	24.6	24.5	24.6	24.5	24.6	24.6	24.6	24.7	24.3	24.1	24.2	24.1	24.3	39.6	39.7	40	40.1	40.2	50.4	49.9	42.2	40.9
Stenotrophomonas maltophilia SM-24	31.9	32	31.8	31.8	32.5	31.9	31.8	31.6	32	31.9	31.9	32.1	25.4	25.1	22.5	22.5	22.9	22.7	23.6	23.6	23.7	68.2	23.7	23.7	23.8	24.7	24.6	24.7	24.6	24.6	24.7	24.7	24.5	24.5	24.6	24.2	24.1	24.2	24.3	24.3	39.5	39.5	39.9	40.1	40.1	50.2	49.6	42.2	40.7
Stenotrophomonas maltophilia JZ50	32.3	32.3	31.9	31.8	32.7	32	31.9	31.9	32.1	32	32	32.2	25.5	25.1	22.5	22.4	22.9	22.6	23.6	23.7	23.6	68.4	23.7	23.6	23.8	24.8	24.6	24.6	24.5	24.6	24.5	24.6	24.5	24.5	24.9	24.2	24	24.1	24.2	24.3	39.5	39.5	40.1	40	40.3	50.2	49.7	42.1	40.9
Stenotrophomonas maltophilia AU12-09	32.2	32.2	32	31.9	32.8	32.1	32	31.8	31.9	32	32	32	25.5	25.2	22.6	22.5	23	22.8	23.8	23.7	23.7	68.1	23.7	23.7	23.7	24.8	24.7	24.7	24.7	24.6	24.6	24.6	24.6	24.6	24.6	24.3	24.2	24.3	24.2	24.4	39.5	39.5	40	40.2	40.2	50.1	49.6	42.1	40.8
Stenotrophomonas maltophilia 17_FDSW202186554-1r-8	32.3	32.2	32	31.9	32.7	32.1	31.9	31.9	32	32.1	32	32	25.4	25.2	22.7	22.5	22.9	22.7	23.7	23.7	23.6	68.4	23.7	23.7	23.8	24.8	24.6	24.7	24.6	24.6	24.6	24.7	24.6	24.6	24.6	24.2	24.1	24.1	24.2	24.3	39.5	39.6	40.1	40.2	40.2	50.1	49.6	42.2	40.9
Stenotrophomonas maltophilia OUC Est10	32.4	32.1	32.1	32.1	32.7	32.5	32.2	32.2	32.5	32.4	32.3	32.3	25.6	25.2	22.7	22.6	23	22.7	23.8	23.9	23.7	43.5	23.7	23.8	23.9	24.8	24.7	24.7	24.5	24.6	24.6	24.6	24.7	24.6	24.5	24.3	24.2	24.3	24.3	24.4	43.8	43.8	44.9	44.9	44.7	45.7	45.5	44.8	42.7
Stenotrophomonas maltophilia ptp 12.25	32.7	32.4	32.5	32.3	33.1	32.7	32.3	32.5	32.8	32.7	32.6	32.7	25.6	25.1	22.4	22.6	22.8	22.7	24.1	24.2	23.4	43.6	23.4	23.5	23.5	25.2	24.7	24.7	24.7	24.7	24.7	24.7	24.6	24.5	24.4	24.3	24.2	24.2	24.4	24.5	44.6	44.7	47.9	48	47.8	45.6	45.6	45	42.4
Stenotrophomonas maltophilia T50-20	32.8	32.5	32.3	32.3	33.1	32.8	32.4	32.8	32.9	32.9	32.7	32.8	25.6	25.4	22.6	22.8	23.1	22.7	23.7	23.9	23.7	43.8	23.7	23.7	23.9	25.1	24.9	24.8	24.8	24.9	24.8	24.9	24.7	24.6	24.6	24.4	24.2	24.3	24.7	24.5	45	45.1	48.3	48.7	48.4	46	45.7	45.3	42.6
Stenotrophomonas sp. JN11.010	32.7	32.4	32.4	32.3	33	32.9	32.4	32.6	32.8	32.7	32.6	32.7	25.4	25.5	22.5	22.8	22.8	22.5	24.2	24.3	23.7	43.7	23.6	23.7	23.7	25.3	24.8	24.8	24.7	24.8	24.8	24.9	24.6	24.5	24.7	24.3	24.3	24.2	24.8	24.5	45.1	45.1	49.1	49.6	49.4	45.8	45.5	45.1	42.3
Stenotrophomonas maltophilia R5G	32.6	32.4	32.6	32.3	33	32.7	32.3	32.4	32.8	32.6	32.6	32.6	25.5	25.1	22.5	22.7	22.9	22.5	23.7	23.9	23.6	43.7	23.5	23.6	23.6	24.9	24.7	24.9	24.8	24.9	24.9	24.8	24.6	24.5	24.5	24.3	24.2	24.2	24.4	24.6	44.3	44.4	47.1	47.8	47.5	45.6	45.5	45	42.2
Stenotrophomonas geniculata 95	32.5	32.5	32.4	32.3	33	32.7	32.3	32.4	32.6	32.5	32.6	32.6	25.5	25.2	22.4	22.8	22.9	22.7	23.8	23.8	23.6	43.3	23.6	23.6	23.7	25	24.8	24.8	24.7	24.9	24.9	24.8	24.7	24.5	24.6	24.3	24.2	24.2	25.2	24.5	44.6	44.6	47.4	48	47.8	45.5	45.5	45.2	42.3
Stenotrophomonas maltophilia PU126	32.7	32.4	32.4	32.1	33	32.7	32.3	32.4	32.6	32.6	32.5	32.5	25.6	25.2	22.5	23	22.9	22.6	24.6	23.9	23.6	43.7	23.5	23.6	23.6	25.1	24.8	24.8	24.7	24.8	24.8	24.8	24.7	24.6	24.5	24.3	24.2	24.3	24.4	24.6	44.6	44.6	48.3	48.1	47.9	45.5	45.5	44.9	42.3
Stenotrophomonas geniculata NWUBe21	32.9	32.9	32.8	32.4	33.4	32.8	32.6	32.8	33	33	32.9	32.9	25.7	25.8	22.8	23	23.3	23	23.9	23.9	23.9	44.9	23.9	23.9	23.9	25.3	25.1	25	24.9	25	24.9	24.9	25	24.9	24.9	24.6	24.4	24.5	24.9	24.7	42.5	42.5	43.8	44	43.9	45	45.2	45.2	42.3
Stenotrophomonas maltophilia TR1	32.6	32.4	32.4	32.3	32.7	32.5	32.1	32.4	32.6	32.6	32.5	32.6	25.4	25	22.4	22.5	22.6	22.6	23.6	23.6	23.6	44.6	23.4	23.6	23.5	24.8	24.7	24.7	24.6	24.7	24.5	24.7	24.5	24.5	24.5	24.1	24	24.2	24.2	24.2	41.7	41.8	42.6	42.6	42.5	44.6	44.5	45.4	41.8
Stenotrophomonas maltophilia MS 2008	32.6	32.4	32.4	32.2	32.5	32.5	32.1	32.3	32.6	32.5	32.6	32.6	25.5	25	22.4	22.5	22.6	22.6	23.6	23.7	23.6	44.6	23.5	23.6	23.6	24.8	24.7	24.7	24.6	24.6	24.6	24.7	24.6	24.5	24.5	24.2	24.1	24.2	24.3	24.3	41.9	42	42.7	42.7	42.5	44.7	44.4	45.2	41.9
Stenotrophomonas maltophilia G1W4	32.5	32.5	32.4	32.2	32.7	32.5	32.2	32.3	32.6	32.5	32.5	32.4	25.5	25	22.5	22.5	22.7	22.6	23.6	23.7	23.6	44.3	23.5	23.6	23.6	24.8	24.7	24.7	24.6	24.6	24.6	24.7	24.5	24.6	24.5	24.2	24.1	24.2	24.3	24.2	41.7	41.8	42.8	42.8	42.7	44.6	44.3	44.9	41.7
Stenotrophomonas geniculata BLCC-B124	32.5	32.3	32.3	32.3	32.6	32.4	31.9	32.2	32.5	32.4	32.5	32.5	25.4	25.1	22.5	22.5	22.6	22.7	23.6	23.6	23.6	44.5	23.5	23.6	23.5	24.9	24.6	24.6	24.6	24.6	24.5	24.6	24.5	24.5	24.5	24.1	24.1	24.1	24.3	24.3	41.7	41.7	42.7	42.7	42.3	44.5	44.4	45.1	41.6
Stenotrophomonas maltophilia SM-5	32.5	32.3	32.3	32.2	32.5	32.3	31.9	32.3	32.6	32.5	32.5	32.5	25.4	25	22.5	22.5	22.5	22.6	23.6	23.6	23.6	44.6	23.5	23.6	23.6	24.8	24.7	24.6	24.5	24.5	24.5	24.6	24.5	24.5	24.5	24.1	24	24.1	24.2	24.2	41.6	41.7	42.7	42.7	42.4	44.4	44.3	44.9	41.5
Stenotrophomonas maltophilia NMG-F-5	32.6	32.3	32.4	32.3	32.5	32.4	32	32.3	32.5	32.4	32.5	32.6	25.4	25	22.5	22.6	22.7	22.6	23.5	23.7	23.6	44.7	23.5	23.6	23.5	24.8	24.6	24.6	24.5	24.6	24.5	24.7	24.4	24.5	24.5	24.1	24	24.2	24.2	24.2	41.6	41.7	42.7	42.8	42.6	44.7	44.5	45	41.7
Stenotrophomonas maltophilia JZL8	32.4	32.3	32.3	32.3	32.5	32.5	32.1	32.3	32.6	32.4	32.6	32.6	25.6	25	22.6	22.6	22.7	22.8	23.5	23.6	23.7	44.6	23.6	23.6	23.6	24.9	24.7	24.7	24.6	24.6	24.5	24.7	24.5	24.6	24.5	24.2	24	24.2	24.2	24.3	41.6	41.7	42.7	42.8	42.7	44.7	44.4	44.9	41.6
Stenotrophomonas maltophilia NMG-F-23	32.6	32.3	32.3	32.3	32.4	32.3	32.1	32.2	32.5	32.4	32.5	32.5	25.5	25	22.5	22.5	22.6	22.6	23.5	23.7	23.6	44.8	23.6	23.6	23.6	24.9	24.7	24.6	24.5	24.5	24.5	24.7	24.5	24.6	24.6	24.2	24.1	24.2	24.2	24.3	41.6	41.6	42.8	42.8	42.7	44.7	44.4	45.2	41.9
Stenotrophomonas maltophilia SM 055	32.6	32.3	32.3	32.2	32.5	32.4	32	32.2	32.5	32.4	32.5	32.5	25.4	25	22.4	22.5	22.6	22.7	23.6	23.7	23.5	44.6	23.5	23.5	23.5	24.8	24.6	24.6	24.5	24.6	24.4	24.7	24.5	24.5	24.5	24	24	24.2	24.2	24.2	41.8	41.8	42.7	42.7	42.5	44.6	44.3	45	41.6
Stenotrophomonas maltophilia JL-F-51	32.4	32.3	32.1	32	32.5	32.4	32	32.2	32.4	32.4	32.4	32.5	25.5	25	22.5	22.5	22.6	22.7	23.6	23.7	23.6	44.5	23.5	23.6	23.6	24.8	24.6	24.6	24.5	24.6	24.5	24.7	24.5	24.5	24.5	24.1	24.1	24.1	24.2	24.3	41.6	41.6	42.7	42.7	42.6	44.5	44.3	44.7	41.5
Stenotrophomonas geniculata JCM 13324	32.4	32.4	32.4	32.1	32.5	32.3	32.1	32.2	32.6	32.5	32.3	32.6	25.5	25.3	22.4	22.7	22.9	22.7	23.6	23.7	23.7	44.8	23.7	23.6	23.5	24.9	24.7	24.7	24.6	24.7	24.6	24.6	24.5	24.5	24.5	24.4	24.1	24.1	24.6	24.3	41.5	41.6	42.5	42.4	42.4	44.4	44.3	44.8	41.6
Stenotrophomonas maltophilia ISMMS2	32.5	32.4	32.4	32.3	32.6	32.5	32.1	32.3	32.6	32.5	32.6	32.6	25.5	25	22.4	22.5	22.7	22.7	23.5	23.7	23.6	44.5	23.6	23.6	23.6	24.9	24.7	24.6	24.5	24.6	24.6	24.7	24.5	24.5	24.6	24.2	24.1	24.2	24.1	24.3	41.7	41.8	42.7	43	42.6	44.5	44.3	44.9	41.7
Stenotrophomonas geniculata E119	32.5	32.2	32.2	32.1	32.4	32.3	32	32.2	32.5	32.4	32.4	32.5	25.3	25	22.5	22.6	22.6	22.7	23.5	23.6	23.6	44.3	23.6	23.6	23.6	24.9	24.7	24.6	24.6	24.6	24.5	24.7	24.5	24.5	24.5	24.2	24	24.1	24.2	24.2	41.4	41.4	42.5	42.5	42.3	44.5	44.3	44.7	41.4
Stenotrophomonas geniculata N1	32.5	32.4	32.3	32.1	32.6	32.4	32	32.3	32.7	32.5	32.4	32.6	25.4	24.9	22.5	22.5	22.5	22.5	23.6	23.7	23.6	44.6	23.6	23.6	23.6	24.9	24.6	24.7	24.5	24.5	24.6	24.6	24.5	24.5	24.5	24.2	24.1	24.1	24.3	24.2	41.7	41.7	42.7	42.6	42.4	44.5	44.4	45	41.6
Stenotrophomonas maltophilia SM-5815	32.7	32.6	32.7	32.5	33.2	32.8	32.4	32.6	32.8	32.6	32.5	32.7	25.8	25.6	22.6	22.7	22.8	22.6	23.9	23.9	23.7	42.2	23.7	23.7	23.8	25.3	24.9	24.9	24.8	24.9	24.8	24.9	24.9	24.7	24.8	24.4	24.3	24.6	24.6	24.7	40	40.1	40.8	40.9	40.8	42.1	41.9	58.3	41.8
Stenotrophomonas maltophilia 2_FDSW202186513-1r-8	32.4	32.2	32.1	32.1	32.8	32.5	32	32.2	32.4	32.4	32.3	32.3	25.6	25.3	22.6	22.8	22.9	22.7	23.7	23.7	23.7	43.2	23.7	23.7	23.7	24.9	24.8	24.6	24.6	24.6	24.6	24.7	24.6	24.5	24.6	24.3	24.1	24.3	24.4	24.5	40.8	40.8	41.9	41.7	41.9	44.1	44	55.6	41.9
Stenotrophomonas maltophilia FDAARGOS_92	32.4	32.3	32.2	32	32.8	32.2	32.2	32.1	32.4	32.5	32.1	32.2	25.5	25.4	22.8	22.9	23.2	22.7	23.6	23.7	23.6	44.7	23.7	23.7	23.7	24.9	24.8	24.6	24.6	24.6	24.6	24.7	24.8	24.7	24.7	24.4	24.2	24.1	24.5	24.3	40.9	41	42	41.9	41.9	44	43.7	49.4	41.6
Stenotrophomonas maltophilia 41761/2	32.3	32.2	32.1	31.9	32.9	32.2	32.2	32	32.4	32.4	32.1	32.2	25.4	25.1	22.8	22.8	23	22.6	23.6	23.7	23.6	44.2	23.6	23.6	23.6	24.8	24.7	24.5	24.4	24.5	24.5	24.7	24.7	24.6	24.6	24.4	24.2	24.1	24.3	24.3	40.9	40.9	42	42	41.7	43.9	43.8	49.3	41.6
Stenotrophomonas maltophilia P626	32.5	32.3	32.2	32	32.8	32.8	32.3	32.2	32.4	32.5	32.2	32.4	25.5	25.8	22.8	22.8	22.8	22.7	23.7	23.7	23.6	44.3	23.5	23.6	23.6	24.9	24.7	24.5	24.5	24.6	24.5	24.8	24.8	24.7	24.7	24.3	24.2	24.2	25	24.4	41	41	42.3	42	42	44	43.7	49.2	41.7
Stenotrophomonas maltophilia OU343	32.5	32.2	32.2	31.9	32.7	32.3	32.2	32.1	32.3	32.4	32.1	32.2	25.5	25.3	22.7	22.8	23.1	22.7	23.7	23.7	23.6	44.3	23.7	23.7	23.6	24.9	24.6	24.5	24.5	24.6	24.5	24.7	24.7	24.7	24.6	24.4	24.2	24.2	24.6	24.4	40.9	40.9	42.1	41.8	41.9	44	43.8	48.8	41.5
Stenotrophomonas maltophilia Smal28	32.4	32.2	32.2	32.1	32.5	32.3	32.4	32.2	32.4	32.4	32.3	32.4	25.5	25.1	22.8	22.7	22.9	22.6	23.6	23.8	23.7	44	23.6	23.7	23.8	24.9	24.7	24.6	24.5	24.5	24.6	24.7	24.7	24.7	24.7	24.3	24.1	24.2	24.2	24.3	41.2	41.2	42.1	42.2	42.2	44.2	43.9	49.4	41.5
Stenotrophomonas maltophilia SM130	32.5	32.2	32.2	32.1	32.5	32.2	32.3	32.2	32.4	32.4	32.3	32.4	25.5	25.1	22.7	22.6	22.8	22.5	23.6	23.7	23.6	44.2	23.6	23.7	23.7	24.9	24.7	24.5	24.5	24.5	24.5	24.6	24.7	24.6	24.5	24.3	24.2	24.2	24.5	24.3	41.3	41.3	42.3	42.2	42.1	44.3	44	49.7	41.7
Stenotrophomonas maltophilia Smal18	32.5	32.3	32.3	32.2	32.6	32.4	32.4	32.3	32.5	32.4	32.3	32.4	25.6	25.1	22.8	22.7	22.8	22.6	23.6	23.8	23.6	44.3	23.6	23.7	23.6	24.9	24.7	24.6	24.5	24.6	24.6	24.7	24.8	24.7	24.7	24.3	24.2	24.2	24.3	24.4	41.3	41.3	42.3	42.2	42.1	44.3	44.1	49.6	41.6
Stenotrophomonas maltophilia Smal5	32.3	32.3	32.2	32	32.8	32.1	32	32.1	32.3	32.3	32.1	32.1	25.6	25.2	22.7	22.7	22.9	22.7	23.8	23.8	23.7	44.4	23.6	23.7	23.7	24.9	24.7	24.6	24.6	24.5	24.5	24.6	24.7	24.6	24.6	24.3	24.2	24.1	24.3	24.4	41	41.1	42.2	42.1	41.9	44.2	44	49.8	41.7
Stenotrophomonas maltophilia 320/1	32.4	32.2	32.1	32	32.8	32.3	32.1	32.1	32.4	32.4	32.2	32.3	25.6	25.1	22.8	22.7	22.8	22.7	23.7	23.8	23.7	44.2	23.7	23.7	23.7	25	24.8	24.7	24.6	24.6	24.6	24.7	24.7	24.7	24.7	24.4	24.2	24.2	24.3	24.4	41.1	41.1	42.2	42	42.1	44.3	44	49.3	41.8
Stenotrophomonas maltophilia HT2	32.4	32.4	32.3	32.2	32.7	32.4	32.1	32.1	32.5	32.5	32.3	32.2	25.7	25.1	22.8	22.7	22.9	22.8	23.7	23.9	23.7	44.3	23.8	23.8	23.8	25	24.8	24.7	24.6	24.6	24.6	24.7	24.7	24.6	24.6	24.4	24.2	24.3	24.4	24.5	41.1	41.1	42.3	42.2	42.1	44.4	44.1	49.7	41.8
Stenotrophomonas maltophilia Smal21	32.6	32.5	32.3	32.2	32.9	32.4	32.2	32.2	32.6	32.6	32.3	32.4	25.6	25.3	22.8	22.8	22.9	22.7	23.8	23.8	23.6	44.5	23.7	23.7	23.7	25	24.8	24.7	24.6	24.6	24.6	24.8	24.9	24.8	24.8	24.3	24.2	24.2	24.5	24.5	41.2	41.2	42.2	42.1	42.1	44.2	44.2	49.4	41.9
Stenotrophomonas maltophilia SM-30	32.2	32.2	32	32	32.9	32.2	32	32	32.3	32.3	32	32.1	25.5	25.3	22.7	22.8	22.9	22.6	23.7	23.8	23.6	44.5	23.7	23.6	23.7	25	24.8	24.6	24.5	24.6	24.5	24.5	24.7	24.6	24.6	24.3	24	24.1	24.6	24.3	41.1	41.1	42.4	41.9	42	44.1	43.9	49.6	41.8
Stenotrophomonas maltophilia 320/2	32.4	32.2	32.1	32	32.8	32.3	32.1	32.1	32.4	32.4	32.2	32.3	25.5	25.1	22.7	22.7	22.8	22.7	23.7	23.8	23.7	44.2	23.7	23.7	23.7	25	24.8	24.7	24.6	24.6	24.6	24.6	24.7	24.6	24.6	24.4	24.2	24.2	24.3	24.3	41.2	41.2	42.2	42.1	42.1	44.3	44	49.3	41.8
Stenotrophomonas maltophilia 43_FDSW202186563-1r-8	32.5	32.3	32.3	32.1	32.9	32.2	32.2	32.1	32.4	32.5	32.3	32.3	25.6	25.2	22.7	22.7	22.9	22.8	23.8	23.8	23.7	44.5	23.6	23.8	23.8	24.9	24.8	24.6	24.6	24.6	24.6	24.6	24.7	24.7	24.6	24.4	24.3	24.3	24.4	24.4	41.1	41.2	42.3	42.1	42.1	44.4	44.1	49.7	41.8
Stenotrophomonas maltophilia BB 2010	32.4	32.4	32.3	32.1	33	32.3	32.2	32.2	32.5	32.5	32.4	32.3	25.6	25.4	22.8	22.8	23.1	22.8	23.7	23.8	23.6	44.4	23.8	23.8	23.7	25	24.8	24.6	24.6	24.6	24.6	24.6	24.7	24.7	24.7	24.5	24.3	24.2	24.8	24.4	41.1	41.1	42.3	42	42.1	44.4	44.1	49.8	41.9
Stenotrophomonas maltophilia S3149	32.5	32.3	32.3	32.2	32.9	32.3	32.2	32.1	32.5	32.5	32.3	32.3	25.6	25.2	22.8	22.7	22.9	22.7	23.8	23.9	23.6	44.1	23.6	23.7	23.7	24.9	24.8	24.7	24.6	24.7	24.6	24.6	24.7	24.7	24.7	24.4	24.3	24.3	24.4	24.4	41.2	41.2	42.3	42.1	42.2	44.3	44.1	49.6	41.9
Stenotrophomonas maltophilia N82	32.4	32.3	32.1	32.1	32.8	32.3	32.1	32.1	32.5	32.5	32.3	32.2	25.7	25.5	22.8	22.9	23.1	22.8	23.7	23.8	23.7	44.1	23.7	23.7	23.8	24.9	24.8	24.6	24.5	24.6	24.6	24.6	24.7	24.7	24.7	24.4	24.2	24.2	24.8	24.4	41	41.1	42.2	41.9	42	44.3	44	49.2	41.7
Stenotrophomonas maltophilia Smal3	32.4	32.3	32.3	32.1	32.9	32.2	32.1	32.1	32.5	32.5	32.3	32.3	25.6	25.4	22.8	22.9	23.1	22.8	23.7	23.9	23.8	44.3	23.8	23.8	23.9	25	24.8	24.6	24.5	24.6	24.5	24.7	24.7	24.7	24.7	24.4	24.2	24.2	24.8	24.4	41	41.1	42.5	42	42	44.4	44.1	49.3	41.9
Stenotrophomonas maltophilia ZC 2004	32.4	32.4	32.1	32	32.9	32.3	32	32.1	32.4	32.4	32.1	32.2	25.6	25.2	22.7	22.8	22.9	22.7	23.7	23.9	23.8	23.9	23.7	23.8	23.8	24.9	24.9	24.7	24.6	24.6	24.6	24.7	24.7	24.7	24.7	24.4	24.3	24.3	24.4	24.4	41.1	41.1	42.3	42.3	42	44.1	43.9	49.5	41.8
Stenotrophomonas maltophilia SM-29	32.3	32.3	32.3	32	32.8	32.8	32.1	32.1	32.3	32.4	32.2	32.2	25.5	26.1	22.8	22.9	23.1	22.6	23.7	23.9	23.7	23.7	23.8	23.7	23.6	24.9	24.8	24.6	24.6	24.6	24.6	24.6	24.7	24.7	24.7	24.5	24.2	24.2	25.4	24.4	41	41	42.7	42.1	42	44.2	43.8	49.4	41.7
Stenotrophomonas maltophilia NMG-F-34-1	32.4	32.4	32.7	32	32.9	32.3	32.2	32.1	32.4	32.4	32.2	32.2	25.5	25.2	22.7	22.7	22.9	22.7	23.7	23.9	23.7	23.8	23.7	23.7	23.7	24.9	24.8	24.7	24.6	24.6	24.6	24.6	24.7	24.6	24.7	24.4	24.3	24.2	24.3	24.4	41.2	41.2	42.3	42.3	42.1	44.2	43.9	49.3	41.9
Stenotrophomonas maltophilia NMG-F-17	32.5	32.4	32.7	32.1	32.9	32.3	32.2	32.1	32.4	32.4	32.2	32.2	25.5	25.2	22.7	22.7	22.9	22.6	23.7	23.9	23.7	23.8	23.6	23.7	23.7	24.9	24.8	24.7	24.6	24.6	24.6	24.6	24.7	24.6	24.7	24.4	24.3	24.2	24.3	24.4	41.2	41.2	42.3	42.3	42.1	44.2	43.9	49.3	41.9
Stenotrophomonas maltophilia NMG-F-49-2	32.4	32.4	32.7	32	32.9	32.3	32.2	32.1	32.4	32.4	32.2	32.2	25.5	25.2	22.7	22.7	23	22.7	23.7	23.9	23.7	23.8	23.7	23.7	23.7	24.9	24.8	24.7	24.6	24.6	24.6	24.6	24.7	24.6	24.7	24.4	24.3	24.2	24.3	24.4	41.2	41.2	42.3	42.3	42.1	44.2	43.9	49.3	41.9
Stenotrophomonas maltophilia S249-2	32.4	32.3	32.2	32	32.9	32.3	32.2	32.1	32.4	32.4	32.2	32.2	25.5	25.1	22.7	22.7	22.9	22.7	23.7	23.9	23.7	23.8	23.9	23.6	23.8	24.9	24.8	24.7	24.6	24.6	24.6	24.6	24.7	24.6	24.6	24.4	24.3	24.2	24.3	24.4	41.1	41.1	42	42.2	42.1	44.2	44	49.7	41.7
Stenotrophomonas maltophilia VE244-3	32.3	32.3	32.1	32.1	32.8	32.4	32.1	32	32.3	32.3	32.2	32.2	25.6	25.3	22.8	22.7	23	22.7	23.6	23.8	23.7	23.8	23.7	23.7	23.7	24.9	24.7	24.7	24.6	24.6	24.6	24.6	24.8	24.7	24.7	24.4	24.2	24.1	24.5	24.4	40.9	41	42.3	41.8	41.9	44.2	43.9	49.3	41.6
Stenotrophomonas maltophilia a7	32.4	32.3	32.1	32	32.8	32.3	32	32	32.4	32.4	32.2	32.2	25.6	25.1	22.9	22.8	23	22.8	23.7	23.9	23.7	23.8	23.7	23.7	23.7	25	24.8	24.8	24.6	24.7	24.7	24.7	24.8	24.7	24.7	24.4	24.2	24.2	24.2	24.4	40.9	41	42.2	42	42	44.3	44	49.2	41.9
Stenotrophomonas maltophilia E539	32.4	32.3	32.2	32	32.8	32.2	32.1	32.1	32.4	32.4	32.2	32.2	25.6	25.2	22.7	22.7	22.9	22.7	23.7	23.9	23.7	23.8	23.7	23.7	23.7	24.9	24.8	24.7	24.6	24.7	24.7	24.6	24.7	24.6	24.6	24.4	24.2	24.2	24.3	24.4	41	41.1	42.2	42.1	42	44.2	44	49.5	41.7
Stenotrophomonas maltophilia JS56-1	32.3	32.2	32	32	32.8	32.3	32	32	32.4	32.3	32.1	32.2	25.6	25.1	22.8	22.7	22.9	22.7	23.7	23.9	23.7	23.8	23.7	23.7	23.7	24.9	24.8	24.6	24.6	24.6	24.6	24.7	24.7	24.7	24.6	24.3	24.2	24.2	24.3	24.4	41.1	41.1	42.1	41.9	42	44.3	44	49.6	41.9
Stenotrophomonas maltophilia GQ250	32.4	32.3	32.2	32	32.8	32.8	32	32.1	32.4	32.5	32.3	32.3	25.5	26	22.8	22.8	23	22.8	23.7	23.8	23.8	23.8	23.8	23.7	23.7	25	24.8	24.6	24.6	24.6	24.6	24.6	24.7	24.7	24.6	24.4	24.2	24.1	25.4	24.3	41	41	42.5	42	42	44.3	44.1	49.1	41.7
Stenotrophomonas maltophilia OR79	32.5	32.4	32.4	32.1	32.9	32.9	32.2	32.2	32.5	32.6	32.3	32.4	25.6	26	22.8	22.8	23	22.8	23.7	23.9	23.8	23.8	23.8	23.7	23.7	25	24.8	24.6	24.6	24.6	24.6	24.6	24.7	24.7	24.7	24.4	24.2	24.2	25.4	24.4	41	41	42.6	42.1	42.1	44.4	44.2	49.2	41.8
Stenotrophomonas maltophilia 142	32.5	32.3	32.3	32.1	32.8	32.3	32.2	32.1	32.4	32.5	32.3	32.4	25.6	25.4	22.8	22.9	23.1	22.8	23.7	23.9	23.8	23.8	23.8	23.8	23.8	25	24.8	24.7	24.6	24.7	24.6	24.6	24.7	24.7	24.7	24.5	24.3	24.2	24.6	24.4	40.9	41	42.3	42	42	44.4	44	49.3	41.7
Stenotrophomonas maltophilia SanG 2013	32.4	32.3	32.3	32	32.8	32.3	32.1	32.1	32.4	32.5	32.2	32.3	25.6	25.3	22.8	22.9	23.1	22.8	23.6	23.8	23.8	23.8	23.8	23.7	23.7	25	24.8	24.7	24.6	24.6	24.6	24.6	24.7	24.7	24.7	24.5	24.3	24.1	24.6	24.4	40.7	40.7	41.9	41.7	41.6	44.3	44	48.8	41.6
Stenotrophomonas maltophilia ACYCa.2H	32.3	32.2	32.1	32.1	32.8	32.3	32.1	32.1	32.4	32.3	32.1	32.2	25.6	25.2	22.8	22.6	22.8	22.7	23.7	23.9	23.7	23.8	23.7	23.7	23.7	25	24.8	24.7	24.5	24.6	24.6	24.6	24.7	24.7	24.7	24.5	24.3	24.2	24.3	24.4	41.1	41.1	42.1	42	42.1	44.2	43.9	49.4	41.9
Stenotrophomonas maltophilia SM-4	32.4	32.1	32	32	32.8	32.2	32	32.1	32.3	32.4	32.1	32.2	25.5	25.3	22.8	22.9	23	22.7	23.8	23.9	23.8	23.7	23.7	23.8	23.8	25	24.7	24.6	24.5	24.5	24.5	24.6	24.7	24.7	24.6	24.5	24.3	24.1	24.5	24.3	40.8	40.9	42.1	41.9	42.1	43.9	43.9	49.4	41.7
Stenotrophomonas maltophilia JL-F-26-1	32.4	32.4	32	32.1	32.8	32.3	32.3	32.1	32.3	32.4	32.3	32.2	25.6	25.2	22.7	22.7	22.9	22.7	23.8	23.9	23.8	23.8	23.8	23.7	23.8	24.9	24.8	24.6	24.5	24.5	24.5	24.7	24.8	24.7	24.7	24.4	24.3	24.2	24.4	24.5	41.2	41.2	42.2	42	41.8	44.3	44.1	49.4	41.7
Stenotrophomonas maltophilia EP13	32.3	32.3	32.1	32	32.8	32.3	32.1	32.1	32.3	32.3	32.2	32.2	25.5	25.4	22.8	22.9	23.1	22.7	23.7	23.8	23.7	23.7	23.6	23.6	23.6	25	24.8	24.6	24.6	24.7	24.6	24.7	24.7	24.6	24.6	24.4	24.2	24.1	24.8	24.3	41.1	41.1	42	41.9	41.9	44.1	43.9	49.3	41.4
Stenotrophomonas maltophilia EA23	32.3	32.3	32.1	32	32.8	32.3	32.1	32.1	32.3	32.3	32.2	32.2	25.5	25.4	22.8	22.9	23.1	22.7	23.6	23.8	23.7	23.7	23.6	23.6	23.6	24.9	24.8	24.6	24.6	24.7	24.6	24.7	24.7	24.6	24.6	24.4	24.2	24.1	24.8	24.3	41.1	41.1	42	41.9	41.9	44.1	43.9	49.3	41.4
Stenotrophomonas maltophilia 1303_SMAL	32.5	32.4	32.3	32.2	32.9	32.5	32.1	32.1	32.5	32.6	32.4	32.3	25.5	25.3	22.7	22.8	23.3	22.7	23.7	23.9	23.8	23.8	23.8	23.8	24.1	25	24.7	24.7	24.6	24.6	24.6	24.6	24.7	24.7	24.6	24.4	24.2	24.2	24.5	24.4	41	41	42.2	42.1	41.8	44.4	44.1	49.7	41.5
Stenotrophomonas maltophilia S246-4	32.4	32.4	32.2	32	32.9	32.3	32.2	32.1	32.4	32.4	32.3	32.2	25.5	25.2	22.7	22.7	22.9	22.7	23.7	23.9	23.7	23.8	23.9	23.6	23.8	24.9	24.8	24.7	24.6	24.6	24.6	24.6	24.7	24.6	24.7	24.4	24.3	24.2	24.3	24.4	41.1	41.2	42	42.2	42.2	44.2	44	49.7	41.8
Stenotrophomonas maltophilia 1491	32.3	32.3	32.1	32	32.8	32.3	32.1	32	32.3	32.3	32.2	32.2	25.5	25.3	22.7	22.7	22.9	22.7	23.6	23.8	23.6	23.7	23.7	23.7	23.7	24.9	24.7	24.6	24.6	24.6	24.6	24.6	24.7	24.7	24.7	24.4	24.2	24.1	24.5	24.4	40.9	40.9	42.1	41.8	41.9	44.2	43.9	49.1	41.6
Stenotrophomonas maltophilia JL-F-14	32.3	32.3	32.1	32	32.8	32.3	32	32.1	32.3	32.3	32.2	32.3	25.5	25.2	22.7	22.7	22.9	22.7	23.7	23.9	23.7	23.7	23.5	23.7	23.7	24.9	24.8	24.6	24.5	24.6	24.6	24.7	24.7	24.6	24.6	24.4	24.2	24.2	24.4	24.4	41	41.1	41.8	42	42	44.2	44	49.7	41.7
Stenotrophomonas maltophilia N0320	32.3	32.3	32.1	32.1	32.9	32.7	32.1	32.1	32.4	32.4	32.2	32.4	25.6	25.6	22.8	22.8	23	22.6	23.8	23.8	23.7	23.8	23.8	23.7	23.8	24.9	24.8	24.6	24.5	24.6	24.6	24.7	24.8	24.8	24.7	24.4	24.4	24.3	25	24.5	40.9	40.9	42.3	42.1	42	44.1	43.9	49.1	41.5
Stenotrophomonas maltophilia PG157	32.5	32.4	32.1	32.1	32.9	32.4	32.2	32	32.5	32.5	32.2	32.4	25.5	25.5	22.8	22.9	23	22.6	23.8	23.7	23.6	23.8	23.7	23.7	23.7	24.9	24.7	24.6	24.5	24.6	24.5	24.7	24.8	24.8	24.7	24.4	24.3	24.2	25.1	24.4	41	41	41.9	42.2	42.1	44.2	44.1	49.4	41.6
Stenotrophomonas maltophilia Smal36	32.6	32.4	32.3	32.2	32.9	32.4	32.3	32.2	32.5	32.5	32.4	32.4	25.6	25.2	22.8	22.8	22.9	22.6	23.8	23.8	23.7	23.8	23.6	23.7	23.7	24.8	24.8	24.6	24.5	24.6	24.6	24.8	24.8	24.6	24.6	24.2	24.1	24.2	24.3	24.4	41	41.1	42.4	42.2	42.1	44.4	44.1	49.2	41.8
Stenotrophomonas maltophilia PSKL2	32.4	32.3	32.2	32.1	32.7	32.3	32.2	32.2	32.4	32.3	32.3	32.2	25.7	25.2	22.8	22.7	23	22.7	23.6	23.8	23.7	23.8	23.7	23.7	23.7	24.9	24.7	24.6	24.5	24.6	24.5	24.7	24.8	24.7	24.6	24.4	24.2	24.1	24.2	24.4	41	41	42.1	42.1	41.9	44.3	43.8	49.1	41.7
Stenotrophomonas maltophilia 5_FDSW202186509-1r-8	32.4	32.3	32.2	32.1	32.8	32.3	32.1	32.2	32.4	32.3	32.2	32.2	25.6	25.1	22.7	22.6	22.9	22.7	23.6	23.8	23.6	23.7	23.6	23.7	23.6	24.8	24.7	24.6	24.5	24.6	24.5	24.7	24.8	24.6	24.6	24.3	24.1	24.1	24.3	24.4	41	41	42.1	42.1	42	44.2	43.8	49	41.7
Stenotrophomonas maltophilia 1064209	32.4	32.2	32.1	32	32.7	32.2	32.2	32.2	32.3	32.3	32.2	32.2	25.6	25.1	22.8	22.7	22.9	22.6	23.7	23.8	23.6	23.8	23.6	23.7	23.7	24.8	24.7	24.6	24.5	24.5	24.4	24.7	24.7	24.6	24.6	24.3	24.2	24.1	24.3	24.4	41	41	41.9	42	41.8	44.2	43.9	49	41.7
Stenotrophomonas maltophilia 452/1	32.4	32.2	32.1	32	32.8	32.2	32.2	32.2	32.3	32.3	32.2	32.2	25.6	25	22.7	22.6	22.8	22.6	23.7	23.8	23.5	23.7	23.6	23.7	23.7	24.8	24.7	24.6	24.5	24.5	24.4	24.7	24.7	24.6	24.6	24.3	24.2	24.1	24.3	24.4	41	41	42	42.1	41.8	44.2	43.9	49	41.6
Stenotrophomonas maltophilia FDAARGOS_507	32.4	32.3	32.2	32.1	32.7	32.3	32.2	32.1	32.3	32.3	32.2	32.2	25.7	25.2	22.7	22.7	23	22.7	23.7	23.8	23.7	23.8	23.7	23.8	23.7	24.8	24.7	24.7	24.6	24.7	24.5	24.7	24.8	24.7	24.7	24.4	24.2	24.1	24.3	24.4	40.9	40.9	42	42	41.9	44.2	43.8	49	41.6
Stenotrophomonas maltophilia 15180	32.4	32.4	32.2	32.2	32.9	32.4	32.2	32.1	32.5	32.5	32.3	32.3	25.6	25.1	22.7	22.7	22.9	22.7	23.7	23.8	23.6	23.8	23.7	23.7	23.7	24.8	24.7	24.6	24.6	24.5	24.5	24.7	24.7	24.6	24.6	24.3	24.2	24.1	24.3	24.4	41.1	41.2	42.2	42.2	42	44.3	44	49.2	41.8
Stenotrophomonas maltophilia 17307	32.4	32.3	32.2	32.1	32.9	32.3	32.2	32.1	32.5	32.5	32.3	32.3	25.6	25.1	22.7	22.7	22.9	22.7	23.7	23.8	23.6	23.8	23.6	23.7	23.7	24.8	24.7	24.6	24.6	24.5	24.5	24.7	24.7	24.6	24.6	24.3	24.2	24.1	24.3	24.4	41.1	41.2	42.2	42.2	42	44.3	44	49.2	41.8
Stenotrophomonas maltophilia 16140	32.5	32.4	32.3	32.2	32.9	32.3	32.3	32.1	32.5	32.5	32.3	32.4	25.6	25.1	22.8	22.7	22.9	22.7	23.7	23.8	23.6	23.8	23.7	23.8	23.7	24.8	24.8	24.6	24.6	24.6	24.5	24.8	24.8	24.6	24.6	24.4	24.3	24.1	24.4	24.4	41.1	41.1	42.2	42.2	42	44.3	44	49.2	41.7
Stenotrophomonas maltophilia STN-MAK7	32.4	32.3	32.2	32.1	32.9	32.3	32.1	32	32.4	32.4	32.1	32.2	25.6	25.3	22.8	22.8	23.1	22.8	23.8	23.9	23.7	23.7	23.8	23.8	23.8	25	24.8	24.6	24.5	24.6	24.6	24.7	24.7	24.7	24.7	24.5	24.3	24.2	24.6	24.4	41	41	42.4	42	42	44.2	44	49.3	41.7
Stenotrophomonas maltophilia NMBU R2	32.4	32.2	32.1	32.1	32.8	32.2	31.9	32	32.3	32.3	32	32.2	25.6	25.3	22.8	22.8	23.1	22.7	23.8	23.9	23.7	23.7	23.8	23.8	23.7	25	24.7	24.6	24.5	24.5	24.5	24.6	24.7	24.7	24.7	24.5	24.3	24.2	24.5	24.4	40.9	41	42	41.9	41.8	44.1	43.9	49.2	41.7
Stenotrophomonas maltophilia GD04033	32.4	32.3	32.3	32.2	32.9	32.3	32.1	32	32.3	32.4	32	32.3	25.5	25.2	22.7	22.9	23	22.7	23.9	24.1	23.7	23.7	23.8	23.9	23.9	25.5	24.8	24.6	24.5	24.6	24.6	24.7	24.7	24.6	24.6	24.3	24.3	24.3	24.4	24.4	41.1	41.1	42.4	42	42.1	44.2	44.1	49.6	41.6
Stenotrophomonas maltophilia E861	32.3	32.2	32.1	32	32.8	32.3	32	32	32.3	32.3	32.1	32.2	25.5	25.3	22.8	22.8	23.1	22.7	23.7	23.9	23.7	23.7	23.8	23.8	23.7	25	24.7	24.6	24.4	24.6	24.5	24.6	24.7	24.7	24.6	24.4	24.3	24.2	24.5	24.3	40.8	40.8	42	41.9	41.9	44.1	43.9	49.4	41.7
Stenotrophomonas maltophilia D388	32.3	32.2	32.1	32	32.8	32.3	32	32	32.3	32.3	32.1	32.2	25.5	25.3	22.8	22.8	23.1	22.7	23.7	23.9	23.7	23.7	23.8	23.8	23.7	25	24.7	24.6	24.4	24.6	24.5	24.6	24.7	24.7	24.6	24.4	24.3	24.2	24.5	24.3	40.8	40.8	42	41.9	41.9	44.1	43.9	49.4	41.7
Stenotrophomonas maltophilia PU100	32.4	32.3	32.2	32.2	32.9	32.3	32	32.1	32.4	32.4	32.2	32.3	25.5	25.4	22.8	22.8	23.1	22.8	23.8	23.9	23.7	23.7	23.9	23.8	23.8	25.1	24.8	24.6	24.5	24.6	24.5	24.7	24.8	24.7	24.7	24.5	24.3	24.2	24.6	24.4	41.1	41.1	42	41.9	41.8	44.1	43.9	49.7	41.8
Stenotrophomonas maltophilia 3_FDSW202186539-1r-8	32.5	32.3	32.2	32.1	32.8	32.3	32.1	32	32.4	32.4	32.2	32.2	25.5	25.4	22.8	22.9	23.2	22.8	23.8	23.9	23.7	23.8	23.9	23.8	23.8	25.1	24.8	24.6	24.5	24.6	24.5	24.7	24.8	24.7	24.7	24.5	24.3	24.2	24.6	24.4	41.2	41.2	42.1	41.9	42	44.1	43.9	49.5	41.9
Stenotrophomonas maltophilia XL133	32.5	32.3	32.2	32.2	32.8	32.3	32	32.1	32.4	32.4	32.2	32.3	25.6	25.2	22.9	22.7	23	22.9	23.8	24	23.8	23.8	23.8	23.8	23.8	25	24.8	24.7	24.6	24.6	24.6	24.7	24.8	24.8	24.8	24.5	24.3	24.3	24.3	24.4	41.3	41.3	42.2	42	41.8	44.2	43.9	49.5	41.9
Stenotrophomonas maltophilia NCTC10498	32.4	32.3	32.1	32.1	32.8	32.3	32	32	32.3	32.4	32.1	32.2	25.5	25.4	22.9	22.8	23.2	22.8	23.8	23.9	23.7	23.7	23.9	23.8	23.8	25.1	24.8	24.6	24.6	24.6	24.6	24.7	24.8	24.7	24.7	24.5	24.3	24.2	24.5	24.4	41.1	41.1	42.1	41.9	41.9	44.1	43.8	49.4	41.7
Stenotrophomonas maltophilia Fma_2009	32.4	32.4	32.4	32.1	32.9	32.3	32.1	32.1	32.3	32.4	32.2	32.3	25.6	25.3	22.8	22.8	22.9	22.8	23.7	23.8	23.6	23.8	23.6	23.7	23.7	24.9	24.8	24.6	24.6	24.6	24.6	24.6	24.8	24.7	24.7	24.4	24.2	24.2	24.3	24.4	41	41	41.9	42	41.9	44.1	44	49.4	41.7
Stenotrophomonas maltophilia 8_FDSW202186519-1r-8	32.3	32.3	32.3	32	32.8	32.6	32.1	32	32.3	32.3	32.1	32.2	25.5	25.8	22.7	22.9	23	22.7	23.7	23.9	23.6	23.7	23.7	23.7	23.7	24.9	24.7	24.6	24.5	24.6	24.5	24.6	24.7	24.7	24.7	24.4	24.2	24.2	25.2	24.4	41	41	42.6	42	42	43.9	43.9	49	41.7
Stenotrophomonas maltophilia MS_2006	32.5	32.4	32.1	32	32.9	32.3	32.1	32.1	32.4	32.3	32.2	32.3	25.6	25.5	22.7	23	23	22.8	23.6	23.8	23.7	23.8	23.8	23.7	23.7	25	24.8	24.6	24.5	24.6	24.6	24.6	24.8	24.7	24.9	24.5	24.3	24.2	24.7	24.4	40.9	40.9	42.3	42	41.8	43.9	43.9	48.9	41.7
Stenotrophomonas maltophilia CV_2008	32.3	32.3	32.1	32	32.8	32.2	32	32	32.3	32.2	32.1	32.2	25.5	25.2	22.7	22.8	22.9	22.7	23.6	23.8	23.6	23.7	23.6	23.6	23.7	24.9	24.7	24.6	24.5	24.5	24.6	24.6	24.7	24.6	24.6	24.4	24.2	24.2	24.5	24.4	41	41	42.1	42	41.8	44	44	49	41.8
Stenotrophomonas maltophilia CV_2005	32.3	32.3	32.1	32	32.9	32.3	32.1	32	32.3	32.3	32.1	32.2	25.6	25.3	22.7	22.8	22.9	22.7	23.6	23.8	23.6	23.7	23.6	23.7	23.7	25	24.8	24.6	24.5	24.6	24.6	24.6	24.8	24.7	24.7	24.4	24.2	24.2	24.6	24.4	41	41	42	42	41.7	44	44	49	41.8
Stenotrophomonas maltophilia AV_2013	32.4	32.3	32	32	32.9	32.2	32.1	32	32.3	32.2	32.1	32.2	25.5	25.4	22.7	22.9	23	22.7	23.6	23.8	23.6	23.7	23.7	23.6	23.6	24.9	24.7	24.6	24.5	24.6	24.5	24.6	24.8	24.7	24.9	24.4	24.2	24.2	24.6	24.4	40.9	40.9	42.2	41.9	42	43.8	43.9	48.9	41.7
Stenotrophomonas maltophilia TG_2005	32.1	32.1	32	31.9	32.7	31.9	31.9	31.9	32	32.2	32.2	32.2	25.5	25.2	22.7	22.5	22.9	22.8	23.8	23.9	23.8	23.9	23.8	23.8	23.8	24.9	24.7	24.5	24.5	24.6	24.5	24.7	24.6	24.7	24.8	24.3	24.1	24	24.2	24.4	39.6	39.6	40.3	40.3	40.2	49.5	49.1	42.2	41.2
Stenotrophomonas maltophilia 112/1	32.4	32.3	32	32	32.8	32.2	32.1	32	32.3	32.3	32.1	32.1	25.5	25.2	22.7	22.7	22.8	22.6	23.7	23.8	23.6	23.7	23.6	23.6	23.6	24.9	24.7	24.6	24.5	24.6	24.5	24.6	24.7	24.6	24.7	24.3	24.2	24.2	24.4	24.4	41	41	42	42.1	42.1	43.9	43.9	49	41.7
Stenotrophomonas maltophilia 498_SMAL	32.6	32.4	32.1	32.1	32.8	32.3	32.1	32.1	32.4	32.3	32.1	32.2	25.6	25.3	22.8	22.8	22.9	22.8	23.7	23.9	23.7	23.8	23.7	23.7	23.7	24.9	24.8	24.7	24.6	24.6	24.6	24.7	24.8	24.7	24.9	24.5	24.2	24.3	24.4	24.4	41	41	42.3	42.1	41.9	44	43.9	49	41.8
Stenotrophomonas maltophilia SB275	32.3	32.2	32.1	31.9	32.8	32.2	32	32	32.3	32.3	32	32.1	25.5	25.1	22.8	22.7	22.8	22.8	23.7	23.8	23.7	23.8	23.7	23.7	23.7	24.9	24.8	24.7	24.6	24.6	24.6	24.7	24.7	24.7	24.7	24.3	24.2	24.1	24.3	24.4	41	41.1	42	41.8	41.9	44.2	43.9	49.5	41.8
Stenotrophomonas maltophilia JZ104	32.5	32.3	32.2	32.1	32.8	32.4	32.1	32.1	32.4	32.4	32.2	32.3	25.5	25.2	22.7	22.7	22.8	22.8	23.7	23.7	23.7	23.7	23.7	23.7	23.7	24.9	24.7	24.6	24.5	24.6	24.6	24.6	24.7	24.7	24.7	24.4	24.3	24.1	24.3	24.4	41.3	41.3	42.2	42.1	42.1	44.4	44	49.8	42
Stenotrophomonas maltophilia 55/3	32.4	32.3	32.2	32	32.8	32.3	32.1	32.1	32.4	32.3	32.2	32.2	25.5	25.1	22.7	22.8	22.9	22.8	23.7	23.8	23.7	23.7	23.7	23.7	23.8	25.1	24.8	24.6	24.5	24.6	24.6	24.6	24.7	24.7	24.7	24.4	24.3	24.2	24.3	24.4	41.1	41.2	42.1	42.2	42	44.3	44	49.8	41.9
Stenotrophomonas maltophilia CBF10-1	32.5	32.2	32.1	31.9	32.8	32.2	32	32	32.3	32.3	32.1	32.1	25.5	25.1	22.8	22.7	22.9	22.8	23.7	23.7	23.7	23.7	23.6	23.7	23.6	25	24.8	24.6	24.5	24.6	24.5	24.6	24.7	24.7	24.8	24.3	24.2	24.1	24.3	24.4	41	41.1	42	41.9	41.9	44.2	43.9	49.5	41.8
Stenotrophomonas maltophilia CYZ	32.4	32.2	32	32	32.8	32.3	32	32	32.3	32.3	32.1	32.2	25.5	25.1	22.8	22.7	22.8	22.8	23.6	23.7	23.7	23.8	23.7	23.8	23.7	24.9	24.8	24.6	24.5	24.6	24.6	24.6	24.7	24.7	24.7	24.4	24.2	24.1	24.3	24.4	41	41	42	41.9	41.9	44.3	43.9	49.6	41.8
Stenotrophomonas maltophilia 212	32.3	32.4	32.3	32.1	32.8	32.3	32.1	32.1	32.4	32.3	32.1	32.2	25.5	25.3	22.7	22.9	23.1	22.6	23.6	23.9	23.7	23.8	23.7	23.9	23.8	25	24.8	24.6	24.5	24.6	24.5	24.6	24.7	24.6	24.6	24.4	24.2	24.2	24.6	24.4	41.1	41.1	42.1	42.1	42.2	44.3	44	49.6	41.6
Stenotrophomonas maltophilia TG_2004	32.5	32.4	32.2	32.1	32.8	32.3	32.1	32.1	32.3	32.4	32.2	32.2	25.5	25.1	22.7	22.7	22.9	22.7	23.7	23.8	23.7	23.9	23.7	23.7	23.7	25	24.8	24.7	24.6	24.6	24.5	24.7	24.7	24.6	24.7	24.4	24.3	24.2	24.4	24.5	41	41	42.2	42.2	42	44.2	43.9	49.4	41.8
Stenotrophomonas maltophilia GC_2008_colB	32.3	32.3	32.2	32	32.8	32.3	32.1	32.1	32.3	32.3	32.1	32.2	25.5	25.1	22.7	22.7	22.9	22.7	24.1	24.3	23.7	23.8	23.7	23.7	23.8	25.2	24.8	24.7	24.6	24.6	24.5	24.7	24.7	24.6	24.6	24.4	24.3	24.2	24.6	24.4	41	41	42.2	42	42	44.2	43.9	49.6	41.7
Stenotrophomonas maltophilia GC_2010	32.3	32.3	32.1	32	32.8	32.2	32.1	32.1	32.3	32.3	32.1	32.2	25.5	25.1	22.7	22.7	22.9	22.7	24.1	24.3	23.7	23.9	23.7	23.7	23.8	25.2	24.8	24.7	24.6	24.6	24.5	24.7	24.7	24.6	24.6	24.4	24.3	24.2	24.6	24.4	41	41	42.2	42	42.1	44.2	43.9	49.7	41.7
Stenotrophomonas maltophilia GC_2012_STM2	32.3	32.3	32.1	32	32.8	32.2	32.1	32.1	32.3	32.3	32.1	32.2	25.5	25.1	22.7	22.7	22.9	22.7	24.1	24.3	23.7	23.8	23.7	23.7	23.8	25.2	24.8	24.6	24.5	24.6	24.5	24.7	24.7	24.6	24.6	24.4	24.3	24.2	24.6	24.4	41	41	42.1	42	42	44.2	43.9	49.7	41.7
Stenotrophomonas maltophilia GC_2013_STM1	32.5	32.4	32.3	32.2	33	32.4	32.2	32.3	32.5	32.5	32.3	32.3	25.6	25.2	22.7	22.7	22.9	22.7	24.1	24.3	23.7	23.8	23.7	23.7	23.8	25.2	24.9	24.7	24.6	24.7	24.6	24.7	24.7	24.6	24.7	24.4	24.3	24.2	24.5	24.4	41.2	41.2	42.4	42.3	42.3	44.3	44	50	41.9
[truncated: 164 more columns]

## Sheet: ANI and dDDH
Supplementary Table 2: The average Nucleotide Identity (ANI) and digital DNA-DNA Hybridisation (dDDH) comparisons between all Stenotrophomonas genomes.
Stenotrophomonas nitritireducens DSM 12575	Stenotrophomonas nitritireducens SCN18_13_7_16_R1_B_68_91	98.4241	87.1
Stenotrophomonas nitritireducens DSM 12575	Stenotrophomonas nitritireducens 2001	84.8933	27
Stenotrophomonas rhizophila DSM 14405	Stenotrophomonas rhizophila DE0483	87	30
Stenotrophomonas rhizophila DSM 14405	Stenotrophomonas rhizophila QL-P4	87.4	30.5
Stenotrophomonas rhizophila DSM 14405	Stenotrophomonas rhizophila SR80	87.5	30.4
Stenotrophomonas rhizophila DSM 14405	Stenotrophomonas rhizophila Bl2-2	87.6	30.5
Stenotrophomonas rhizophila DSM 14405	Stenotrophomonas rhizophila OG2	87.5	30.5
Stenotrophomonas rhizophila DSM 14405	Stenotrophomonas rhizophila GN RF3	89	34.3
Stenotrophomonas rhizophila DSM 14405	Stenotrophomonas rhizophila CFBP13529	96.6	69.2
Stenotrophomonas rhizophila DSM 14405	Stenotrophomonas rhizophila CFBP 13503	96.6	69
Stenotrophomonas rhizophila DSM 14405	Stenotrophomonas rhizophila JC1	87.5	30.8
Stenotrophomonas rhizophila DSM 14405	Stenotrophomonas rhizophila IS26	87.5	30.8
Stenotrophomonas rhizophila DSM 14405	Stenotrophomonas rhizophila RIT-551	87.6	30.9
Stenotrophomonas maltophilia NBRC 14161	Stenotrophomonas maltophilia NEC1	91.1672	41
Stenotrophomonas maltophilia NBRC 14161	Stenotrophomonas maltophilia RC09	91.2392	41.1
Stenotrophomonas maltophilia NBRC 14161	Stenotrophomonas maltophilia E824	91.6938	42.4
Stenotrophomonas maltophilia NBRC 14161	Stenotrophomonas maltophilia KMM 349	91.5864	42.1
Stenotrophomonas maltophilia NBRC 14161	Stenotrophomonas maltophilia NS26	91.5345	42
Stenotrophomonas maltophilia NBRC 14161	Stenotrophomonas maltophilia 291	92.1906	44.1
Stenotrophomonas maltophilia NBRC 14161	Stenotrophomonas sp. SH 67 7	91.6676	43.9
Stenotrophomonas maltophilia NBRC 14161	Stenotrophomonas maltophilia PC315	93.2603	49.3
Stenotrophomonas maltophilia NBRC 14161	Stenotrophomonas maltophilia 860 SMAL	91.2247	41.7
Stenotrophomonas maltophilia NBRC 14161	Stenotrophomonas maltophilia BurA1	93.0376	48.1
Stenotrophomonas maltophilia NBRC 14161	Stenotrophomonas maltophilia 156	93.1023	48.4
Stenotrophomonas maltophilia NBRC 14161	Stenotrophomonas maltophilia MF89	92.8751	47.5
Stenotrophomonas maltophilia NBRC 14161	Stenotrophomonas maltophilia ACYCb.6H	92.7767	47.3
Stenotrophomonas maltophilia NBRC 14161	Stenotrophomonas maltophilia FS40-1	92.8654	47.1
Stenotrophomonas maltophilia NBRC 14161	Stenotrophomonas maltophilia PC271	92.7739	47.1
Stenotrophomonas maltophilia NBRC 14161	Stenotrophomonas maltophilia WGB211	92.5141	46.4
Stenotrophomonas maltophilia NBRC 14161	Stenotrophomonas maltophilia ACYCb.1K	92.8565	47.1
Stenotrophomonas maltophilia NBRC 14161	Stenotrophomonas maltophilia S76-3	92.8359	47
Stenotrophomonas maltophilia NBRC 14161	Stenotrophomonas maltophilia JZ42	91.7615	43.7
Stenotrophomonas maltophilia NBRC 14161	Stenotrophomonas maltophilia 15973	92.8817	47.2
Stenotrophomonas maltophilia NBRC 14161	Stenotrophomonas maltophilia JV3	92.2084	44.5
Stenotrophomonas maltophilia NBRC 14161	Stenotrophomonas maltophilia CSM2	92.3547	44.9
Stenotrophomonas maltophilia NBRC 14161	Stenotrophomonas maltophilia E301	91.8394	43.2
Stenotrophomonas maltophilia NBRC 14161	Stenotrophomonas maltophilia 21_FDSW202186548-1r-8	91.8483	43.2
Stenotrophomonas maltophilia NBRC 14161	Stenotrophomonas maltophilia 34_FDSW202186541-1r-8	91.8664	43.3
Stenotrophomonas maltophilia NBRC 14161	Stenotrophomonas maltophilia 42_FDSW202186560-1r-8	92.4596	44.9
Stenotrophomonas maltophilia NBRC 14161	Stenotrophomonas maltophilia NMG-F-18-1	92.53	45.5
Stenotrophomonas maltophilia NBRC 14161	Stenotrophomonas maltophilia A2	92.4153	45.3
Stenotrophomonas maltophilia NBRC 14161	Stenotrophomonas maltophilia 1038	92.2856	45.2
Stenotrophomonas maltophilia NBRC 14161	Stenotrophomonas maltophilia F2	92.6434	45.9
Stenotrophomonas maltophilia NBRC 14161	Stenotrophomonas maltophilia 476BLSM MAD	92.612	46
Stenotrophomonas maltophilia NBRC 14161	Stenotrophomonas maltophilia 30_FDSW202186525-1r-8	92.4147	45.1
Stenotrophomonas maltophilia NBRC 14161	Stenotrophomonas maltophilia E729	92.7402	46.2
Stenotrophomonas maltophilia NBRC 14161	Stenotrophomonas maltophilia 24_FDSW202186553-1r-8	92.6803	46.3
Stenotrophomonas maltophilia NBRC 14161	Stenotrophomonas maltophilia JL-F-16	92.3354	44.8
Stenotrophomonas maltophilia NBRC 14161	Stenotrophomonas maltophilia 6_FDSW202186552-1r-8	92.3891	44.9
Stenotrophomonas maltophilia NBRC 14161	Stenotrophomonas maltophilia steno33	92.3551	45
Stenotrophomonas maltophilia NBRC 14161	Stenotrophomonas maltophilia 11_FDSW202186555-1r-8	92.408	45.1
Stenotrophomonas maltophilia NBRC 14161	Stenotrophomonas pavanii ME55	91.724	42.6
Stenotrophomonas maltophilia NBRC 14161	Stenotrophomonas pavanii DSM 25135	91.7823	43
Stenotrophomonas maltophilia NBRC 14161	Stenotrophomonas pavanii BWK1	91.7723	42.6
Stenotrophomonas maltophilia NBRC 14161	Stenotrophomonas pavanii MHSD12	91.655	42.8
Stenotrophomonas maltophilia NBRC 14161	Stenotrophomonas pavanii PI-27	91.6939	42.6
Stenotrophomonas maltophilia NBRC 14161	Stenotrophomonas maltophilia MC_2012	91.9838	44.2
Stenotrophomonas maltophilia NBRC 14161	Stenotrophomonas maltophilia 55_FDSW202186558-1r-8	92.1144	44.5
Stenotrophomonas maltophilia NBRC 14161	Stenotrophomonas maltophilia E999	92.0706	44.4
Stenotrophomonas maltophilia NBRC 14161	Stenotrophomonas maltophilia 1100 SMAL	92.0234	44.6
Stenotrophomonas maltophilia NBRC 14161	Stenotrophomonas maltophilia STN-AUH4	92.1156	44.5
Stenotrophomonas maltophilia NBRC 14161	Stenotrophomonas maltophilia S289	92.1388	44.8
Stenotrophomonas maltophilia NBRC 14161	Stenotrophomonas maltophilia TG_2007_STM2	92.1062	44.5
Stenotrophomonas maltophilia NBRC 14161	Stenotrophomonas maltophilia TG_2012_STM1	92.0346	44.5
Stenotrophomonas maltophilia NBRC 14161	Stenotrophomonas maltophilia TG_2009_STM2	92.1224	44.5
Stenotrophomonas maltophilia NBRC 14161	Stenotrophomonas maltophilia TG_2007_STM1	92.0853	44.5
Stenotrophomonas maltophilia NBRC 14161	Stenotrophomonas maltophilia TG_2006_STM1	92.0892	44.5
Stenotrophomonas maltophilia NBRC 14161	Stenotrophomonas maltophilia SanG_2012	92.0038	81.7
Stenotrophomonas maltophilia NBRC 14161	Stenotrophomonas maltophilia HZ34	92.8461	46.9
Stenotrophomonas maltophilia NBRC 14161	Stenotrophomonas maltophilia 41753/3	91.9684	44.1
Stenotrophomonas maltophilia NBRC 14161	Stenotrophomonas maltophilia 52_FDSW202186540-1r-8	91.8246	43.8
Stenotrophomonas maltophilia NBRC 14161	Stenotrophomonas maltophilia VA158-8	91.8074	43.7
Stenotrophomonas maltophilia NBRC 14161	Stenotrophomonas maltophilia JHV2-2	91.7914	43.6
Stenotrophomonas maltophilia NBRC 14161	Stenotrophomonas maltophilia JZ56-1	91.8917	43.7
Stenotrophomonas maltophilia NBRC 14161	Stenotrophomonas maltophilia B1	91.756	43.7
Stenotrophomonas maltophilia NBRC 14161	Stenotrophomonas maltophilia SM-19	91.8154	43.4
Stenotrophomonas maltophilia NBRC 14161	Stenotrophomonas maltophilia SMYN42	91.8872	43.8
Stenotrophomonas maltophilia NBRC 14161	Stenotrophomonas maltophilia SM-24	91.8249	43.9
Stenotrophomonas maltophilia NBRC 14161	Stenotrophomonas maltophilia JZ50	91.7679	43.7
Stenotrophomonas maltophilia NBRC 14161	Stenotrophomonas maltophilia AU12-09	91.8373	43.9
Stenotrophomonas maltophilia NBRC 14161	Stenotrophomonas maltophilia 17_FDSW202186554-1r-8	91.8663	43.9
Stenotrophomonas maltophilia NBRC 14161	Stenotrophomonas maltophilia OUC Est10	92.7995	47
Stenotrophomonas maltophilia NBRC 14161	Stenotrophomonas maltophilia ptp 12.25	93.029	48.2
Stenotrophomonas maltophilia NBRC 14161	Stenotrophomonas maltophilia T50-20	93	47.7
Stenotrophomonas maltophilia NBRC 14161	Stenotrophomonas sp. JN11.010	92.7145	46.8
Stenotrophomonas maltophilia NBRC 14161	Stenotrophomonas maltophilia R5G	92.9711	48.1
Stenotrophomonas maltophilia NBRC 14161	Stenotrophomonas geniculata 95	92.959	48
Stenotrophomonas maltophilia NBRC 14161	Stenotrophomonas maltophilia PU126	92.8763	47.8
Stenotrophomonas maltophilia NBRC 14161	Stenotrophomonas geniculata NWUBe21	92.7865	48.7
Stenotrophomonas maltophilia NBRC 14161	Stenotrophomonas maltophilia TR1	93.1926	48.1
Stenotrophomonas maltophilia NBRC 14161	Stenotrophomonas maltophilia MS 2008	93.1034	48.2
Stenotrophomonas maltophilia NBRC 14161	Stenotrophomonas maltophilia G1W4	93.1375	48
Stenotrophomonas maltophilia NBRC 14161	Stenotrophomonas geniculata BLCC-B124	93.1041	48
Stenotrophomonas maltophilia NBRC 14161	Stenotrophomonas maltophilia SM-5	93.057	47.5
Stenotrophomonas maltophilia NBRC 14161	Stenotrophomonas maltophilia NMG-F-5	93.24	48.1
Stenotrophomonas maltophilia NBRC 14161	Stenotrophomonas maltophilia JZL8	93.0405	47.8
Stenotrophomonas maltophilia NBRC 14161	Stenotrophomonas maltophilia NMG-F-23	93.1855	48.2
Stenotrophomonas maltophilia NBRC 14161	Stenotrophomonas maltophilia SM 055	93.1412	47.9
Stenotrophomonas maltophilia NBRC 14161	Stenotrophomonas maltophilia JL-F-51	93.0876	47.9
Stenotrophomonas maltophilia NBRC 14161	Stenotrophomonas geniculata JCM 13324	93.0196	48.5
Stenotrophomonas maltophilia NBRC 14161	Stenotrophomonas maltophilia ISMMS2	93.1178	47.8
Stenotrophomonas maltophilia NBRC 14161	Stenotrophomonas geniculata E119	93.0438	47.5
Stenotrophomonas maltophilia NBRC 14161	Stenotrophomonas geniculata N1	93.0496	47.5
Stenotrophomonas maltophilia NBRC 14161	Stenotrophomonas maltophilia SM-5815	93.2861	49.1
Stenotrophomonas maltophilia NBRC 14161	Stenotrophomonas maltophilia 2_FDSW202186513-1r-8	94.0071	52.1
Stenotrophomonas maltophilia NBRC 14161	Stenotrophomonas maltophilia FDAARGOS_92	97.7058	78.4
Stenotrophomonas maltophilia NBRC 14161	Stenotrophomonas maltophilia 41761/2	97.4858	77
Stenotrophomonas maltophilia NBRC 14161	Stenotrophomonas maltophilia P626	97.5781	78
Stenotrophomonas maltophilia NBRC 14161	Stenotrophomonas maltophilia OU343	97.6481	78.7
Stenotrophomonas maltophilia NBRC 14161	Stenotrophomonas maltophilia Smal28	97.4791	76.7
Stenotrophomonas maltophilia NBRC 14161	Stenotrophomonas maltophilia SM130	97.6671	77.1
Stenotrophomonas maltophilia NBRC 14161	Stenotrophomonas maltophilia Smal18	97.3934	75.9
Stenotrophomonas maltophilia NBRC 14161	Stenotrophomonas maltophilia Smal5	98.014	81.4
Stenotrophomonas maltophilia NBRC 14161	Stenotrophomonas maltophilia 320/1	98.1312	82.5
Stenotrophomonas maltophilia NBRC 14161	Stenotrophomonas maltophilia HT2	98.0923	81.7
Stenotrophomonas maltophilia NBRC 14161	Stenotrophomonas maltophilia Smal21	98.0019	82.1
Stenotrophomonas maltophilia NBRC 14161	Stenotrophomonas maltophilia SM-30	98.0922	81.7
Stenotrophomonas maltophilia NBRC 14161	Stenotrophomonas maltophilia 320/2	98.1734	82.5
Stenotrophomonas maltophilia NBRC 14161	Stenotrophomonas maltophilia 43_FDSW202186563-1r-8	98.0808	81.6
Stenotrophomonas maltophilia NBRC 14161	Stenotrophomonas maltophilia BB 2010	98.0799	82.2
Stenotrophomonas maltophilia NBRC 14161	Stenotrophomonas maltophilia S3149	98.1297	82.1
Stenotrophomonas maltophilia NBRC 14161	Stenotrophomonas maltophilia N82	98.0669	81.9
Stenotrophomonas maltophilia NBRC 14161	Stenotrophomonas maltophilia Smal3	97.978	81.3
Stenotrophomonas maltophilia NBRC 14161	Stenotrophomonas maltophilia ZC 2004	98.1148	82.6
Stenotrophomonas maltophilia NBRC 14161	Stenotrophomonas maltophilia SM-29	98.139	82.1
Stenotrophomonas maltophilia NBRC 14161	Stenotrophomonas maltophilia NMG-F-34-1	98.117	82
Stenotrophomonas maltophilia NBRC 14161	Stenotrophomonas maltophilia NMG-F-17	98.107	81.9
Stenotrophomonas maltophilia NBRC 14161	Stenotrophomonas maltophilia NMG-F-49-2	98.1119	82
Stenotrophomonas maltophilia NBRC 14161	Stenotrophomonas maltophilia S249-2	98.1398	82.4
Stenotrophomonas maltophilia NBRC 14161	Stenotrophomonas maltophilia S252-3	97.8049	80.3
Stenotrophomonas maltophilia NBRC 14161	Stenotrophomonas maltophilia a7	98.0388	81.6
Stenotrophomonas maltophilia NBRC 14161	Stenotrophomonas maltophilia E539	98.1572	82.1
Stenotrophomonas maltophilia NBRC 14161	Stenotrophomonas maltophilia JS56-1	98.1373	82.2
Stenotrophomonas maltophilia NBRC 14161	Stenotrophomonas maltophilia GQ250	97.9737	81.3
Stenotrophomonas maltophilia NBRC 14161	Stenotrophomonas maltophilia OR79	97.9017	81.7
Stenotrophomonas maltophilia NBRC 14161	Stenotrophomonas maltophilia 142	98.0022	81.9
Stenotrophomonas maltophilia NBRC 14161	Stenotrophomonas maltophilia SanG 2013	97.7357	79.4
Stenotrophomonas maltophilia NBRC 14161	Stenotrophomonas maltophilia ACYCa.2H	97.9121	80.8
Stenotrophomonas maltophilia NBRC 14161	Stenotrophomonas maltophilia SM-4	98.0376	81.5
Stenotrophomonas maltophilia NBRC 14161	Stenotrophomonas maltophilia JL-F-26-1	97.9331	81.1
Stenotrophomonas maltophilia NBRC 14161	Stenotrophomonas maltophilia EP13	98.004	81.8
Stenotrophomonas maltophilia NBRC 14161	Stenotrophomonas maltophilia EA23	98.0481	81.8
Stenotrophomonas maltophilia NBRC 14161	Stenotrophomonas maltophilia 1303 SMAL	97.6827	79.3
Stenotrophomonas maltophilia NBRC 14161	Stenotrophomonas maltophilia VE244-3	98.1327	82.4
Stenotrophomonas maltophilia NBRC 14161	Stenotrophomonas maltophilia 1491	97.8156	80
Stenotrophomonas maltophilia NBRC 14161	Stenotrophomonas maltophilia JL-F-14	97.9709	80.9
Stenotrophomonas maltophilia NBRC 14161	Stenotrophomonas maltophilia N0320	97.9978	81.7
Stenotrophomonas maltophilia NBRC 14161	Stenotrophomonas maltophilia PG157	98.0369	82.7
Stenotrophomonas maltophilia NBRC 14161	Stenotrophomonas maltophilia Smal36	97.8878	80.1
Stenotrophomonas maltophilia NBRC 14161	Stenotrophomonas maltophilia PSKL2	97.8238	79.5
Stenotrophomonas maltophilia NBRC 14161	Stenotrophomonas maltophilia 5_FDSW202186509-1r-8	97.827	79.4
Stenotrophomonas maltophilia NBRC 14161	Stenotrophomonas maltophilia 1064209	97.8995	80.2
Stenotrophomonas maltophilia NBRC 14161	Stenotrophomonas maltophilia 452/1	97.8217	79.9
Stenotrophomonas maltophilia NBRC 14161	Stenotrophomonas maltophilia FDAARGOS_507	97.8636	79.3
Stenotrophomonas maltophilia NBRC 14161	Stenotrophomonas maltophilia 15180	97.8619	79.9
Stenotrophomonas maltophilia NBRC 14161	Stenotrophomonas maltophilia 17307	97.8235	79.9
Stenotrophomonas maltophilia NBRC 14161	Stenotrophomonas maltophilia 16140	97.7952	79.7
Stenotrophomonas maltophilia NBRC 14161	Stenotrophomonas maltophilia STN-MAK7	98.035	81.3
Stenotrophomonas maltophilia NBRC 14161	Stenotrophomonas maltophilia NMBU R2	97.9788	80.8
Stenotrophomonas maltophilia NBRC 14161	Stenotrophomonas maltophilia GD04033	98.006	80.7
Stenotrophomonas maltophilia NBRC 14161	Stenotrophomonas maltophilia E861	98.0659	81.6
Stenotrophomonas maltophilia NBRC 14161	Stenotrophomonas maltophilia D388	98.0503	81.6
Stenotrophomonas maltophilia NBRC 14161	Stenotrophomonas maltophilia PU100	98.2069	82.7
Stenotrophomonas maltophilia NBRC 14161	Stenotrophomonas maltophilia 3_FDSW202186539-1r-8	98.2984	83.8
Stenotrophomonas maltophilia NBRC 14161	Stenotrophomonas maltophilia XL133	98.1437	82.2
Stenotrophomonas maltophilia NBRC 14161	Stenotrophomonas maltophilia NCTC10498	98.2646	83.3
Stenotrophomonas maltophilia NBRC 14161	Stenotrophomonas maltophilia Fma 2009	98.1644	83
Stenotrophomonas maltophilia NBRC 14161	Stenotrophomonas maltophilia 8_FDSW202186519-1r-8	98.2028	83
Stenotrophomonas maltophilia NBRC 14161	Stenotrophomonas maltophilia MS_2006	97.9037	80.8
Stenotrophomonas maltophilia NBRC 14161	Stenotrophomonas maltophilia CV_2008	97.9205	81.3
Stenotrophomonas maltophilia NBRC 14161	Stenotrophomonas maltophilia CV_2005	97.9708	81.3
Stenotrophomonas maltophilia NBRC 14161	Stenotrophomonas maltophilia AV_2013	98.0332	82
Stenotrophomonas maltophilia NBRC 14161	Stenotrophomonas maltophilia TG_2005	98.079	44.5
Stenotrophomonas maltophilia NBRC 14161	Stenotrophomonas maltophilia 112/1	98.1457	82.8
Stenotrophomonas maltophilia NBRC 14161	Stenotrophomonas maltophilia 498_SMAL	97.9294	80.6
Stenotrophomonas maltophilia NBRC 14161	Stenotrophomonas maltophilia SB275	98.0643	81.7
Stenotrophomonas maltophilia NBRC 14161	Stenotrophomonas maltophilia JZ104	98.1223	82.2
Stenotrophomonas maltophilia NBRC 14161	Stenotrophomonas maltophilia 55/3	97.99	81.8
Stenotrophomonas maltophilia NBRC 14161	Stenotrophomonas maltophilia CBF10-1	98.0214	81.6
Stenotrophomonas maltophilia NBRC 14161	Stenotrophomonas maltophilia CYZ	97.9787	81.3
Stenotrophomonas maltophilia NBRC 14161	Stenotrophomonas maltophilia 212	97.8708	80.2
Stenotrophomonas maltophilia NBRC 14161	Stenotrophomonas maltophilia TG_2004	98.0196	81.2
Stenotrophomonas maltophilia NBRC 14161	Stenotrophomonas maltophilia GC_2008_colB	97.9702	80.6
Stenotrophomonas maltophilia NBRC 14161	Stenotrophomonas maltophilia GC_2010	97.9423	80.6
Stenotrophomonas maltophilia NBRC 14161	Stenotrophomonas maltophilia GC_2012_STM2	97.9679	80.5
Stenotrophomonas maltophilia NBRC 14161	Stenotrophomonas maltophilia GC_2013_STM1	97.9543	80.7
