# Supplementary material for: A comprehensive comparative genomic analysis revealed that plant growth promoting traits are ubiquitous in strains of Stenotrophomonas
Source: Front Microbiol. 2024 May 16;15:1395477. doi: 10.3389/fmicb.2024.1395477 (PMC11138164; doi:10.3389/fmicb.2024.1395477)
Supplement: Supplementary file 6 [file Table_3.XLSX]

## Sheet: A Central carbon metabolism
Supplementary Table 3: Genes predicted to be involved in the central metabolism, nitrogen, phosphte, sulphate and energy metabolism in the stenotrophomonas strains.
A: Carbon fixation, central carbon metabolism, synthesis of cell envelope polysaccharides
pathway	name	gene name	EC number	KO	Stenotrophomonas acidaminiphila T0-18	Stenotrophomonas acidaminiphila SPDF1	Stenotrophomonas acidaminiphila T25-65	Stenotrophomonas indicatrix D763	Stenotrophomonas indicatrix MGMM10	Stenotrophomonas maltophilia JV3	Stenotrophomonas maltophilia OUC_Est10	Stenotrophomonas maltophilia CSM2	Stenotrophomonas maltophilia 291	Stenotrophomonas maltophilia KMM_349	Stenotrophomonas maltophilia T50-20	Stenotrophomonas geniculata E119	Stenotrophomonas maltophilia XL133	Stenotrophomonas maltophilia JZL8	Stenotrophomonas maltophilia WGB211	Stenotrophomonas maltophilia PSKL2	Stenotrophomonas maltophilia ACYCb.6H	Stenotrophomonas maltophilia ACYCb.1K	Stenotrophomonas maltophilia ACYCa.2H	Stenotrophomonas maltophilia HT2	Stenotrophomonas nitritireducens 2001	Stenotrophomonas rhizophila DSM 14405	Stenotrophomonas rhizophila Bl2-2	Stenotrophomonas rhizophila JC1	Stenotrophomonas rhizophila QL-P4	Stenotrophomonas maltophilia 142	Stenotrophomonas maltophilia ISMMS2	Stenotrophomonas maltophilia FDAARGOS_92	Stenotrophomonas maltophilia NCTC10498	Stenotrophomonas maltophilia FDAARGOS_507	Stenotrophomonas maltophilia CYZ	Stenotrophomonas maltophilia a7	Stenotrophomonas pavanii PI-27
Carbon fixation
Calvin-Benson-Bassham cycle	phosphoglycerate kinase	pgk	2.7.2.3	K00927	WP_182335122.1	WHL18145.1	WP_182212735.1	WP_025874255.1	WP_032975202.1			WP_049442696.1	WP_188485726.1	BBO52889.1	WP_182266617.1	LOCUS_45730	WP_005414330.1	LOCUS_33250	WP_032127869.1					WP_005410835.1	WP_062166754.1	WP_038686567.1						WP_104920830.1	WP_005410835.1	WP_123958983.1	WP_005410835.1	WP_012481128.1	WP_064239092.1
	fructose-1,6-bisphosphatase	fbp	3.1.3.11	K03841	WP_054661265.1	WHL18897.1	WP_054661265.1	WP_218788224.1	WP_025875529.1	WP_014035428.1	WP_088022993.1	WP_101764629.1	WP_014035428.1	BBO49686.1	WP_182266617.1	LOCUS_04710	WP_012478654.1	LOCUS_00170	WP_164090610.1	WP_012478654.1	UXB16096.1	UXB24228.1	UXB28258.1	WP_012478654.1	WP_062170820.1	WP_038691499.1	WP_095362405.1	WP_166472398.1	WP_068848071.1	WP_012478654.1	ALA84751.1	WP_033833521.1	WP_043035283.1	WP_049402951.1	WP_043035283.1	WP_043035283.1	WP_049438869.1
	transketolase	tktA	2.2.1.1	K00615	WP_182335131.1	WHL18157.1	WP_054667336.1	WP_080150598.1	WP_032977193.1	WP_014038311.1	WP_032127859.1	WP_049442708.1	WP_188485741.1	BBO50193.1	WP_032127859.1	LOCUS_39810	WP_005414341.1	LOCUS_33390	WP_164090114.1	WP_005410847.1	UXB15295.1	UXB23465.1	UXB27440.1	WP_005414341.1	WP_062166766.1	WP_038686542.1	WP_249833030.1	WP_017356319.1	WP_068853861.1	WP_005410847.1	ALA87724.1	WP_005410847.1	WP_005414341.1	WP_005414341.1	WP_054172419.1	WP_111189051.1	WP_057493356.1
	ribulose-phosphate 3-epimerase	rpe	5.1.3.1	K01783	WP_054667849.1	WHL18487.1	WP_054667849.1	WP_025874606.1	WP_025874606.1	WP_014038744.1	WP_014038744.1	WP_032127160.1	WP_134971114.1	BBO53402.1	WP_032127160.1	LOCUS_00450	WP_005411326.1	LOCUS_38380	WP_106469347.1	WP_005411326.1	UXB15731.1	UXB23914.1	UXB27909.1	WP_005411326.1	WP_062170166.1	WP_038685783.1	WP_068854293.1	WP_017354531.1	WP_068854293.1	WP_005414702.1	ALA88178.1	WP_005411326.1	WP_005414702.1	WP_005411326.1	WP_005414702.1	WP_005411326.1	WP_064239392.1
	glyceraldehyde 3-phosphate dehydrogenase	gapA	1.2.1.12	K00134	WP_182335126.1	WHL18149.1	WP_054668756.1	WP_025874252.1	WP_025874252.1	WP_005414333.1	WP_005414333.1	WP_049465610.1	WP_049465610.1	BBO52892.1	WP_032127866.1		WP_005414333.1	LOCUS_33280	WP_106468980.1	WP_005414333.1	UXB15281.1	UXB23452.1	UXB27431.1	WP_005414333.1	WP_057629111.1	WP_038686561.1	WP_068854751.1	WP_017356070.1	WP_068854751.1	WP_005414333.1	ALA87713.1	WP_005414333.1	WP_005414333.1	WP_005414333.1	WP_005414333.1	WP_005414333.1	WP_049465610.1
	ribose 5-phosphate isomerase A	rpiA	5.3.1.6	K01807	WP_182335159.1	WHL18193.1	WP_054667406.1	WP_032976728.1	WP_032976728.1	WP_014038355.1	WP_006389802.1	WP_014038355.1	WP_006389802.1	BBO52954.1	WP_006389802.1	LOCUS_46570	WP_005410902.1	LOCUS_33920	WP_006389802.1	WP_005410902.1	UXB15345.1	UXB23516.1	UXB27488.1	WP_005410902.1	WP_057629081.1	WP_038686473.1	WP_093533643.1	WP_017355841.1	WP_068853898.1	WP_005410902.	ALA87774.1	WP_005410902.1	WP_043034080.1	WP_005410902.1	WP_005410902.1	WP_005410902.1	WP_014648291.1
	phosphoenolpyruvate carboxylase	ppc	4.1.1.31	K01595	WP_182335260.1	WHL18310.1	WP_056932319.1	WP_099782870.1	WP_025876537.1	WP_014036005.1	WP_088024336.1	WP_049444384.1	WP_188489733.1	BBO50316.1	WP_182267836.1	LOCUS_12290	WP_049419131.1	LOCUS_06530	WP_164090299.1	WP_149501449.1	UXB18000.1	UXB26120.1	UXB28866.1	WP_043035373.1	WP_062169230.1	WP_038690476.1	WP_249833769.1	WP_166472619.1	WP_068849278.1	WP_012479170.1	ALA85324.1	WP_033834451.1	WP_165711259.1	WP_123958223.1	WP_062607793.1	WP_012479170.1	WP_270955258.1
	malate dehydrogenase	mdh	1.1.1.37	K00024	WP_161613304.1	WHL19622.1	WP_054663379.1	WP_025879435.1	WP_025879435.1	WP_004153634.1	WP_004153634.1	WP_004153634.1	WP_004153634.1	BBO50481.1	WP_004153634.1	LOCUS_14210	WP_004153634.1	LOCUS_08050	WP_004153634.1	WP_004153634.1	UXB16837.1	UXB24948.1	UXB29014.1	WP_004153634.1	WP_057629616.1	WP_038690241.1	WP_038690241.1	WP_017355438.1	WP_038690241.1	WP_004153634.1	ALA85466.1	WP_004153634.1	WP_004153634.1	WP_123958234.1	WP_062607726.1	WP_004153634.1	WP_049467557.1
	triosephosphate isomerase	tpiA	5.3.1.1	K01803	WP_056930795.1	WHL20237.1	WP_056930795.1	WP_218787787.1	WP_025876190.1	WP_014037952.1	WP_088026649.1	WP_014037952.1	WP_188485461.1	BBO52509.1	WP_032128643.1	LOCUS_40390	WP_005410466.1	LOCUS_29180	WP_164090357.1	WP_005410466.1	UXB14855.1	UXB23095.1	UXB27004.1	WP_005410466.1	WP_062168152.1	WP_038687231.1	WP_217537233.1	WP_017354654.1	WP_068853416.1	WP_005410466.1	ALA87367.1	WP_033835605.1	WP_165710740.1	WP_108270358.1	WP_005410466.1	WP_005410466.1	WP_064238927.1
central carbon metabolism
glycolyis/gluconeogenesis	glucokinase	glk	2.7.1.2	K00845	WP_182334289.1	WHL20357.1	WP_056931808.1	WP_059065120.1	WP_025878808.1	WP_014038497.1	WP_019338839.1	WP_101766085.1	WP_049442849.1	BBO53103.1	WP_032130422.1	LOCUS_23920	WP_024957032.1	LOCUS_35380	WP_164090271.1	WP_049450611.1	UXB17540.1	UXB23656.1	UXB27629.1	WP_024957032.1	WP_062166250.1	WP_038689054.1	WP_068854807.1	WP_026070493.1	WP_068854807.1	WP_024957032.1	ALA88661.1	WP_033835241.1	WP_024957032.1	WP_049450611.1	WP_099527502.1	WP_024957032.1	WP_130768148.1
	phosphoglucomutase	pgm	5.4.2.2	K01835	WP_182335884.1	WHL19058.1	WP_056932734.1	WP_218788455.1	WP_282280743.1	WP_014035701.1	WP_088023570.1	WP_049443448.1	WP_188487327.1	BBO49962.1	WP_182267099.1	LOCUS_08010	WP_049459890.1	LOCUS_03240	WP_164089551.1	WP_049449538.1	UXB16354.1	UXB24482.1	UXB28519.1	WP_005407764.1	WP_062167391.1	WP_038690971.1	WP_249833614.1	WP_153165409.1	WP_068848702.1	WP_005407764.1	ALA85003.1	WP_033834999.1	WP_164173009.1	WP_123958140.1	WP_267257593.1	WP_005407764.1	WP_053505724.1
	glucose-6-phosphate isomerase	pgi	5.3.1.9	K01810	WP_182334621.1	WHL17499.1	WP_056931762.1	WP_059063792.1	WP_032977885.1	WP_014036792.1	WP_088025642.1	WP_101765268.1	WP_188488976.1	BBO51241.1	WP_182267596.1	LOCUS_23760	WP_180895222.1	LOCUS_16120	WP_164089779.1	WP_149500927.1	UXB17529.1	UXB25658.1	UXB29776.1	WP_274850136.1	WP_062167988.1	WP_038689073.1	WP_249834064.1	WP_136005846.1	WP_068850966.1	WP_012479764.1	ALA86196.1	WP_033833065.1	WP_154329352.1	WP_012479764.1	WP_231336801.1	WP_049396132.1	WP_270954871.1
	fructose 1,6-bisphosphatase	fbp	3.1.3.11	K03841	WP_054661265.1	WHL18897.1	WP_054661265.1	WP_218788224.1	WP_025875529.1	WP_014035428.1	WP_088022993.1	WP_101764629.1	WP_014035428.1	BBO49686.1	WP_014035428.1	LOCUS_04710	WP_012478654.1	LOCUS_00170	WP_164090610.1	WP_012478654.1	UXB16096.1	UXB24228.1	UXB28258.1	WP_012478654.1	WP_062170820.1	WP_038691499.1	WP_095362405.1	WP_166472398.1	WP_068848071.1	WP_012478654.1	ALA84751.1	WP_033833521.1	WP_043035283.1	WP_049402951.1	WP_043035283.1	WP_043035283.1	WP_049438869.1
	glyceraldehyde-3-phosphate dehydrogenase	gapA	1.2.1.12	K00134	WP_182335126.1	WHL18149.1		WP_025874252.1	WP_025874252.1	WP_005414333.1	WP_005414333.1	WP_049465610.1	WP_049465610.1	BBO52892.1	WP_032127866.1		WP_005414333.1	LOCUS_33280	WP_106468980.1	WP_005414333.1	UXB15281.1	UXB23452.1	UXB27431.1	WP_005414333.1	WP_057629111.1	WP_038686561.1	WP_068854751.1	WP_017356070.1	WP_068854751.1	WP_005414333.1	ALA87713.1	WP_005414333.1	WP_005414333.1	WP_005414333.1	WP_005414333.1	WP_005414333.1	WP_049465610.1
	triosephosphate isomerase	tpiA	5.3.1.1	K01803	WP_056930795.1	WHL20237.1	WP_056930795.1	WP_218787787.1	WP_025876190.1	WP_014037952.1	WP_088026649.1	WP_014037952.1	WP_188485461.1	BBO52509.1	WP_032128643.1	LOCUS_40390	WP_005410466.1	LOCUS_29180	WP_164090357.1	WP_005410466.1	UXB14855.1	UXB23095.1	UXB27004.1	WP_005410466.1	WP_062168152.1	WP_038687231.1	WP_217537233.1	WP_017354654.1	WP_068853416.1	WP_005410466.1	ALA87367.1	WP_033835605.1	WP_165710740.1	WP_108270358.1	WP_005410466.1	WP_005410466.1	WP_064238927.1
	phosphoglycerate kinase	pgk	2.7.2.3	K00927	WP_182335122.1	WHL18145.1	WP_182212735.1	WP_025874255.1	WP_032975202.1	WP_014038299.1	WP_088026954.1	WP_049442696.1	WP_188485726.1	BBO52889.1	WP_182266617.1	LOCUS_45730	WP_005414330.1	LOCUS_33250	WP_032127869.1	WP_169448187.1	UXB15278.1	UXB23449.1	UXB27426.1	WP_005410835.1	WP_062166754.1	WP_038686567.1	WP_095363613.1	WP_017356580.1	WP_068853850.1	WP_043034327.1	ALA87710.1	WP_104920830.1	WP_005410835.1	WP_123958983.1	WP_005410835.1	WP_012481128.1	WP_064239092.1
	2,3-bisphosphoglycerate-dependent phosphoglycerate mutase	gpmA	5.4.2.11	K01834	WP_269150853.1	WHL19846.1	WP_054664103.1	WP_025873769.1	WP_032976037.1	WP_014036448.1	WP_019337589.1	WP_032127519.1	WP_019337589.1	BBO50915.1	WP_004150217.1	LOCUS_19680	WP_005408679.1	LOCUS_12860	WP_019337589.1	WP_005408679.1	UXB17229.1	UXB25318.1	UXB29455.1	WP_005408679.1	WP_062168538.1	WP_038689579.1	WP_093533129.1	WP_017356036.1	WP_068850321.1	WP_076739579.1	ALA85884.1	WP_033834513.1	WP_005408679.1	WP_005408679.1	WP_005408679.1	WP_076739579.1	WP_005415787.1
	enolase	eno	4.2.1.11	K01689	WP_182334144.1	WHL20200.1	WP_056932414.1	WP_080149197.1	WP_032976506.1	WP_014036739.1	WP_088025601.1	WP_014036739.1	WP_014036739.1	BBO51174.1	WP_014036739.1	LOCUS_22860	WP_005409002.1	LOCUS_15440	WP_032130116.1	WP_005409002.1	UXB17471.1	UXB25565.1	UXB29714.1	WP_005409002.1	WP_062168063.1	WP_038689162.1	WP_068850835.1	WP_017355623.1	WP_068850835.1	WP_005409002.1	ALA86131.1	WP_005409002.1	WP_005409002.1	WP_005409002.1	WP_005409002.1	WP_201861765.1	WP_049464694.1
	dihydrolipoamide dehydrogenase	lpd/pdhD	1.8.1.4	K00382	WP_182334686.1	WHL19280.1	WP_182212596.1	WP_032951934.1	WP_032951934.1	WP_008264626.1	WP_008264626.1	WP_008264626.1	WP_126927574.1	BBO52307.1	WP_182266398.1	LOCUS_37890	WP_005410273.1	LOCUS_27130	WP_106468597.1	WP_005410273.1	UXB14669.1	UXB22904.1	UXB26812.1	WP_005410273.1	WP_062166172.1	WP_038686087.1	WP_249832771.1	WP_136003360.1	WP_068852991.1	WP_005410273.1	ALA87175.1	WP_005410273.1	WP_005410273.1	WP_033833955.1	WP_033833955.1	WP_005410273.1	WP_057494523.1
	acetyl-coenzyme A synthetase	acs	6.2.1.1	K01895	WP_182335652.1	WHL18785.1	WP_182212631.1	WP_025878776.1	WP_025878776.1	WP_014038979.1	WP_088028074.1	WP_049446915.1	WP_188486777.1	BBO53658.1	WP_049462254.1	LOCUS_03580	WP_005411661.1	LOCUS_41570	WP_106469539.1	WP_099605351.1	UXB16009.1	UXB24143.1	UXB28170.1	WP_262099341.1	WP_062170672.1	WP_038685442.1	WP_184126044.1	WP_017356019.1	WP_068847881.1	WP_099562702.1	ALA88435.1	WP_005411661.1	WP_005411661.1	WP_099605351.1	WP_005411661.1	WP_065183645.1	WP_154331415.1
	pyruvate dehydrogenase E1 component	aceE	1.2.4.1	K00163	WP_182335344.1	WHL18418.1	WP_056932841.1	WP_025878207.1	WP_032976519.1	WP_014035776.1	WP_088023740.1	WP_046984452.1	WP_046984452.1	BBO50041.1	WP_046984452.1	LOCUS_08910	WP_012478970.1	LOCUS_04010	WP_164090150.1	WP_149500660.1	UXB16432.1	UXB24561.1	UXB28598.1	WP_049406797.1	WP_057629774.1	WP_038690829.1	WP_068848840.1	WP_017357403.1	WP_068848840.1	WP_076739825.1	ALA85076.1	WP_012478970.1	WP_165711206.1	WP_012478970.1	WP_049459645.1	WP_201862348.1	WP_270954858.1
citrate cycle	citrate synthase	gltA	2.3.3.1	K01647	WP_182335145.1	WHL18170.1	WP_054667365.1	WP_025874217.1	WP_025874217.1	WP_014038331.1	WP_088026987.1	WP_053461289.1	WP_014038331.1	BBO52924.1	WP_032127838.1	LOCUS_46250	WP_005410870.1	LOCUS_33630	WP_106469010.1	WP_005410870.1	UXB15316.1	UXB23488.1	UXB27460.1	WP_005410870.1	WP_062166780.1	WP_038686503.1	WP_068853878.1	WP_017356719.1	WP_068853878.1	WP_005410870.1	ALA87745.1	WP_033834945.1	WP_005410870.1	WP_005410870.1	WP_005410870.1	WP_005410870.1	WP_053461289.1
	isocitrate dehydrogenase (NADP)	icd	1.1.1.42	K00031	WP_182335942.1	WHL19127.1	WP_056931539.1	WP_080149697.1	WP_180831889.1	WP_014038714.1	WP_088027562.1	WP_049447286.1	WP_188486354.1	BBO53360.1	WP_182266804.1	LOCUS_51750	WP_224119300.1	LOCUS_37890	WP_164089832.1	WP_005414674.1	UXB15691.1	UXB23875.1	UXB27872.1	WP_005414674.1	WP_062167332.1	WP_038685818.1	WP_249833234.1	WP_017354575.1	WP_068854258.1	WP_062605520.1	ALA88137.1	WP_033833567.1	WP_005414674.1	WP_123959120.1	WP_062605520.1	WP_201864003.1	WP_049467594.1
	2-oxoglutarate dehydrogenase E1 component	sucA	1.2.4.2	K00164	WP_182334684.1	WHL17574.1	WP_182212825.1	WP_032978870.1	WP_032978870.1	WP_014037774.1	WP_088026524.1	WP_075677345.1	WP_188485315.1	BBO52305.1	WP_032129626.1	LOCUS_37850	WP_005413939.1	LOCUS_27110	WP_164089704.1	WP_149501232.1	UXB14667.1	UXB22902.1	UXB26810.1	WP_005413939.1	WP_062166170.1	WP_038687582.1	WP_068852984.1	WP_166473197.1	WP_068852984.1	WP_076739332.1	ALA87173.1	WP_005410271.1	WP_076739332.1	WP_123958820.1	WP_062607402.1	WP_076739332.1	WP_270949952.1
	2-oxoglutarate dehydrogenase E2 component	sucB	2.3.1.61	K00658	WP_182334685.1	WHL17575.1	WP_182212824.1	WP_059064622.1	WP_025876796.1	WP_014037775.1	WP_049449173.1	WP_014037775.1	WP_014037775.1	BBO52306.1	WP_032129627.1	LOCUS_37880	WP_005410272.1	LOCUS_27120	WP_164106374.1	WP_237826780.1	UXB14668.1	UXB22903.1	UXB26811.1	WP_005410272.1	WP_062166171.1	WP_038687581.1	WP_068852987.1	WP_136003362.1	WP_068852987.1	WP_005410272.1	ALA87174.1	WP_005410272.1	WP_005410272.1	WP_005410272.1	WP_005410272.1	WP_049472821.1	WP_053506474.1
	succinyl-CoA synthetase (ADP-forming), alpha subunit	sucD	6.2.1.5	K01902	WP_182335073.1	WHL18090.1	WP_054667217.1	WP_017356169.1	WP_017356169.1	WP_005410793.1	WP_005410793.1	WP_005410793.1	WP_005410793.1	BBO52839.1	WP_005410793.1	LOCUS_44990	WP_005410793.1	LOCUS_32640	WP_005410793.1	WP_005410793.1	UXB15224.1	UXB23407.1	UXB27382.1	WP_005410793.1	WP_062166717.1	WP_038686639.1	WP_093533719.1	WP_017356169.1	WP_017356169.1	WP_005410793.1	ALA87664.1	WP_005410793.1	WP_005410793.1	WP_005410793.1	WP_005410793.1	WP_005410793.1	WP_005418610.1
	succinyl-CoA synthetase (ADP-forming), beta subunit	sucC	6.2.1.5	K01903	WP_054667218.1	WHL18091.1	WP_054667218.1	WP_025874298.1	WP_025874298.1	WP_004154430.1	WP_004154430.1	WP_004154430.1	WP_004154430.1	BBO52840.1	WP_004154430.1	LOCUS_45000	WP_004154430.1	LOCUS_32650	WP_004154430.1	WP_004154430.1	UXB15225.1	UXB23408.1	UXB27383.1	WP_004154430.1	WP_057629765.1	WP_038686637.1	WP_068853794.1	WP_017356170.1	WP_068853794.1	WP_004154430.1	ALA87665.1	WP_004154430.1	WP_004154430.1	WP_004154430.1	WP_004154430.1	WP_004154430.1	WP_005418614.1
	succinate dehydrogenase, subunit B	sdhB	1.3.5.1	K00240	WP_182334295.1	WHL20365.1	WP_056932025.1	WP_025878815.1	WP_025878815.1	WP_005409079.1	WP_005409079.1	WP_005409079.1	WP_005409079.1	BBO51257.1	WP_004154430.1	LOCUS_24000	WP_005409079.1	LOCUS_16310	WP_005409079.1	WP_005409079.1	UXB17548.1	UXB25676.1	UXB29793.1	WP_005409079.1	WP_054657940.1	WP_038689041.1	WP_093534163.1	WP_017355967.1	WP_068851011.1	WP_005409079.1	ALA86214.1	WP_005409079.1	WP_005409079.1	WP_005409079.1	WP_005409079.1	WP_005409079.1	WP_005409079.1
	succinate dehydrogenase, subunit A	sdhA	1.3.5.1	K00239	WP_182334294.1	WHL20364.1	WP_054665189.1	WP_025878814.1	WP_025878814.1	WP_014036803.1	WP_088025652.1	WP_049445482.1	WP_188488997.1	BBO51256.1	WP_134951043.1	LOCUS_23990	WP_005409078.1	LOCUS_16300	WP_106467709.1	WP_005409078.1	UXB17547.1	UXB25675.1	UXB29792.1	WP_005409078.1	WP_062166244.1	WP_038689043.1	WP_249834069.1	WP_017355966.1	WP_068851008.1	WP_005409078.1	ALA86213.1	WP_033833072.1	WP_165710349.1	WP_005409078.1	WP_114618649.1	WP_005409078.1	WP_053463388.1
	fumarase, class I	fumA/fumB	4.2.1.2	K01676	WP_182334356.1	WHL20435.1	WP_054665350.1	WP_025876754.1	WP_025876754.1	WP_008268808.1		WP_008268808.1	WP_188485337.1	BO51256.1	WP_049429429.1	LOCUS_38170	WP_099473680.1	LOCUS_27370	WP_049434851.1	WP_005413957.1	UXB14690.1	UXB22925.1	UXB26834.1	WP_005410296.1	WP_057628325.1	WP_038687545.1	WP_068853024.1	WP_017356363.1	WP_068853024.1	WP_005410296.1	ALA87197.1	WP_033832916.1	WP_005410296.1	WP_005410296.1	WP_005410296.1	WP_005410296.1	WP_154330910.1
	malate dehydrogenase	mdh	1.1.1.37	K00024	WP_161613304.1	WHL19622.1	WP_054663379.1	WP_025879435.1	WP_025879435.1	WP_004153634.1	WP_004153634.1	WP_004153634.1	WP_004153634.1	BBO50481.1	WP_004153634.1		WP_004153634.1	LOCUS_08050	WP_004153634.1	K00024	UXB16837.1	UXB24948.1	UXB29014.1	WP_004153634.1	WP_057629616.1	WP_038690241.1	WP_038690241.1	WP_017355438.1	WP_068854024.1	WP_004153634.1	ALA85466.1	WP_004153634.1	WP_004153634.1	WP_123958234.1	WP_062607726.1	WP_004153634.1	WP_049467557.1
amino sugar and nucleotide sugar metabolism	glutamine--fructose-6-phosphate transaminase	glmS	2.6.1.16	K00820	WP_182336071.1	WHL19303.1	WP_054662975.1	WP_025878683.1	WP_025878683.1	WP_014038494.1	WP_088027152.1	WP_049442851.1	WP_188486001.1	BBO53100.1	WP_182266706.1	LOCUS_14210	WP_005411044.1	LOCUS_35350	WP_164090272.1	WP_049450606.1	UXB15476.1	UXB23653.1	UXB27626.1	WP_049450606.1	WP_062166903.1	WP_038686118.1	WP_068854024.1	WP_017354397.1	WP_068854088.1	WP_049450606.1	ALA87905.1	WP_033835240.1	WP_165710995.1	WP_005411044.1	WP_005414535.1	WP_005411044.1	WP_270953607.1
	N-acetylmuramate 1-kinase	amgK	2.7.1.221	K07102	WP_182335063.1	WHL18079.1	WP_182212773.1	WP_099783109.1	WP_032975827.1	WP_014036260.1	WP_088024916.1	WP_101765059.1	WP_188488178.1	BBO50645.1	WP_182267369.1	LOCUS_16610	WP_099498036.1	LOCUS_10600	WP_164089251.1	WP_049448592.1	UXB16995.1	UXB25097.1	UXB29200.1	WP_049459156.1	WP_062168696.1	WP_038689939.1	WP_210131794.1	WP_229296474.1	WP_068849855.1	WP_049459156.1	ALA85649.1	WP_033835552.1	WP_049459156.1	WP_123958285.1	WP_062606639.1	WP_012479354.1	WP_270954319.1
	N-acetyl-alpha-D-muramate 1-phosphate uridylyltransferase	murU	2.7.7.99	K00992	WP_182335064.1	WHL18080.1	WP_182212772.1																	WP_005408409.1	WP_062168698.1	WP_038689941.1	WP_249833867.1	WP_017356240.1	WP_068849852.1	WP_005408409.1					WP_005408409.1
	UDP-N-acetylmuramate dehydrogenase	murB	1.3.1.98	K00075	WP_182334559.1	WHL17425.1	WP_056932796.1	WP_218789177.1	WP_100436187.1	WP_014036955.1	WP_088025768.1	WP_101766398.1	WP_188489274.1	BBO51450.1	WP_107431775.1	LOCUS_26370	WP_100438495.1	LOCUS_18070	WP_164089388.1	WP_005409364.1	UXB17707.1	UXB25842.1	UXB29964.1	WP_049459957.1	WP_156455833.1	WP_038688727.1	WP_093534443.1	WP_166472903.1	WP_068851367.1	WP_076739012.1	ALA86382.1	WP_033833281.1	WP_076739012.1	WP_005409364.1	WP_049459957.1	WP_005409364.1	WP_150826463.1
	UDP-N-acetylglucosamine 1-carboxyvinyltransferase	murA	2.5.1.7	K00790	WP_182336515.1	WHL19743.1	WP_054663796.1	WP_025874013.1	WP_025874013.1	WP_014036247.1	WP_088024898.1	WP_014036247.1	WP_014036247.1	BBO50632.1	WP_049462885.1	LOCUS_16470	WP_099484943.1	LOCUS_10470	WP_164089388.1	WP_099604701.1	UXB16982.1	UXB25083.1	UXB29187.1	WP_060380492.1	WP_062168718.1	WP_038689962.1	WP_068849822.1	WP_166472685.1	WP_068849822.1	WP_049459899.1	ALA85636.1	WP_005408397.1	WP_049459899.1	WP_123958281.1	WP_005412503.1	WP_005412503.1	WP_049466097.1
	phosphoglucosamine mutase	glmM	5.4.2.10	K03431	WP_182334187.1	WHL20233.1	WP_056930798.1	WP_025876178.1	WP_032975001.1	WP_014037959.1	WP_088026656.1	WP_049445557.1	WP_014037959.1	BBO52515.1	WP_032128253.1	LOCUS_40470	WP_099479365.1	LOCUS_29230	WP_234500069.1	WP_049397008.1	UXB14860.1	UXB23100.1	UXB27010.1	WP_012480885.1	WP_062168156.1	WP_038687224.1	WP_249832851.1	WP_136003215.1	WP_068853424.1	WP_005414080.1	ALA87372.1	WP_033834843.1	WP_049397008.1	WP_049397008.1	WP_005414080.1	WP_049397008.1	WP_270949304.1
	glucose-6-phosphate isomerase	pgi	5.3.1.9	K01810	WP_182334621.1	WHL17499.1	WP_056931762.1	WP_059063792.1	WP_032977885.1	WP_014036792.1	WP_088025642.1	WP_101765268.1	WP_188488976.1	BBO51241.1	WP_182267596.1	LOCUS_23760	WP_180895222.1	LOCUS_16120	WP_164089779.1	WP_149500927.	UXB17529.1	UXB25658.1	UXB29776.1	WP_274850136.1	WP_062167988.1	WP_038689073.1	WP_249834064.1	WP_136005846.1	WP_068850966.1	WP_012479764.1	ALA86196.1	WP_033833065.1	WP_154329352.1	WP_012479764.1	WP_231336801.1	WP_049396132.1	WP_270954871.1
	UDPglucose 6-dehydrogenase	ugd	1.2.1.22	K00012	WP_182334670.1	WHL17557.1	WP_056932195.1	WP_025876827.1	WP_282280551.1	WP_014037760.1	WP_088026512.1	WP_101765771.1	WP_049443188.1	BBO52291.1	WP_032127659.1	LOCUS_37630	WP_005410257.1	LOCUS_26970	WP_164088844.1	WP_005410257.1	UXB14654.1	UXB22888.1	UXB26796.1	WP_005410257.1	WP_062166160.1	WP_038687605.1	WP_249832762.1	WP_136003372.1	WP_068852950.1	WP_005410257.1	ALA87160.1	WP_033833948.1	WP_005410257.1	WP_123958815.1	WP_267257703.1	WP_005410257.1	WP_049464354.1
	phosphoglucomutase	pgm	5.4.2.2	K01835	WP_182335884.1	WHL19058.1	WP_056932734.1	WP_218788455.1	WP_282280743.1	WP_014035701.1	WP_088023570.1	WP_049443448.1	WP_188487327.1	BBO49962.1	WP_182267099.1	LOCUS_08010	WP_049459890.1	LOCUS_03240	WP_164089551.1	WP_049449538.1	UXB16354.1	UXB24482.1	UXB28519.1	WP_005407764.1	WP_062167391.1	WP_038690971.1	WP_249833614.1	WP_153165409.1	WP_068848702.1	WP_005407764.1	ALA85003.1	WP_033834999.1	WP_164173009.1	WP_123958140.1	WP_267257593.1	WP_005407764.1	WP_053505724.1
	phosphomannomutase	manB	5.4.2.8	K01840	WP_182336130.1	WHL19374.1	WP_182212540.1	WP_025878482.1	WP_032976365.1	WP_014035903.1	WP_088024053.1	WP_101764917.1	WP_188487662.1	BBO50195.1	WP_182267235.1	LOCUS_10650	WP_012479089.1	LOCUS_05370	WP_164090135.1	WP_088436271.1	UXB16575.1	UXB24697.1	UXB28738.1	WP_164225687.1	WP_062169465.1	WP_038690616.1	WP_068849084.1	WP_017354699.1	WP_068849084.1	WP_012479089.1	ALA85216.1	WP_033835478.1	WP_165711256.1	WP_088436271.1	WP_012479089.1	WP_161770825.1	WP_065179128.1
	bifunctional UDP-N-acetylglucosamine pyrophosphorylase / glucosamine-1-phosphate N-acetyltransferase	glmU	2.7.7.23	K04042	WP_182336061.1	WHL19291.1	WP_054662002.1	WP_059065199.1	WP_032976569.1	WP_014038564.1	WP_088027278.1	WP_101766118.1	WP_188486115.1	BBO53185.1	WP_182266733.1	LOCUS_49510	WP_012481318.1	LOCUS_36220	WP_097049638.1	WP_088435774.1	UXB15554.1	UXB23735.1	UXB27703.1	WP_111172865.1	WP_062167005.1	WP_038686103.1	WP_095363003.1	WP_017354875.1	WP_068854095.1	WP_012481318.1	ALA87986.1	WP_033834982.1	WP_005411125.1	WP_123959054.1	WP_012481318.1	WP_133050301.1	WP_049466599.1
	N-acetyl-D-muramate 6-phosphate phosphatase	mupP	3.1.3.105	K22292	WP_182334239.1	WHL20588.1	WP_056932614.1			WP_014037871.1	WP_088026600.1	WP_014037871.1	WP_188485393.1	BBO52415.1	WP_032130245.1		WP_100438763.1	LOCUS_28200	WP_106468672.1	WP_005410378.1	UXB14771.1	UXB23008.1	UXB26916.1	WP_005410378.1	WP_062166314.1	WP_244880191.1	WP_249832817.1	WP_153165230.1	WP_099047405.1	WP_005414020.1	ALA87278.1	WP_005410378.1	WP_165710711.1	WP_049451659.1	WP_062607450.1	WP_005414020.1	WP_150828102.1
synthesis of cell envelope polysaccharides
peptidoglycan	UDP-N-acetylglucosamine 1-carboxyvinyltransferase	murA	2.5.1.7	K00790	WP_182336515.1	WHL19743.1	WP_054663796.1	WP_025874013.1	WP_025874013.1	WP_014036247.1	WP_088024898.1	WP_014036247.1	WP_014036247.1	BBO50632.1	WP_049462885.1	LOCUS_16470	WP_099484943.1	LOCUS_10470	WP_088024898.1	WP_099604701.1	UXB16982.1	UXB25083.1	UXB29187.1	WP_060380492.1	WP_062168718.1	WP_038689962.1	WP_068849822.1	WP_166472685.1	WP_068849822.1	WP_049459899.1	ALA85636.1	WP_005408397.1	WP_049459899.1	WP_123958281.1	WP_005412503.1	WP_005412503.1	WP_049466097.1
	UDP-N-acetylmuramate dehydrogenase	murB	1.3.1.98	K00075	WP_182334559.1	WHL17425.1	WP_056932796.1	WP_218789177.1	WP_100436187.1	WP_014036955.1	WP_088025768.1	WP_101766398.1	WP_188489274.1	BBO51450.1	WP_107431775.1	LOCUS_26370	WP_100438495.1	LOCUS_18070	WP_164089388.1	WP_005409364.1	UXB17707.1	UXB25842.1	UXB29964.1	WP_049459957.1	WP_156455833.1	WP_038688727.1	WP_093534443.1	WP_166472903.1	WP_068851367.1	WP_076739012.1	ALA86382.1	WP_033833281.1	WP_076739012.1	WP_005409364.1	WP_049459957.1	WP_005409364.1	WP_150826463.1
	UDP-N-acetylmuramate--L-alanine ligase	murC	6.3.2.8	K01924	WP_054667598.1	WHL18328.1	WP_054667598.1	WP_025876586.1	WP_025876586.1	WP_014035986.1	WP_012510048.1	WP_014035986.1	WP_188487772.1	BBO50290.1	WP_012510048.1	LOCUS_12070	WP_088431936.1	LOCUS_06310	WP_164090042.1	WP_005408080.1	UXB16680.1	UXB24791.1	UXB28842.1	WP_005408080.1	WP_062169282.1	WP_038690502.1	WP_093536085.1	WP_017355443.1	WP_068849234.1	WP_005408080.1	ALA85302.1	WP_019661073.1	WP_005408080.1	WP_005408080.1	WP_005408080.1	WP_005408080.1	WP_049468223.1
	UDP-N-acetylmuramoyl-L-alanyl-D-glutamate--2,6-diaminopimelate ligase	murE	6.3.2.13	K01928	WP_182335278.1	WHL18332.1	WP_182212711.1	WP_025876596.1	WP_282280492.1	WP_014035982.1	WP_088024279.1	WP_101764933.1	WP_188487768.1	BBO50285.1	WP_100437881.1	LOCUS_12020	WP_099480034.1	LOCUS_06260	WP_164090038.1	WP_049451413.1	UXB16675.1	UXB24786.1	UXB28837.1	WP_065183601.1	WP_231732392.1	WP_038690507.1	WP_093536093.1	WP_166472615.1	WP_068849225.1	WP_049397423.1	ALA85297.1	WP_033834433.1	WP_065183601.1	WP_049451413.1	WP_062607811.1	WP_111150662.1	WP_053505689.1
	UDP-N-acetylmuramoylalanine--D-glutamate ligase	murD	6.3.2.9	K01925	WP_182333721.1	WHL19813.1	WP_182212511.1	WP_218788852.1	QIF44_RS09040	WP_014036290.1	WP_088024972.1	WP_101765074.1	WP_188488222.1	BBO50681.1	WP_182267389.1	LOCUS_17190	WP_043034177.1	LOCUS_10990	WP_164089292.1	WP_149500776.1	UXB17038.1	UXB25145.1	UXB29238.1	WP_043034177.1	WP_062168599.1	WP_038689877.1	WP_210131752.1	WP_166472709.1	WP_068849937.1	WP_060380829.1	ALA85684.1	WP_033835576.1	WP_049397517.1	WP_123958294.1	WP_062606660.1	WP_201861913.1	WP_270955061.1
	UDP-N-acetylmuramoyl-tripeptide--D-alanyl-D-alanine ligase	murF	6.3.2.10	K01929	WP_182335277.1	WHL18331.1	WP_054667602.1	WP_218788694.1	WP_032974908.1	WP_014035983.1	WP_088024281.1	WP_101764934.1	WP_188487769.1	BBO50286.1	WP_049399808.1	LOCUS_12030	WP_100438878.1	LOCUS_06270	WP_164090039.1	WP_049451414.1	UXB16676.1	UXB24787.1	UXB28838.1	WP_005408077.1	WP_062169290.1	WP_038690506.1	WP_249833764.1	WP_166472616.1	WP_068849227.1	WP_012479156.1	ALA85298.1	WP_005408077.1	WP_005408077.1	WP_123958220.1	WP_062607808.1	WP_005408077.1	WP_053462171.1
	D-alanine-D-alanine ligase	ddl	6.3.2.4	K01921	WP_182335556.1	WHL18653.1	WP_054668209.1	WP_059066018.1	WP_032974910.1	WP_014035987.1	WP_088024290.1	WP_049443147.1	WP_188487773.1	BBO50291.1	WP_182267268.1	LOCUS_06610	WP_049402364.1	LOCUS_06320	WP_164090043.1	WP_049402364.1	UXB16681.1	UXB24792.1	UXB28399.1	WP_111188855.1	WP_062169618.1	WP_038691200.1	WP_249833766.1	WP_136003675.1	WP_068849236.1	WP_049397425.1	ALA85303.1	WP_033834436.1	WP_087802810.1	WP_123958221.1	WP_049400587.1	WP_111196748.1	WP_270952123.1
	Phospho-N-acetylmuramoyl-pentapeptide-transferase	mraY	2.7.8.13	K01000	WP_054667601.1	WHL18330.1	WP_054667601.1	WP_025876592.1	WP_025876592.1	WP_010481929.1	WP_010481929.1	WP_010481929.1	WP_010481929.1	BBO50287.1	WP_010481929.1	LOCUS_12040	WP_004154219.1	LOCUS_06280	WP_010481929.1	WP_004154219.1	UXB16677.1	UXB24788.1	UXB28839.1	WP_004154219.1	WP_062169288.1	WP_038690505.1	WP_068849228.1	WP_017355440.1	WP_068849228.1	WP_010481929.1	ALA85299.1	WP_033834434.1	WP_004154219.1	WP_004154219.1	WP_004154219.1	WP_004154219.1	WP_033834434.1
	UDP-N-acetylglucosamine-N-acetylmuramylpentapeptide N-acetylglucosamine transferase	murG	2.4.1.227	K02563	WP_182335275.1	WHL20653.1	WP_232522671.1	WP_032974909.1	WP_032974909.1	WP_014035985.1	WP_088024287.1	WP_049443146.1	WP_188487771.1	BBO50289.1	WP_182267267.1	LOCUS_12060	WP_005412247.1	LOCUS_06300	WP_164090041.1	WP_088436074.1	UXB16679.1	UXB24790.1	UXB28841.1	WP_111188856.1	WP_062169284.1	WP_038690503.1	WP_210132014.1	WP_017355442.1	WP_068849232.1	WP_012479157.1	ALA85301.1	WP_033834435.1	WP_005408079.1	WP_005412247.1	WP_005412247.1	WP_005412247.1	WP_064237667.1
	monofunctional biosynthetic peptidoglycan transglycosylase	mtgA	2.4.1.-	K03814	WP_182337035.1	WHL20637.1	WP_056931299.1	WP_025877813.1	WP_025877813.1	WP_014038160.1	WP_088026826.1	WP_014038160.1	WP_188485616.1	BBO52729.1	WP_032130069.1	LOCUS_43380	WP_049395372.1	LOCUS_31360	WP_164090364.1	WP_149501287.1	UXB15056.1	UXB23300.1	UXB27218.1	WP_005410686.1	WP_065868041.1	WP_038686838.1	WP_068853696.1	WP_166473342.1	WP_068853696.1	WP_005410686.1	ALA87562.1	WP_005410686.1	WP_005410686.1	WP_005410686.1	WP_062607958.1	WP_005410686.1	WP_049469305.1
	penicillin-binding protein 1A	mrcA	2.4.1.129	K05366	WP_182335143.1	WHL18168.1	WP_056931183.1	WP_099785260.1	WP_223487022.1	WP_232289729.1	WP_232460671.1	WP_233490877.1	WP_223224589.1	BBO52914.1	WP_223276990.1	LOCUS_46070	WP_224119428.1	LOCUS_33530	WP_234500221.1	WP_224119428.1	UXB15307.1	UXB23478.1	UXB30332.1	WP_224119428.1	WP_062166778.1	WP_244880227.1	WP_237334368.1	WP_153164717.1	WP_237334368.1	WP_099562528.1	ALA87736.1	WP_033834939.1	WP_099472645.1	WP_224119428.1	WP_062605736.1	WP_201861702.1	WP_053461282.1
	D-alanyl-D-alanine carboxypeptidase	dacA/dacC/dacD	3.4.16.4	K07258	WP_182336186.1	WHL19423.1	WP_182212532.1	WP_032975369.1	WP_032975369.1	WP_014038515.1	WP_049447834.1	WP_101766093.1	WP_014038515.1	BBO53124.1	WP_032130313.1	LOCUS_48750	WP_049449942.1	LOCUS_35590	WP_106469143.1	WP_005411069.1	UXB15499.1	UXB23675.1	UXB27648.1	WP_005411069.1	WP_062166924.1	WP_038686203.1	WP_249833130.1	WP_017354319.1	WP_068854043.1	WP_099562490.1	ALA87928.1	WP_005411069.1	WP_165711003.1	WP_005411069.1	WP_062605530.1	WP_099527897.1	WP_074726183.1
	penicillin-binding protein 2	mrdA	3.4.16.4	K05515	WP_182336186.1	WHL19419.1	WP_182212533.1	WP_025877249.1	WP_032976538.1	WP_014038520.1	WP_088027191.1	WP_101766095.1	WP_188486047.1	BBO53129.1	WP_182266716.1	LOCUS_48830	WP_005414510.1	LOCUS_35650	WP_164090685.1	WP_005414510.1	UXB15504.1	UXB23682.1	UXB27653.1	WP_005414510.1	WP_062166928.1	WP_038686194.1	WP_093533961.1	WP_153164789.1	WP_068854047.1	WP_099562487.1	ALA87934.1	WP_033834552.1	WP_049461447.1	WP_005414510.1	WP_062605613.1	WP_114618225.1	WP_270953686.1
lipopolysaccharide	3-deoxy-8-phosphooctulonate synthase	kdsA	2.5.1.55	K01627	WP_182334140.1	WHL20198.1	WP_056932416.1	WP_012510652.1	WP_012510652.1	WP_014036736.1	WP_014036736.1	WP_014036736.1	WP_014036736.1	BBO51171.1	WP_014036736.1	LOCUS_22830	WP_005408999.1	LOCUS_15410	WP_014036736.1	WP_005408999.1	UXB17468.1	UXB25562.1	UXB29711.1	WP_005408999.1	WP_057630641.1	WP_038688691.1	WP_249834124.1	WP_026071017.1	WP_068851383.1	WP_005408999.1	ALA86128.1	WP_012510652.1	WP_003821131.1	WP_005408999.1	WP_005408999.1	WP_005408999.1	WP_053463431.1
	3-deoxy-D-manno-octulosonate cytidylyltransferase	kdsB	2.7.7.38	K00979	WP_182334204.1	WHL20263.1	WP_056930782.1	WP_025875212.1	WP_025875212.1	WP_014036623.1	WP_088025557.1	WP_101765236.1	WP_188488779.1	BBO51121.1	WP_032128906.1	LOCUS_22250	WP_100438052.1	LOCUS_14900	WP_164089518.1	WP_149500900.1	UXB17427.1	UXB25515.1	UXB29650.1	WP_043034363.1	WP_062168114.1	WP_038689234.1	WP_095364026.1	WP_017357523.1	WP_068850752.1	WP_062607579.1	ALA86080.1	WP_033833870.1	WP_165710332.1	WP_049451354.1	WP_062607579.1	WP_062607579.1	WP_270954839.1
	arabinose-5-phosphate isomerase	kdsD	5.3.1.13	K06041	WP_182336513.1	WHL19741.1	WP_056931861.1	WP_025874015.1	WP_025874015.1	WP_014036246.1	WP_088024896.1	WP_049442962.1	WP_049434447.1	BBO50630.1	WP_032130370.1	LOCUS_16450	WP_100437968.1	LOCUS_10450	WP_100437453.1	WP_033835544.1	UXB16980.1	UXB25081.1	UXB29185.1	WP_012479347.1	WP_062168719.1	WP_038689966.1	WP_068849816.1	WP_017356227.1	WP_068849816.1	WP_049459900.1	ALA85634.1	WP_033835544.1	WP_012479347.1	WP_012479347.1	WP_012479347.1	WP_201861898.1	WP_049466095.1
	3-deoxy-D-manno-octulosonate 8-phosphate phosphatase	kdsC	3.1.3.45	K03270	WP_054663788.1	WHL19740.1	WP_054663788.1	WP_033830524.1	WP_032977529.1	WP_014036245.1	WP_088024894.1	WP_014036245.1	WP_049415164.1	BBO50629.1	WP_049398160.1	LOCUS_16430	WP_005408394.1	LOCUS_10440	WP_106467278.1	WP_099604700.1	UXB16979.1	UXB25080.1	UXB29184.1	WP_005408394.1	WP_062168721.1	WP_038689968.1	WP_214900630.1	WP_017356226.1	WP_068849813.1	WP_012479346.1	ALA85633.1	WP_005408394.1	WP_012479346.1	WP_005408394.1	WP_005408394.1	WP_012479346.1	WP_049398160.1
	UDP-N-acetylglucosamine acyltransferase	lpxA	2.3.1.129	K00677	WP_182334835.1	WHL17850.1	WP_054666839.1	WP_025877677.1	WP_025877677.1	WP_014036498.1	WP_088025398.1	WP_014036498.1	WP_188488581.1	BBO50973.1	WP_032128327.1	LOCUS_20430	WP_005412736.1	LOCUS_13450	WP_088025398.1	WP_005412736.1	UXB17286.1	UXB25376.1	UXB29513.1	WP_005412736.1	WP_062166472.1	WP_038689477.1	WP_068850457.1	WP_017355318.1	WP_068850457.1	WP_005412736.1	ALA85938.1	WP_005412736.1	WP_005412736.1	WP_005412736.1	WP_005412736.1	WP_005412736.1	WP_057493530.1
	UDP-3-O-[3-hydroxymyristoyl] N-acetylglucosamine deacetylase	lpxC	3.5.1.108	K02535	WP_182335273.1	WHL18324.1	WP_056932310.1	WP_025876575.1	WP_025876575.1	WP_008267619.1	WP_049448929.1	WP_008267619.1	WP_008267619.1	BBO50295.1	WP_005408085.1	LOCUS_12130	WP_005408085.1	LOCUS_06360	WP_164090045.1	WP_005408085.1	UXB16685.1	UXB24796.1	UXB28847.1	WP_005408085.1	WP_062169278.1	WP_038690499.1	WP_093536079.1	WP_017355448.1	WP_068849244.1	WP_005408085.1	ALA85307.1	WP_005408085.1	WP_005408085.1	WP_005408085.1	WP_005408085.1	WP_005408085.1	WP_049468216.1
	UDP-3-O-[3-hydroxymyristoyl] glucosamine N-acyltransferase	lpxD	2.3.1.191	K02536	WP_182334834.1	WHL17848.1	WP_056931463.1	WP_025877673.1	WP_032975782.1	WP_014036500.1	WP_088025400.1	WP_101765188.1	WP_188488583.1	BBO50975.1	WP_010486339.1	LOCUS_20450	WP_111722906.1	LOCUS_13470	WP_164089203.1	WP_005408738.1	UXB17288.1	UXB25378.1	UXB29515.1	WP_005408738.1	WP_062166470.1	WP_038689472.1	WP_068850463.1	WP_017355316.1	WP_068850463.1	WP_099562770.1	ALA85940.1	WP_033834084.1	WP_005408738.1	WP_108270489.1	WP_049460090.1	WP_185695207.1	WP_053506636.1
	UDP-2,3-diacylglucosamine hydrolase	lpxH	3.6.1.54	K03269	WP_182336390.1	WHL19658.1	WP_054668601.1	WP_218788711.1	WP_025877846.1	WP_014036008.1	WP_088024349.1	WP_014036008.1	WP_188487796.1	BBO50321.1	WP_032129692.1	LOCUS_14530	WP_049459459.1	LOCUS_06570	WP_164090301.1	WP_043035375.1	UXB16703.1	UXB24814.1	UXB28870.1	WP_049459459.1	WP_062169218.1	WP_038692461.1	WP_249833812.1	WP_136003698.1	WP_068849548.1	WP_049397444.1	ALA85328.1	WP_033834453.1	WP_060380202.1	WP_043035375.1	WP_012479257.1	WP_024957296.1	WP_049468174.1
	lipid-A-disaccharide synthase	lpxB	2.4.1.182	K00748	WP_232528698.1	WHL20631.1	WP_225546754.1	WP_223482669.1	WP_223482669.1	WP_232289716.1	WP_088028287.1	WP_134967132.1	WP_223224575.1	BBO50972.1	WP_100437555.1	LOCUS_20410	WP_043034888.1	LOCUS_13440	WP_106469644.1	WP_043034888.1	UXB18025.1	UXB26142.1	UXB30269.1	WP_043034888.1	WP_062166473.1	WP_038689478.1	WP_068850454.1	G9274_RS06170	WP_068850454.1	WP_043034888.1	ALA85937.1	WP_043034888.1	WP_043034888.1	WP_043034888.1	WP_043034888.1	WP_043034888.1	WP_270955137.1
	tetraacyldisaccharide 4'-kinase	lpxK	2.7.1.130	K00912	WP_182334203.1	WHL20262.1	WP_056930783.1	WP_218789056.1	WP_032975722.1	WP_014036622.1	WP_088025556.1	WP_014036622.1	WP_188488777.1	BBO51120.1	WP_032128905.1	LOCUS_22240	WP_060380511.1	LOCUS_14890	WP_164089519.1	WP_005408875.1	UXB17426.1	UXB25514.1	UXB29649.1	WP_005412821.1	WP_062168116.1	WP_038689235.1	WP_093534058.1	WP_166472823.1	WP_068850749.1	WP_049397614.	ALA86079.1	WP_005412821.1	WP_005412821.1	WP_049451353.1	WP_005408875.1	WP_049397614.1	WP_270954838.1
	3-deoxy-D-manno-octulosonic-acid transferase	kdtA/waaA	2.4.99.12	K02527	WP_182336289.1	WHL19509.1	WP_056931982.1	WP_154881034.1	WP_025874134.1	WP_014038419.1	WP_088027050.1	WP_049442913.1	WP_188485909.1	BBO53018.1	WP_049398381.1	LOCUS_47380	WP_005414416.1	LOCUS_34540	WP_234500102.1	WP_049403581.1	UXB15402.1	UXB23580.1	UXB27548.1	WP_005414416.1	WP_062166844.1	WP_038686372.1	WP_249833071.1	WP_166473421.1	WP_068853948.1	WP_005414416.1	ALA87833.1	WP_033835644.1	WP_005414416.1	WP_049403581.1	WP_005414416.1	WP_138969849.1	WP_049469960.1
	Kdo2-lipid IVA lauroyltransferase/acyltransferase	lpxL/htrB	2.3.1.241	K02517	WP_182336288.1	WHL19508.1	WP_056931983.1	WP_025874133.1	WP_025874133.1	WP_014038420.1	WP_088027051.1	WP_049442912.1	WP_188486218.1	BBO53019.1	WP_049398382.1	LOCUS_47400	WP_005410964.1	LOCUS_34550	WP_049444013.1	WP_005410964.1	UXB15403.1	UXB23785.1	UXB27549.1	WP_005410964.1	WP_062166845.1	WP_038686370.1	WP_249833072.1	WP_017355402.1	WP_068853949.1	WP_005410964.1	ALA87834.1	WP_033835645.1	WP_005410964.1	WP_005410964.1	WP_005410964.1	WP_005410964.1	WP_049469961.1
polysaccharide-associated transport systems
lipopolysacchraride export	lipopolysaccharide export LptBFGC system, permease protein LptF	lptF		K07091	WP_182335314.1	WHL18375.1	WP_054667653.1	WP_218788629.1	WP_032977254.1	WP_014035922.1	WP_012510006.1	WP_014035922.1	WP_188487683.1	BBO50224.1	WP_182267246.1	LOCUS_10970	WP_005408014.1	LOCUS_05570	WP_164090603.1	WP_012479104.1	UXB16601.1	UXB24717.1	UXB28769.1	WP_012479104.1	WP_062169425.1	WP_038690580.1	WP_068849134.1	WP_017356287.1	WP_068849134.1	WP_005408014.1	ALA85235.1	WP_005408014.1	WP_012479104.1	WP_005408014.1	WP_005408014.1	WP_180855890.1	WP_049465119.1
	lipopolysaccharide export LptBFGC system, permease protein LptG	lptG		K11720	WP_182335313.1	WHL18374.1	WP_056931140.1	WP_025879356.1	WP_025879356.1	WP_014035923.1	WP_004142518.1	WP_049443098.1	WP_188487685.1	BBO50225.1	WP_032128009.1	LOCUS_10990	WP_005408015.1	LOCUS_05580	WP_106467016.1	WP_005408015.1	UXB16602.1	UXB24718.1	UXB28770.1	WP_005408015.1	WP_062169424.1	WP_038690578.1	WP_249833740.1	WP_017356286.1	WP_068849135.1	WP_005408015.1	ALA85236.1	WP_033834372.1	WP_005408015.1	WP_005408015.1	WP_005408015.1	WP_138970079.1	WP_074725545.1
	ABC-type lipopolysaccharide export system, ATPase component LptB	lptB	3.6.3.-	K06861	WP_182336507.1	WHL19737.1	WP_056931862.1	WP_025874019.1	WP_025874019.1	WP_005415558.1	WP_088024890.1	WP_005415558.1	WP_005415558.1	BBO50625.1	WP_049400688.1	LOCUS_16400	WP_005408391.1	LOCUS_10410	WP_106467275.1	WP_005408391.1	UXB16976.1	UXB25077.1	UXB29181.1	WP_005408391.1	WP_062168727.1	WP_038689973.1	WP_068849805.1	WP_017356223.1	WP_068849805.1	WP_005408391.1	ALA85630.1	WP_005408391.1	WP_005408391.1	WP_005408391.1	WP_005408391.1	WP_005408391.1	WP_049466089.1
	ABC-type polysaccharide/polyol phosphate export systems, permease component	lptA		K09774	WP_182336509.1	WHL19738.1	WP_152985020.1	WP_088099848.1	WP_025874018.1	WP_014036243.1	WP_088024891.1	WP_075675157.1	WP_188488157.1	BBO50626.1	WP_032130194.1	LOCUS_16410	WP_005408392.1	LOCUS_10420	WP_164088985.1	WP_005408392.1	UXB16977.1	UXB25078.1	UXB29182.1	WP_005408392.1	WP_156455852.1	WP_038689971.1	WP_210131804.1	WP_017356224.1	WP_068849808.1	WP_005408392.1	ALA85631.1	WP_104920623.1	WP_005408392.1	WP_005408392.1	WP_005408392.1	WP_005408392.1	WP_182067546.1
	LPS assembly outer membrane protein LptD (organic solvent tolerance protein OstA	lptD		K04744	WP_182335231.1	WHL18276.1	WP_056932937.1	WP_080278345.1	WP_282280401.1	WP_198283178.1	WP_088028243.1	WP_168356108.1	WP_188487850.1	BBO50363.1	WP_080355245.1	LOCUS_12820	WP_077684474.1	LOCUS_06940	WP_164090560.1	WP_149500730.1	UXB16734.1	UXB24846.1	UXB28907.1	WP_080052387.1	WP_062171749.1	WP_038690417.1	WP_249833779.1	WP_017356471.1	WP_068849336.1	WP_080052387.1	ALA85361.1	WP_080240921.1	WP_165710199.1	WP_088436781.1	WP_080052387.1	WP_080334831.1	WP_080355593.1
purine and pyrimidine metabolism
purine metabolism	ribonucleoside-diphosphate reductase class II	nrdA/ nrdE	1.17.4.1	K00525	WP_054667936.1	WHL18545.1	WP_054667936.1	WP_256994056.1	WP_282280775.1	WP_014037498.1	WP_088026250.1	WP_101765633.1	WP_188485080.1	BBO52019.1	WP_071229075.1	LOCUS_33920	WP_100438601.1	LOCUS_24210		WP_149501169.1	UXB14421.1	UXB22590.1	UXB26540.1	WP_043035265.1	WP_231732517.1	WP_081797209.1	WP_068848405.1	WP_166473053.1	WP_068848405.1	WP_076740121.1	ALA86922.1	WP_033833204.1	WP_165710526.1	WP_123958668.1	WP_062606215.1	WP_057500464.1	WP_223224796.1
	phosphoribosylamine--glycine ligase	purD	6.3.4.13	K01945	WP_182335364.1	WHL18450.1	WP_056932799.1	WP_218788078.1	WP_032976434.1	WP_014038699.1	WP_088027534.1	WP_049446501.1	WP_188486335.1	BBO53341.1	WP_182266798.1	LOCUS_51560	WP_099473490.1	LOCUS_37710	WP_106469311.1	WP_005414660.1	UXB15672.1	UXB23857.1	UXB27854.1	WP_099473490.1	WP_062169708.1	WP_038685840.1	WP_249833216.1	WP_136004565.1	WP_068854231.1	WP_062605523.1	ALA88121.1	WP_033834067.1	WP_099527360.1	WP_123959117.1	WP_062605523.1	WP_201863919.1	WP_270953394.1
	phosphoribosylaminoimidazolecarboxamide formyltransferase/IMP cyclohydrolase	purH	2.1.2.3	K00602	WP_182335361.1	WHL18447.1	WP_182212699.1	WP_025878616.1	WP_025878616.1	WP_014038697.1	WP_088027532.1	WP_049446506.1	WP_188486331.1	BBO53338.1	WP_164080326.1	LOCUS_51530	WP_005411265.1	LOCUS_37680	WP_106469310.1	WP_058978831.1	UXB15671.1	UXB23856.1	UXB27853.1	WP_099473486.1	WP_062169702.1	WP_038685843.1	WP_249833215.1	WP_166473512.1	WP_068854229.1	WP_043034540.1	ALA88119.1	WP_033834066.1	WP_005411265.1	WP_012481416.1	WP_043034540.1	WP_005414659.1	WP_057495068.1
	DNA polymerase III, delta subunit	holA/ holB	2.7.7.7	K02340	WP_182334781.1	WHL17723.1	WP_182212803.1	WP_059064761.1	WP_032975058.1	WP_014038031.1	WP_088026709.1	WP_049447154.1	WP_074724956.1	BBO52585.1	WP_032128985.1	LOCUS_41340	WP_005410538.1	LOCUS_29890	WP_106468769.1	WP_043034740.1	UXB14922.1	UXB23165.1	UXB27071.1	WP_076739797.1	WP_062168261.1	WP_038687100.1	WP_093533420.1	WP_136003152.1	WP_068853548.1	WP_005410538.1	ALA87429.1	WP_033835324.1	WP_165710762.1	WP_043034740.1	WP_012480930.1	WP_012480930.1	WP_057494618.1
	ribose-phosphate pyrophosphokinase	prsA	2.7.6.1	K00948	WP_182335401.1	WHL19547.1	WP_056931954.1	WP_025879147.1	WP_025879147.1	WP_005415400.1	WP_005415400.1	WP_005415400.1	WP_005415400.1	BBO50417.1	WP_005415400.1	LOCUS_13490	WP_005415400.1	LOCUS_07480	WP_005415400.1	WP_005415400.1	UXB18006.1	UXB26127.1	UXB30250.1	WP_005415400.1	WP_017355176.1	WP_038692467.1	WP_038692467.1	WP_026070818.1	WP_038692467.1	WP_005415400.1	ALA88536.1	WP_005415400.1	WP_005415400.1	WP_005415400.1	WP_005415400.1	WP_005415400.1	WP_005415400.1
	phosphoribosylaminoimidazole-succinocarboxamide synthase	purC	6.3.2.6	K01923	WP_182335411.1	WHL18489.1	WP_056932821.1	WP_218788103.1	WP_282279465.1	WP_014038746.1	WP_198360817.1	WP_014038746.1	WP_029379835.1	BBO53404.1	WP_032127159.1	LOCUS_00460	WP_162292031.1	LOCUS_38400	WP_164089947.1	WP_005414703.1	UXB15733.1	UXB23915.1	UXB27911.1	WP_005414703.1	WP_057626444.1	WP_038691715.1	WP_249833250.1	WP_026070523.1	WP_068854848.1	WP_043034284.1	ALA88180.1	WP_005414703.1	WP_043034284.1	WP_005414703.1	WP_043034284.1	WP_043034284.1	WP_049468023.1
	DNA polymerase III, beta subunit	dnaN	2.7.7.7	K02338	WP_054661226.1	WHL18882.1	WP_054661226.1	WP_005411731.1	WP_005411731.1	WP_005411731.1	WP_005411731.1	WP_005411731.1	WP_188486881.1	BBO49671.1	WP_005411731.1	LOCUS_04480	WP_005411731.1	LOCUS_00020	WP_005411731.1	WP_005411731.1	UXB16080.1	UXB24210.1	UXB28239.1	WP_005411731.1	WP_062170855.1	WP_019184048.1	WP_068848019.1	WP_019184048.1	WP_068848019.1	WP_005411731.1	ALA84736.1	WP_005411731.1	WP_005411731.1	WP_005411731.1	WP_005411731.1	WP_005411731.1	WP_005411731.1
	DNA polymerase III subunit alpha	dnaE	2.7.7.7	K02337	WP_182334838.1	WHL17851.1	WP_056931460.1	WP_218789014.1	WP_032975780.1	WP_014036495.1	WP_088025394.1	WP_014036495.1	WP_188488575.1	BBO50970.1	WP_182267501.1	LOCUS_20380	WP_005412734.1	LOCUS_13420	WP_164089206.1	WP_049448274.1	UXB17284.1	UXB25374.1	UXB29511.1	WP_005412734.1	WP_062166477.1	WP_038689481.1	WP_249833993.1	WP_166472785.1	WP_068850448.1	WP_076739134.1	ALA85935.1	WP_033834082.1	WP_114618490.1	WP_005412734.1	WP_043034852.1	WP_043034852.1	WP_270955133.1
	DNA polymerase III subunit epsilon	dnaQ	2.7.7.7	K02342	WP_182336420.1	WHL19680.1	WP_056931906.1	WP_100437082.1	WP_025878062.1	WP_014036152.1	WP_088028033.1	WP_006402525.1	WP_188486752.1	BBO53637.1	WP_032130518.1	LOCUS_03340	WP_005411640.1	LOCUS_41360	WP_164089677.1	WP_108270508.1	UXB15988.1	UXB24122.1	UXB28149.1	WP_005411640.1	WP_062168922.1	WP_038690132.1	WP_068849589.1	WP_136005587.1	WP_068849589.1	WP_005411640.1	ALA88413.1	WP_014648871.1	WP_005411640.1	WP_062605322.1	WP_005408276.1	WP_005411640.1	WP_049466387.1
	DNA polymerase III subunit gamma/tau	dnaX	2.7.7.7	K02343	WP_182336430.1	WHL19685.1	WP_054663631.1	WP_218789449.1	WP_282280764.1	WP_042358557.1	WP_088024724.1	WP_101765026.1	WP_188488061.1	BBO50550.1	WP_125894625.1	LOCUS_15160	WP_049397088.1	LOCUS_09360	WP_164089095.1	WP_049451114.1	UXB16911.1	UXB26129.1	UXB29081.1	WP_049397088.1	WP_062168801.1	WP_038690112.1	WP_249833821.1	WP_166472656.1	WP_068849609.1	WP_076739520.1	ALA88539.1	WP_033835199.1	WP_049397088.1	WP_049451114.1	WP_062607775.1	WP_201861856.1	WP_064239614.1
	guanylate kinase	gmk	2.7.4.8	K00942	WP_182335148.1	WHL18177.1	WP_056931179.1	WP_218787930.1	WP_032976987.1	WP_014038334.1	WP_014038334.1	WP_014038334.1	WP_014038334.1	BBO52931.1	WP_182266636.1	LOCUS_46330	WP_005410878.1	LOCUS_33700	WP_014038334.1	WP_005414359.1	UXB15324.1	UXB23495.1	UXB27467.1	WP_099562527.1	WP_062166789.1	WP_051598735.1	WP_093533650.1	WP_153164720.1	WP_068853885.1	WP_099562527.1	ALA87752.1	WP_032956072.1	WP_005414359.1	WP_005414359.1	WP_049396152.1	WP_005410878.1	WP_049465727.1
	DNA-directed RNA polymerase subunit beta	rpoB	2.7.7.6	K03043	WP_056932020.1	WHL19561.1	WP_056932020.1	WP_025879346.1	WP_025879346.1	WP_014036099.1	WP_088024541.1	WP_101764973.1	WP_188487947.1	BBO50440.1	WP_049401089.1	LOCUS_13680	WP_005408205.1	LOCUS_07630	WP_234500150.1	WP_005408205.1	UXB16797.1	UXB24907.1	UXB28974.1	WP_005408205.1	WP_062171715.1	WP_038690305.1	WP_249833795.1	WP_017356006.1	WP_068849446.1	WP_005408205.1	ALA85424.1	WP_005408205.1	WP_005408205.1	WP_005408205.1	WP_005408205.1	WP_005408205.1	WP_019662235.1
	DNA-directed RNA polymerase subunit beta'	rpoC	2.7.7.6	K03046	WP_054663294.1	WHL19562.1	WP_054663294.1	WP_025879345.1	WP_025879345.1	WP_014036100.1	WP_088024544.1	WP_101764974.1	WP_188487949.1	BBO50441.1	WP_182267313.1	LOCUS_13710	WP_005412340.1	LOCUS_07640	WP_106467153.1	WP_005412340.1	UXB16798.1	UXB24908.1	UXB28975.1	WP_274850070.1	WP_062169044.1	WP_038690303.1	WP_093534578.1	WP_017356007.1	WP_068849448.1	WP_005412340.1	ALA85425.1	WP_033835427.1	WP_099497494.1	WP_005412340.1	WP_005412340.1	WP_099497494.1	WP_049470850.1
	DNA-directed RNA polymerase subunit alpha	rpoA	2.7.7.6	K03040	WP_054663357.1	WHL19613.1	WP_054663357.1	WP_025879320.1	WP_025879320.1	WP_005408216.1	WP_010483975.1	WP_005408216.1	WP_005408216.1	BBO50471.1	WP_010483975.1	LOCUS_14060	WP_224119347.1	LOCUS_07940	WP_010483975.1	WP_005408216.1	UXB16827.1	UXB24937.1	UXB29004.1	WP_005408216.1	WP_062169013.1	WP_038690260.1	WP_068849481.1	WP_017355429.1	WP_068849481.1	WP_005408216.1	ALA85455.1	WP_005408216.1	WP_005408216.1	WP_005408216.1	WP_005408216.1	WP_005408216.1	WP_005408216.1
	ADP-ribose pyrophosphatase (NTP pyrophosphohydrolases including oxidative damage repair enzymes)	nudF	3.6.1.13	K01515	WP_054663184.1	WHL19519.1	WP_054663184.1	WP_049463930.1	WP_025877960.1	WP_014036061.1	WP_088024475.1	WP_075675308.1	WP_126928727.1	BBO50388.1	WP_010481791.1		WP_005408165.1	LOCUS_07190	WP_010481791.1	WP_005408165.1	UXB16757.1	UXB24868.1	UXB28931.1	WP_062607743.1	WP_062169115.1	WP_038690377.1	WP_249833785.1	WP_136003742.1	WP_068849376.1	WP_005408165.1	ALA85383.1	WP_005408165.1	WP_005408165.1	WP_005408165.1	WP_062607743.1	WP_043033780.1	WP_049465743.1
	phosphoribosylformylglycinamidine synthase, single chain form	purL	6.3.5.3	K01952	WP_182335309.1	WHL18370.1	WP_056931144.1	WP_218788631.1	WP_282280454.1	WP_087944215.1	WP_088024127.1	WP_101764921.1	WP_223224528.1	BBO50230.1	WP_182267249.1	LOCUS_11050	WP_172476226.1	LOCUS_05630	WP_180843323.1	WP_237827074.1	UXB16607.1	UXB24723.1	UXB28777.1	WP_207785175.1	WP_062169414.1	WP_081797342.1	WP_249833747.1	WP_166472596.1	WP_068849151.1	WP_197572838.1	ALA85241.1	WP_172958433.1	WP_207785175.1	WP_172963515.1	WP_172711902.1	WP_201864121.1	WP_270954898.1
	adenylosuccinate lyase	purB	4.3.2.2	K01756	WP_182334679.1	WHL17568.1	WP_054666591.1	WP_218789135.1	WP_032976320.1	WP_014037770.1	WP_049422054.1	WP_049443184.1	WP_188485312.1	BBO52302.1	WP_049422054.1	LOCUS_37790	WP_049403132.1	LOCUS_27080	WP_164088849.1	WP_237826777.1	UXB14664.1	UXB22899.1	UXB26807.1	WP_012480782.1	WP_062166167.1	WP_038687585.1	WP_249832768.1	WP_166473194.1	WP_068852978.1	WP_012480782.1	ALA87170.1	WP_024958488.1	WP_165710658.1	WP_059034795.1	WP_012480782.1	WP_012480782.1	WP_074724862.1
	GTP diphosphokinase / guanosine-3',5'-bis(diphosphate) 3'-diphosphatase	spoT	2.7.6.5	K01139	WP_054667376.1	WHL18175.1	WP_054667376.1	WP_025874213.1	WP_025874213.1	WP_005418955.1	WP_010484045.1	WP_005418955.1	WP_005410876.1	BBO52929.1	WP_019661980.1	LOCUS_46310	WP_005410876.1	LOCUS_33680	WP_019661980.1	WP_049432610.1	UXB15322.1	UXB23493.1	UXB27465.1	WP_005410876.1	WP_062166788.1	WP_038686491.1	WP_068853883.1	WP_017357260.1	WP_068853883.1	WP_005410876.1	ALA87750.1	WP_005410876.1	WP_005410876.1	WP_005410876.1	WP_005410876.1	WP_005410876.1	WP_005418955.1
	formyltetrahydrofolate-dependent phosphoribosylglycinamide formyltransferase	purN	2.1.2.2	K11175	WP_182335070.1	WHL18087.1	WP_182212768.1	WP_025874009.1	WP_025874009.1	WP_014036251.1	WP_088024902.1	WP_101765053.1	WP_188488165.1	BBO50636.1	WP_049398165.1	LOCUS_16510	WP_012479348.1	LOCUS_10510	WP_164089241.1	WP_033835545.1	UXB16986.1	UXB25087.1	UXB29191.1	WP_274850085.1	WP_062168710.1	WP_038689954.1	WP_249833865.1	WP_017356233.1	WP_068849833.1	WP_005412505.1	ALA85640.1	WP_033835545.1	WP_005412505.1	WP_033835545.1	WP_062606635.1	WP_005412505.1	WP_064237787.1
	5-(carboxyamino)imidazole ribonucleotide synthase	purK	6.3.4.18	K01589	WP_182334077.1	WHL20157.1	WP_056932282.1	WP_218789051.1	WP_032975702.1	WP_014036600.1	WP_088025539.1	WP_101765227.1	WP_188488746.1	BBO51092.1	WP_182267543.1	LOCUS_21860	WP_024956581.1	LOCUS_14620	WP_164089531.1	WP_149500899.1	UXB17399.1	UXB25488.1	UXB29623.1	WP_099474843.1	WP_062166372.1	WP_038689265.1	WP_249834036.1	WP_017354842.1	WP_068850699.1	WP_024956581.1	ALA86053.1	WP_033833859.1	WP_024956581.1	WP_049451342.1	WP_024956581.1	WP_005408849.1	WP_270954834.1
	5-(carboxyamino)imidazole ribonucleotide mutase	purE	5.4.99.18	K01588	WP_182334075.1	WHL20156.1	WP_054664635.1	WP_025875268.1	WP_025875268.1	WP_005412808.1	WP_079221357.1	WP_049446095.1	WP_005412808.1	BBO51091.1	WP_005412808.1	LOCUS_21850	WP_005412808.1	LOCUS_14610	WP_005412808.1	WP_005412808.1	UXB17398.1	UXB25487.1	UXB29622.1	WP_099484733.1	WP_057629361.1	WP_038689267.1	WP_068850697.1	WP_017354843.1	WP_068850697.1	WP_005412808.1	ALA86052.1	WP_005412808.1	WP_005412808.1	WP_005412808.1	WP_005412808.1	WP_005412808.1	WP_005412808.1
	inosine-5'-monophosphate dehydrogenase	guaB	1.1.1.205	K00088	WP_182334561.1	WHL17427.1	WP_054668697.1	WP_025874983.1	WP_282280202.1	WP_014036909.1	WP_005409308.1	WP_005409308.1	WP_075676539.1	BBO51388.1	WP_005409308.1	LOCUS_25690	WP_005409308.1	LOCUS_17610	WP_164089354.1	WP_005409308.1	UXB17666.1	UXB25795.1	UXB29915.1	WP_005409308.1	WP_062167911.1	WP_038692289.1	WP_068854633.1	WP_136003821.1	WP_068854633.1	WP_049483302.1	ALA88576.1	WP_005409308.1	WP_005416248.1	WP_005416248.1	WP_005409308.1	WP_005416248.1	WP_075676539.1
	GMP synthase (glutamine-hydrolyzing)	guaA	6.3.5.2	K01951	WP_182334560.1	WHL17426.1	WP_056931717.1	WP_218789143.1	WP_218789143.1	WP_005413109.1	WP_005413109.1	WP_005413109.1	WP_005413109.1	BBO51390.1	WP_054171531.1	LOCUS_25710	WP_100438419.1	LOCUS_17630	WP_014646866.1	WP_149500948.1	UXB17668.1	UXB25796.1	UXB29916.1	WP_014646866.1	WP_062167909.1	WP_038688768.1	WP_093534421.1	WP_017355616.1	WP_068851336.1	WP_076739215.1	ALA86341.1	WP_005409309.1	WP_111177195.	WP_014646866.1	WP_005413109.1	WP_111177195.1	WP_005413109.1
	5'-nucleotidase/ 3'-nucleotidase/ exopolyphosphatase	surE	3.1.3.5	K03787	WP_182334152.1	WHL20206.1	WP_054664760.1	WP_025878905.1	WP_032976510.1	WP_014036744.1	WP_010485979.1	WP_049445673.1	WP_100438995.1	BBO51179.1	WP_010485979.1	LOCUS_22910	WP_010485979.1	LOCUS_15500	WP_010485979.1	WP_149500909.1	UXB17477.1	UXB25571.1	UXB29720.1	WP_005409008.1	WP_062168052.1	WP_038689150.1	WP_068850853.1	WP_136006375.1	WP_068850853.1	WP_005409008.1	ALA86137.1	WP_010485979.1	WP_010485979.1	WP_010485979.1	WP_010485979.1	WP_005409008.1	WP_270954855.1
	adenylosuccinate synthetase	purA	6.3.4.4	K01939	WP_182334921.1	WHL17960.1	WP_056931330.1	WP_025877044.1	WP_025877044.1	WP_014038120.1	WP_006463282.1	WP_101765925.1	WP_075676916.1	BBO52683.1	WP_014038120.1	LOCUS_42690	WP_005410639.1	LOCUS_30910	WP_006463282.1	WP_005410639.1	UXB15012.1	UXB23257.1	UXB27170.1	WP_005410639.1	WP_057630794.1	WP_038686937.1	WP_068853655.1	WP_017354824.1	WP_068853655.1	WP_005410639.1	ALA87519.1	WP_005410639.1	WP_005410639.1	WP_005410639.1	WP_005410639.1	WP_005410639.1	WP_049468806.1
	nucleoside diphosphate kinase	ndk	2.7.4.6	K00940	WP_182334567.1	WHL17435.1	WP_054666262.1	WP_008265389.1	WP_008265389.1	WP_005409295.1	WP_008265389.1	WP_005409295.1	WP_008265389.1	BBO51375.1	WP_008265389.1	LOCUS_25540	WP_005409295.1	LOCUS_17480	WP_008265389.1	WP_005409295.1	UXB17656.1	UXB25785.1	UXB29902.1	WP_005409295.1	WP_057628193.1	WP_038688788.1	WP_068851305.1	WP_166472894.1	WP_068851305.1	WP_005409295.1	ALA86329.1	WP_005409295.1	WP_005409295.1	WP_005409295.1	WP_005409295.1	WP_005409295.1	WP_270952821.1
	adenylate kinase	adk	2.7.4.3	K00939	WP_182335174.1	WHL18212.1	WP_054667432.1	WP_025874177.1	WP_025874177.1	WP_014038375.1	WP_032128385.1	WP_014038375.1	WP_014038375.1	BBO52973.1	WP_032128385.1	LOCUS_46810	WP_005410920.1	LOCUS_34110	WP_032128385.1	WP_005410920.1	UXB15362.1	UXB23534.1	UXB27506.1	WP_012481184.1	WP_057627841.1	WP_038686440.1	WP_068853913.1	WP_136002959.1	WP_068853913.1	WP_005410920.1	ALA87793.1	WP_033835617.1	WP_005410920.1	WP_005410920.1	WP_005410920.1	WP_005410920.1	WP_005419045.1
	amidophosphoribosyltransferase	purF	2.4.2.14	K00764	WP_054663460.1	WHL19654.1	WP_054663460.1	WP_025878104.1	WP_025878104.1	WP_005408246.1	WP_010483938.1	P_005408246.1	WP_032129068.1	BBO50503.1	WP_032129068.1	LOCUS_14490	WP_005408246.1	LOCUS_08300	WP_164089135.1	WP_005408246.1	UXB16859.1	UXB24970.1	UXB29035.1	WP_005408246.1	WP_062168960.1	WP_038690198.1	WP_068849542.1	WP_017357086.1	WP_068849542.1	WP_005408246.1	ALA85488.1	WP_005408246.1	WP_005408246.1	WP_005408246.1	WP_005408246.1	WP_005408246.1	WP_270953939.1
	polyribonucleotide nucleotidyltransferase	pnp	2.7.7.8	K00962	WP_182334201.1	WHL20258.1	WP_056930786.1	WP_025876239.1	WP_025876239.1	WP_014037942.1	WP_088026641.1	WP_014037942.1	WP_188485454.1	BBO52487.1	WP_032128652.1	LOCUS_40140	WP_005410444.1	LOCUS_28960	WP_014037942.1	WP_237826802.1	UXB14834.1	UXB23074.1	UXB26983.1	WP_005410444.1	WP_062168126.1	WP_038687262.1	WP_068853377.1	WP_017355942.1	WP_068853377.1	WP_005410444.1	ALA87345.1	WP_033835143.1	WP_076739785.1	WP_005410444.1	WP_005410444.1	WP_005410444.1	WP_049469447.1
	phosphoribosylformylglycinamidine cyclo-ligase	purM	6.3.3.1	K01933	WP_182335068.1	WHL18084.1	WP_054668750.1	WP_032951578.1	WP_032951578.1	WP_014036255.1	WP_088024910.1	WP_049442955.1	WP_188488171.1	BBO50640.1	WP_049421530.1	LOCUS_16550	WP_043034199.1	LOCUS_10550	WP_164089247.1	WP_043034199.1	UXB16990.1	UXB25091.1	UXB29195.1	WP_033835549.1	WP_062171675.1	WP_038689948.1	WP_208856136.1	WP_017356236.1	WP_208856136.1	WP_033835549.1	ALA85644.1	WP_033835549.1	WP_033835549.1	WP_043034199.1	WP_033835549.1	WP_033835549.1	WP_049466113.1
	exopolyphosphatase / guanosine-5'-triphosphate,3'-diphosphate pyrophosphatase	ppx-gppA	3.6.1.11	K01524	WP_182336396.1	WHL19661.1	WP_054663473.1	WP_025878116.1	WP_025878116.1	WP_014036134.1	WP_010483920.1	WP_049446703.1	WP_188488004.1	BBO50513.1	WP_049421530.1	LOCUS_14610	WP_060380248.1	LOCUS_08390	WP_010483920.1	WP_005408255.1	UXB16868.1	UXB24979.1	UXB29044.1	WP_005408255.1	WP_062168950.1	WP_038690184.1	WP_095364536.1	WP_136005556.1	WP_068849555.1	WP_005408255.1	ALA85497.1	WP_005408255.1	WP_005408255.1	WP_005408255.1	WP_062607703.1	WP_005408255.1	WP_049468166.1
	XTP/dITP diphosphohydrolase	rdgB	3.6.1.66	K01519	WP_182335152.1	WHL18182.1	WP_056931176.1	WP_218787932.1	WP_032976984.1	WP_014038346.1	WP_087923519.1	WP_049446541.1	WP_188485796.1	BBO52943.1	WP_049461728.1	LOCUS_46440	WP_005410891.1	LOCUS_33810	WP_049446541.1	WP_005410891.1	UXB15335.1	UXB23506.1	UXB27478.1	WP_033834954.1	WP_062166793.1	WP_038686487.1	WP_249833043.1	WP_165699781.1	WP_068853889.1	WP_033834954.1	ALA87763.1	WP_033834954.1	WP_005410891.1	WP_005410891.1	WP_005410891.1	WP_012481163.1	WP_049464258.1
	hypoxanthine phosphoribosyltransferase	hprT	2.4.2.8	K00760	WP_054664375.1	WHL20064.1	WP_054664375.1	WP_025879180.1	WP_025879180.1	WP_014038078.1	WP_005410592.1	WP_014038078.1	WP_005410592.1	BBO52640.1	WP_005410592.1	LOCUS_42100	WP_005410592.1	LOCUS_30440	WP_005410592.1	WP_005410592.1	UXB14972.1	UXB23215.1	UXB27123.1	WP_005410592.1	WP_057626561.1	WP_038687008.1	WP_068853617.1	WP_017357286.1	WP_068853617.1	WP_005410592.1	ALA87479.1	WP_005410592.1	WP_005410592.1	WP_005410592.1	WP_005410592.1	WP_012480969.1	WP_005418223.1
pyrimidine metabolism	orotate phosphoribosyltransferase	pyrE	2.4.2.10	K00762	WP_054662592.1	WHL19065.1	WP_054662592.1	WP_080278303.1	WP_282279287.1	WP_010486876.1	WP_010486876.1	WP_010486876.1	WP_010486876.1	BBO49969.1	WP_010486876.1	LOCUS_08070	WP_005407772.1	LOCUS_03310	WP_005420471.1	WP_005407772.1	UXB16362.1	UXB24491.1	UXB28527.1	WP_005407772.1	WP_057629663.1	WP_038690961.1	WP_068848718.1	WP_017355710.1	WP_068848718.1	WP_005407772.1	ALA85010.1	WP_005407772.1	WP_005407772.1	WP_005407772.1	WP_005407772.1	WP_005407772.1	WP_049465919.1
	dihydroorotase	pyrC	3.5.2.3	K01465	WP_182334245.1	WHL20309.1	WP_054665043.1	WP_032978714.1	WP_032978714.1	WP_014037868.1	WP_088026597.1	WP_049442773.1	WP_188485390.1	BBO52412.1	WP_010486624.1	LOCUS_39220	WP_099490348.1	LOCUS_28170	WP_046988151.1	WP_012480835.1	UXB14768.1	UXB23005.1	UXB26913.1	WP_012480835.1	WP_062166311.1	WP_038687411.1	WP_093532455.1	WP_136003253.1	WP_068853230.1	WP_012480835.1	ALA87275.1	WP_012480835.1	WP_165710708.1	WP_049451665.1	WP_012480835.1	WP_012480835.1	WP_046988151.1
	carbamoyl-phosphate synthase, small subunit	carA	6.3.5.5	K01956	WP_182334510.1	WHL17370.1	WP_056930848.1	WP_088100895.1	WP_025874731.1	WP_042358678.1	WP_088025847.1	WP_042358678.1	WP_188489437.1	BBO51541.1	WP_182267743.1	LOCUS_27830	WP_005413213.1	LOCUS_19400	WP_094001949.1	WP_005413213.1	UXB17789.1	UXB25934.1	UXB30050.1	WP_005413213.1	WP_062167691.1	WP_038688572.1	WP_249834214.1	WP_017356342.1	WP_068851517.1	WP_005413213.1	ALA86474.1	WP_014646993.1	WP_062605879.1	WP_094001949.1	WP_062605879.1	WP_005413213.1	WP_049464327.1
	carbamoyl-phosphate synthase large subunit	carB	6.3.5.5	K01955	WP_054665992.1	WHL17369.1	WP_054665992.1	WP_032975484.1	WP_032975484.1	WP_014037057.1	WP_071229307.1	WP_049444856.1	WP_188489439.1	BBO51542.1	WP_182267744.1	LOCUS_27840	WP_005409482.1	LOCUS_19410	WP_234500195.1	WP_049448962.1	UXB17790.1	UXB25935.1	UXB30051.1	WP_274850203.1	WP_062167689.1	WP_038688570.1	WP_249834215.1	WP_017356340.1	WP_068851520.1	WP_049448962.1	ALA86475.1	WP_033833451.1	WP_165710421.1	WP_024958340.1	WP_049448962.1	WP_049448962.1	WP_057495103.1
	uridylate kinase	pyrH	2.7.4.22	K09903	WP_182334827.1	WHL17841.1	WP_054666822.1	WP_025877663.1	WP_025877663.1	WP_005415854.1	WP_010486325.1	WP_005415854.1	WP_005415854.1	BBO50982.1	WP_010486325.1	LOCUS_20550	WP_005408745.1	LOCUS_13550	WP_010486325.1	WP_005408745.1	UXB17295.1	UXB25385.1	UXB29522.1	WP_005408745.1	WP_062166465.1	WP_038689459.1	WP_068850483.1	WP_017355309.1	WP_068850483.1	WP_005408745.1	ALA85947.1	WP_005408745.1	WP_005408745.1	WP_005408745.1	WP_005408745.1	WP_005408745.1	WP_019659122.1
	CTP synthase	pyrG	6.3.4.2	K01937	WP_182334138.1	WHL20197.1	WP_054664741.1	WP_025878896.1	QIF44_RS02540	WP_014036735.1	WP_014036735.1	WP_049445684.1	WP_032130113.1	BBO51170.1	WP_032130113.1	LOCUS_22820	WP_005408998.1	LOCUS_15400	WP_164090570.1	WP_005408998.1	UXB17467.1	UXB25561.1	UXB29710.1	WP_005408998.1	WP_062168065.1	WP_038689163.1	WP_249834052.1	WP_017355625.1	WP_068850828.1	WP_005408998.1	ALA86127.1	WP_033834124.1	WP_005408998.1	WP_005408998.1	WP_005408998.1	WP_005408998.1	WP_053506902.1
	thymidylate synthase	thyA	2.1.1.45	K00560	WP_182335238.1	WHL18284.1	WP_054667554.1	WP_033830389.1	WP_033830389.1	WP_014036032.1	WP_088024403.1	WP_049443628.1	WP_188487835.1	BBO50354.1	WP_182267288.1	LOCUS_12720	WP_049395308.1	LOCUS_06850	WP_106467111.1	WP_012510096.1	UXB16728.1	UXB24840.1	UXB28899.1	WP_274850057.1	WP_062169181.1	WP_038690429.1	WP_093532936.1	WP_017356027.1	WP_068849320.1	WP_049395308.1	ALA85352.1	WP_033834747.1	WP_012479193.1	WP_012510096.1	WP_012479193.1	WP_012479193.1	WP_270955155.1
	thymidylate kinase	tmk	2.7.4.9	K00943	F0P95_RS04055	QLF99_00330	F0P98_RS00325	WP_059063248.1	WP_282279654.1	WP_014036194.1	WP_088024753.1	WP_014036194.1	WP_053448942.1	BBO50570.1	WP_049400648.1	LOCUS_15400	WP_005412450.1	LOCUS_09560	WP_106467213.1	WP_005411999.1	UXB16928.1	UXB25031.1	UXB29100.1	WP_005412450.1	WP_062170942.1	WP_038690072.1	WP_249833829.1	WP_017357548.1	WP_068849645.1	WP_005412450.1	ALA85551.1	WP_033835180.1	WP_005412450.1	WP_005408317.1	WP_019336901.1	WP_005412450.1	WP_270955155.1
	deoxyuridine 5'-triphosphate nucleotidohydrolase	dut	3.6.1.23	K01520	WP_225546719.1	WHL20524.1	WP_232522667.1	WP_025878378.1	WP_025878378.1	WP_014035700.1	WP_021204751.1	WP_014035700.1	WP_188487326.1	BBO49961.1	WP_032130326.1	LOCUS_08000	WP_005407763.1	LOCUS_03230	WP_005420510.1	WP_005411999.1	UXB16353.1	UXB24481.1	UXB28518.1	WP_005407763.1	WP_062167393.1	WP_038690973.1	WP_093532951.1	WP_166472513.1	WP_068848700.1	WP_005407763.1	ALA85002.1	WP_005411999.1	WP_005411999.1	WP_005407763.1	WP_267257594	WP_005411999.1	WP_049465935.1
	dCTP deaminase	dcd	3.5.4.13	K01494	WP_054666666.1	WHL17693.1	WP_054666666.1	WP_025876117.1	WP_025876117.1	WP_014037995.1	WP_014037995.1	WP_014037995.1	WP_100440510.1	BBO52545.1	WP_010483020.1	LOCUS_40790	WP_005410499.1	LOCUS_29500	WP_093999811.1	WP_005410499.1	UXB14885.1	UXB23127.1	UXB27035.1	WP_005410499.1	WP_057627064.1	WP_038687170.1	WP_068853484.1	WP_017354313.1	WP_068853484.1	WP_005410499.1	ALA87396.1	WP_010483020.1	WP_005410499.1	WP_005410499.1	WP_005410499.1	WP_005410499.1	WP_014037995.1
	cytidylate kinase	cmk	2.7.4.25	K00945	WP_054666292.1	WHL20611.1	WP_054666292.1	WP_025875034.1	WP_032977572.1	WP_014036894.1	WP_032130077.1	WP_014036894.1	WP_014036894.1	BBO51364.1	WP_032130077.1	LOCUS_25390	WP_005409284.1	LOCUS_17370	WP_032130077.1	WP_005409284.1	UXB17645.1	UXB25774.1	UXB29891.1	WP_005409284.1	WP_062167947.1	WP_038688809.1	WP_068851276.1	WP_017355594.1	WP_068851276.1	WP_005409284.1	ALA86318.1	WP_005409284.1	WP_005409284.1	WP_005409284.1	WP_005409284.1	WP_005409284.1	WP_014036894.1
	orotidine-5'-phosphate decarboxylase	pyrF	4.1.1.23	K01591	WP_182335684.1	WHL18819.1	WP_056932219.1	WP_025875430.1	WP_025875430.1	WP_014035461.1	WP_088023060.1	WP_101764646.1	WP_188486943.1	BBO49721.1	WP_032128688.1	LOCUS_05180	WP_100438155.1	LOCUS_00640	WP_071228639.1	WP_049449742.1	UXB16139.1	UXB24272.1	UXB28291.1	WP_100438155.1	WP_062170730.1	WP_038691415.1	WP_249833417.1	WP_017355299.1	WP_068848149.1	WP_005411820.1	ALA84796.1	WP_033834576.1	WP_005411820.1	WP_123959315.1	WP_267257610.1	WP_005411820.1	WP_049470536.1
	aspartate carbamoyltransferase catalytic subunit	pyrB	2.1.3.2	K00609	WP_054663740.1	WHL19725.1	WP_056931866.1	WP_088099851.1	WP_025874030.1	WP_014036233.1	WP_046983642.1	WP_101765048.1	WP_142807420.1	BBO50612.1	WP_032130186.1	LOCUS_16240	WP_005412492.1	LOCUS_10280	WP_106467268.1	WP_049451058.1	UXB16963.1	UXB25065.1	UXB29168.1	WP_043398325.1	WP_062168743.1	WP_038689996.1	WP_068849774.1	WP_017354952.1	WP_068849774.1	WP_043398325.1	ALA85618.1	WP_033834836.1	WP_043398325.1	WP_049451058.1	WP_043398325.1	WP_005412492.1	WP_049469670.1
	dihydroorotate dehydrogenase	pyrD	1.3.5.2	K00254	WP_054666119.1	WHL17424.1	WP_056932795.1	WP_033830956.1	WP_032976098.1	WP_014036956.1	WP_088025769.1	WP_014036956.1	WP_188489276.1	BBO51451.1	WP_032127499.1	LOCUS_26380	WP_005409365.1	LOCUS_18080	WP_164089389.1	WP_005409365.1	UXB17708.1	UXB25843.1	UXB29965.1	WP_005409365.1	WP_062167895.1	WP_038688725.1	WP_249834120.1	WP_017357562.1	WP_068851370.1	WP_005409365.1	ALA86383.1	WP_033833267.1	WP_005409365.1	WP_005409365.1	WP_005409365.1	WP_024956899.1	WP_049471279.1
	nucleoside-diphosphate kinase	ndk	2.7.4.6	K00940	WP_182334567.1	WHL17435.1	WP_054666262.1	WP_008265389.1	WP_008265389.1	WP_005409295.1	WP_008265389.1	WP_005409295.1	WP_008265389.1	BBO51375.1	WP_008265389.1	LOCUS_25540	WP_005409295.1	LOCUS_17480	WP_008265389.1	WP_005409295.1	UXB17656.1	UXB25785.1	UXB29902.1	WP_005409295.1	WP_057628193.1	WP_038688788.1	WP_068851305.1	WP_166472894.1	WP_068851305.1	WP_005409295.1	ALA86329.1	WP_005409295.1	WP_005409295.1	WP_005409295.1	WP_005409295.1	WP_005409295.1	WP_270952821.1
	nucleoside triphosphate pyrophosphatase	yhdE	3.6.1.-	K06287	WP_182334776.1	WHL17717.1	WP_182212806.1	WP_093821177.1	WP_032975054.1	WP_014038024.1	WP_088028437.1	WP_101765885.1	WP_188485514.1	BBO52576.1	WP_182266488.1	LOCUS_41240	WP_032966937.1	LOCUS_29810	WP_164090097.1	WP_049451964.1	UXB14914.1	UXB23157.1	UXB27063.1	WP_005410530.1	WP_062168252.1	WP_038687112.1	WP_095363489.1	WP_153165202.1	WP_068853542.1	WP_012480925.1	ALA87421.1	WP_032966937.1	WP_032966937.1	WP_049451964.1	WP_005410530.1	WP_065183444.1	WP_049467849.1

## Sheet: B Nitrogen, phosphate, sulphate
B: Uptake and assimilation of nitrogen, phosphate, sulfate
pathway	name	gene name	EC number	KO	Stenotrophomonas acidaminiphila T0-18	Stenotrophomonas acidaminiphila SPDF1	Stenotrophomonas acidaminiphila T25-65	Stenotrophomonas indicatrix D763	Stenotrophomonas indicatrix MGMM10	Stenotrophomonas maltophilia JV3	Stenotrophomonas maltophilia OUC_Est10	Stenotrophomonas maltophilia CSM2	Stenotrophomonas maltophilia 291	Stenotrophomonas maltophilia KMM_349	Stenotrophomonas maltophilia T50-20	Stenotrophomonas geniculata E119	Stenotrophomonas maltophilia XL133	Stenotrophomonas maltophilia JZL8	Stenotrophomonas maltophilia WGB211	Stenotrophomonas maltophilia PSKL2	Stenotrophomonas maltophilia ACYCb.6H	Stenotrophomonas maltophilia ACYCb.1K	Stenotrophomonas maltophilia ACYCa.2H	Stenotrophomonas maltophilia HT2	Stenotrophomonas nitritireducens 2001	Stenotrophomonas rhizophila DSM 14405	Stenotrophomonas rhizophila Bl2-2	Stenotrophomonas rhizophila JC1	Stenotrophomonas rhizophila QL-P4	Stenotrophomonas maltophilia 142	Stenotrophomonas maltophilia ISMMS2	Stenotrophomonas maltophilia FDAARGOS_92	Stenotrophomonas maltophilia NCTC10498	Stenotrophomonas maltophilia FDAARGOS_507	Stenotrophomonas maltophilia CYZ	Stenotrophomonas maltophilia a7	Stenotrophomonas pavanii PI-27
nitrogen assimilation	nitrogen assimilation
ammonium assimilation	glutamine synthetase	glnA	6.3.1.2	K01915	WP_056932547.1	WHL18965.1	WP_056932547.1	WP_059063220.1	WP_010487206.1	WP_014035510.1	WP_004153533.1	WP_004153533.1	WP_004153533.1	BBO49773.1	WP_004153533.1	LOCUS_05880	WP_005407550.1	LOCUS_01140	WP_100475025.1	WP_014645491.1	UXB16186.1	UXB24318.1	UXB28341.1	WP_005407550.1	WP_062171030.1	WP_038691327.1	WP_184126272.1	WP_136006747.1	WP_068848239.1	WP_005407550.1	ALA84843.1	WP_005407550.1	WP_005407550.1	WP_005407550.1	WP_005407550.1	WP_065183444.1	WP_019661939.1
nitrate assimilation	nitronate monooxygenase	ncd2/npd	1.13.12.16	K00459	WP_182333862.1	WHL19899.1	WP_054664239.1	WP_218788964.1	WP_032975999.1	WP_014036404.1	WP_088025174.1	WP_101765138.1	WP_188488424.1	BBO50822.1	WP_182267456.1	LOCUS_19080	WP_012479529.1	LOCUS_12380	_WP_106467427.1	WP_099605717.1	UXB17164.1	UXB25274.1	UXB29402.1	WP_076739557.1	WP_062166532.1	WP_038692407.1	WP_249833943.1	WP_166472756.1	WP_068850274.1	WP_076739557.1	ALA85804.1	WP_033833376.1	WP_012479529.1	WP_123958334.1	WP_012479529.1	WP_049397947.1	WP_270954964.1
	assimilatory nitrite reductase (NAD(P)H) large subunit	nirB	1.7.1.15	K00362
	ferredoxin-nitrate reductase	narB	1.7.7.2	K00367
	glutamate synthase (NADPH/NADH) large chain	gltB	1.4.1.13/1.4.1.14	K00362										BBO49731.1	WP_182266991.1		WP_224119321.1	LOCUS_00750	WP_164090265.1	WP_149500592.1	UXB16149.1	UXB24282.1	UXB28301.1	WP_111174500.1	WP_062170926.1	WP_038691392.1	WP_095362441.1	WP_166472420.1	WP_068848168.1	WP_076738885.1	ALA84806.1	WP_104920865.1	WP_049395474.1	WP_088437004.1	WP_062606874.1	WP_201863855.1	WP_270951866.1
	glutamate synthase (NADPH/NADH) small chain	gltD	1.4.1.13/1.4.1.14	K00266	WP_182335768.1	WHL18925.1	WP_054662089.1	WP_025876048.1	WP_025876048.1	WP_014035469.1	WP_088023077.1	WP_049443574.1	WP_188486963.1	BBO49730.1	WP_182266990.1	LOCUS_05330	WP_012478696.1	LOCUS_00740	WP_164090266.1	WP_005407507.1	UXB16148.1	UXB24281.1	UXB28300.1	WP_123959321.1	WP_062170924.1	WP_038691394.1	WP_095362440.1	WP_017355651.1	WP_068848166.1	WP_012478696.1	ALA84805.1	WP_033834580.	WP_012478696.1	WP_123959321.1	WP_231336671.1	WP_012478696.1	WP_049470505.1_
uptake systems for nitrogen compounds	nitrogen uptake systems compounds
ammonium	ammonium transporter	amt		K03320	WP_182335803.1	WHL18967.1	WP_056932549.1	WP_033832704.1	WP_032978013.1	WP_014035511.1	WP_088023176.1	WP_101764672.1	WP_188487020.1	BBO49775.1	WP_071228817.1	LOCUS_05910	WP_100438983.1	LOCUS_01160	WP_164089714.1	WP_237826986.1	UXB16188.1	UXB24320.1	UXB28343.1	WP_150359392.1	WP_062171032.1	WP_038691325.1	WP_184126271.1	WP_136006745.1	WP_068848241.1	WP_049459773.1	ALA84844.1	WP_033834605.1	WP_099561715.1	WP_088436480.1	DWB40_RS20000	WP_201862196.1	WP_053506115.1
phosphate uptake	phosphate uptake
	phosphate ABC transporter substrate-binding protein	pstS		K02040	WP_054666765.1	WHL17759.1	WP_056931483.1	WP_025875376.1	WP_282280285.1	WP_014036549.1	WP_049399479.1	WP_101765205.1	WP_188488661.1	BBO51030.1	WP_111204177.1_	LOCUS_21140	WP_005408791.1	LOCUS_14030	WP_057501775.1	WP_237827146.1	UXB17340.1	UXB25429.1	UXB29565.1	WP_005408791.1	WP_062166421.1	WP_038689379.1	WP_095363774.1	WP_017356818.1	WP_068850588.1	WP_005408791.1	ALA85994.1	WP_005408791.1	WP_111193295.1	WP_123958375.1	WP_005408792.1	WP_005408791.1	WP_053463535.1
	phosphate ABC transporter membrane protein 1	pstA		K02038	WP_054666772.1	WHL17762.1	WP_054666772.1	WP_032951813.1	WP_032951813.1	WP_014036548.1	WP_088025454.1	WP_006428262.1	WP_188488659.1	BBO51028.1	WP_032127902.1	LOCUS_21120	WP_005408789.1	LOCUS_14010	WP_006428262.1	WP_005408789.1	UXB17338.1	UXB25427.1	UXB29563.1	WP_005408789.1	WP_172837767.1	WP_038689386.1	WP_095363776.	WP_017356816.1	_WP_068850583.1	WP_005408789.1	ALA85992.1	WP_005408789.1	WP_005408789.1	WP_005408789.1	WP_005408789.1	WP_005408789.1	WP_049466993.1
	phosphate ABC transporter membrane protein 2	pstB		K02036	WP_054668727.1	WHL17763.1	WP_054668727.1	WP_025875381.1	WP_025875381.1	WP_005408788.1	WP_005408788.1	WP_005408788.1	WP_005408788.1	BBO51027.1	WP_005408788.1	LOCUS_21110	WP_005408788.1	LOCUS_14000	WP_005408788.1	WP_005408788.1	UXB18026.1	UXB26144.1	UXB30272.1	WP_005408788.1	WP_062166424.1	WP_038689387.1	WP_068854606.1	WP_136004411.1	WP_068854606.1	WP_005408788.1	ALA85991.1	WP_005408788.1	WP_005408788.1	WP_005408788.1	WP_005408788.1	WP_201863826.1	WP_005408788.1
	phosphate ABC transporter ATP-binding protein	pstC		K02037	WP_182334808.1	WHL17761.1	WP_054666769.1	WP_033830733.1	WP_025875378.1	WP_008267250.1	WP_049444211.1	WP_008267250.1	EGM71_RS06790	BBO51029.1	WP_008267250.1	LOCUS_21130	WP_005412771.1	LOCUS_14020	WP_106467557.1	WP_005412771.1	UXB17339.1	UXB25428.1	UXB29564.1	WP_005412771.1	WP_172837734.1	WP_038689384.1	WP_095363775.1	WP_017356817.1	WP_068850586.1	WP_005412771.1	ALA85993.1	WP_005412771.1	WP_005412771.1	WP_008267250.1	WP_005412771.1	WP_005412771.1	WP_049466991.1
sulphate assimilation	sulfur assimilation and uptake
	sulfate adenylyltransferase small subunit	cysD	2.7.7.4	K00957	WP_182335110.1	WHL18131.1
	thiosulfate/3-mercaptopyruvate sulfurtransferase	sseA	2.8.1.1	K01011	WP_182334800.1	WHL17749.1	WP_056931485.1	WP_032975659.1	WP_282280277.1	WP_014036556.1	WP_088025466.1	WP_101765208.1	WP_188488672.1	BBO51039.1	WP_182267520.1	LOCUS_21220	WP_024957876.1	LOCUS_14110	WP_106467563.1	WP_149500890.1	UXB17348.1	UXB25437.1	UXB29573.1	WP_274850127.1	WP_062166410.1	WP_038689366.1	WP_179197354.1	WP_136004201.1	WP_068854611.1	WP_076739118.1	ALA86002.1	WP_033835810.1_	WP_099490374.1	WP_123958376.1	WP_012479641.1	WP_049395293.1	WP_270955110.1
	sulfite reductase (NADPH) flavoprotein alpha-component	cysJ	1.8.1.2	K00380	WP_182335111.1	WHL18132.1	WP_182212745.1	WP_218787615.1	WP_282279851.1	WP_014037425.1	WP_088026196.1	WP_101765587.1	WP_188485027.1	BBO51944.1	WP_182266216.1	LOCUS_33040	WP_100438586.1	LOCUS_23490	WP_164088977.1	WP_149501155.1	UXB14357.1	UXB22525.1	UXB26474.1	WP_043033291.1	WP_062166744.1	WP_038688344.1	WP_249833869.1	WP_243746243.1	WP_068849869.1	WP_076740089.1	ALA86856.1	WP_033835075.1	WP_165710510.1	WP_123958647.1	WP_062606545.1	WP_201862433.1	WP_270951337.1
	cysteine synthase A	cysK	2.5.1.47	K01738	WP_182335118.1	WHL18140.1	WP_054662074.1	WP_032975199.1	WP_032975199.1	WP_014038293.1	WP_088026949.1	WP_046432270.1	WP_188485718.1	BBO52883.1	WP_032127874.1	LOCUS_45650	WP_005410829.1	LOCUS_33190	WP_088026949.1	WP_005410829.1	UXB15272.1	UXB23442.1	UXB27420.1	WP_043034325.1	WP_062166750.1	WP_038686130.1	WP_095363615.	WP_136002998.1	WP_068853845.1	WP_005410829.1	ALA87704.1	WP_104920829.1	WP_165710947.1	WP_005410829.1	WP_005411112.1	WP_012481123.1	WP_057495081.1
	serine O-acetyltransferase	cysE	2.3.1.30	K00640
	3-(methylthio)propanoyl-CoA dehydrogenase	dmdC	1.3.8.-	K20035	WP_182334212.1	WHL20272.1	WP_056932705.1	WP_218787768.1	WP_032978643.1	WP_014037906.1	WP_088026624.1	WP_099551910.1	WP_188485427.1	BBO52454.1	WP_182266450.1	LOCUS_39770	WP_065183448.1	LOCUS_28620	WP_106468698.1	WP_005414049.1	UXB14803.1	_UXB23039.1	UXB26951.1	WP_012480864.1	WP_062166344.1	WP_038687335.1	WP_249832834.1	WP_136003234.1	WP_068853320.1	WP_099562435.1	ALA87314.1	WP_033833226.1	WP_165710736.1	WP_123958838.1	WP_087803667.1	WP_099527709.1	WP_270949567.1
	sulfate/thiosulfate transport system substrate-binding protein	sbp		K23163	WP_232529049.1	WHL20555.1	WP_056932017.1
	sulfate/thiosulfate transport system permease protein	cysU		K02046	WP_182336871.1	WHL20556.1	WP_232522683.1
	sulfate/thiosulfate transport system permease protein	cysW		K02047	WP_182336363.1	WHL19642.1	WP_056931928.1
	sulfate/thiosulfate transport system ATP-binding protein	cysA	7.3.2.3	K02045	F0P95_RS07805	WHL19643.1	WP_054663438.1
	sulfonate transport system substrate-binding protein	ssuA		K15553
	sulfonate transport system permease protein	ssuC		K15554
	sulfonate transport system ATP-binding protein	ssuB	7.6.2.14	K15555																										WP_005413494.1	ALA86697.1	WP_005413494.1	WP_005413494.1	WP_005413494.1	WP_005413494.1	WP_005413494.1	WP_270951033.1
	alkanesulfonate monooxygenase	ssuD	1.14.14.5	K04091
	FMN reductase	ssuE	1.5.1.38	K00299																										WP_012480321.1	ALA86706.1	WP_033834232.1	WP_099527466.1	WP_123958589.1	WP_032966821.1	WP_012480321.1_	WP_049467242.1
	O-succinylhomoserine sulfhydrylase	metZ	2.5.1.-	K10764
	adenylyl-sulfate reductase (glutathione)	APR	1.8.4.9	K05907
	homoserine O-acetyltransferase/O-succinyltransferase	metX	2.3.1.31	K00641	WP_182334265.1	WHL20331.1	WP_056932674.1	WP_218787752.1	WP_025877822.1_	WP_014037841.1	WP_088026574.1	WP_049442653.1	WP_188485370.1	BBO52385.1	WP_182266426.1	LOCUS_43250	WP_043035339.1	LOCUS_27900	WP_106468647.1	WP_088435924.1	UXB14741.1	UXB22978.1	UXB26886.1	WP_005413993.1	WP_062166284.1	WP_038687460.1	WP_249832796.1	WP_166473216.1	WP_068853144.1_	WP_043035339.1	ALA87247.1	WP_033832949.1	WP_165710684.1	WP_088435924.1	WP_043035339.1	WP_201863934.1	WP_270949747.1
	sulfite reductase (ferredoxin)	sir	1.8.7.1	K00392
Sulfur transfer	cysteine desulfurase	iscS	2.8.1.7	K04487
	tRNA-uridine 2-sulfurtransferase	mnmA/trmU	2.8.1.13	K00566	WP_182334408.1	WHL17263.1	WP_056932912.1	WP_218789335.1	WP_032974822.1	WP_014037142.1	WP_088025912.1	WP_049445387.1	WP_188489569.1	BBO51649.1	WP_182267776.1	LOCUS_29070	WP_005413280.1	LOCUS_20460	WP_164088521.1	WP_088436986.1	UXB17886.1	UXB26036.1	UXB30153.1	WP_180881214.1	WP_062167540.1	WP_038688400.1	WP_249834253.1	WP_017354423.1	WP_068851779.1	WP_180856049.1	ALA86569.1	WP_005413280.1	WP_164170759.1	WP_005413280.1	WP_005413280.1	WP_005413280.1	WP_049467749.1

## Sheet: C Energy metabolism
C: Energy metabolism
pathway	name	gene name	EC number	KO	Stenotrophomonas acidaminiphila T0-18	Stenotrophomonas acidaminiphila SPDF1	Stenotrophomonas acidaminiphila T25-65	Stenotrophomonas indicatrix D763	Stenotrophomonas indicatrix MGMM10	Stenotrophomonas maltophilia JV3	Stenotrophomonas maltophilia OUC_Est10	Stenotrophomonas maltophilia CSM2	Stenotrophomonas maltophilia 291	Stenotrophomonas maltophilia KMM_349	Stenotrophomonas maltophilia T50-20	Stenotrophomonas geniculata E119	Stenotrophomonas maltophilia XL133	Stenotrophomonas maltophilia JZL8	Stenotrophomonas maltophilia WGB211	Stenotrophomonas maltophilia PSKL2	Stenotrophomonas maltophilia ACYCb.6H	Stenotrophomonas maltophilia ACYCb.1K	Stenotrophomonas maltophilia ACYCa.2H	Stenotrophomonas maltophilia HT2	Stenotrophomonas nitritireducens 2001	Stenotrophomonas rhizophila DSM 14405	Stenotrophomonas rhizophila Bl2-2	Stenotrophomonas rhizophila JC1	Stenotrophomonas rhizophila QL-P4	Stenotrophomonas maltophilia 142	Stenotrophomonas maltophilia ISMMS2	Stenotrophomonas maltophilia FDAARGOS_92	Stenotrophomonas maltophilia NCTC10498	Stenotrophomonas maltophilia FDAARGOS_507	Stenotrophomonas maltophilia CYZ	Stenotrophomonas maltophilia a7	Stenotrophomonas pavanii PI-27
Ferrous iron oxidation
NADH dehydrogenase	subunit A	nuoA	1.6.5.3	K00330	WP_054664847.1	WHL20586.1	WP_054664847.1	WP_005414075.1	WP_005414075.1	WP_008265012.1	WP_008265012.1	WP_008265012.1	WP_005414075.1	BBO52507.1	WP_008265012.1	LOCUS_40370	WP_005414075.1	LOCUS_29160	WP_008265012.1	WP_005414075.1	UXB18085.1	UXB26203.1	UXB30322.1	WP_005414075.1	WP_062168147.1	WP_038691968.1	WP_026069699.1	WP_026070543.1	WP_026069699.1	WP_005414075.1	ALA87365.1	WP_005414075.1	WP_005414075.1	WP_005414075.1	WP_005414075.1	WP_005414075.1	WP_005417937.1
	subunit B	nuoB	1.6.5.3	K00331	WP_054664850.1	WHL20239.1	WP_054664850.1	WP_025876198.1	WP_025876198.1	WP_005417936.1	WP_005410463.1	WP_005417936.1	WP_005417936.1	BBO52506.1	WP_005410463.1	LOCUS_40360	WP_005410463.1	LOCUS_29150	WP_005410463.1	WP_005410463.1	UXB14853.1	UXB23093.1	UXB27002.1	WP_005410463.1	WP_017354657.1	WP_038687233.1	WP_017354657.1	WP_017354657.1	WP_017354657.1	WP_005410463.1	ALA87364.1	WP_005410463.1	WP_005410463.1	WP_005410463.1	WP_005410463.1	WP_005410463.1	WP_005417936.1
	subunit E	nuoE	1.6.5.3	K00334	WP_054664857.1	WHL20242.1	WP_054664857.1	WP_025876204.1	WP_025876204.1	WP_005410460.1	WP_006381132.1	WP_006381132.1	WP_006381132.1	BBO52503.1	WP_006381132.1	LOCUS_40330	WP_005410460.1	LOCUS_29120	WP_005410460.1	WP_005410460.1	UXB14850.1	UXB23090.1	UXB26999.1	WP_005410460.1	WP_062168142.1	WP_038687236.1	WP_042614963.1	WP_017354660.1	WP_042614963.1	WP_005410460.1	ALA87361.1	WP_005410460.1	WP_005410460.1	WP_005410460.1	WP_005410460.1	WP_005410460.1	WP_014647867.1
	subunit F	nuoF	1.6.5.3	K00335	WP_182334192.1	WHL20243.1	WP_056930792.1	WP_025876206.1	WP_025876206.1	WP_005410459.1	WP_005410459.1	WP_005410459.1	WP_005410459.1	BBO52502.1	WP_005410459.1	LOCUS_40310	WP_010486436.1	LOCUS_29110	WP_005410459.1	WP_010486436.1	UXB14849.1	UXB23089.1	UXB26998.1	WP_010486436.1	WP_062168140.1	WP_038687238.1	WP_093532774.1	WP_017354661.1	WP_068853410.1	WP_010486436.1	ALA87360.1	WP_010486436.1	WP_010486436.1	WP_010486436.1	WP_062606463.1	WP_010486436.1	WP_005417934.1
	subunit G	nuoG	1.6.5.3	K00336	WP_182334193.1	WHL20244.1	WP_182212457.1	WP_025876207.1	WP_025876207.1	WP_014037949.1	WP_088026647.1	WP_101765855.1	WP_188485459.1	BBO52501.1	WP_132810540.1	LOCUS_40300	WP_043035584.1	LOCUS_29100	WP_164090356.1	WP_187757096.1	UXB14848.1	UXB23088.1	UXB26997.1	WP_076739789.1	WP_062168138.1	WP_038687240.1	WP_249832848.1	WP_136003217.1	WP_068853408.1	_WP_099562450.1	ALA87359.1	WP_033835603.1	WP_043035584.1	WP_049451201.1	WP_062606465.1	WP_043035584.1	WP_049470674.1
	subunit H	nuoH	1.6.5.3	K00337	WP_182334194.1	WHL20245.1	WP_054664865.1	WP_025876209.1	WP_025876209.1	WP_014037948.1	WP_006381129.1	WP_006458641.1	WP_012511706.1	BBO52500.1	WP_006381129.1	LOCUS_40280	WP_005410457.1	LOCUS_29090	WP_006381129.1	WP_149501256.1	UXB14847.1	UXB23087.1	UXB26996.1	WP_005410457.1	WP_062168136.1	WP_038687242.1	WP_068853406.1	WP_017355929.1	WP_068853406.1	WP_005410457.1	ALA87358.1	WP_005410457.1	WP_005410457.1	WP_005410457.1	WP_005410457.1	WP_005410457.1	WP_014037948.1
	subunit I	nuoI	1.6.5.3	K00338	WP_054664867.1	WHL20246.1	WP_054664867.1	WP_005417924.1	WP_005417924.1	WP_005410456.1	WP_006381128.1	WP_005410456.1	WP_005417924.1	BBO52499.1	WP_006381128.1	LOCUS_40270	WP_005410456.1	LOCUS_29080	WP_106468721.1	WP_005410456.1	UXB14846.1	UXB23086.1	UXB26995.1	WP_005410456.1	WP_062168134.1	WP_038687244.1	WP_068853404.1	WP_017355930.1	WP_068853404.1	WP_005410456.1	ALA87357.1	WP_005410456.1	WP_005410456.1	WP_005410456.1	WP_005410456.1	WP_005410456.1	WP_005417924.1
	subunit J	nuoJ	1.6.5.3	K00339	WP_056930790.1	WHL20247.1	WP_056930790.1	WP_025876216.1	WP_025876216.1	WP_006458640.1	WP_088026646.1	WP_075677133.1	WP_093999837.1	BBO52498.1	WP_032128645.1	LOCUS_40260	WP_010486441.1	LOCUS_29070	WP_049437083.1	WP_123958847.1	UXB14845.1	UXB23085.1	UXB26994.1	WP_010486441.1	WP_057626696.1	WP_181406245.1	WP_176472628.1	WP_017355931.1	WP_176472628.1	WP_088429422.1	ALA87356.1	WP_033835602.1	WP_010486441.1	WP_123958847.1	WP_010486441.1	WP_088429422.1	WP_049470676.1
	subunit K	nuoK	1.6.5.3	K00340	WP_054664875.1	WHL20248.1	WP_054664875.1	WP_032951897.1	WP_032951897.1	WP_005410454.1	WP_006381125.1	WP_005410454.1	WP_005410454.1	BBO52497.1	WP_005417921.1	LOCUS_40250	WP_005410454.1	LOCUS_29060	WP_006381125.1	WP_005417921.1	UXB14844.1	UXB23084.1	UXB26993.1	WP_005410454.1	WP_054656949.1	WP_017355932.1	WP_068853402.1	WP_017355932.1	WP_068853402.1	WP_005410454.1	ALA87355.1	WP_005410454.1	WP_005410454.1	WP_005417921.1	WP_005410454.1	WP_005410454.1	WP_005417921.1
	subunit L	nuoL	1.6.5.3	K00341	WP_182334195.1	WHL20249.1	WP_056930789.1	WP_218787784.1	WP_032974998.1	WP_014037947.1	WP_088026645.1	WP_101765854.1	WP_188485458.1	BBO52496.1	WP_182266468.1	LOCUS_40230	WP_012480880.1	LOCUS_29050	WP_106468720.1	WP_123958846.1	UXB14843.1	UXB23083.1	UXB26992.1	WP_076739788.1	WP_062168132.1	WP_038687246.1	WP_095363454.1	WP_017355933.1	WP_068853399.1	WP_164085208.1	ALA87354.1	WP_033835601.1	WP_165710738.1	WP_123958846.1	WP_005414069.1	WP_201861786.1	WP_182067568.1
	subunit M	nuoM	1.6.5.3	K00342	WP_182334196.1	WHL20250.1	WP_054664880.1	WP_025876221.1	WP_025876221.1	WP_008268294.1	WP_088026644.1	WP_008268294.1	WP_188485457.1	BBO52495.1	WP_032128647.1	LOCUS_40220	WP_100438773.1	LOCUS_29040	WP_024958700.1	WP_005410452.1	UXB14842.1	UXB23082.1	UXB26991.1	WP_005410452.1	WP_057626694.1	WP_038687248.1	WP_068853397.1	WP_017355934.1	WP_068853397.1	WP_005410452.1	ALA87353.1	WP_033835600.1	WP_005410452.1	WP_005410452.1	WP_005410452.1	WP_005410452.1	WP_019660580.1
	subunit N	nuoN	1.6.5.3	K00343	WP_054668646.1	WHL20251.1	WP_054668646.1	WP_218787783.1	WP_025876222.1	WP_014037946.1	WP_032128648.1	WP_075677141.1	WP_075677141.1	BBO52494.1	WP_032128648.1	LOCUS_40210	WP_005410451.1	LOCUS_29030	WP_032128648.1	WP_005410451.1	UXB14841.1	UXB23081.1	UXB26990.1	WP_005410451.1	WP_062171601.1	WP_038691974.1	WP_068854715.1	WP_153165180.1	WP_068854715.1	WP_099562452.1	ALA87352.1	WP_005410451.1	WP_005410451.1	WP_005410451.1	WP_049397768.1	WP_201861780.1	WP_032957446.1
polyphosphate kinase		ppk	2.7.4.1	K00937	WP_182336398.1	WHL19662.1	WP_056931914.1	WP_025878118.1	WP_032977397.1	WP_014036135.1	WP_088024640.1	WP_049446701.1	WP_188488006.1	BBO50514.1	WP_182267325.1	LOCUS_14620	WP_005408256.1	LOCUS_08400	WP_106467178.1	WP_005408256.1	UXB16869.1	UXB24980.1	UXB29045.1	WP_005408256.1	WP_062168948.1	WP_038690182.1	WP_093533246.1	WP_017357094.1	WP_068849557.1	WP_005408256.1	ALA85498.1	WP_005408256.1	WP_005408256.1	WP_005408256.1	WP_005408256.1	WP_005408256.1	WP_053506092.1
inorganic pyrophosphatase		ppa	3.6.1.1	K01507	WP_161615496.1	WHL18218.1	WP_056932695.1	WP_005410935.1	WP_025874161.1	WP_014036823.1	WP_088025667.1	WP_101765281.1	WP_188489028.1	BBO51279.1	WP_107432879.1	LOCUS_24290	WP_012479786.1	LOCUS_16550	WP_164090013.1	WP_012479786.1	UXB17569.1	UXB25698.1	UXB29816.1	WP_012479786.1	WP_156455725.1	WP_038686419.1	WP_095364181.1	WP_051008587.1	WP_068851072.1	WP_065183328.1	ALA86238.1	WP_024956423.1	WP_012479786.1	WP_012479786.1	WP_005410935.1	WP_201862396.1	WP_005410935.1
cytochrome bo3 ubiquinol oxidase	subunit II	cyoA	1.10.3.-	K02297	WP_182333836.1	WHL19890.1	WP_056931000.1	WP_025877429.1	WP_025877429.1	WP_014038803.1	WP_071227643.1	WP_049444111.1	WP_188486507.1	BBO53478.1	WP_126929323.1	LOCUS_01290	WP_099472679.1	LOCUS_39770	WP_164089797.1	WP_010482114.1	UXB15842.1	UXB23980.1	UXB27981.1	WP_099472679.1	WP_062169661.1	WP_244880213.1	WP_068850252.1	WP_166472753.1	WP_068850252.1	WP_099562466.1	ALA88253.1	WP_033833730.1	WP_165711103.1	WP_099481406.1	WP_062605454.1	WP_099527048.1	WP_014646391.1
	subunit I	cyoB	1.10.3.-	K02298	WP_182333838.1	WHL19891.1	WP_054664216.1	WP_025873833.1	WP_025873833.1	WP_014036395.1	WP_088025159.1	WP_014036395.1	WP_188488406.1	BBO50812.1	WP_049462341.1	LOCUS_18950	WP_005408582.1	LOCUS_12280	WP_094000276.1	WP_032966504.1	UXB18018.1	UXB25264.1	UXB29392.1	WP_005408582.1	WP_062171818.	WP_038688124.1	WP_068850255.1	WP_136004434.1	WP_068850255.1	WP_005408582.1	ALA85794.1	WP_033833371.1	WP_005408582.1	WP_005408582.1	WP_032966504.1	WP_005408582.1	WP_053462474.1
	subunit III	cyoC	1.10.3.-	K02299	WP_054664219.1	WHL19892.1	WP_054664219.1	WP_025873832.1	WP_025873832.1	WP_005408583.1	WP_005414759.1	WP_049446432.1	WP_188488408.1	BBO50813.1	WP_005408583.1	LOCUS_01250	WP_005408583.1	LOCUS_12290	WP_005408583.1	WP_005408583.1	UXB17155.1	UXB25265.1	UXB29393.1	WP_012481498.1	WP_062169664.1	WP_038688126.1	WP_068850257.1	WP_037590942.1	WP_068850257.1	WP_005408583.1	ALA85795.1	WP_005408583.1	WP_005408583.1	WP_005408583.1	WP_005408583.1	WP_005408583.1	WP_049465799.1
	subunit IV	cyoD	1.10.3.-	K02300	WP_054664221.1	WHL19893.1	WP_054664221.1	WP_025877422.1	WP_025877422.1	WP_014036396.1	WP_005411473.1	WP_006399830.1	WP_014036396.1	BBO50814.1	WP_006399830.1	LOCUS_01240	WP_005411473.1	LOCUS_39740	WP_005411473.1	WP_005411473.1	UXB15839.1	UXB25266.1	UXB27978.1	WP_005411473.1	WP_057627619.1	WP_038689648.1	WP_093533106.1	WP_166472754.1	WP_068850260.1	WP_005411473.1	ALA88251.1	WP_005411473.1	WP_005411473.1	WP_123959183.1	WP_005411473.1	WP_005411473.1	WP_049465797.1
	heme o synthase	cyoE	2.5.1.141	K02257	WP_182335906.1	WHL19091.1	WP_054661394.1	WP_025878284.1	WP_033830169.1	WP_014035731.1	WP_057503633.1	WP_101764791.1	WP_188487372.1	BBO49994.1	WP_010484229.1	LOCUS_08380	WP_043035494.1	LOCUS_03570	WP_164089983.1	WP_005412028.1	UXB16387.1	UXB24516.1	UXB28553.1	WP_043035494.1	WP_057630494.1	WP_038690917.1	WP_068848761.1	WP_166472523.1	WP_068848761.1	WP_005407798.1	ALA85035.1	WP_005412028.1	WP_043035494.1	WP_005412028.1	WP_005407798.1	WP_005412028.1	WP_049465359.1
cytochrome bd ubiquinol oxidase	subunit I	cydA	1.10.3.14	K00425	WP_182334261.1	WHL20327.1	WP_182212866.1	WP_025876455.1	WP_032976799.1	WP_014037845.1	WP_088026578.1	WP_014037845.1	WP_188485374.1	BBO52389.1	WP_032129413.1	LOCUS_38960	WP_005410352.1	LOCUS_27940	WP_017354500.1	WP_005410352.1	UXB14745.1	UXB22982.1	UXB26890.1	WP_005410352.1	WP_062166291.1	WP_038685522.1	WP_068853169.1	WP_017357476.1	WP_068853169.1	WP_005410352.1	ALA87251.1	WP_005410352.1	WP_005410352.1	WP_005410352.1	WP_267257615.1	WP_201863929.1	WP_270954784.1
	subunit II	cydB	1.10.3.14	K00426	WP_182334260.1	WHL20326.1	WP_024869318.1	WP_025876453.1	WP_282279574.1	WP_014037846.1	WP_014037846.1	WP_014037846.1	WP_188485375.1	BBO52390.1	WP_049401140.1	LOCUS_38980	WP_005410353.1	LOCUS_27950	WP_106468651.1	WP_005410353.1	UXB14746.1	UXB22983.1	UXB26891.1	WP_005410353.1	WP_062166292.1	WP_038685523.1	WP_068853172.1	WP_017357475.1	WP_068853172.1	WP_005410353.1	ALA87252.1	WP_033832953.1	WP_005410353.1	WP_049451683.1	WP_005414876.1	WP_005410353.1	WP_049471180.1
cytochrome c oxidase	F1 subcomplex beta subunit	atpD	3.6.3.14	K02112	WP_182336059.1	WHL19289.1	WP_054661993.1	WP_025877357.1	WP_025877357.1	WP_005419510.1	WP_005411128.1	WP_010481327.1	WP_032129045.1	BBO53188.1	WP_032129045.1	LOCUS_49570	WP_005411128.1	LOCUS_36250	WP_010481327.1	WP_005411128.1	UXB15557.1	UXB23741.1	UXB27706.1	WP_005411128.1	WP_065868063.1	WP_038686100.1	WP_068854097.1	WP_017354878.1	WP_068854097.1	WP_005411128.1	ALA87989.1	WP_005411128.1	WP_005411128.1	WP_005411128.1	WP_005411128.1	WP_005411128.1	WP_005419510.1
	F1 subcomplex gamma subunit	atpG	3.6.3.14	K02115	WP_056931087.1	WHL19288.1	WP_054661990.1	WP_025877359.1	WP_025877359.1	WP_005411129.1	WP_005411129.1	WP_005411129.1	WP_049435859.1	BBO53189.1	WP_032129046.1	LOCUS_49580	WP_005411129.1	LOCUS_36260	WP_005411129.1	WP_005411129.1	UXB15558.1	UXB23742.1	UXB27707.1	WP_005411129.1	WP_062167008.1	WP_038686099.1	WP_068854098.1	WP_017354879.1	WP_068854098.1	WP_005411129.1	ALA87990.1	WP_005411129.1	WP_005411129.1	WP_005411129.1	WP_005411129.1	WP_005411129.1	WP_005411129.1
	F1 alpha subunit	atpA	3.6.3.14	K02111	WP_054661987.1	WHL19287.1	WP_054661987.1	WP_025877361.1	WP_282279395.1	WP_014038567.1	WP_014038567.1	WP_014038567.1	WP_014038567.1	BBO53190.1	WP_032129047.1	LOCUS_49590	WP_100438905.1	LOCUS_36270	WP_014038567.1	WP_005411130.1	UXB15559.1	UXB23743.1	UXB27708.1	WP_005411130.1	WP_057626865.1	WP_038686097.1	WP_068854099.1	WP_017354880.1	WP_068854099.1	WP_005411130.1	ALA87991.1	WP_005411130.1	WP_005411130.1	WP_005411130.1	WP_005411130.1	WP_005411130.1	WP_005419511.1
	F1 delta subunit	atpH	3.6.3.14	K02113	WP_054661984.1	WHL19286.1	WP_182212594.1	WP_025877363.1	WP_025877363.1	WP_014038568.1	WP_032129048.1	WP_032129048.1	WP_032129048.1	BBO53191.1	WP_032129048.1	LOCUS_49600	WP_005411131.1	LOCUS_36280	WP_106469197.1	WP_005411131.1	UXB15560.1	UXB23744.1	UXB27709.1	WP_171968439.1	WP_062167009.1	WP_038686096.1	WP_249833158.1	WP_017354881.1	WP_068854100.1	WP_005411131.1	ALA87992.1	WP_005411131.1	WP_005411131.1	WP_005411131.1	WP_005411131.1	WP_005411131.1	WP_049466594.1
	F0 subunit b	atpF	3.6.3.14	K02109	WP_153191177.1	WHL19285.1	WP_056931086.1	WP_025877365.1	WP_025877365.1	WP_005419512.1	WP_005419512.1	WP_005419512.1	WP_005419512.1	BBO53192.1	WP_005419512.1	LOCUS_49610	WP_005419512.1	LOCUS_36290	WP_005419512.1	WP_005419512.1	UXB18112.1	UXB26227.1	UXB27710.1	WP_005419512.1	WP_057626863.1	WP_038686094.1	WP_068854101.1	WP_017354882.1	WP_068854101.1	WP_005419512.1	ALA88666.1	WP_005419512.1	WP_005419512.1	WP_005419512.1	WP_005411131.1	WP_005419512.1	WP_005419512.1
	F0 subunit c	atpE	3.6.3.14	K02110				WP_025877367.1	WP_025877367.1	WP_005411133.1	WP_005411133.1	WP_005411133.1	WP_005411133.1	BBO53193.1	WP_005411133.1	LOCUS_49620	WP_005411133.1	LOCUS_36300	WP_005411133.1	WP_005411133.1	UXB15561.1	UXB23745.1	UXB27711.1	WP_005411133.1		WP_038686092.1	WP_068854102.1	WP_017354883.1	WP_068854102.1	WP_005411133.1	ALA87993.1	WP_005411133.1	WP_005411133.1	WP_005411133.1	WP_005411133.1	WP_005411133.1	WP_005411133.1
	F0 subunit a	atpB	3.6.3.14	K02108	WP_054661975.1	WHL19283.1	WP_054661975.1	WP_025877369.1	WP_025877369.1	WP_014038569.1	WP_057500511.1	WP_014038569.1	WP_014038569.1	BBO53194.1	WP_010481316.1	LOCUS_49630	WP_005411134.1	LOCUS_36310	WP_010481316.1	WP_005411134.1	UXB15562.1	UXB23746.1	UXB27712.1	WP_005411134.1	WP_062167010.1	WP_038686091.1	WP_249833159.1	WP_017354884.1	WP_068854103.1	WP_005411134.1	ALA87994.1	WP_005411134.1	WP_005411134.1	WP_005411134.1	WP_005411134.1	WP_005411134.1	WP_049466592.1

## Sheet: D Motility and chemotaxis
D: Motility and chemotaxis
pathway	name	gene name	EC number	KO	Stenotrophomonas acidaminiphila T0-18	Stenotrophomonas acidaminiphila SPDF1	Stenotrophomonas acidaminiphila T25-65	Stenotrophomonas indicatrix D763	Stenotrophomonas indicatrix MGMM10	Stenotrophomonas maltophilia JV3	Stenotrophomonas maltophilia OUC_Est10	Stenotrophomonas maltophilia CSM2	Stenotrophomonas maltophilia 291	Stenotrophomonas maltophilia KMM_349	Stenotrophomonas maltophilia T50-20	Stenotrophomonas geniculata E119	Stenotrophomonas maltophilia XL133	Stenotrophomonas maltophilia JZL8	Stenotrophomonas maltophilia WGB211	Stenotrophomonas maltophilia PSKL2	Stenotrophomonas maltophilia ACYCb.6H	Stenotrophomonas maltophilia ACYCb.1K	Stenotrophomonas maltophilia ACYCa.2H	Stenotrophomonas maltophilia HT2	Stenotrophomonas nitritireducens 2001	Stenotrophomonas rhizophila DSM 14405	Stenotrophomonas rhizophila Bl2-2	Stenotrophomonas rhizophila JC1	Stenotrophomonas rhizophila QL-P4	Stenotrophomonas maltophilia 142	Stenotrophomonas maltophilia ISMMS2	Stenotrophomonas maltophilia FDAARGOS_92	Stenotrophomonas maltophilia NCTC10498	Stenotrophomonas maltophilia FDAARGOS_507	Stenotrophomonas maltophilia CYZ	Stenotrophomonas maltophilia a7	Stenotrophomonas pavanii PI-27
Flagellar assembly
	flagellar basal-body rod protein FlgB	flgB		K02387	WP_182334418.1	WHL17272.1	WP_054665738.1	WP_025879110.1	WP_025879110.1	WP_005409576.1	WP_088025902.1	WP_005409576.1	WP_005409576.1	BBO51634.1	WP_005409576.1	LOCUS_28910	WP_005409576.1	LOCUS_20320	WP_106467973.1	WP_005409576.1	UXB17872.1	UXB26022.1	UXB30140.1	WP_005409576.1	WP_062167556.1	WP_038688427.1	WP_068851748.1	WP_017354435.1	WP_068851748.1	WP_005409576.1	ALA86556.1	WP_005409576.1	WP_005409576.1	WP_088435881.1	WP_005409576.1	WP_005409576.1	WP_049467779.1
	flagellar basal-body rod protein FlgC	flgC		K02388	WP_182334419.1	WHL17273.1	WP_054665740.1	WP_218789317.1	WP_025879109.1	WP_005416461.1	WP_005416461.1	WP_049442729.1	WP_005416461.1	BBO51633.1	WP_010485892.1	LOCUS_28900	WP_005409575.1	LOCUS_20310	WP_010485892.1	WP_005409575.1	UXB17871.1	UXB26021.1	UXB30139.1	WP_005409575.1	WP_057628076.1	WP_038688429.1	WP_068851745.1	WP_017354436.1	WP_068854402.1	WP_010485892.1	ALA86555.1	WP_033835497.1	WP_005409575.1	WP_010485892.1	WP_010485892.1	WP_005409575.1	WP_049467783.1
	flagellar basal-body rod protein FlgD	flgD		K02389	WP_182334420.1	WHL17274.1	WP_056932646.1	WP_025879108.1	WP_025879108.1	WP_014037129.1	WP_088025901.1	WP_014037129.1	WP_188489548.1	BBO51632.1	WP_049421924.1	LOCUS_28890	WP_005413273.1	LOCUS_20300	WP_164088515.1	WP_005413273.1	UXB17870.1	UXB26020.1	UXB30138.1	WP_012480127.1	WP_062167558.1	WP_038688431.1	WP_093532817.1	WP_166472963.1	WP_068854395.1	WP_005413273.1	ALA86554.1	WP_005413273.1	WP_005413273.1	WP_099605989.1	WP_005413273.1	WP_005413273.1	WP_049467786.1
	flagellar basal-body rod protein FlgE	flgE		K02390	WP_182334421.1	WHL17275.1	WP_054665745.1	WP_032974827.1	WP_025879107.1	WP_014037128.1	WP_088025900.1	WP_101765418.1	WP_188489547.1	BBO51631.1	WP_182267768.1	LOCUS_28880	WP_005409573.1	LOCUS_20290	WP_049421922.1	WP_005409573.1	UXB17869.1	UXB26019.1	UXB30137.1	WP_111193543.1	WP_062167561.1	WP_038688432.1	WP_068851739.1	WP_017354438.1	WP_068854406.1	WP_012480126.1	ALA86553.1	WP_033835496.1	WP_005409573.1	WP_094001372.1	WP_012480126.1	WP_012480126.1	WP_049467789.1
	flagellar basal-body rod protein FlgF	flgF		K02391	WP_182334422.1	WHL17276.1	WP_182212855.1	WP_025879106.1	WP_025879106.1	WP_014037127.1	WP_088025899.1	WP_101765417.1	WP_188489544.1	BBO51630.1	WP_032127377.1	LOCUS_28870	WP_043033567.1	LOCUS_20280	WP_032127377.1	WP_019337418.1	UXB17868.1	UXB26018.1	UXB30136.1	WP_088429340.1	WP_062167563.1	WP_038688434.1	WP_068851737.1	WP_017354439.1	WP_068851737.1	WP_012480125.1	ALA86552.1	WP_033835495.1	WP_012480125.1	WP_123958540.1	WP_012480125.1	WP_049402746.1	WP_270950547.1
	flagellar basal-body rod protein FlgG	flgG		K02392	WP_054665751.1	WHL17277.1	WP_054665751.1	WP_025879105.1	WP_025879105.1	WP_005416457.1	WP_005409571.1	WP_101765416.1	WP_005409571.1	BBO51629.1	WP_005409571.1	LOCUS_28860	WP_005409571.1	LOCUS_20270	WP_005409571.1	WP_005409571.1	UXB17867.1	UXB26017.1	UXB30135.1	WP_005409571.1	WP_057628083.1	WP_038688435.1	WP_068851734.1	WP_017354440.1	WP_068851734.1	WP_005409571.1	ALA86551.1	WP_005409571.1	WP_005409571.1	WP_005409571.1	WP_005409571.1	WP_005409571.1	WP_005416457.1
	flagellar L-ring protein FlgH	flgH		K02393	WP_182334423.1	WHL17278.1	WP_056932647.1	WP_025879104.1	WP_025879104.1	WP_014037126.1	WP_088025898.1	WP_049442732.1	WP_014647061.1	BBO51628.1	WP_010485899.1	LOCUS_28850	WP_043033568.1	LOCUS_20260	WP_106467971.1	WP_099605990.1	UXB17866.1	UXB26016.1	UXB30134.1	WP_043033568.1	WP_062167565.1	WP_038688437.1	WP_068851731.1	WP_017354441.1	WP_068851731.1	WP_100443330.1	ALA86550.1	WP_033835494.1	WP_012480124.1	WP_123958539.1	WP_012480124.1	WP_005409570.1	WP_049467794.1
	flagellar P-ring protein FlgI	flgI		K02394	WP_182334424.1	WHL20602.1	WP_056932661.1	WP_032952134.1	WP_282279672.1	WP_042358697.1	WP_088025897.1	WP_101765415.1	WP_188489797.1	BBO51627.1	WP_049421917.1	LOCUS_28840	WP_043033569.1	LOCUS_20250	WP_203226376.1	WP_049451295.1	UXB17865.1	UXB26015.1	UXB30133.1	WP_111118370.1	WP_231732493.1	WP_051598989.1	WP_249834251.1	WP_136004094.1	WP_068854881.1	WP_100443329.1	ALA86549.1	WP_033835493.1	WP_087803525.1	WP_108269888.1	WP_062606979.1	WP_032966707.1	WP_053463209.1
	peptidoglycan hydrolase FlgJ	flgJ		K02395	WP_182334425.1	WHL17279.1	WP_056932648.1	WP_025879102.1	WP_282279671.1	WP_014037124.1	WP_088025896.1	WP_049442734.1	WP_188489542.1	BBO51626.1	WP_032127379.1	LOCUS_28830	WP_043033570.1	LOCUS_20240	WP_106467969.1	WP_149501002.1	UXB17864.1	UXB26014.1	UXB30132.1	WP_043033570.1	WP_062167570.1	WP_038688439.1	WP_249834250.1	WP_153164157.1	WP_068851729.1	WP_043033570.1	ALA86548.1	WP_033835492.1	WP_005409568.1	WP_099605992.1	WP_005409568.1	WP_059034399.1	WP_064238486.1
	flagellar hook-associated protein 1	flgK		K02396	WP_182334426.1	WHL17280.1	WP_056932649.1	WP_218789315.1	WP_032974829.1	WP_014037123.1	WP_088025895.1	WP_101765414.1	WP_188489540.1	BBO51625.1	WP_182267767.1	LOCUS_28820	WP_005413269.1	LOCUS_20230	WP_106467968.1	WP_005413269.1	UXB17863.1	UXB26013.1	UXB30131.1	WP_111189489.1	WP_062167572.1	WP_038688441.1	WP_249834249.1	WP_017354444.1	WP_068851726.1	WP_114618422.1	ALA86547.1	WP_012480121.1	WP_005409567.1	WP_005413269.1	WP_005409567.1	WP_012480121.1	WP_064238486.1
	flagellar hook-associated protein 3 FlgL	flgL		K02397	WP_182334427.1	WHL17281.1		WP_033831049.1	WP_033831049.1	WP_014037122.1	WP_088025894.1	WP_049442736.1	WP_188489538.1	BBO51624.1	WP_049398114.1		WP_100438507.1	LOCUS_20220	WP_049398114.1	WP_088435878.1	UXB17862.1	UXB26012.1	UXB30130.1	WP_197584641.1	WP_062167574.1	WP_038688443.1	WP_095364318.1	WP_017354445.1	WP_068851723.1	WP_005409566.1	ALA86546.1	WP_033835491.1	WP_005413268.1	WP_005413268.1	WP_049402743.1	WP_005413268.1	WP_053463212.1
	flagellar M-ring protein FliF	fliF		K02409	WP_182334445.1	WHL17299.1	WP_182212847.1	WP_218789306.1	WP_025878996.1	WP_014037112.1	WP_088025887.1	WP_101765409.1	WP_188489522.1	BBO51609.1	WP_182267763.1	LOCUS_28680	WP_099497310.1	LOCUS_20090	WP_106467957.1	WP_005409551.1	UXB17850.1	UXB26000.1	UXB30117.1	WP_012480110.1	WP_062167607.1	WP_038688470.1	WP_249834244.1	WP_017354517.1	WP_083214235.1	WP_012480110.1	ALA86534.1	WP_033833132.1	WP_012480110.1	WP_012480110.1	WP_005409551.1	WP_012480110.1	WP_064238479.1
	flagellar motor switch protein FliG	fliG		K02410	WP_054665809.1	WHL20605.1	WP_054665809.1	WP_025878995.1	WP_025878995.1	WP_024958226.1	WP_024958226.1	WP_024958226.1	WP_024958226.1	BBO51608.1	WP_024958226.1	LOCUS_28660	WP_024958226.1	LOCUS_20080	WP_024958226.1	WP_024958226.1	UXB18048.1	UXB26171.1	UXB30291.1	WP_024958226.1	WP_062171551.1	WP_038692227.1	WP_210132790.1	WP_026070521.1	WP_068854644.1	WP_024958226.1	ALA88584.1	WP_024958226.1	WP_024958226.1	WP_024958226.1	WP_024958226.1	WP_024958226.1	WP_024958226.1
	flagellum-specific ATP synthase	fliI		K02412	WP_182334447.1	WHL17301.1	WP_056932951.1	WP_025878993.1	WP_025878993.1	WP_014037109.1	WP_087922476.1	WP_087922476.1	WP_188489518.1	BBO51606.1	WP_032129207.1	LOCUS_28640	WP_005413257.1	LOCUS_20060	WP_106467955.1	WP_088435729.1	UXB17848.1	UXB25998.1	UXB30115.1	WP_005413257.1	WP_062167610.1	WP_038688474.1	WP_095363805.1	WP_136004072.1	WP_068854398.1	WP_180856177.1	ALA86532.1	WP_005413257.1	WP_005413257.1	WP_005413257.1	WP_005413257.1	WP_005413257.1	WP_049466155.1
	flagellar motor switch protein FliM	fliM		K02416	WP_182334451.1	WHL17305.1	WP_054665826.1	WP_025878989.1	WP_025878989.1	WP_014037106.1	WP_049431106.1	WP_014037106.1	WP_188489514.1	BBO51602.1	WP_032129211.1	LOCUS_28600	WP_005409544.1	LOCUS_20020	WP_049431106.1	WP_005409544.1	UXB17844.1	UXB25994.1	UXB30111.1	WP_005409544.1	WP_062167613.1	WP_038688480.1	WP_068851665.1	WP_017356079.1	WP_068851665.1	WP_005409544.1	ALA86528.1	WP_005409544.1	WP_005409544.1	WP_005409544.1	WP_005409544.1	WP_005409544.1	WP_014647040.1
	flagellar motor switch protein FliN	fliN		K02417	WP_182334452.1	WHL17306.1	WP_056932954.1	WP_025878988.1	WP_025878988.1	WP_005409543.1	WP_005409543.1	WP_005409543.1	WP_005409543.1	BBO51601.1	WP_012510967.1	LOCUS_28590	WP_005409543.1	LOCUS_20010	WP_012510967.1	WP_005409543.1	UXB17843.1	UXB25993.1	UXB30110.1	WP_005409543.1	WP_062167614.1	WP_038688482.1	WP_184123708.1	WP_136004066.1	WP_068851662.1	WP_005409543.1	ALA86527.1	WP_005409543.1	WP_005409543.1	WP_005409543.1	WP_005409543.1	WP_005409543.1	WP_005409543.1
	flagellar biosynthesis protein FliP	fliP		K02419	WP_182334453.1	WHL17307.1	WP_054665835.1	WP_025878986.1	WP_025878986.1	WP_014037104.1	WP_088025883.1	WP_005416432.1	WP_188489512.1	BBO51599.1	WP_032129213.1	LOCUS_28570	WP_049404621.1	LOCUS_19990	WP_106467950.1	WP_049448920.1	UXB17841.1	UXB25991.1	UXB30108.1	WP_111193424.1	WP_062167617.1	WP_038688484.1	WP_249834242.1	WP_017356082.1	WP_179197395.1	WP_180856184.1	ALA86525.1	WP_005409541.1	WP_005409541.1	WP_005409541.1	WP_049404621.1	WP_049404621.1	WP_049466148.1
	flagellar biosynthesis protein FliR	fliR		K02421	WP_182334454.1	WHL17309.1	WP_054665840.1	WP_105164005.1	WP_282280111.1	WP_014037103.1	WP_046982596.1	WP_014037103.1	WP_188489510.1	BBO51597.1	WP_182267760.1	LOCUS_28550	WP_005409539.1	LOCUS_19970	WP_043395550.1	WP_005409539.1	UXB17839.1	UXB25989.1	UXB30106.1	WP_005409539.1	WP_062167730.1	WP_038688488.1	WP_217537454.1	WP_017356084.1	WP_068851654.1	WP_171968890.1	ALA86523.1	WP_005409539.1	WP_005409539.1	WP_005409539.1	WP_005409539.1	WP_005409539.1	WP_046430450.1
	flagellar biosynthesis protein FlhA	flhA		K02400	WP_182334457.1	WHL17312.1	WP_054665851.1	WP_032974843.1	WP_282280114.1	WP_198283191.1	WP_198360856.1	WP_170871758.1	WP_188489795.1	BBO51594.1	WP_182267854.1	LOCUS_28500	WP_171956755.1	LOCUS_19940	WP_197603068.1	WP_169449112.1	UXB18047.1	UXB26170.1	UXB30290.1	WP_169449112.1	WP_062167734.1	WP_181406298.1	WP_176472655.1	WP_166473660.1	WP_176472655.1	WP_180856192.1	ALA86520.1	WP_169449112.1	WP_176414773.1	WP_169449112.1	WP_172459944.1	WP_169449112.1	WP_176422005.1
	flagellar biosynthesis protein FlhB	flhB		K02401	WP_182334456.1	WHL17311.1	WP_056931045.1	WP_033831035.1	WP_282280113.1	WP_014037101.1	WP_088025880.1	WP_014037101.1	WP_014037101.1	BBO51595.1	WP_182267759.1	LOCUS_28510	WP_100438503.1	LOCUS_19950	WP_164090476.1	WP_049448926.1	UXB17836.1	UXB25987.1	UXB30103.1	WP_012480102.1	WP_062167732.1	WP_038688499.1	WP_249834240.1	WP_017356089.1	WP_068851649.1	WP_012480102.1	ALA86521.1	WP_033833128.1	WP_005413251.1	WP_049448926.1	WP_172459944.1	WP_012480102.1	WP_043033586.1
	RNA polymerase sigma factor FliA	fliA		K02405	WP_182334460.1	WHL17315.1	WP_054665863.1	WP_025878979.1	WP_025878979.1	WP_014037098.1	WP_049401180.1	WP_049443479.1	WP_188489504.1	BBO51591.1	WP_049401180.1	LOCUS_28450	WP_005413248.1	LOCUS_19910	WP_049401180.1	WP_005413248.1	UXB17833.1	UXB25984.1	UXB30100.1	WP_005413248.1	WP_062167736.1	WP_038688503.1	WP_068851640.1	WP_017357462.1	WP_068851640.1	WP_005413248.1	ALA86517.1	WP_005413248.1	WP_005413248.1	WP_005413248.1	WP_005413248.1	WP_005413248.1	WP_049465789.1
	chemotaxis protein MotA	motA		K02556	WP_104938864.1	WHL17318.1	WP_054665876.1	WP_012509934.1	WP_025878976.1	WP_014035838.1	WP_006442919.1	WP_005407915.1	WP_008264562.1	BBO50119.1	WP_032128746.1	LOCUS_28410	WP_005407915.1	LOCUS_04670	WP_006442919.1	WP_005409527.1	UXB17829.1	UXB24627.1	UXB28674.1	WP_005407915.1	WP_062167157.1	WP_038688511.1	WP_249834238.1	WP_017356507.1	WP_068848960.1	P_005407915.1	ALA85145.1	WP_005407915.1	WP_005407915.1	WP_005407915.1	WP_005409527.1	WP_005407915.1	WP_005409527.1
	chemotaxis protein MotB	motB		K02557	WP_182334463.1	WHL17319.1	WP_056931071.1	WP_218789297.1	WP_033830250.1	WP_014037095.1	WP_088023908.1	WP_014037095.1	WP_188489500.1	BBO51586.1	WP_032129222.1	LOCUS_09780	WP_012480097.1	LOCUS_19860	WP_106466944.1	WP_123958192.1	UXB16512.1	UXB25979.1	UXB30095.1	WP_062606955.1	WP_062167158.1	WP_038688513.1	WP_095364551.1	WP_136004051.1	WP_068851625.1	WP_171956749.1	ALA86512.1	WP_005412123.1	WP_005412123.1	WP_123958533.1	WP_062606955.1	WP_111202978.1	WP_270955317.1
Bacterial chemotaxis
	methyl-accepting chemotaxis protein	mcp		K03406		WHL17326.1	WP_182212843.1	WP_033831397.1	WP_032976616.1	WP_014037600.1	WP_010485867.1	WP_049443170.1	WP_188485169.1	BBO52129.1	WP_164081375.1	LOCUS_35340	WP_005409587.1	LOCUS_20440	WP_164088866.1	WP_005409587.1	UXB17884.1	UXB26034.1	UXB30151.1	WP_005409587.1	WP_062170720.1	WP_051598683.1	WP_249832638.1	WP_166473328.1	WP_068852638.1	WP_005409587.1	ALA87022.1	WP_033835503.1	WP_165710605.1	WP_005409587.1	WP_062605299.1	WP_188246420.1	WP_270954761.1
	two-component system, chemotaxis family, sensor kinase CheA	cheA	2.7.13.3	K03407	WP_182334462.1	WHL17317.1	WP_056932568.1	WP_218789293.1	WP_282280117.1	WP_014037091.1	WP_088025872.1	WP_101765403.1	WP_188489492.1	BBO51581.1	WP_182267757.1	LOCUS_28420	WP_005409520.1	LOCUS_19810	WP_164090481.1	WP_005409520.1	UXB17823.1	UXB25974.1	UXB30090.1	WP_062606949.1	WP_062167747.1	WP_038688509.1	WP_249834235.1	WP_136004042.1	WP_068851614.1	WP_180856190.1	ALA86507.1	WP_033835854.1	WP_165710430.1	WP_005409520.1	WP_172711746.1	WP_005409520.1	WP_206632630.1
	two-component system, chemotaxis family, protein-glutamate methylesterase/glutaminase	cheB	3.1.1.61	K03412	WP_182334478.1	WHL17335.1	WP_054665915.1	WP_099783897.1	WP_099783897.1	WP_014037082.1	WP_088025866.1	WP_101765397.1	WP_101765397.1	BBO51571.1	WP_182267753.1	LOCUS_28200	WP_224119418.1	LOCUS_19700	WP_106467937.1	WP_005409510.1	UXB17814.1	UXB25963.1	UXB30080.1	WP_005409510.1	WP_062167765.1	WP_038688537.1	WP_095363818.1	WP_017356392.1	WP_068851589.1	WP_251101644.1	ALA88583.1	WP_005409510.1	WP_005409510.1	WP_108270017.1	WP_005409510.1	WP_005409510.1	WP_270953123.1
	two-component system, chemotaxis family, chemotaxis protein CheY	cheY		K03413	WP_182334461.1	WHL17316.1	WP_054665888.1	WP_025878971.1	WP_005413247.1	WP_005409521.1	WP_005409521.1	WP_005409521.1	WP_188489494.1	BBO51582.1	WP_005409521.1	LOCUS_28210	WP_005409521.1	LOCUS_19820	WP_005409521.1	WP_005409521.1	UXB17824.1	UXB25975.1	UXB30091.1	WP_005409521.1	WP_062167746.1	WP_038688505.1	WP_038688521.1	WP_136004044.1	WP_038688521.1	WP_005409521.1	ALA86508.1	WP_005409521.1	WP_005409521.1	WP_005409521.1	WP_005413247.1	WP_005409521.1	WP_005409521.1
	purine-binding chemotaxis protein CheW	cheW		K03408	WP_182334472.1	WHL17329.1	WP_054665899.1	WP_025878967.1	WP_025878967.1	WP_014037088.1	WP_088025870.1	WP_101765401.1	WP_014037088.1	BBO51577.1	WP_049401162.1	LOCUS_28290	WP_005409516.1	LOCUS_19780	WP_049401162.1	WP_005409516.1	UXB17820.1	UXB25971.1	UXB30087.1	WP_005409516.1	WP_062167758.1	WP_038688527.1	WP_068851606.1	WP_017354388.1	WP_068851606.1	WP_005409516.1	ALA86504.1	WP_005409516.1	WP_005409516.1	WP_005409516.1	WP_005409516.1	WP_005409516.1	WP_049465492.1
	chemotaxis protein methyltransferase CheR	cheR		K00575	WP_182334476.1	WHL17333.1	WP_054665912.1	WP_032951761.1	WP_032975462.1	WP_014036988.1	WP_088025867.1	WP_101765361.1	WP_188489481.1	BBO51465.1	WP_050509861.1	LOCUS_28230	WP_100438493.1	LOCUS_19720	WP_164090390.1	WP_088436941.1	UXB17816.1	UXB25965.1	UXB30082.1	WP_012480090.1	WP_062170706.1	WP_038688533.1	WP_093536295.1	WP_017356390.1	WP_068851595.1	WP_005409512.1	ALA86500.1	WP_049402309.1	WP_012480090.1	WP_088436941.1	WP_005409516.1	WP_185695447.1	WP_049416359.1
	two-component system, chemotaxis family, chemotaxis protein CheV	cheV		K03415	WP_182334417.1	WHL17271.1	WP_056932645.1	WP_032951761.1	WP_025879111.1	WP_014037130.1	WP_088025903.1	WP_014037130.1	WP_188489550.1	BBO51635.1	WP_049421926.1	LOCUS_28920	WP_005409577.1	LOCUS_20330	WP_088025903.1	WP_005409577.1	UXB17873.1	UXB26023.1	UXB30141.1	WP_005409577.1	WP_062167554.1	WP_038688425.1	WP_068851752.1	WP_017354434.1	WP_068851752.1	WP_005409577.1	ALA86557.1	WP_033835498.1	WP_005409577.1	WP_005409577.1	WP_005409577.1	WP_005409577.1	WP_049467776.1
