# Supplementary material for: A comprehensive comparative genomic analysis revealed that plant growth promoting traits are ubiquitous in strains of Stenotrophomonas
Source: Front Microbiol. 2024 May 16;15:1395477. doi: 10.3389/fmicb.2024.1395477 (PMC11138164; doi:10.3389/fmicb.2024.1395477)
Supplement: Supplementary file 7 [file Table_4.XLSX]

## Sheet: Sheet1
Supplementary Table 4: Prediction of 33 Stenotrophomonas complete genome secondary metabolite biosynthetic gene clusters.
sample name	Type	From	To	Most similar	Cluster	Similarity
Stenotrophomonas acidaminiphila T0-18	lassopeptide	108909	131337	-	-	-
Stenotrophomonas acidaminiphila T0-18	arylpolyene	537379	578404	xanthomonadin I	Other	0.57
Stenotrophomonas acidaminiphila T0-18	arylpolyene	839228	879494	-	-	-
Stenotrophomonas acidaminiphila T0-18	hserlactone	1570773	1591375	-	-	-
Stenotrophomonas acidaminiphila T0-18	RiPP-like	1839097	1849945	-	-	-
Stenotrophomonas acidaminiphila SPDF1	arylpolyene	41323	81066	-	-	-
Stenotrophomonas acidaminiphila SPDF1	hserlactone	783426	804028	-	-	-
Stenotrophomonas acidaminiphila SPDF1	RiPP-like	1065912	1076760	-	-	-
Stenotrophomonas acidaminiphila SPDF1	lassopeptide	3300701	3323129	-	-	-
Stenotrophomonas acidaminiphila SPDF1	arylpolyene	3664209	3705432	xanthomonadin I	Other	0.57
Stenotrophomonas acidaminiphila T25-65	arylpolyene	41329	81072	-	-	-
Stenotrophomonas acidaminiphila T25-65	lassopeptide	639946	662374	-	-	-
Stenotrophomonas acidaminiphila T25-65	RiPP-like	2852612	2863460	-	-	-
Stenotrophomonas acidaminiphila T25-65	hserlactone	3110296	3130898	-	-	-
Stenotrophomonas acidaminiphila T25-65	arylpolyene	3671876	3713099	xanthomonadin I	Other	0.57
Stenotrophomonas geniculata E119	arylpolyene	218320	261918	APE Ec	Other	0.47
Stenotrophomonas geniculata E119	RiPP-like	1555221	1564435	entolysin	NRP	0.06
Stenotrophomonas geniculata E119	RiPP-like	1852754	1863629	-	-	-
Stenotrophomonas geniculata E119	lassopeptide	2686475	2709027	-	-	-
Stenotrophomonas geniculata E119	NRP-metallophore,NRPS	2895274	2943637	2,3-dihydroxybenzoylserine	NRP	0.94
Stenotrophomonas indicatrix D763	RiPP-like	1252839	1262414	entolysin	NRP	0.06
Stenotrophomonas indicatrix D763	RiPP-like	1564538	1575413	-	-	-
Stenotrophomonas indicatrix D763	NRP-metallophore,NRPS	2608235	2656596	2,3-dihydroxybenzoylserine	NRP	0.94
Stenotrophomonas indicatrix D763	arylpolyene	4420683	4464291	APE Ec	Other	0.42
Stenotrophomonas indicatrix MGMM10	RiPP-like	723635	730689	-	-	-
Stenotrophomonas indicatrix MGMM10	RiPP-like	2063978	2074823	entolysin	NRP	0.06
Stenotrophomonas indicatrix MGMM10	arylpolyene	3112445	3156053	APE Ec	Other	0.42
Stenotrophomonas indicatrix MGMM10	NRP-metallophore,NRPS	3961170	4009531	2,3-dihydroxybenzoylserine	NRP	0.89
Stenotrophomonas maltophilia JV3	RiPP-like	1461113	1471988	-	-	-
Stenotrophomonas maltophilia JV3	NRP-metallophore,NRPS	2541019	2589386	2,3-dihydroxybenzoylserine	NRP	0.94
Stenotrophomonas maltophilia JV3	lanthipeptide-class-iii	3978111	4000831	-	-	-
Stenotrophomonas maltophilia JV3	arylpolyene	4356135	4399737	APE Vf	Other	0.4
Stenotrophomonas maltophilia OUC Est10	RiPP-like	1213469	1222619	entolysin	NRP	0.06
Stenotrophomonas maltophilia OUC Est10	RiPP-like	1510937	1521812	-	-	-
Stenotrophomonas maltophilia OUC Est10	lanthipeptide-class-ii	1731764	1754661	-	-	-
Stenotrophomonas maltophilia OUC Est10	lassopeptide	2316157	2338711	-	-	-
Stenotrophomonas maltophilia OUC Est10	NRP-metallophore,NRPS	2581379	2629746	2,3-dihydroxybenzoylserine	NRP	0.94
Stenotrophomonas maltophilia OUC Est10	arylpolyene	4475414	4519016	aryl polyenes	Other	0.44
Stenotrophomonas maltophilia CSM2	RiPP-like	1209174	1218550	entolysin	NRP	0.06
Stenotrophomonas maltophilia CSM2	RiPP-like	1500361	1511236	-	-	-
Stenotrophomonas maltophilia CSM2	NRP-metallophore,NRPS	2682095	2730462	2,3-dihydroxybenzoylserine	NRP	0.94
Stenotrophomonas maltophilia CSM2	ranthipeptide	4047384	4068787	-	-	-
Stenotrophomonas maltophilia CSM2	arylpolyene	4552503	4596105	APE Vf	Other	0.4
Stenotrophomonas maltophilia 291	RiPP-like	1191075	1200416	entolysin	NRP	0.06
Stenotrophomonas maltophilia 291	RiPP-like	1486663	1497538	-	-	-
Stenotrophomonas maltophilia 291	NRP-metallophore,NRPS	2514342	2562709	2,3-dihydroxybenzoylserine	NRP	0.94
Stenotrophomonas maltophilia 291	arylpolyene	4367426	4411028	APE Vf	Other	0.4
Stenotrophomonas maltophilia KMM 349	RiPP-like	1528245	1539120	-	-	-
Stenotrophomonas maltophilia KMM 349	lassopeptide	2337721	2360277	-	-	-
Stenotrophomonas maltophilia KMM 349	NRP-metallophore,NRPS	2573144	2621511	2,3-dihydroxybenzoylserine	NRP	1
Stenotrophomonas maltophilia KMM 349	arylpolyene	4386511	4430113	APE Ec	Other	0.47
Stenotrophomonas maltophilia T50-20	RiPP-like	1548228	1559103	-	-	-
Stenotrophomonas maltophilia T50-20	lanthipeptide-class-ii	1767280	1790177	-	-	-
Stenotrophomonas maltophilia T50-20	lassopeptide	2433642	2456196	-	-	-
Stenotrophomonas maltophilia T50-20	NRP-metallophore,NRPS	2709029	2757396	2,3-dihydroxybenzoylserine	NRP	1
Stenotrophomonas maltophilia T50-20	arylpolyene	4584474	4628076	APE Ec	Other	0.47
Stenotrophomonas maltophilia XL133	RiPP-like	1265909	1275135	entolysin	NRP	0.06
Stenotrophomonas maltophilia XL133	RiPP-like	1653371	1664246	-	-	-
Stenotrophomonas maltophilia XL133	NRP-metallophore,NRPS	2664036	2712403	2,3-dihydroxybenzoylserine	NRP	1
Stenotrophomonas maltophilia XL133	arylpolyene	4499911	4543513	APE Ec	Other	0.47
Stenotrophomonas maltophilia JZL8	RiPP-like	1245426	1254601	entolysin	NRP	0.06
Stenotrophomonas maltophilia JZL8	RiPP-like	1527313	1538188	-	-	-
Stenotrophomonas maltophilia JZL8	lanthipeptide-class-ii	1744523	1767420	-	-	-
Stenotrophomonas maltophilia JZL8	lassopeptide	2378276	2400645	-	-	-
Stenotrophomonas maltophilia JZL8	NRP-metallophore,NRPS	2582633	2631000	2,3-dihydroxybenzoylserine	NRP	0.94
Stenotrophomonas maltophilia JZL8	lanthipeptide-class-iv	4279200	4301923	-	-	-
Stenotrophomonas maltophilia JZL8	arylpolyene	4445599	4489201	APE Ec	Other	0.47
Stenotrophomonas maltophilia WGB211	RiPP-like	1227885	1237217	entolysin	NRP	0.06
Stenotrophomonas maltophilia WGB211	RiPP-like	1509953	1520828	-	-	-
Stenotrophomonas maltophilia WGB211	lanthipeptide-class-ii	1729629	1752526	-	-	-
Stenotrophomonas maltophilia WGB211	lassopeptide	2534259	2556814	-	-	-
Stenotrophomonas maltophilia WGB211	NRP-metallophore,NRPS	2758174	2806541	2,3-dihydroxybenzoylserine	NRP	0.94
Stenotrophomonas maltophilia WGB211	arylpolyene	4719998	4763600	aryl polyenes	Other	0.44
Stenotrophomonas maltophilia PSKL2	RiPP-like	1199193	1208401	entolysin	NRP	0.06
Stenotrophomonas maltophilia PSKL2	RiPP-like	1508245	1519120	-	-	-
Stenotrophomonas maltophilia PSKL2	NRP-metallophore,NRPS	2542194	2590561	2,3-dihydroxybenzoylserine	NRP	0.94
Stenotrophomonas maltophilia PSKL2	arylpolyene	4385345	4428947	APE Ec	Other	0.47
Stenotrophomonas maltophilia ACYCb.6H	RiPP-like	1154123	1163333	entolysin	NRP	0.06
Stenotrophomonas maltophilia ACYCb.6H	RiPP-like	1455053	1465928	-	-	-
Stenotrophomonas maltophilia ACYCb.6H	lanthipeptide-class-ii	1661771	1684668	-	-	-
Stenotrophomonas maltophilia ACYCb.6H	NRP-metallophore,NRPS	2415296	2463663	2,3-dihydroxybenzoylserine	NRP	0.94
Stenotrophomonas maltophilia ACYCb.6H	arylpolyene	4231597	4275199	APE Ec	Other	0.47
Stenotrophomonas maltophilia ACYCb.1K	RiPP-like	1142759	1151972	entolysin	NRP	0.06
Stenotrophomonas maltophilia ACYCb.1K	RiPP-like	1422695	1433570	-	-	-
Stenotrophomonas maltophilia ACYCb.1K	lanthipeptide-class-ii	1674767	1697664	-	-	-
Stenotrophomonas maltophilia ACYCb.1K	NRP-metallophore,NRPS	2454170	2502537	2,3-dihydroxybenzoylserine	NRP	0.94
Stenotrophomonas maltophilia ACYCb.1K	arylpolyene	4224433	4268035	APE Ec	Other	0.47
Stenotrophomonas maltophilia ACYCa.2H	RiPP-like	1233530	1242675	entolysin	NRP	0.06
Stenotrophomonas maltophilia ACYCa.2H	RiPP-like	1541563	1552438	-	-	-
Stenotrophomonas maltophilia ACYCa.2H	NRP-metallophore,NRPS	2557444	2605811	2,3-dihydroxybenzoylserine	NRP	1
Stenotrophomonas maltophilia ACYCa.2H	arylpolyene	4390992	4434594	APE Ec	Other	0.47
Stenotrophomonas maltophilia HT2	RiPP-like	1218267	1227452	entolysin	NRP	0.06
Stenotrophomonas maltophilia HT2	RiPP-like	1514469	1525344	-	-	-
Stenotrophomonas maltophilia HT2	NRP-metallophore,NRPS	2580624	2628991	2,3-dihydroxybenzoylserine	NRP	1
Stenotrophomonas maltophilia HT2	arylpolyene	4348192	4391794	APE Ec	Other	0.47
Stenotrophomonas nitritireducens 2001	RiPP-like	66734	75773	-	-	-
Stenotrophomonas nitritireducens 2001	RiPP-like	691148	702014	-	-	-
Stenotrophomonas nitritireducens 2001	arylpolyene	2520023	2561258	xanthomonadin I	Other	0.57
Stenotrophomonas rhizophila DSM 14405	arylpolyene	77712	121332	APE Vf	Other	0.45
Stenotrophomonas rhizophila DSM 14405	NRP-metallophore,NRPS	2163419	2211870	2,3-dihydroxybenzoylserine	NRP	0.47
Stenotrophomonas rhizophila DSM 14405	lanthipeptide-class-ii	2293746	2316640	-	-	-
Stenotrophomonas rhizophila DSM 14405	RRE-containing,RiPP-like	3019441	3041441	-	-	-
Stenotrophomonas rhizophila DSM 14405	LAP	3723033	3745131	-	-	-
Stenotrophomonas rhizophila Bl2-2	RiPP-like	1476767	1487630	-	-	-
Stenotrophomonas rhizophila Bl2-2	NRP-metallophore,NRPS	2311367	2359785	2,3-dihydroxybenzoylserine	NRP	0.42
Stenotrophomonas rhizophila Bl2-2	arylpolyene	4133828	4177442	APE Vf	Other	0.45
Stenotrophomonas rhizophila JC1	RiPP-like	1381238	1392110	-	-	-
Stenotrophomonas rhizophila JC1	NRP-metallophore,NRPS	2165325	2213725	2,3-dihydroxybenzoylserine	NRP	0.42
Stenotrophomonas rhizophila JC1	NRPS,T1PKS	2493289	2602458	crochelin A	NRP+Polyketide	0.16
Stenotrophomonas rhizophila QL-P4	RiPP-like	1623403	1634266	-	-	-
Stenotrophomonas rhizophila QL-P4	NRP-metallophore,NRPS	2419740	2468158	2,3-dihydroxybenzoylserine	NRP	0.42
Stenotrophomonas rhizophila QL-P4	arylpolyene	4159215	4198652	APE Vf	Other	0.45
Stenotrophomonas maltophilia 142	RiPP-like	1266017	1275263	entolysin	NRP	0.06
Stenotrophomonas maltophilia 142	RiPP-like	1576726	1587601	-	-	-
Stenotrophomonas maltophilia 142	NRP-metallophore,NRPS	2737408	2785775	2,3-dihydroxybenzoylserine	NRP	1
Stenotrophomonas maltophilia 142	arylpolyene	4644929	4688531	APE Ec	Other	0.47
Stenotrophomonas maltophilia ISMMS2	lanthipeptide-class-i	1128580	1156658	-	-	-
Stenotrophomonas maltophilia ISMMS2	RiPP-like	1168524	1177733	entolysin	NRP	0.06
Stenotrophomonas maltophilia ISMMS2	RiPP-like	1493549	1504424	-	-	-
Stenotrophomonas maltophilia ISMMS2	lanthipeptide-class-ii	1713183	1736080	-	-	-
Stenotrophomonas maltophilia ISMMS2	lassopeptide	2333349	2355904	-	-	-
Stenotrophomonas maltophilia ISMMS2	NRP-metallophore,NRPS	2538501	2586868	2,3-dihydroxybenzoylserine	NRP	0.94
Stenotrophomonas maltophilia ISMMS2	arylpolyene	4317034	4360636	APE Ec	Other	0.47
Stenotrophomonas maltophilia FDAARGOS 92	RiPP-like	250812	260026	entolysin	NRP	0.06
Stenotrophomonas maltophilia FDAARGOS 92	RiPP-like	605661	616536	-	-	-
Stenotrophomonas maltophilia FDAARGOS 92	NRP-metallophore,NRPS	1759762	1808129	2,3-dihydroxybenzoylserine	NRP	0.94
Stenotrophomonas maltophilia FDAARGOS 92	arylpolyene	3633104	3676706	APE Ec	Other	0.47
Stenotrophomonas maltophilia NCTC10498	RiPP-like	1215343	1224569	entolysin	NRP	0.06
Stenotrophomonas maltophilia NCTC10498	RiPP-like	1517991	1528866	-	-	-
Stenotrophomonas maltophilia NCTC10498	NRP-metallophore,NRPS	2672665	2721032	2,3-dihydroxybenzoylserine	NRP	1
Stenotrophomonas maltophilia NCTC10498	arylpolyene	4474680	4518282	APE Ec	Other	0.47
Stenotrophomonas maltophilia FDAARGOS 507	RiPP-like	886875	896089	entolysin	NRP	0.06
Stenotrophomonas maltophilia FDAARGOS 507	RiPP-like	1185373	1192418	-	-	-
Stenotrophomonas maltophilia FDAARGOS 507	NRP-metallophore,NRPS	2227126	2275493	2,3-dihydroxybenzoylserine	NRP	0.94
Stenotrophomonas maltophilia FDAARGOS 507	arylpolyene,RiPP-like	4099931	4143533	APE Ec	Other	0.47
Stenotrophomonas maltophilia FDAARGOS 507	arylpolyene	82199	125801	APE Ec	Other	0.47
Stenotrophomonas maltophilia CYZ	NRP-metallophore,NRPS	1888495	1936862	2,3-dihydroxybenzoylserine	NRP	1
Stenotrophomonas maltophilia CYZ	lanthipeptide-class-iv	2088800	2111508	epothilone B	NRP+Polyketide	0.13
Stenotrophomonas maltophilia CYZ	RiPP-like	2991184	2998231	-	-	-
Stenotrophomonas maltophilia CYZ	RiPP-like	3275656	3286501	entolysin	NRP	0.06
Stenotrophomonas pavanii PI-27	arylpolyene	79135	122737	APE Vf	Other	0.4
Stenotrophomonas pavanii PI-27	lanthipeptide-class-iv	188123	210849	-	-	-
Stenotrophomonas pavanii PI-27	NRP-metallophore,NRPS	1834765	1883132	2,3-dihydroxybenzoylserine	NRP	0.89
Stenotrophomonas pavanii PI-27	RiPP-like	2894168	2901162	-	-	-
Stenotrophomonas pavanii PI-27	RiPP-like	3168203	3179048	entolysin	NRP	0.06
Stenotrophomonas maltophilia a7	RiPP-like	1199696	1208881	entolysin	NRP	0.06
Stenotrophomonas maltophilia a7	RiPP-like	1496192	1507067	-	-	-
Stenotrophomonas maltophilia a7	NRP-metallophore,NRPS	2529163	2577530	2,3-dihydroxybenzoylserine	NRP	1
Stenotrophomonas maltophilia a7	arylpolyene	4299487	4343089	APE Ec	Other	0.47
