# Supplementary material for: A comprehensive comparative genomic analysis revealed that plant growth promoting traits are ubiquitous in strains of Stenotrophomonas
Source: Front Microbiol. 2024 May 16;15:1395477. doi: 10.3389/fmicb.2024.1395477 (PMC11138164; doi:10.3389/fmicb.2024.1395477)
Supplement: Supplementary file 8 [file Table_5.XLSX]

## Sheet: Sheet 1
Supplementary Table 5: Prediction of antibiotic resistance genes in 213 Stenotrophomonas strains.
Sample Name	Contig	Start	Stop	Orientation	Cut_Off	Pass_Bitscore	Best_Hit_Bitscore	Best_Hit_ARO	Best_Identities	ARO	Drug Class	Resistance Mechanism	AMR Gene Family
Stenotrophomonas acidaminiphila T0-18	CP043567.1_704	801349	802188	-	Perfect	500	549.7	sul1	100	3000410	sulfonamide antibiotic	antibiotic target replacement	sulfonamide resistant sul
Stenotrophomonas acidaminiphila T0-18	CP043567.1_708	806552	807742	+	Perfect	500	752.3	tet(C)	100	3000167	tetracycline antibiotic	antibiotic efflux	major facilitator superfamily (MFS) antibiotic efflux pump
Stenotrophomonas acidaminiphila T0-18	CP043567.1_2685	3060429	3060632	-	Loose	100	92.4	rsmA	84.91	3005069	fluoroquinolone antibiotic; diaminopyrimidine antibiotic; phenicol antibiotic	antibiotic efflux	resistance-nodulation-cell division (RND) antibiotic efflux pump
Stenotrophomonas acidaminiphila T0-18	CP043567.1_1418	1640757	1641947	+	Loose	700	646.7	Escherichia coli EF-Tu mutants conferring resistance to Pulvomycin	79.19	3003369	elfamycin antibiotic	antibiotic target alteration	elfamycin resistant EF-Tu
Stenotrophomonas acidaminiphila T0-18	CP043567.1_1430	1658085	1659275	+	Loose	700	647.1	Escherichia coli EF-Tu mutants conferring resistance to Pulvomycin	79.19	3003369	elfamycin antibiotic	antibiotic target alteration	elfamycin resistant EF-Tu
Stenotrophomonas acidaminiphila SPDF1	CP125110.1_744	880172	880474	+	Loose	500	213.8	aphA15	100	3004675	aminoglycoside antibiotic	antibiotic inactivation	APH(3')
Stenotrophomonas acidaminiphila SPDF1	CP125110.1_747	881280	881912	+	Perfect	350	442.6	catB3	100	3002676	phenicol antibiotic	antibiotic inactivation	chloramphenicol acetyltransferase (CAT)
Stenotrophomonas acidaminiphila SPDF1	CP125110.1_748	882031	882861	+	Perfect	500	546.6	OXA-1	100	3001396	carbapenem; cephalosporin; penam	antibiotic inactivation	OXA beta-lactamase
Stenotrophomonas acidaminiphila SPDF1	CP125110.1_750	884270	885109	+	Perfect	500	549.7	sul1	100	3000410	sulfonamide antibiotic	antibiotic target replacement	sulfonamide resistant sul
Stenotrophomonas acidaminiphila SPDF1	CP125110.1_749	882974	883765	+	Strict	450	512.3	aadA15	98.1	3002615	aminoglycoside antibiotic	antibiotic inactivation	ANT(3'')
Stenotrophomonas acidaminiphila SPDF1	CP125110.1_2211	2461632	2461835	-	Loose	100	92.4	rsmA	84.91	3005069	fluoroquinolone antibiotic; diaminopyrimidine antibiotic; phenicol antibiotic	antibiotic efflux	resistance-nodulation-cell division (RND) antibiotic efflux pump
Stenotrophomonas acidaminiphila SPDF1	CP125110.1_721	852102	853292	+	Loose	700	647.1	Escherichia coli EF-Tu mutants conferring resistance to Pulvomycin	79.44	3003369	elfamycin antibiotic	antibiotic target alteration	elfamycin resistant EF-Tu
Stenotrophomonas acidaminiphila SPDF1	CP125110.1_733	869430	870620	+	Loose	700	647.1	Escherichia coli EF-Tu mutants conferring resistance to Pulvomycin	79.44	3003369	elfamycin antibiotic	antibiotic target alteration	elfamycin resistant EF-Tu
Stenotrophomonas acidaminiphila SPDF1	CP125110.1_563	664449	665621	+	Loose	750	533.1	smeD	75.32	3003055	macrolide antibiotic; fluoroquinolone antibiotic; tetracycline antibiotic; phenicol antibiotic	antibiotic efflux	resistance-nodulation-cell division (RND) antibiotic efflux pump
Stenotrophomonas acidaminiphila T25-65	CP043570.1_2150	2381891	2382730	-	Perfect	500	549.7	sul1	100	3000410	sulfonamide antibiotic	antibiotic target replacement	sulfonamide resistant sul
Stenotrophomonas acidaminiphila T25-65	CP043570.1_2155	2387902	2389092	+	Perfect	500	752.3	tet(C)	100	3000167	tetracycline antibiotic	antibiotic efflux	major facilitator superfamily (MFS) antibiotic efflux pump
Stenotrophomonas acidaminiphila T25-65	CP043570.1_2160	2392318	2393157	-	Perfect	500	549.7	sul1	100	3000410	sulfonamide antibiotic	antibiotic target replacement	sulfonamide resistant sul
Stenotrophomonas acidaminiphila T25-65	CP043570.1_2305	2551990	2552784	+	Perfect	500	543.9	APH(3')-IIa	100	3002644	aminoglycoside antibiotic	antibiotic inactivation	APH(3')
Stenotrophomonas acidaminiphila T25-65	CP043570.1_2306	2552805	2553185	+	Perfect	200	269.2	BLMT	100	3005036	glycopeptide antibiotic	antibiotic inactivation	Bleomycin resistant protein
Stenotrophomonas acidaminiphila T25-65	CP043570.1_2307	2553224	2554024	+	Perfect	500	553.1	APH(6)-Ic	100	3002659	aminoglycoside antibiotic	antibiotic inactivation	APH(6)
Stenotrophomonas acidaminiphila T25-65	CP043570.1_2151	2383235	2384026	-	Strict	450	515	aadA3	98.48	3002603	aminoglycoside antibiotic	antibiotic inactivation	ANT(3'')
Stenotrophomonas acidaminiphila T25-65	CP043570.1_2161	2393662	2394453	-	Strict	450	515	aadA3	98.48	3002603	aminoglycoside antibiotic	antibiotic inactivation	ANT(3'')
Stenotrophomonas acidaminiphila T25-65	CP043570.1_1270	1441467	1441670	+	Loose	100	92.4	rsmA	84.91	3005069	fluoroquinolone antibiotic; diaminopyrimidine antibiotic; phenicol antibiotic	antibiotic efflux	resistance-nodulation-cell division (RND) antibiotic efflux pump
Stenotrophomonas acidaminiphila T25-65	CP043570.1_128	156838	157470	-	Strict	350	380.6	catB3	81.95	3002676	phenicol antibiotic	antibiotic inactivation	chloramphenicol acetyltransferase (CAT)
Stenotrophomonas acidaminiphila T25-65	CP043570.1_2745	3043713	3044903	-	Loose	700	647.1	Escherichia coli EF-Tu mutants conferring resistance to Pulvomycin	79.44	3003369	elfamycin antibiotic	antibiotic target alteration	elfamycin resistant EF-Tu
Stenotrophomonas acidaminiphila T25-65	CP043570.1_2757	3061041	3062231	-	Loose	700	647.1	Escherichia coli EF-Tu mutants conferring resistance to Pulvomycin	79.19	3003369	elfamycin antibiotic	antibiotic target alteration	elfamycin resistant EF-Tu
Stenotrophomonas acidaminiphila T25-65	CP043570.1_2919	3253774	3254946	-	Loose	750	534.3	smeD	75.58	3003055	macrolide antibiotic; fluoroquinolone antibiotic; tetracycline antibiotic; phenicol antibiotic	antibiotic efflux	resistance-nodulation-cell division (RND) antibiotic efflux pump
Stenotrophomonas geniculata E119	CP078103.1_189	161516	162205	+	Strict	420	461.1	smeR	99.56	3003066	aminoglycoside antibiotic; cephalosporin; cephamycin; penam	antibiotic efflux	resistance-nodulation-cell division (RND) antibiotic efflux pump
Stenotrophomonas geniculata E119	CP078103.1_4692	4234034	4238872	-	Loose	2070	1619.8	smeE	99.19	3003056	macrolide antibiotic; fluoroquinolone antibiotic; tetracycline antibiotic; phenicol antibiotic	antibiotic efflux	resistance-nodulation-cell division (RND) antibiotic efflux pump
Stenotrophomonas geniculata E119	CP078103.1_186	157789	158787	-	Loose	2090	561.6	smeB	99.01	3003052	aminoglycoside antibiotic; cephalosporin; cephamycin; penam	antibiotic efflux	resistance-nodulation-cell division (RND) antibiotic efflux pump
Stenotrophomonas geniculata E119	CP078103.1_4693	4238885	4239958	-	Loose	750	640.6	smeD	97.76	3003055	macrolide antibiotic; fluoroquinolone antibiotic; tetracycline antibiotic; phenicol antibiotic	antibiotic efflux	resistance-nodulation-cell division (RND) antibiotic efflux pump
Stenotrophomonas geniculata E119	CP078103.1_185	156920	157816	-	Loose	2090	511.1	smeB	97.54	3003052	aminoglycoside antibiotic; cephalosporin; cephamycin; penam	antibiotic efflux	resistance-nodulation-cell division (RND) antibiotic efflux pump
Stenotrophomonas geniculata E119	CP078103.1_187	158800	159894	-	Loose	750	657.9	smeA	97.53	3003051	aminoglycoside antibiotic; cephalosporin; cephamycin; penam	antibiotic efflux	resistance-nodulation-cell division (RND) antibiotic efflux pump
Stenotrophomonas geniculata E119	CP078103.1_184	156597	156956	-	Loose	2090	189.1	smeB	97	3003052	aminoglycoside antibiotic; cephalosporin; cephamycin; penam	antibiotic efflux	resistance-nodulation-cell division (RND) antibiotic efflux pump
Stenotrophomonas geniculata E119	CP078103.1_188	159999	161519	+	Loose	910	887.9	smeS	96.79	3003067	aminoglycoside antibiotic; cephalosporin; cephamycin; penam	antibiotic efflux	resistance-nodulation-cell division (RND) antibiotic efflux pump
Stenotrophomonas geniculata E119	CP078103.1_2521	2299803	2300084	+	Loose	600	198.4	APH(9)-Ic	96.77	3007539	aminoglycoside antibiotic	antibiotic inactivation	APH(9)
Stenotrophomonas geniculata E119	CP078103.1_182	154230	154973	-	Loose	900	439.5	smeC	96.76	3003053	aminoglycoside antibiotic; cephalosporin; cephamycin; penam	antibiotic efflux	resistance-nodulation-cell division (RND) antibiotic efflux pump
Stenotrophomonas geniculata E119	CP078103.1_2520	2299426	2299758	+	Loose	600	198.7	APH(9)-Ic	96.12	3007539	aminoglycoside antibiotic	antibiotic inactivation	APH(9)
Stenotrophomonas geniculata E119	CP078103.1_183	155641	156639	-	Loose	2090	611.3	smeB	96.08	3003052	aminoglycoside antibiotic; cephalosporin; cephamycin; penam	antibiotic efflux	resistance-nodulation-cell division (RND) antibiotic efflux pump
Stenotrophomonas geniculata E119	CP078103.1_2516	2296016	2296819	+	Loose	500	462.2	APH(3')-IIc	87.27	3002646	aminoglycoside antibiotic	antibiotic inactivation	APH(3')
Stenotrophomonas geniculata E119	CP078103.1_2217	2029484	2029687	+	Loose	100	94.4	rsmA	86.79	3005069	fluoroquinolone antibiotic; diaminopyrimidine antibiotic; phenicol antibiotic	antibiotic efflux	resistance-nodulation-cell division (RND) antibiotic efflux pump
Stenotrophomonas geniculata E119	CP078103.1_2331	2132993	2133379	+	Loose	2000	196.8	oqxB	85.12	3003923	fluoroquinolone antibiotic; glycylcycline; tetracycline antibiotic; diaminopyrimidine antibiotic; nitrofuran antibiotic	antibiotic efflux	resistance-nodulation-cell division (RND) antibiotic efflux pump
Stenotrophomonas geniculata E119	CP078103.1_1301	1213721	1214911	+	Loose	700	649	Escherichia coli EF-Tu mutants conferring resistance to Pulvomycin	78.99	3003369	elfamycin antibiotic	antibiotic target alteration	elfamycin resistant EF-Tu
Stenotrophomonas geniculata E119	CP078103.1_1319	1231123	1232313	+	Loose	700	649	Escherichia coli EF-Tu mutants conferring resistance to Pulvomycin	78.99	3003369	elfamycin antibiotic	antibiotic target alteration	elfamycin resistant EF-Tu
Stenotrophomonas geniculata E119	CP078103.1_3052	2773075	2773947	+	Loose	500	456.8	L1 beta-lactamase	76.95	3000582	cephalosporin	antibiotic inactivation	L1 family beta-lactamase
Stenotrophomonas geniculata E119	CP078103.1_4535	4080857	4082053	-	Loose	1900	553.9	MexK	71.61	3003693	macrolide antibiotic; tetracycline antibiotic; disinfecting agents and antiseptics	antibiotic efflux	resistance-nodulation-cell division (RND) antibiotic efflux pump
Stenotrophomonas geniculata E119	CP078103.1_1544	1424508	1424639	+	Loose	200	58.5	Pseudomonas aeruginosa soxR	70.27	3004107	fluoroquinolone antibiotic; cephalosporin; glycylcycline; penam; tetracycline antibiotic; rifamycin antibiotic; phenicol antibiotic; disinfecting agents and antiseptics	antibiotic target alteration; antibiotic efflux	ATP-binding cassette (ABC) antibiotic efflux pump; major facilitator superfamily (MFS) antibiotic efflux pump; resistance-nodulation-cell division (RND) antibiotic efflux pump
Stenotrophomonas indicatrix D763	CP079106.1_3527	3970038	3971219	-	Loose	750	680.2	smeD	94.92	3003055	macrolide antibiotic; fluoroquinolone antibiotic; tetracycline antibiotic; phenicol antibiotic	antibiotic efflux	resistance-nodulation-cell division (RND) antibiotic efflux pump
Stenotrophomonas indicatrix D763	CP079106.1_3526	3966900	3970025	-	Loose	2070	1893.2	smeE	94.81	3003056	macrolide antibiotic; fluoroquinolone antibiotic; tetracycline antibiotic; phenicol antibiotic	antibiotic efflux	resistance-nodulation-cell division (RND) antibiotic efflux pump
Stenotrophomonas indicatrix D763	CP079106.1_3525	3965417	3966802	-	Loose	890	797.7	smeF	92.62	3003057	macrolide antibiotic; fluoroquinolone antibiotic; tetracycline antibiotic; phenicol antibiotic	antibiotic efflux	resistance-nodulation-cell division (RND) antibiotic efflux pump
Stenotrophomonas indicatrix D763	CP079106.1_1567	1752662	1752865	+	Loose	100	94.4	rsmA	86.79	3005069	fluoroquinolone antibiotic; diaminopyrimidine antibiotic; phenicol antibiotic	antibiotic efflux	resistance-nodulation-cell division (RND) antibiotic efflux pump
Stenotrophomonas indicatrix D763	CP079106.1_818	928299	929489	+	Loose	700	637.9	Escherichia coli EF-Tu mutants conferring resistance to Pulvomycin	77.72	3003369	elfamycin antibiotic	antibiotic target alteration	elfamycin resistant EF-Tu
Stenotrophomonas indicatrix D763	CP079106.1_830	945774	946964	+	Loose	700	637.9	Escherichia coli EF-Tu mutants conferring resistance to Pulvomycin	77.72	3003369	elfamycin antibiotic	antibiotic target alteration	elfamycin resistant EF-Tu
Stenotrophomonas indicatrix D763	CP079106.1_1820	2027817	2028590	+	Loose	500	379	APH(3')-IIc	75.69	3002646	aminoglycoside antibiotic	antibiotic inactivation	APH(3')
Stenotrophomonas indicatrix D763	CP079106.1_1823	2030459	2031466	+	Loose	600	525	APH(9)-Ic	74.93	3007539	aminoglycoside antibiotic	antibiotic inactivation	APH(9)
Stenotrophomonas indicatrix D763	CP079106.1_2233	2495730	2496599	+	Loose	500	425.2	L1 beta-lactamase	72.07	3000582	cephalosporin	antibiotic inactivation	L1 family beta-lactamase
Stenotrophomonas indicatrix MGMM10	CP124546.1_2317	2598640	2599821	-	Loose	750	681.8	smeD	95.18	3003055	macrolide antibiotic; fluoroquinolone antibiotic; tetracycline antibiotic; phenicol antibiotic	antibiotic efflux	resistance-nodulation-cell division (RND) antibiotic efflux pump
Stenotrophomonas indicatrix MGMM10	CP124546.1_2316	2595502	2598627	-	Loose	2070	1893.2	smeE	94.81	3003056	macrolide antibiotic; fluoroquinolone antibiotic; tetracycline antibiotic; phenicol antibiotic	antibiotic efflux	resistance-nodulation-cell division (RND) antibiotic efflux pump
Stenotrophomonas indicatrix MGMM10	CP124546.1_2315	2593991	2595376	-	Loose	890	809.3	smeF	94.14	3003057	macrolide antibiotic; fluoroquinolone antibiotic; tetracycline antibiotic; phenicol antibiotic	antibiotic efflux	resistance-nodulation-cell division (RND) antibiotic efflux pump
Stenotrophomonas indicatrix MGMM10	CP124546.1_470	551129	551332	-	Loose	100	94.4	rsmA	86.79	3005069	fluoroquinolone antibiotic; diaminopyrimidine antibiotic; phenicol antibiotic	antibiotic efflux	resistance-nodulation-cell division (RND) antibiotic efflux pump
Stenotrophomonas indicatrix MGMM10	CP124546.1_2222	2498371	2499561	+	Loose	700	637.9	Escherichia coli EF-Tu mutants conferring resistance to Pulvomycin	77.72	3003369	elfamycin antibiotic	antibiotic target alteration	elfamycin resistant EF-Tu
Stenotrophomonas indicatrix MGMM10	CP124546.1_289	347068	348075	-	Loose	600	526.9	APH(9)-Ic	75.22	3007539	aminoglycoside antibiotic	antibiotic inactivation	APH(9)
Stenotrophomonas indicatrix MGMM10	CP124546.1_292	349944	350717	-	Loose	500	375.9	APH(3')-IIc	74.9	3002646	aminoglycoside antibiotic	antibiotic inactivation	APH(3')
Stenotrophomonas indicatrix MGMM10	CP124546.1_2234	2515846	2516733	+	Loose	700	350.5	Enterococcus faecium EF-Tu mutants conferring resistance to GE2270A	73.5	3003438	elfamycin antibiotic	antibiotic target alteration	elfamycin resistant EF-Tu
Stenotrophomonas indicatrix MGMM10	CP124546.1_3398	3804105	3804974	-	Loose	500	424.9	L1 beta-lactamase	72.07	3000582	cephalosporin	antibiotic inactivation	L1 family beta-lactamase
Stenotrophomonas indicatrix MGMM10	CP124546.1_3459	3869734	3870603	+	Loose	500	424.9	L1 beta-lactamase	72.07	3000582	cephalosporin	antibiotic inactivation	L1 family beta-lactamase
Stenotrophomonas maltophilia JV3	CP002986.1_3512	3895392	3896576	-	Loose	750	716.8	smeD	98.98	3003055	macrolide antibiotic; fluoroquinolone antibiotic; tetracycline antibiotic; phenicol antibiotic	antibiotic efflux	resistance-nodulation-cell division (RND) antibiotic efflux pump
Stenotrophomonas maltophilia JV3	CP002986.1_3511	3892257	3895379	-	Loose	2070	1948.7	smeE	98.85	3003056	macrolide antibiotic; fluoroquinolone antibiotic; tetracycline antibiotic; phenicol antibiotic	antibiotic efflux	resistance-nodulation-cell division (RND) antibiotic efflux pump
Stenotrophomonas maltophilia JV3	CP002986.1_3887	4296202	4299351	-	Loose	2090	1934.1	smeB	98.09	3003052	aminoglycoside antibiotic; cephalosporin; cephamycin; penam	antibiotic efflux	resistance-nodulation-cell division (RND) antibiotic efflux pump
Stenotrophomonas maltophilia JV3	CP002986.1_3510	3890799	3892184	-	Loose	890	841.3	smeF	98.05	3003057	macrolide antibiotic; fluoroquinolone antibiotic; tetracycline antibiotic; phenicol antibiotic	antibiotic efflux	resistance-nodulation-cell division (RND) antibiotic efflux pump
Stenotrophomonas maltophilia JV3	CP002986.1_3890	4302078	4302767	+	Strict	420	447.2	smeR	96.51	3003066	aminoglycoside antibiotic; cephalosporin; cephamycin; penam	antibiotic efflux	resistance-nodulation-cell division (RND) antibiotic efflux pump
Stenotrophomonas maltophilia JV3	CP002986.1_3888	4299364	4300560	-	Loose	750	700.7	smeA	95.73	3003051	aminoglycoside antibiotic; cephalosporin; cephamycin; penam	antibiotic efflux	resistance-nodulation-cell division (RND) antibiotic efflux pump
Stenotrophomonas maltophilia JV3	CP002986.1_3886	4294790	4296205	-	Loose	900	814.7	smeC	94.69	3003053	aminoglycoside antibiotic; cephalosporin; cephamycin; penam	antibiotic efflux	resistance-nodulation-cell division (RND) antibiotic efflux pump
Stenotrophomonas maltophilia JV3	CP002986.1_3889	4300678	4302081	+	Loose	910	867.8	smeS	94.65	3003067	aminoglycoside antibiotic; cephalosporin; cephamycin; penam	antibiotic efflux	resistance-nodulation-cell division (RND) antibiotic efflux pump
Stenotrophomonas maltophilia JV3	CP002986.1_1763	1933143	1934147	+	Strict	600	635.2	APH(9)-Ic	90.72	3007539	aminoglycoside antibiotic	antibiotic inactivation	APH(9)
Stenotrophomonas maltophilia JV3	CP002986.1_1537	1680272	1680475	+	Loose	100	94.4	rsmA	86.79	3005069	fluoroquinolone antibiotic; diaminopyrimidine antibiotic; phenicol antibiotic	antibiotic efflux	resistance-nodulation-cell division (RND) antibiotic efflux pump
Stenotrophomonas maltophilia JV3	CP002986.1_1760	1930521	1931324	+	Loose	500	451.1	APH(3')-IIc	84.64	3002646	aminoglycoside antibiotic	antibiotic inactivation	APH(3')
Stenotrophomonas maltophilia JV3	CP002986.1_2197	2413419	2414291	+	Loose	500	463	L1 beta-lactamase	79.37	3000582	cephalosporin	antibiotic inactivation	L1 family beta-lactamase
Stenotrophomonas maltophilia JV3	CP002986.1_747	853588	854778	+	Loose	700	649	Escherichia coli EF-Tu mutants conferring resistance to Pulvomycin	78.99	3003369	elfamycin antibiotic	antibiotic target alteration	elfamycin resistant EF-Tu
Stenotrophomonas maltophilia JV3	CP002986.1_759	871013	872203	+	Loose	700	649	Escherichia coli EF-Tu mutants conferring resistance to Pulvomycin	78.99	3003369	elfamycin antibiotic	antibiotic target alteration	elfamycin resistant EF-Tu
Stenotrophomonas maltophilia JV3	CP002986.1_2178	2390478	2393591	-	Loose	1900	1361.3	mexN	71.4	3003705	phenicol antibiotic	antibiotic efflux	resistance-nodulation-cell division (RND) antibiotic efflux pump
Stenotrophomonas maltophilia OUC_Est10	CP015612.1_3589	3978824	3981946	-	Loose	2070	1946.8	smeE	98.85	3003056	macrolide antibiotic; fluoroquinolone antibiotic; tetracycline antibiotic; phenicol antibiotic	antibiotic efflux	resistance-nodulation-cell division (RND) antibiotic efflux pump
Stenotrophomonas maltophilia OUC_Est10	CP015612.1_3590	3981960	3983144	-	Loose	750	714.5	smeD	98.73	3003055	macrolide antibiotic; fluoroquinolone antibiotic; tetracycline antibiotic; phenicol antibiotic	antibiotic efflux	resistance-nodulation-cell division (RND) antibiotic efflux pump
Stenotrophomonas maltophilia OUC_Est10	CP015612.1_3588	3977367	3978752	-	Loose	890	844.3	smeF	98.05	3003057	macrolide antibiotic; fluoroquinolone antibiotic; tetracycline antibiotic; phenicol antibiotic	antibiotic efflux	resistance-nodulation-cell division (RND) antibiotic efflux pump
Stenotrophomonas maltophilia OUC_Est10	CP015612.1_1780	1955576	1956583	+	Strict	600	682.2	APH(9)-Ic	97.01	3007539	aminoglycoside antibiotic	antibiotic inactivation	APH(9)
Stenotrophomonas maltophilia OUC_Est10	CP015612.1_1543	1694472	1694675	+	Loose	100	94.4	rsmA	86.79	3005069	fluoroquinolone antibiotic; diaminopyrimidine antibiotic; phenicol antibiotic	antibiotic efflux	resistance-nodulation-cell division (RND) antibiotic efflux pump
Stenotrophomonas maltophilia OUC_Est10	CP015612.1_1776	1952510	1953313	+	Loose	500	454.9	APH(3')-IIc	85.02	3002646	aminoglycoside antibiotic	antibiotic inactivation	APH(3')
Stenotrophomonas maltophilia OUC_Est10	CP015612.1_743	840835	842025	+	Loose	700	649	Escherichia coli EF-Tu mutants conferring resistance to Pulvomycin	78.99	3003369	elfamycin antibiotic	antibiotic target alteration	elfamycin resistant EF-Tu
Stenotrophomonas maltophilia OUC_Est10	CP015612.1_755	858254	859444	+	Loose	700	649	Escherichia coli EF-Tu mutants conferring resistance to Pulvomycin	78.99	3003369	elfamycin antibiotic	antibiotic target alteration	elfamycin resistant EF-Tu
Stenotrophomonas maltophilia OUC_Est10	CP015612.1_2231	2457743	2458615	+	Loose	500	464.2	L1 beta-lactamase	77.59	3000582	cephalosporin	antibiotic inactivation	L1 family beta-lactamase
Stenotrophomonas maltophilia CSM2	CP025298.1_3616	4027435	4028619	-	Loose	750	717.6	smeD	99.24	3003055	macrolide antibiotic; fluoroquinolone antibiotic; tetracycline antibiotic; phenicol antibiotic	antibiotic efflux	resistance-nodulation-cell division (RND) antibiotic efflux pump
Stenotrophomonas maltophilia CSM2	CP025298.1_3615	4024300	4027422	-	Loose	2070	1953.7	smeE	99.23	3003056	macrolide antibiotic; fluoroquinolone antibiotic; tetracycline antibiotic; phenicol antibiotic	antibiotic efflux	resistance-nodulation-cell division (RND) antibiotic efflux pump
Stenotrophomonas maltophilia CSM2	CP025298.1_4059	4492240	4495389	-	Loose	2090	1933.3	smeB	98.09	3003052	aminoglycoside antibiotic; cephalosporin; cephamycin; penam	antibiotic efflux	resistance-nodulation-cell division (RND) antibiotic efflux pump
Stenotrophomonas maltophilia CSM2	CP025298.1_3614	4022842	4024227	-	Loose	890	840.5	smeF	97.83	3003057	macrolide antibiotic; fluoroquinolone antibiotic; tetracycline antibiotic; phenicol antibiotic	antibiotic efflux	resistance-nodulation-cell division (RND) antibiotic efflux pump
Stenotrophomonas maltophilia CSM2	CP025298.1_4062	4498116	4498805	+	Strict	420	443.7	smeR	96.07	3003066	aminoglycoside antibiotic; cephalosporin; cephamycin; penam	antibiotic efflux	resistance-nodulation-cell division (RND) antibiotic efflux pump
Stenotrophomonas maltophilia CSM2	CP025298.1_4060	4495402	4496598	-	Loose	750	700.7	smeA	95.73	3003051	aminoglycoside antibiotic; cephalosporin; cephamycin; penam	antibiotic efflux	resistance-nodulation-cell division (RND) antibiotic efflux pump
Stenotrophomonas maltophilia CSM2	CP025298.1_4058	4490828	4492243	-	Loose	900	812	smeC	94.27	3003053	aminoglycoside antibiotic; cephalosporin; cephamycin; penam	antibiotic efflux	resistance-nodulation-cell division (RND) antibiotic efflux pump
Stenotrophomonas maltophilia CSM2	CP025298.1_4061	4496716	4498119	+	Loose	910	863.6	smeS	94	3003067	aminoglycoside antibiotic; cephalosporin; cephamycin; penam	antibiotic efflux	resistance-nodulation-cell division (RND) antibiotic efflux pump
Stenotrophomonas maltophilia CSM2	CP025298.1_1823	2012213	2013217	+	Strict	600	636	APH(9)-Ic	90.72	3007539	aminoglycoside antibiotic	antibiotic inactivation	APH(9)
Stenotrophomonas maltophilia CSM2	CP025298.1_3175	3513698	3514165	-	Strict	275	279.3	AAC(6')-Iz	90.67	3002570	aminoglycoside antibiotic	antibiotic inactivation	AAC(6')
Stenotrophomonas maltophilia CSM2	CP025298.1_1592	1750892	1751095	+	Loose	100	94.4	rsmA	86.79	3005069	fluoroquinolone antibiotic; diaminopyrimidine antibiotic; phenicol antibiotic	antibiotic efflux	resistance-nodulation-cell division (RND) antibiotic efflux pump
Stenotrophomonas maltophilia CSM2	CP025298.1_1820	2009591	2010394	+	Loose	500	444.1	APH(3')-IIc	83.9	3002646	aminoglycoside antibiotic	antibiotic inactivation	APH(3')
Stenotrophomonas maltophilia CSM2	CP025298.1_2319	2558485	2559345	+	Loose	500	465.3	L1 beta-lactamase	80.99	3000582	cephalosporin	antibiotic inactivation	L1 family beta-lactamase
Stenotrophomonas maltophilia CSM2	CP025298.1_769	873657	874847	+	Loose	700	649	Escherichia coli EF-Tu mutants conferring resistance to Pulvomycin	78.99	3003369	elfamycin antibiotic	antibiotic target alteration	elfamycin resistant EF-Tu
Stenotrophomonas maltophilia CSM2	CP025298.1_781	891082	892272	+	Loose	700	649	Escherichia coli EF-Tu mutants conferring resistance to Pulvomycin	78.99	3003369	elfamycin antibiotic	antibiotic target alteration	elfamycin resistant EF-Tu
Stenotrophomonas maltophilia 291	CP033877.1_3474	3875261	3878383	-	Loose	2070	1955.6	smeE	99.33	3003056	macrolide antibiotic; fluoroquinolone antibiotic; tetracycline antibiotic; phenicol antibiotic	antibiotic efflux	resistance-nodulation-cell division (RND) antibiotic efflux pump
Stenotrophomonas maltophilia 291	CP033877.1_3475	3878396	3879580	-	Loose	750	719.5	smeD	99.24	3003055	macrolide antibiotic; fluoroquinolone antibiotic; tetracycline antibiotic; phenicol antibiotic	antibiotic efflux	resistance-nodulation-cell division (RND) antibiotic efflux pump
Stenotrophomonas maltophilia 291	CP033877.1_3473	3873803	3875188	-	Loose	890	848.6	smeF	98.92	3003057	macrolide antibiotic; fluoroquinolone antibiotic; tetracycline antibiotic; phenicol antibiotic	antibiotic efflux	resistance-nodulation-cell division (RND) antibiotic efflux pump
Stenotrophomonas maltophilia 291	CP033877.1_3880	4303450	4306599	-	Loose	2090	1933.3	smeB	97.9	3003052	aminoglycoside antibiotic; cephalosporin; cephamycin; penam	antibiotic efflux	resistance-nodulation-cell division (RND) antibiotic efflux pump
Stenotrophomonas maltophilia 291	CP033877.1_3883	4309326	4310015	+	Strict	420	449.5	smeR	96.51	3003066	aminoglycoside antibiotic; cephalosporin; cephamycin; penam	antibiotic efflux	resistance-nodulation-cell division (RND) antibiotic efflux pump
Stenotrophomonas maltophilia 291	CP033877.1_3881	4306612	4307808	-	Loose	750	691.8	smeA	94.72	3003051	aminoglycoside antibiotic; cephalosporin; cephamycin; penam	antibiotic efflux	resistance-nodulation-cell division (RND) antibiotic efflux pump
Stenotrophomonas maltophilia 291	CP033877.1_3882	4307926	4309329	+	Loose	910	866.3	smeS	94.22	3003067	aminoglycoside antibiotic; cephalosporin; cephamycin; penam	antibiotic efflux	resistance-nodulation-cell division (RND) antibiotic efflux pump
Stenotrophomonas maltophilia 291	CP033877.1_3879	4302038	4303453	-	Loose	900	815.5	smeC	94.06	3003053	aminoglycoside antibiotic; cephalosporin; cephamycin; penam	antibiotic efflux	resistance-nodulation-cell division (RND) antibiotic efflux pump
Stenotrophomonas maltophilia 291	CP033877.1_1750	1932842	1933846	+	Strict	600	646	APH(9)-Ic	91.62	3007539	aminoglycoside antibiotic	antibiotic inactivation	APH(9)
Stenotrophomonas maltophilia 291	CP033877.1_3038	3365672	3366139	-	Strict	275	276.2	AAC(6')-Iz	90	3002570	aminoglycoside antibiotic	antibiotic inactivation	AAC(6')
Stenotrophomonas maltophilia 291	CP033877.1_1511	1671296	1671499	+	Loose	100	94.4	rsmA	86.79	3005069	fluoroquinolone antibiotic; diaminopyrimidine antibiotic; phenicol antibiotic	antibiotic efflux	resistance-nodulation-cell division (RND) antibiotic efflux pump
Stenotrophomonas maltophilia 291	CP033877.1_1747	1930220	1931023	+	Loose	500	461.1	APH(3')-IIc	85.39	3002646	aminoglycoside antibiotic	antibiotic inactivation	APH(3')
Stenotrophomonas maltophilia 291	CP033877.1_2157	2380664	2381536	+	Loose	500	478.4	L1 beta-lactamase	83.45	3000582	cephalosporin	antibiotic inactivation	L1 family beta-lactamase
Stenotrophomonas maltophilia 291	CP033877.1_762	866970	868160	+	Loose	700	649	Escherichia coli EF-Tu mutants conferring resistance to Pulvomycin	78.99	3003369	elfamycin antibiotic	antibiotic target alteration	elfamycin resistant EF-Tu
Stenotrophomonas maltophilia 291	CP033877.1_774	884390	885580	+	Loose	700	649	Escherichia coli EF-Tu mutants conferring resistance to Pulvomycin	78.99	3003369	elfamycin antibiotic	antibiotic target alteration	elfamycin resistant EF-Tu
Stenotrophomonas maltophilia 291	CP033877.1_2137	2356465	2359578	-	Loose	1900	1370.1	mexN	71.79	3003705	phenicol antibiotic	antibiotic efflux	resistance-nodulation-cell division (RND) antibiotic efflux pump
Stenotrophomonas maltophilia KMM 349	AP021867.1_3846	4323851	4327000	-	Loose	2090	1931	smeB	98	3003052	aminoglycoside antibiotic; cephalosporin; cephamycin; penam	antibiotic efflux	resistance-nodulation-cell division (RND) antibiotic efflux pump
Stenotrophomonas maltophilia KMM 349	AP021867.1_3465	3907288	3908673	-	Loose	890	827.8	smeF	96.3	3003057	macrolide antibiotic; fluoroquinolone antibiotic; tetracycline antibiotic; phenicol antibiotic	antibiotic efflux	resistance-nodulation-cell division (RND) antibiotic efflux pump
Stenotrophomonas maltophilia KMM 349	AP021867.1_3849	4329727	4330416	+	Strict	420	444.1	smeR	95.63	3003066	aminoglycoside antibiotic; cephalosporin; cephamycin; penam	antibiotic efflux	resistance-nodulation-cell division (RND) antibiotic efflux pump
Stenotrophomonas maltophilia KMM 349	AP021867.1_3466	3908799	3911921	-	Loose	2070	1899.8	smeE	95.58	3003056	macrolide antibiotic; fluoroquinolone antibiotic; tetracycline antibiotic; phenicol antibiotic	antibiotic efflux	resistance-nodulation-cell division (RND) antibiotic efflux pump
Stenotrophomonas maltophilia KMM 349	AP021867.1_3467	3911934	3913115	-	Loose	750	682.6	smeD	95.18	3003055	macrolide antibiotic; fluoroquinolone antibiotic; tetracycline antibiotic; phenicol antibiotic	antibiotic efflux	resistance-nodulation-cell division (RND) antibiotic efflux pump
Stenotrophomonas maltophilia KMM 349	AP021867.1_3845	4322439	4323854	-	Loose	900	812.4	smeC	94.48	3003053	aminoglycoside antibiotic; cephalosporin; cephamycin; penam	antibiotic efflux	resistance-nodulation-cell division (RND) antibiotic efflux pump
Stenotrophomonas maltophilia KMM 349	AP021867.1_3848	4328327	4329730	+	Loose	910	870.5	smeS	94.43	3003067	aminoglycoside antibiotic; cephalosporin; cephamycin; penam	antibiotic efflux	resistance-nodulation-cell division (RND) antibiotic efflux pump
Stenotrophomonas maltophilia KMM 349	AP021867.1_1777	1991002	1992009	+	Strict	600	651.7	APH(9)-Ic	92.54	3007539	aminoglycoside antibiotic	antibiotic inactivation	APH(9)
Stenotrophomonas maltophilia KMM 349	AP021867.1_3847	4327013	4328209	-	Loose	750	680.6	smeA	91.96	3003051	aminoglycoside antibiotic; cephalosporin; cephamycin; penam	antibiotic efflux	resistance-nodulation-cell division (RND) antibiotic efflux pump
Stenotrophomonas maltophilia KMM 349	AP021867.1_1522	1704565	1704768	+	Loose	100	94.4	rsmA	86.79	3005069	fluoroquinolone antibiotic; diaminopyrimidine antibiotic; phenicol antibiotic	antibiotic efflux	resistance-nodulation-cell division (RND) antibiotic efflux pump
Stenotrophomonas maltophilia KMM 349	AP021867.1_1773	1987937	1988740	+	Loose	500	439.5	APH(3')-IIc	82.4	3002646	aminoglycoside antibiotic	antibiotic inactivation	APH(3')
Stenotrophomonas maltophilia KMM 349	AP021867.1_762	877733	878923	+	Loose	700	647.1	Escherichia coli EF-Tu mutants conferring resistance to Pulvomycin	78.99	3003369	elfamycin antibiotic	antibiotic target alteration	elfamycin resistant EF-Tu
Stenotrophomonas maltophilia KMM 349	AP021867.1_774	895224	896414	+	Loose	700	647.1	Escherichia coli EF-Tu mutants conferring resistance to Pulvomycin	78.99	3003369	elfamycin antibiotic	antibiotic target alteration	elfamycin resistant EF-Tu
Stenotrophomonas maltophilia KMM 349	AP021867.1_2189	2451010	2451882	+	Loose	500	464.2	L1 beta-lactamase	78.62	3000582	cephalosporin	antibiotic inactivation	L1 family beta-lactamase
Stenotrophomonas maltophilia KMM 349	AP021867.1_1193	1353081	1353212	+	Loose	275	53.5	AAC(6')-Ib8	76.47	3002579	aminoglycoside antibiotic	antibiotic inactivation	AAC(6')
Stenotrophomonas maltophilia T50-20	CP043578.1_2116	2315944	2317218	+	Strict	700	800.4	tet(A)	100	3000165	tetracycline antibiotic	antibiotic efflux	major facilitator superfamily (MFS) antibiotic efflux pump
Stenotrophomonas maltophilia T50-20	CP043578.1_3666	4063752	4065137	-	Loose	890	849.4	smeF	99.13	3003057	macrolide antibiotic; fluoroquinolone antibiotic; tetracycline antibiotic; phenicol antibiotic	antibiotic efflux	resistance-nodulation-cell division (RND) antibiotic efflux pump
Stenotrophomonas maltophilia T50-20	CP043578.1_3667	4065263	4068385	-	Loose	2070	1948.7	smeE	98.94	3003056	macrolide antibiotic; fluoroquinolone antibiotic; tetracycline antibiotic; phenicol antibiotic	antibiotic efflux	resistance-nodulation-cell division (RND) antibiotic efflux pump
Stenotrophomonas maltophilia T50-20	CP043578.1_1808	1986623	1987627	+	Strict	600	686.4	APH(9)-Ic	97.9	3007539	aminoglycoside antibiotic	antibiotic inactivation	APH(9)
Stenotrophomonas maltophilia T50-20	CP043578.1_3668	4068398	4069747	-	Loose	750	706.8	smeD	97.72	3003055	macrolide antibiotic; fluoroquinolone antibiotic; tetracycline antibiotic; phenicol antibiotic	antibiotic efflux	resistance-nodulation-cell division (RND) antibiotic efflux pump
Stenotrophomonas maltophilia T50-20	CP043578.1_1571	1724997	1725200	+	Loose	100	94.4	rsmA	86.79	3005069	fluoroquinolone antibiotic; diaminopyrimidine antibiotic; phenicol antibiotic	antibiotic efflux	resistance-nodulation-cell division (RND) antibiotic efflux pump
Stenotrophomonas maltophilia T50-20	CP043578.1_3214	3536283	3536750	-	Strict	200	254.6	AAC(6')-Iap	85.52	3007204	aminoglycoside antibiotic	antibiotic inactivation	AAC(6')
Stenotrophomonas maltophilia T50-20	CP043578.1_1804	1983557	1984360	+	Loose	500	448.7	APH(3')-IIc	84.64	3002646	aminoglycoside antibiotic	antibiotic inactivation	APH(3')
Stenotrophomonas maltophilia T50-20	CP043578.1_793	902407	903597	+	Loose	700	649	Escherichia coli EF-Tu mutants conferring resistance to Pulvomycin	78.99	3003369	elfamycin antibiotic	antibiotic target alteration	elfamycin resistant EF-Tu
Stenotrophomonas maltophilia T50-20	CP043578.1_805	919860	921050	+	Loose	700	649	Escherichia coli EF-Tu mutants conferring resistance to Pulvomycin	78.99	3003369	elfamycin antibiotic	antibiotic target alteration	elfamycin resistant EF-Tu
Stenotrophomonas maltophilia T50-20	CP043578.1_2314	2544561	2545433	+	Loose	500	461.8	L1 beta-lactamase	77.7	3000582	cephalosporin	antibiotic inactivation	L1 family beta-lactamase
Stenotrophomonas maltophilia T50-20	CP043578.1_568	650845	652011	+	Loose	700	573.2	ugd	73.2	3003577	peptide antibiotic	antibiotic target alteration	pmr phosphoethanolamine transferase
Stenotrophomonas maltophilia XL133	CP083454.1_1895	2084009	2085049	+	Strict	600	721.5	APH(9)-Ic	99.71	3007539	aminoglycoside antibiotic	antibiotic inactivation	APH(9)
Stenotrophomonas maltophilia XL133	CP083454.1_4003	4437970	4439373	+	Strict	910	912.9	smeS	99.57	3003067	aminoglycoside antibiotic; cephalosporin; cephamycin; penam	antibiotic efflux	resistance-nodulation-cell division (RND) antibiotic efflux pump
Stenotrophomonas maltophilia XL133	CP083454.1_4004	4439370	4440059	+	Strict	420	461.5	smeR	99.56	3003066	aminoglycoside antibiotic; cephalosporin; cephamycin; penam	antibiotic efflux	resistance-nodulation-cell division (RND) antibiotic efflux pump
Stenotrophomonas maltophilia XL133	CP083454.1_4001	4433494	4436643	-	Loose	2090	1959.9	smeB	99.33	3003052	aminoglycoside antibiotic; cephalosporin; cephamycin; penam	antibiotic efflux	resistance-nodulation-cell division (RND) antibiotic efflux pump
Stenotrophomonas maltophilia XL133	CP083454.1_3571	3970329	3973451	-	Loose	2070	1949.9	smeE	99.04	3003056	macrolide antibiotic; fluoroquinolone antibiotic; tetracycline antibiotic; phenicol antibiotic	antibiotic efflux	resistance-nodulation-cell division (RND) antibiotic efflux pump
Stenotrophomonas maltophilia XL133	CP083454.1_4000	4432082	4433497	-	Loose	900	850.9	smeC	98.94	3003053	aminoglycoside antibiotic; cephalosporin; cephamycin; penam	antibiotic efflux	resistance-nodulation-cell division (RND) antibiotic efflux pump
Stenotrophomonas maltophilia XL133	CP083454.1_3570	3968836	3970221	-	Loose	890	840.5	smeF	98.26	3003057	macrolide antibiotic; fluoroquinolone antibiotic; tetracycline antibiotic; phenicol antibiotic	antibiotic efflux	resistance-nodulation-cell division (RND) antibiotic efflux pump
Stenotrophomonas maltophilia XL133	CP083454.1_4002	4436656	4437852	-	Loose	750	718	smeA	98.24	3003051	aminoglycoside antibiotic; cephalosporin; cephamycin; penam	antibiotic efflux	resistance-nodulation-cell division (RND) antibiotic efflux pump
Stenotrophomonas maltophilia XL133	CP083454.1_3572	3973464	3974648	-	Loose	750	707.2	smeD	97.72	3003055	macrolide antibiotic; fluoroquinolone antibiotic; tetracycline antibiotic; phenicol antibiotic	antibiotic efflux	resistance-nodulation-cell division (RND) antibiotic efflux pump
Stenotrophomonas maltophilia XL133	CP083454.1_1661	1832440	1832643	+	Loose	100	94.4	rsmA	86.79	3005069	fluoroquinolone antibiotic; diaminopyrimidine antibiotic; phenicol antibiotic	antibiotic efflux	resistance-nodulation-cell division (RND) antibiotic efflux pump
Stenotrophomonas maltophilia XL133	CP083454.1_1891	2080943	2081746	+	Loose	500	455.3	APH(3')-IIc	85.02	3002646	aminoglycoside antibiotic	antibiotic inactivation	APH(3')
Stenotrophomonas maltophilia XL133	CP083454.1_845	956604	957794	+	Loose	700	649	Escherichia coli EF-Tu mutants conferring resistance to Pulvomycin	78.99	3003369	elfamycin antibiotic	antibiotic target alteration	elfamycin resistant EF-Tu
Stenotrophomonas maltophilia XL133	CP083454.1_857	974126	975316	+	Loose	700	649	Escherichia coli EF-Tu mutants conferring resistance to Pulvomycin	78.99	3003369	elfamycin antibiotic	antibiotic target alteration	elfamycin resistant EF-Tu
Stenotrophomonas maltophilia XL133	CP083454.1_2307	2527599	2528522	+	Loose	500	468.8	L1 beta-lactamase	77.89	3000582	cephalosporin	antibiotic inactivation	L1 family beta-lactamase
Stenotrophomonas maltophilia JZL8	CP060259.1_3985	4390115	4390804	+	Strict	420	459.9	smeR	99.13	3003066	aminoglycoside antibiotic; cephalosporin; cephamycin; penam	antibiotic efflux	resistance-nodulation-cell division (RND) antibiotic efflux pump
Stenotrophomonas maltophilia JZL8	CP060259.1_3547	3915418	3918540	-	Loose	2070	1945.6	smeE	99.04	3003056	macrolide antibiotic; fluoroquinolone antibiotic; tetracycline antibiotic; phenicol antibiotic	antibiotic efflux	resistance-nodulation-cell division (RND) antibiotic efflux pump
Stenotrophomonas maltophilia JZL8	CP060259.1_3548	3918553	3919737	-	Loose	750	710.7	smeD	98.22	3003055	macrolide antibiotic; fluoroquinolone antibiotic; tetracycline antibiotic; phenicol antibiotic	antibiotic efflux	resistance-nodulation-cell division (RND) antibiotic efflux pump
Stenotrophomonas maltophilia JZL8	CP060259.1_1796	1962567	1963571	+	Strict	600	687.2	APH(9)-Ic	97.9	3007539	aminoglycoside antibiotic	antibiotic inactivation	APH(9)
Stenotrophomonas maltophilia JZL8	CP060259.1_3982	4384239	4387388	-	Loose	2090	1932.1	smeB	97.9	3003052	aminoglycoside antibiotic; cephalosporin; cephamycin; penam	antibiotic efflux	resistance-nodulation-cell division (RND) antibiotic efflux pump
Stenotrophomonas maltophilia JZL8	CP060259.1_3983	4387401	4388597	-	Loose	750	711.4	smeA	97.24	3003051	aminoglycoside antibiotic; cephalosporin; cephamycin; penam	antibiotic efflux	resistance-nodulation-cell division (RND) antibiotic efflux pump
Stenotrophomonas maltophilia JZL8	CP060259.1_3984	4388715	4390118	+	Loose	910	885.6	smeS	96.36	3003067	aminoglycoside antibiotic; cephalosporin; cephamycin; penam	antibiotic efflux	resistance-nodulation-cell division (RND) antibiotic efflux pump
Stenotrophomonas maltophilia JZL8	CP060259.1_3546	3913935	3915320	-	Loose	890	829.3	smeF	96.3	3003057	macrolide antibiotic; fluoroquinolone antibiotic; tetracycline antibiotic; phenicol antibiotic	antibiotic efflux	resistance-nodulation-cell division (RND) antibiotic efflux pump
Stenotrophomonas maltophilia JZL8	CP060259.1_3981	4382827	4384242	-	Loose	900	827	smeC	95.75	3003053	aminoglycoside antibiotic; cephalosporin; cephamycin; penam	antibiotic efflux	resistance-nodulation-cell division (RND) antibiotic efflux pump
Stenotrophomonas maltophilia JZL8	CP060259.1_1561	1699332	1699535	+	Loose	100	94.4	rsmA	86.79	3005069	fluoroquinolone antibiotic; diaminopyrimidine antibiotic; phenicol antibiotic	antibiotic efflux	resistance-nodulation-cell division (RND) antibiotic efflux pump
Stenotrophomonas maltophilia JZL8	CP060259.1_1792	1959501	1960304	+	Loose	500	461.1	APH(3')-IIc	86.14	3002646	aminoglycoside antibiotic	antibiotic inactivation	APH(3')
Stenotrophomonas maltophilia JZL8	CP060259.1_754	851013	852203	+	Loose	700	649	Escherichia coli EF-Tu mutants conferring resistance to Pulvomycin	78.99	3003369	elfamycin antibiotic	antibiotic target alteration	elfamycin resistant EF-Tu
Stenotrophomonas maltophilia JZL8	CP060259.1_766	868435	869625	+	Loose	700	649	Escherichia coli EF-Tu mutants conferring resistance to Pulvomycin	78.99	3003369	elfamycin antibiotic	antibiotic target alteration	elfamycin resistant EF-Tu
Stenotrophomonas maltophilia JZL8	CP060259.1_2256	2465068	2465940	+	Loose	500	459.1	L1 beta-lactamase	77.29	3000582	cephalosporin	antibiotic inactivation	L1 family beta-lactamase
Stenotrophomonas maltophilia WGB211	CP090418.1_3879	4218561	4221683	-	Loose	2070	1954.1	smeE	99.23	3003056	macrolide antibiotic; fluoroquinolone antibiotic; tetracycline antibiotic; phenicol antibiotic	antibiotic efflux	resistance-nodulation-cell division (RND) antibiotic efflux pump
Stenotrophomonas maltophilia WGB211	CP090418.1_3878	4217103	4218488	-	Loose	890	843.2	smeF	98.05	3003057	macrolide antibiotic; fluoroquinolone antibiotic; tetracycline antibiotic; phenicol antibiotic	antibiotic efflux	resistance-nodulation-cell division (RND) antibiotic efflux pump
Stenotrophomonas maltophilia WGB211	CP090418.1_1898	2021868	2022872	+	Strict	600	677.6	APH(9)-Ic	97.31	3007539	aminoglycoside antibiotic	antibiotic inactivation	APH(9)
Stenotrophomonas maltophilia WGB211	CP090418.1_3880	4221696	4222880	-	Loose	750	698	smeD	96.7	3003055	macrolide antibiotic; fluoroquinolone antibiotic; tetracycline antibiotic; phenicol antibiotic	antibiotic efflux	resistance-nodulation-cell division (RND) antibiotic efflux pump
Stenotrophomonas maltophilia WGB211	CP090418.1_1587	1695587	1695790	+	Loose	100	94.4	rsmA	86.79	3005069	fluoroquinolone antibiotic; diaminopyrimidine antibiotic; phenicol antibiotic	antibiotic efflux	resistance-nodulation-cell division (RND) antibiotic efflux pump
Stenotrophomonas maltophilia WGB211	CP090418.1_1894	2018802	2019605	+	Loose	500	450.3	APH(3')-IIc	83.9	3002646	aminoglycoside antibiotic	antibiotic inactivation	APH(3')
Stenotrophomonas maltophilia WGB211	CP090418.1_751	840565	841755	+	Loose	700	649	Escherichia coli EF-Tu mutants conferring resistance to Pulvomycin	78.99	3003369	elfamycin antibiotic	antibiotic target alteration	elfamycin resistant EF-Tu
Stenotrophomonas maltophilia WGB211	CP090418.1_763	858014	859204	+	Loose	700	649	Escherichia coli EF-Tu mutants conferring resistance to Pulvomycin	78.99	3003369	elfamycin antibiotic	antibiotic target alteration	elfamycin resistant EF-Tu
Stenotrophomonas maltophilia WGB211	CP090418.1_2441	2636568	2637440	+	Loose	500	463.4	L1 beta-lactamase	77.93	3000582	cephalosporin	antibiotic inactivation	L1 family beta-lactamase
Stenotrophomonas maltophilia WGB211	CP090418.1_1710	1820892	1821371	-	Loose	290	228	golS	76.13	3000504	monobactam; carbapenem; cephalosporin; cephamycin; penam; phenicol antibiotic; penem	antibiotic efflux	resistance-nodulation-cell division (RND) antibiotic efflux pump
Stenotrophomonas maltophilia PSKL2	CP091781.1_3908	4330087	4330776	+	Perfect	420	463	smeR	100	3003066	aminoglycoside antibiotic; cephalosporin; cephamycin; penam	antibiotic efflux	resistance-nodulation-cell division (RND) antibiotic efflux pump
Stenotrophomonas maltophilia PSKL2	CP091781.1_3907	4328687	4330090	+	Strict	910	911.8	smeS	99.36	3003067	aminoglycoside antibiotic; cephalosporin; cephamycin; penam	antibiotic efflux	resistance-nodulation-cell division (RND) antibiotic efflux pump
Stenotrophomonas maltophilia PSKL2	CP091781.1_1765	1945182	1946222	+	Strict	600	713.8	APH(9)-Ic	99.13	3007539	aminoglycoside antibiotic	antibiotic inactivation	APH(9)
Stenotrophomonas maltophilia PSKL2	CP091781.1_3905	4324211	4327360	-	Loose	2090	1956	smeB	99.05	3003052	aminoglycoside antibiotic; cephalosporin; cephamycin; penam	antibiotic efflux	resistance-nodulation-cell division (RND) antibiotic efflux pump
Stenotrophomonas maltophilia PSKL2	CP091781.1_3501	3875787	3878909	-	Loose	2070	1949.9	smeE	99.04	3003056	macrolide antibiotic; fluoroquinolone antibiotic; tetracycline antibiotic; phenicol antibiotic	antibiotic efflux	resistance-nodulation-cell division (RND) antibiotic efflux pump
Stenotrophomonas maltophilia PSKL2	CP091781.1_3906	4327373	4328569	-	Loose	750	723.4	smeA	98.74	3003051	aminoglycoside antibiotic; cephalosporin; cephamycin; penam	antibiotic efflux	resistance-nodulation-cell division (RND) antibiotic efflux pump
Stenotrophomonas maltophilia PSKL2	CP091781.1_3064	3371673	3372134	-	Strict	275	305.8	AAC(6')-Iz	98.04	3002570	aminoglycoside antibiotic	antibiotic inactivation	AAC(6')
Stenotrophomonas maltophilia PSKL2	CP091781.1_3500	3874294	3875679	-	Loose	890	840.1	smeF	98.04	3003057	macrolide antibiotic; fluoroquinolone antibiotic; tetracycline antibiotic; phenicol antibiotic	antibiotic efflux	resistance-nodulation-cell division (RND) antibiotic efflux pump
Stenotrophomonas maltophilia PSKL2	CP091781.1_3502	3878922	3880106	-	Loose	750	710.7	smeD	97.97	3003055	macrolide antibiotic; fluoroquinolone antibiotic; tetracycline antibiotic; phenicol antibiotic	antibiotic efflux	resistance-nodulation-cell division (RND) antibiotic efflux pump
Stenotrophomonas maltophilia PSKL2	CP091781.1_3904	4322799	4324214	-	Loose	900	832.4	smeC	96.6	3003053	aminoglycoside antibiotic; cephalosporin; cephamycin; penam	antibiotic efflux	resistance-nodulation-cell division (RND) antibiotic efflux pump
Stenotrophomonas maltophilia PSKL2	CP091781.1_1761	1942116	1942919	+	Loose	500	466.8	APH(3')-IIc	87.27	3002646	aminoglycoside antibiotic	antibiotic inactivation	APH(3')
Stenotrophomonas maltophilia PSKL2	CP091781.1_1525	1685403	1685606	+	Loose	100	94.4	rsmA	86.79	3005069	fluoroquinolone antibiotic; diaminopyrimidine antibiotic; phenicol antibiotic	antibiotic efflux	resistance-nodulation-cell division (RND) antibiotic efflux pump
Stenotrophomonas maltophilia PSKL2	CP091781.1_766	883614	884804	+	Loose	700	649	Escherichia coli EF-Tu mutants conferring resistance to Pulvomycin	78.99	3003369	elfamycin antibiotic	antibiotic target alteration	elfamycin resistant EF-Tu
Stenotrophomonas maltophilia PSKL2	CP091781.1_778	901174	902364	+	Loose	700	649	Escherichia coli EF-Tu mutants conferring resistance to Pulvomycin	78.99	3003369	elfamycin antibiotic	antibiotic target alteration	elfamycin resistant EF-Tu
Stenotrophomonas maltophilia PSKL2	CP091781.1_2185	2412271	2413194	+	Loose	500	464.2	L1 beta-lactamase	77.21	3000582	cephalosporin	antibiotic inactivation	L1 family beta-lactamase
Stenotrophomonas maltophilia ACYCb.6H	CP104071.1_3385	3750296	3753418	-	Loose	2070	1948.3	smeE	99.23	3003056	macrolide antibiotic; fluoroquinolone antibiotic; tetracycline antibiotic; phenicol antibiotic	antibiotic efflux	resistance-nodulation-cell division (RND) antibiotic efflux pump
Stenotrophomonas maltophilia ACYCb.6H	CP104071.1_3386	3753431	3754615	-	Loose	750	714.5	smeD	98.48	3003055	macrolide antibiotic; fluoroquinolone antibiotic; tetracycline antibiotic; phenicol antibiotic	antibiotic efflux	resistance-nodulation-cell division (RND) antibiotic efflux pump
Stenotrophomonas maltophilia ACYCb.6H	CP104071.1_1700	1869118	1870122	+	Strict	600	684.1	APH(9)-Ic	97.9	3007539	aminoglycoside antibiotic	antibiotic inactivation	APH(9)
Stenotrophomonas maltophilia ACYCb.6H	CP104071.1_3384	3748813	3750198	-	Loose	890	832.8	smeF	97.39	3003057	macrolide antibiotic; fluoroquinolone antibiotic; tetracycline antibiotic; phenicol antibiotic	antibiotic efflux	resistance-nodulation-cell division (RND) antibiotic efflux pump
Stenotrophomonas maltophilia ACYCb.6H	CP104071.1_1482	1628865	1629068	+	Loose	100	94.4	rsmA	86.79	3005069	fluoroquinolone antibiotic; diaminopyrimidine antibiotic; phenicol antibiotic	antibiotic efflux	resistance-nodulation-cell division (RND) antibiotic efflux pump
Stenotrophomonas maltophilia ACYCb.6H	CP104071.1_1696	1866053	1866856	+	Loose	500	461.5	APH(3')-IIc	86.14	3002646	aminoglycoside antibiotic	antibiotic inactivation	APH(3')
Stenotrophomonas maltophilia ACYCb.6H	CP104071.1_2080	2286791	2287660	+	Loose	500	488	L1 beta-lactamase	84.14	3000582	cephalosporin	antibiotic inactivation	L1 family beta-lactamase
Stenotrophomonas maltophilia ACYCb.6H	CP104071.1_747	842300	843490	+	Loose	700	650.6	Escherichia coli EF-Tu mutants conferring resistance to Pulvomycin	79.24	3003369	elfamycin antibiotic	antibiotic target alteration	elfamycin resistant EF-Tu
Stenotrophomonas maltophilia ACYCb.6H	CP104071.1_759	859799	860989	+	Loose	700	650.6	Escherichia coli EF-Tu mutants conferring resistance to Pulvomycin	79.24	3003369	elfamycin antibiotic	antibiotic target alteration	elfamycin resistant EF-Tu
Stenotrophomonas maltophilia ACYCb.1K	CP104287.1_3403	3792168	3795290	-	Loose	2070	1950.3	smeE	99.33	3003056	macrolide antibiotic; fluoroquinolone antibiotic; tetracycline antibiotic; phenicol antibiotic	antibiotic efflux	resistance-nodulation-cell division (RND) antibiotic efflux pump
Stenotrophomonas maltophilia ACYCb.1K	CP104287.1_3404	3795303	3796487	-	Loose	750	715.7	smeD	98.73	3003055	macrolide antibiotic; fluoroquinolone antibiotic; tetracycline antibiotic; phenicol antibiotic	antibiotic efflux	resistance-nodulation-cell division (RND) antibiotic efflux pump
Stenotrophomonas maltophilia ACYCb.1K	CP104287.1_3402	3790657	3792042	-	Loose	890	835.5	smeF	97.83	3003057	macrolide antibiotic; fluoroquinolone antibiotic; tetracycline antibiotic; phenicol antibiotic	antibiotic efflux	resistance-nodulation-cell division (RND) antibiotic efflux pump
Stenotrophomonas maltophilia ACYCb.1K	CP104287.1_3752	4173163	4173852	+	Strict	420	453	smeR	97.82	3003066	aminoglycoside antibiotic; cephalosporin; cephamycin; penam	antibiotic efflux	resistance-nodulation-cell division (RND) antibiotic efflux pump
Stenotrophomonas maltophilia ACYCb.1K	CP104287.1_1710	1892925	1893965	+	Strict	600	707.2	APH(9)-Ic	97.69	3007539	aminoglycoside antibiotic	antibiotic inactivation	APH(9)
Stenotrophomonas maltophilia ACYCb.1K	CP104287.1_3749	4167289	4170438	-	Loose	2090	1917.5	smeB	97.24	3003052	aminoglycoside antibiotic; cephalosporin; cephamycin; penam	antibiotic efflux	resistance-nodulation-cell division (RND) antibiotic efflux pump
Stenotrophomonas maltophilia ACYCb.1K	CP104287.1_3751	4171775	4173166	+	Loose	910	879.8	smeS	96.54	3003067	aminoglycoside antibiotic; cephalosporin; cephamycin; penam	antibiotic efflux	resistance-nodulation-cell division (RND) antibiotic efflux pump
Stenotrophomonas maltophilia ACYCb.1K	CP104287.1_3748	4165877	4167292	-	Loose	900	825.9	smeC	95.33	3003053	aminoglycoside antibiotic; cephalosporin; cephamycin; penam	antibiotic efflux	resistance-nodulation-cell division (RND) antibiotic efflux pump
Stenotrophomonas maltophilia ACYCb.1K	CP104287.1_3750	4170451	4171647	-	Loose	750	678.7	smeA	92.21	3003051	aminoglycoside antibiotic; cephalosporin; cephamycin; penam	antibiotic efflux	resistance-nodulation-cell division (RND) antibiotic efflux pump
Stenotrophomonas maltophilia ACYCb.1K	CP104287.1_1706	1889860	1890663	+	Loose	500	468.8	APH(3')-IIc	87.27	3002646	aminoglycoside antibiotic	antibiotic inactivation	APH(3')
Stenotrophomonas maltophilia ACYCb.1K	CP104287.1_1446	1600453	1600656	+	Loose	100	94.4	rsmA	86.79	3005069	fluoroquinolone antibiotic; diaminopyrimidine antibiotic; phenicol antibiotic	antibiotic efflux	resistance-nodulation-cell division (RND) antibiotic efflux pump
Stenotrophomonas maltophilia ACYCb.1K	CP104287.1_2105	2327975	2328844	+	Loose	500	491.1	L1 beta-lactamase	84.83	3000582	cephalosporin	antibiotic inactivation	L1 family beta-lactamase
Stenotrophomonas maltophilia ACYCb.1K	CP104287.1_730	829519	830709	+	Loose	700	650.6	Escherichia coli EF-Tu mutants conferring resistance to Pulvomycin	79.24	3003369	elfamycin antibiotic	antibiotic target alteration	elfamycin resistant EF-Tu
Stenotrophomonas maltophilia ACYCb.1K	CP104287.1_742	847018	848208	+	Loose	700	650.6	Escherichia coli EF-Tu mutants conferring resistance to Pulvomycin	79.24	3003369	elfamycin antibiotic	antibiotic target alteration	elfamycin resistant EF-Tu
Stenotrophomonas maltophilia HT2	CP118547.1_1777	1947713	1948753	+	Strict	600	721.5	APH(9)-Ic	99.71	3007539	aminoglycoside antibiotic	antibiotic inactivation	APH(9)
Stenotrophomonas maltophilia HT2	CP118547.1_3905	4286240	4287643	+	Strict	910	912.9	smeS	99.57	3003067	aminoglycoside antibiotic; cephalosporin; cephamycin; penam	antibiotic efflux	resistance-nodulation-cell division (RND) antibiotic efflux pump
Stenotrophomonas maltophilia HT2	CP118547.1_3906	4287640	4288329	+	Strict	420	461.5	smeR	99.56	3003066	aminoglycoside antibiotic; cephalosporin; cephamycin; penam	antibiotic efflux	resistance-nodulation-cell division (RND) antibiotic efflux pump
Stenotrophomonas maltophilia HT2	CP118547.1_3903	4281765	4284914	-	Loose	2090	1958	smeB	99.33	3003052	aminoglycoside antibiotic; cephalosporin; cephamycin; penam	antibiotic efflux	resistance-nodulation-cell division (RND) antibiotic efflux pump
Stenotrophomonas maltophilia HT2	CP118547.1_3538	3878065	3881187	-	Loose	2070	1948.3	smeE	98.94	3003056	macrolide antibiotic; fluoroquinolone antibiotic; tetracycline antibiotic; phenicol antibiotic	antibiotic efflux	resistance-nodulation-cell division (RND) antibiotic efflux pump
Stenotrophomonas maltophilia HT2	CP118547.1_3904	4284927	4286123	-	Loose	750	719.5	smeA	98.49	3003051	aminoglycoside antibiotic; cephalosporin; cephamycin; penam	antibiotic efflux	resistance-nodulation-cell division (RND) antibiotic efflux pump
Stenotrophomonas maltophilia HT2	CP118547.1_3537	3876572	3877957	-	Loose	890	840.5	smeF	98.26	3003057	macrolide antibiotic; fluoroquinolone antibiotic; tetracycline antibiotic; phenicol antibiotic	antibiotic efflux	resistance-nodulation-cell division (RND) antibiotic efflux pump
Stenotrophomonas maltophilia HT2	CP118547.1_3902	4280353	4281768	-	Loose	900	845.5	smeC	98.09	3003053	aminoglycoside antibiotic; cephalosporin; cephamycin; penam	antibiotic efflux	resistance-nodulation-cell division (RND) antibiotic efflux pump
Stenotrophomonas maltophilia HT2	CP118547.1_3539	3881200	3882384	-	Loose	750	708.8	smeD	97.97	3003055	macrolide antibiotic; fluoroquinolone antibiotic; tetracycline antibiotic; phenicol antibiotic	antibiotic efflux	resistance-nodulation-cell division (RND) antibiotic efflux pump
Stenotrophomonas maltophilia HT2	CP118547.1_1545	1698558	1698761	+	Loose	100	94.4	rsmA	86.79	3005069	fluoroquinolone antibiotic; diaminopyrimidine antibiotic; phenicol antibiotic	antibiotic efflux	resistance-nodulation-cell division (RND) antibiotic efflux pump
Stenotrophomonas maltophilia HT2	CP118547.1_1773	1944647	1945450	+	Loose	500	455.3	APH(3')-IIc	85.02	3002646	aminoglycoside antibiotic	antibiotic inactivation	APH(3')
Stenotrophomonas maltophilia HT2	CP118547.1_780	871394	872584	+	Loose	700	649	Escherichia coli EF-Tu mutants conferring resistance to Pulvomycin	78.99	3003369	elfamycin antibiotic	antibiotic target alteration	elfamycin resistant EF-Tu
Stenotrophomonas maltophilia HT2	CP118547.1_792	888933	890123	+	Loose	700	649	Escherichia coli EF-Tu mutants conferring resistance to Pulvomycin	78.99	3003369	elfamycin antibiotic	antibiotic target alteration	elfamycin resistant EF-Tu
Stenotrophomonas maltophilia HT2	CP118547.1_2285	2454900	2455823	+	Loose	500	467.2	L1 beta-lactamase	77.55	3000582	cephalosporin	antibiotic inactivation	L1 family beta-lactamase
Stenotrophomonas maltophilia HT2	CP118547.1_2269	2436846	2439959	-	Loose	1900	1375.5	mexN	71.89	3003705	phenicol antibiotic	antibiotic efflux	resistance-nodulation-cell division (RND) antibiotic efflux pump
Stenotrophomonas rhizophila DSM 14405	CP007597.1_576	670000	673188	+	Loose	2070	1734.2	smeE	86.79	3003056	macrolide antibiotic; fluoroquinolone antibiotic; tetracycline antibiotic; phenicol antibiotic	antibiotic efflux	resistance-nodulation-cell division (RND) antibiotic efflux pump
Stenotrophomonas rhizophila DSM 14405	CP007597.1_575	668812	669987	+	Loose	750	605.5	smeD	85.34	3003055	macrolide antibiotic; fluoroquinolone antibiotic; tetracycline antibiotic; phenicol antibiotic	antibiotic efflux	resistance-nodulation-cell division (RND) antibiotic efflux pump
Stenotrophomonas rhizophila DSM 14405	CP007597.1_2463	2850340	2850543	-	Loose	100	94.7	rsmA	81.67	3005069	fluoroquinolone antibiotic; diaminopyrimidine antibiotic; phenicol antibiotic	antibiotic efflux	resistance-nodulation-cell division (RND) antibiotic efflux pump
Stenotrophomonas rhizophila DSM 14405	CP007597.1_3156	3619010	3620200	-	Loose	700	643.3	Escherichia coli EF-Tu mutants conferring resistance to Pulvomycin	78.23	3003369	elfamycin antibiotic	antibiotic target alteration	elfamycin resistant EF-Tu
Stenotrophomonas rhizophila DSM 14405	CP007597.1_3168	3636499	3637689	-	Loose	700	643.3	Escherichia coli EF-Tu mutants conferring resistance to Pulvomycin	78.23	3003369	elfamycin antibiotic	antibiotic target alteration	elfamycin resistant EF-Tu
Stenotrophomonas rhizophila DSM 14405	CP007597.1_577	673181	674572	+	Loose	890	625.9	smeF	72.57	3003057	macrolide antibiotic; fluoroquinolone antibiotic; tetracycline antibiotic; phenicol antibiotic	antibiotic efflux	resistance-nodulation-cell division (RND) antibiotic efflux pump
Stenotrophomonas rhizophila Bl2-2	NZ_CP088000.1_3301	3691507	3694683	-	Loose	2070	1728	smeE	86.68	3003056	macrolide antibiotic; fluoroquinolone antibiotic; tetracycline antibiotic; phenicol antibiotic	antibiotic efflux	resistance-nodulation-cell division (RND) antibiotic efflux pump
Stenotrophomonas rhizophila Bl2-2	NZ_CP088000.1_3302	3694696	3695871	-	Loose	750	592.4	smeD	83.77	3003055	macrolide antibiotic; fluoroquinolone antibiotic; tetracycline antibiotic; phenicol antibiotic	antibiotic efflux	resistance-nodulation-cell division (RND) antibiotic efflux pump
Stenotrophomonas rhizophila Bl2-2	NZ_CP088000.1_1492	1622633	1622836	+	Loose	100	95.5	rsmA	81.67	3005069	fluoroquinolone antibiotic; diaminopyrimidine antibiotic; phenicol antibiotic	antibiotic efflux	resistance-nodulation-cell division (RND) antibiotic efflux pump
Stenotrophomonas rhizophila Bl2-2	NZ_CP088000.1_827	912559	913749	+	Loose	700	640.2	Escherichia coli EF-Tu mutants conferring resistance to Pulvomycin	77.47	3003369	elfamycin antibiotic	antibiotic target alteration	elfamycin resistant EF-Tu
Stenotrophomonas rhizophila Bl2-2	NZ_CP088000.1_839	929888	931078	+	Loose	700	634	Escherichia coli EF-Tu mutants conferring resistance to Pulvomycin	76.96	3003369	elfamycin antibiotic	antibiotic target alteration	elfamycin resistant EF-Tu
Stenotrophomonas rhizophila Bl2-2	NZ_CP088000.1_3300	3690120	3691514	-	Loose	890	623.6	smeF	72.69	3003057	macrolide antibiotic; fluoroquinolone antibiotic; tetracycline antibiotic; phenicol antibiotic	antibiotic efflux	resistance-nodulation-cell division (RND) antibiotic efflux pump
Stenotrophomonas maltophilia ACYCa.2H	CP104288.1_3913	4328690	4330093	+	Strict	910	914.4	smeS	99.57	3003067	aminoglycoside antibiotic; cephalosporin; cephamycin; penam	antibiotic efflux	resistance-nodulation-cell division (RND) antibiotic efflux pump
Stenotrophomonas maltophilia ACYCa.2H	CP104288.1_1796	1977959	1978999	+	Strict	600	717.2	APH(9)-Ic	99.42	3007539	aminoglycoside antibiotic	antibiotic inactivation	APH(9)
Stenotrophomonas maltophilia ACYCa.2H	CP104288.1_3911	4324214	4327363	-	Loose	2090	1955.3	smeB	99.24	3003052	aminoglycoside antibiotic; cephalosporin; cephamycin; penam	antibiotic efflux	resistance-nodulation-cell division (RND) antibiotic efflux pump
Stenotrophomonas maltophilia ACYCa.2H	CP104288.1_3914	4330090	4330779	+	Strict	420	459.5	smeR	99.13	3003066	aminoglycoside antibiotic; cephalosporin; cephamycin; penam	antibiotic efflux	resistance-nodulation-cell division (RND) antibiotic efflux pump
Stenotrophomonas maltophilia ACYCa.2H	CP104288.1_3535	3901469	3904591	-	Loose	2070	1949.9	smeE	99.04	3003056	macrolide antibiotic; fluoroquinolone antibiotic; tetracycline antibiotic; phenicol antibiotic	antibiotic efflux	resistance-nodulation-cell division (RND) antibiotic efflux pump
Stenotrophomonas maltophilia ACYCa.2H	CP104288.1_3912	4327376	4328572	-	Loose	750	721.8	smeA	98.74	3003051	aminoglycoside antibiotic; cephalosporin; cephamycin; penam	antibiotic efflux	resistance-nodulation-cell division (RND) antibiotic efflux pump
Stenotrophomonas maltophilia ACYCa.2H	CP104288.1_3046	3358807	3359250	-	Strict	275	297	AAC(6')-Iz	98.63	3002570	aminoglycoside antibiotic	antibiotic inactivation	AAC(6')
Stenotrophomonas maltophilia ACYCa.2H	CP104288.1_3534	3899976	3901361	-	Loose	890	840.1	smeF	98.26	3003057	macrolide antibiotic; fluoroquinolone antibiotic; tetracycline antibiotic; phenicol antibiotic	antibiotic efflux	resistance-nodulation-cell division (RND) antibiotic efflux pump
Stenotrophomonas maltophilia ACYCa.2H	CP104288.1_3536	3904604	3905788	-	Loose	750	710.7	smeD	97.97	3003055	macrolide antibiotic; fluoroquinolone antibiotic; tetracycline antibiotic; phenicol antibiotic	antibiotic efflux	resistance-nodulation-cell division (RND) antibiotic efflux pump
Stenotrophomonas maltophilia ACYCa.2H	CP104288.1_3910	4322802	4324217	-	Loose	900	844	smeC	97.88	3003053	aminoglycoside antibiotic; cephalosporin; cephamycin; penam	antibiotic efflux	resistance-nodulation-cell division (RND) antibiotic efflux pump
Stenotrophomonas maltophilia ACYCa.2H	CP104288.1_1792	1974893	1975696	+	Loose	500	464.9	APH(3')-IIc	86.89	3002646	aminoglycoside antibiotic	antibiotic inactivation	APH(3')
Stenotrophomonas maltophilia ACYCa.2H	CP104288.1_1564	1727179	1727382	+	Loose	100	94.4	rsmA	86.79	3005069	fluoroquinolone antibiotic; diaminopyrimidine antibiotic; phenicol antibiotic	antibiotic efflux	resistance-nodulation-cell division (RND) antibiotic efflux pump
Stenotrophomonas maltophilia ACYCa.2H	CP104288.1_770	876801	877991	+	Loose	700	650.6	Escherichia coli EF-Tu mutants conferring resistance to Pulvomycin	79.24	3003369	elfamycin antibiotic	antibiotic target alteration	elfamycin resistant EF-Tu
Stenotrophomonas maltophilia ACYCa.2H	CP104288.1_758	859280	860470	+	Loose	700	649	Escherichia coli EF-Tu mutants conferring resistance to Pulvomycin	78.99	3003369	elfamycin antibiotic	antibiotic target alteration	elfamycin resistant EF-Tu
Stenotrophomonas maltophilia ACYCa.2H	CP104288.1_2216	2431586	2432509	+	Loose	500	468.8	L1 beta-lactamase	77.89	3000582	cephalosporin	antibiotic inactivation	L1 family beta-lactamase
Stenotrophomonas rhizophila JC1	NZ_CP050062.1_3217	3617070	3620204	-	Loose	2070	1746.1	smeE	87.38	3003056	macrolide antibiotic; fluoroquinolone antibiotic; tetracycline antibiotic; phenicol antibiotic	antibiotic efflux	resistance-nodulation-cell division (RND) antibiotic efflux pump
Stenotrophomonas rhizophila JC1	NZ_CP050062.1_3218	3620217	3621395	-	Loose	750	592	smeD	82.86	3003055	macrolide antibiotic; fluoroquinolone antibiotic; tetracycline antibiotic; phenicol antibiotic	antibiotic efflux	resistance-nodulation-cell division (RND) antibiotic efflux pump
Stenotrophomonas rhizophila JC1	NZ_CP050062.1_1452	1573807	1574010	+	Loose	100	94.7	rsmA	81.67	3005069	fluoroquinolone antibiotic; diaminopyrimidine antibiotic; phenicol antibiotic	antibiotic efflux	resistance-nodulation-cell division (RND) antibiotic efflux pump
Stenotrophomonas rhizophila JC1	NZ_CP050062.1_750	842406	843596	+	Loose	700	646.7	Escherichia coli EF-Tu mutants conferring resistance to Pulvomycin	78.73	3003369	elfamycin antibiotic	antibiotic target alteration	elfamycin resistant EF-Tu
Stenotrophomonas rhizophila JC1	NZ_CP050062.1_762	859863	861053	+	Loose	700	646.7	Escherichia coli EF-Tu mutants conferring resistance to Pulvomycin	78.73	3003369	elfamycin antibiotic	antibiotic target alteration	elfamycin resistant EF-Tu
Stenotrophomonas rhizophila JC1	NZ_CP050062.1_3006	3382414	3383046	+	Loose	400	349.4	Pseudomonas aeruginosa catB6	75.73	3002678	phenicol antibiotic	antibiotic inactivation	chloramphenicol acetyltransferase (CAT)
Stenotrophomonas rhizophila JC1	NZ_CP050062.1_2792	3118983	3119444	-	Strict	200	222.6	AAC(6')-Iap	74.5	3007204	aminoglycoside antibiotic	antibiotic inactivation	AAC(6')
Stenotrophomonas rhizophila JC1	NZ_CP050062.1_3216	3615620	3617077	-	Loose	890	648.7	smeF	74.35	3003057	macrolide antibiotic; fluoroquinolone antibiotic; tetracycline antibiotic; phenicol antibiotic	antibiotic efflux	resistance-nodulation-cell division (RND) antibiotic efflux pump
Stenotrophomonas rhizophila QL-P4	NZ_CP016294.1_3234	3689656	3692832	-	Loose	2070	1729.5	smeE	86.78	3003056	macrolide antibiotic; fluoroquinolone antibiotic; tetracycline antibiotic; phenicol antibiotic	antibiotic efflux	resistance-nodulation-cell division (RND) antibiotic efflux pump
Stenotrophomonas rhizophila QL-P4	NZ_CP016294.1_3235	3692845	3694020	-	Loose	750	590.9	smeD	83.77	3003055	macrolide antibiotic; fluoroquinolone antibiotic; tetracycline antibiotic; phenicol antibiotic	antibiotic efflux	resistance-nodulation-cell division (RND) antibiotic efflux pump
Stenotrophomonas rhizophila QL-P4	NZ_CP016294.1_1572	1769317	1769520	+	Loose	100	95.5	rsmA	81.67	3005069	fluoroquinolone antibiotic; diaminopyrimidine antibiotic; phenicol antibiotic	antibiotic efflux	resistance-nodulation-cell division (RND) antibiotic efflux pump
Stenotrophomonas rhizophila QL-P4	NZ_CP016294.1_920	1060830	1062020	+	Loose	700	640.2	Escherichia coli EF-Tu mutants conferring resistance to Pulvomycin	77.47	3003369	elfamycin antibiotic	antibiotic target alteration	elfamycin resistant EF-Tu
Stenotrophomonas rhizophila QL-P4	NZ_CP016294.1_932	1078159	1079349	+	Loose	700	634	Escherichia coli EF-Tu mutants conferring resistance to Pulvomycin	76.96	3003369	elfamycin antibiotic	antibiotic target alteration	elfamycin resistant EF-Tu
Stenotrophomonas rhizophila QL-P4	NZ_CP016294.1_3233	3688269	3689663	-	Loose	890	622.5	smeF	72.47	3003057	macrolide antibiotic; fluoroquinolone antibiotic; tetracycline antibiotic; phenicol antibiotic	antibiotic efflux	resistance-nodulation-cell division (RND) antibiotic efflux pump
Stenotrophomonas nitritireducens 2001	NZ_CP016756.1_3414	4055422	4055625	+	Loose	100	92.4	rsmA	84.91	3005069	fluoroquinolone antibiotic; diaminopyrimidine antibiotic; phenicol antibiotic	antibiotic efflux	resistance-nodulation-cell division (RND) antibiotic efflux pump
Stenotrophomonas nitritireducens 2001	NZ_CP016756.1_1231	1476634	1479780	-	Loose	2070	1691.4	smeE	84.47	3003056	macrolide antibiotic; fluoroquinolone antibiotic; tetracycline antibiotic; phenicol antibiotic	antibiotic efflux	resistance-nodulation-cell division (RND) antibiotic efflux pump
Stenotrophomonas nitritireducens 2001	NZ_CP016756.1_2773	3334896	3336086	+	Loose	700	648.3	Escherichia coli EF-Tu mutants conferring resistance to Pulvomycin	79.24	3003369	elfamycin antibiotic	antibiotic target alteration	elfamycin resistant EF-Tu
Stenotrophomonas nitritireducens 2001	NZ_CP016756.1_2761	3317451	3318641	+	Loose	700	647.5	Escherichia coli EF-Tu mutants conferring resistance to Pulvomycin	78.99	3003369	elfamycin antibiotic	antibiotic target alteration	elfamycin resistant EF-Tu
Stenotrophomonas nitritireducens 2001	NZ_CP016756.1_1232	1479793	1480977	-	Loose	750	539.3	smeD	76.61	3003055	macrolide antibiotic; fluoroquinolone antibiotic; tetracycline antibiotic; phenicol antibiotic	antibiotic efflux	resistance-nodulation-cell division (RND) antibiotic efflux pump
Stenotrophomonas acidaminiphila Au-Ste40	JAJTTN010000009.1_10	16071	16274	-	Loose	100	92.4	rsmA	84.91	3005069	fluoroquinolone antibiotic; diaminopyrimidine antibiotic; phenicol antibiotic	antibiotic efflux	resistance-nodulation-cell division (RND) antibiotic efflux pump
Stenotrophomonas acidaminiphila Au-Ste40	JAJTTN010000029.1_32	33795	34427	+	Strict	350	380.6	catB3	81.95	3002676	phenicol antibiotic	antibiotic inactivation	chloramphenicol acetyltransferase (CAT)
Stenotrophomonas acidaminiphila Au-Ste40	JAJTTN010000006.1_69	62571	63761	-	Loose	700	647.1	Escherichia coli EF-Tu mutants conferring resistance to Pulvomycin	79.44	3003369	elfamycin antibiotic	antibiotic target alteration	elfamycin resistant EF-Tu
Stenotrophomonas acidaminiphila Au-Ste40	JAJTTN010000006.1_81	79899	81089	-	Loose	700	647.1	Escherichia coli EF-Tu mutants conferring resistance to Pulvomycin	79.44	3003369	elfamycin antibiotic	antibiotic target alteration	elfamycin resistant EF-Tu
Stenotrophomonas acidaminiphila Au-Ste40	JAJTTN010000010.1_19	19879	21156	-	Loose	750	532.7	smeD	75.32	3003055	macrolide antibiotic; fluoroquinolone antibiotic; tetracycline antibiotic; phenicol antibiotic	antibiotic efflux	resistance-nodulation-cell division (RND) antibiotic efflux pump
Stenotrophomonas acidaminiphila Au-Ste40	JAJTTN010000004.1_182	186482	187201	-	Loose	670	317.4	oqxA	72.65	3003922	fluoroquinolone antibiotic; glycylcycline; tetracycline antibiotic; diaminopyrimidine antibiotic; nitrofuran antibiotic	antibiotic efflux	resistance-nodulation-cell division (RND) antibiotic efflux pump
Stenotrophomonas bentonitica DSM 103927	JAAZUH010000001.1_1588	1831072	1834206	-	Loose	2070	1734.9	smeE	86.32	3003056	macrolide antibiotic; fluoroquinolone antibiotic; tetracycline antibiotic; phenicol antibiotic	antibiotic efflux	resistance-nodulation-cell division (RND) antibiotic efflux pump
Stenotrophomonas bentonitica DSM 103927	JAAZUH010000001.1_1589	1834219	1835385	-	Loose	750	591.3	smeD	84.7	3003055	macrolide antibiotic; fluoroquinolone antibiotic; tetracycline antibiotic; phenicol antibiotic	antibiotic efflux	resistance-nodulation-cell division (RND) antibiotic efflux pump
Stenotrophomonas bentonitica DSM 103927	JAAZUH010000002.1_686	722732	722935	+	Loose	100	94.7	rsmA	81.67	3005069	fluoroquinolone antibiotic; diaminopyrimidine antibiotic; phenicol antibiotic	antibiotic efflux	resistance-nodulation-cell division (RND) antibiotic efflux pump
Stenotrophomonas bentonitica DSM 103927	JAAZUH010000011.1_1	1	546	+	Loose	700	275.8	Escherichia coli EF-Tu mutants conferring resistance to Pulvomycin	74.73	3003369	elfamycin antibiotic	antibiotic target alteration	elfamycin resistant EF-Tu
Stenotrophomonas bentonitica DSM 103927	JAAZUH010000002.1_1	3	452	+	Loose	700	229.9	Planobispora rosea EF-Tu mutants conferring resistance to inhibitor GE2270A	74.29	3003361	elfamycin antibiotic	antibiotic target alteration	elfamycin resistant EF-Tu
Stenotrophomonas bentonitica DSM 103927	JAAZUH010000001.1_1587	1829675	1831075	-	Loose	890	646.4	smeF	73.97	3003057	macrolide antibiotic; fluoroquinolone antibiotic; tetracycline antibiotic; phenicol antibiotic	antibiotic efflux	resistance-nodulation-cell division (RND) antibiotic efflux pump
Stenotrophomonas acidaminiphila BDBP 071	JALCCJ010000004.1_93	112901	113104	+	Loose	100	92.4	rsmA	84.91	3005069	fluoroquinolone antibiotic; diaminopyrimidine antibiotic; phenicol antibiotic	antibiotic efflux	resistance-nodulation-cell division (RND) antibiotic efflux pump
Stenotrophomonas acidaminiphila BDBP 071	JALCCJ010000022.1_16	14594	16522	+	Loose	2000	964.5	oqxB	78.27	3003923	fluoroquinolone antibiotic; glycylcycline; tetracycline antibiotic; diaminopyrimidine antibiotic; nitrofuran antibiotic	antibiotic efflux	resistance-nodulation-cell division (RND) antibiotic efflux pump
Stenotrophomonas acidaminiphila BDBP 071	JALCCJ010000013.1_82	93589	93948	-	Loose	400	199.5	catB10	75.86	3003110	phenicol antibiotic	antibiotic inactivation	chloramphenicol acetyltransferase (CAT)
Stenotrophomonas acidaminiphila BDBP 071	JALCCJ010000052.1_1	1	411	-	Loose	700	224.2	Planobispora rosea EF-Tu mutants conferring resistance to inhibitor GE2270A	75.74	3003361	elfamycin antibiotic	antibiotic target alteration	elfamycin resistant EF-Tu
Stenotrophomonas acidaminiphila BDBP 071	JALCCJ010000010.1_92	98462	99634	+	Loose	750	532.7	smeD	75.32	3003055	macrolide antibiotic; fluoroquinolone antibiotic; tetracycline antibiotic; phenicol antibiotic	antibiotic efflux	resistance-nodulation-cell division (RND) antibiotic efflux pump
Stenotrophomonas chelatiphaga DSM 21508	LDJK01000052.1_15	11937	12137	-	Loose	100	94	rsmA	86.79	3005069	fluoroquinolone antibiotic; diaminopyrimidine antibiotic; phenicol antibiotic	antibiotic efflux	resistance-nodulation-cell division (RND) antibiotic efflux pump
Stenotrophomonas chelatiphaga DSM 21508	LDJK01000055.1_32	32772	35918	+	Loose	2070	1691.4	smeE	84.67	3003056	macrolide antibiotic; fluoroquinolone antibiotic; tetracycline antibiotic; phenicol antibiotic	antibiotic efflux	resistance-nodulation-cell division (RND) antibiotic efflux pump
Stenotrophomonas chelatiphaga DSM 21508	LDJK01000055.1_31	31542	32759	+	Loose	750	603.6	smeD	84.26	3003055	macrolide antibiotic; fluoroquinolone antibiotic; tetracycline antibiotic; phenicol antibiotic	antibiotic efflux	resistance-nodulation-cell division (RND) antibiotic efflux pump
Stenotrophomonas chelatiphaga DSM 21508	LDJK01000055.1_33	35915	37303	+	Loose	890	678.7	smeF	78.52	3003057	macrolide antibiotic; fluoroquinolone antibiotic; tetracycline antibiotic; phenicol antibiotic	antibiotic efflux	resistance-nodulation-cell division (RND) antibiotic efflux pump
Stenotrophomonas chelatiphaga DSM 21508	LDJK01000091.1_1	40	996	+	Loose	700	476.9	Escherichia coli EF-Tu mutants conferring resistance to Pulvomycin	75	3003369	elfamycin antibiotic	antibiotic target alteration	elfamycin resistant EF-Tu
Stenotrophomonas bentonitica VV6	PKQP01000009.1_85	86330	87508	+	Loose	750	595.1	smeD	84.16	3003055	macrolide antibiotic; fluoroquinolone antibiotic; tetracycline antibiotic; phenicol antibiotic	antibiotic efflux	resistance-nodulation-cell division (RND) antibiotic efflux pump
Stenotrophomonas bentonitica VV6	PKQP01000002.1_92	93786	93989	+	Loose	100	94.7	rsmA	81.67	3005069	fluoroquinolone antibiotic; diaminopyrimidine antibiotic; phenicol antibiotic	antibiotic efflux	resistance-nodulation-cell division (RND) antibiotic efflux pump
Stenotrophomonas bentonitica VV6	PKQP01000030.1_1	2	907	-	Loose	700	494.2	Escherichia coli EF-Tu mutants conferring resistance to Pulvomycin	78.15	3003369	elfamycin antibiotic	antibiotic target alteration	elfamycin resistant EF-Tu
Stenotrophomonas bentonitica VV6	PKQP01000009.1_87	90660	92060	+	Loose	890	645.2	smeF	74.89	3003057	macrolide antibiotic; fluoroquinolone antibiotic; tetracycline antibiotic; phenicol antibiotic	antibiotic efflux	resistance-nodulation-cell division (RND) antibiotic efflux pump
Stenotrophomonas bentonitica VV6	PKQP01000002.1_289	318605	319771	+	Loose	700	563.1	ugd	70.36	3003577	peptide antibiotic	antibiotic target alteration	pmr phosphoethanolamine transferase
Stenotrophomonas geniculata 95	MULR01000197.1_19	19570	20385	+	Perfect	500	517.3	sul2	100	3000412	sulfonamide antibiotic	antibiotic target replacement	sulfonamide resistant sul
Stenotrophomonas geniculata 95	MULR01000017.1_1	107	943	-	Strict	500	563.5	APH(6)-Id	99.64	3002660	aminoglycoside antibiotic	antibiotic inactivation	APH(6)
Stenotrophomonas geniculata 95	MULR01000017.1_2	943	1746	-	Strict	500	553.9	APH(3'')-Ib	99.63	3002639	aminoglycoside antibiotic	antibiotic inactivation	APH(3'')
Stenotrophomonas geniculata 95	MULR01000234.1_245	259175	262297	+	Loose	2070	1949.9	smeE	99.13	3003056	macrolide antibiotic; fluoroquinolone antibiotic; tetracycline antibiotic; phenicol antibiotic	antibiotic efflux	resistance-nodulation-cell division (RND) antibiotic efflux pump
Stenotrophomonas geniculata 95	MULR01000234.1_246	262423	263808	+	Loose	890	846.7	smeF	98.7	3003057	macrolide antibiotic; fluoroquinolone antibiotic; tetracycline antibiotic; phenicol antibiotic	antibiotic efflux	resistance-nodulation-cell division (RND) antibiotic efflux pump
Stenotrophomonas geniculata 95	MULR01000082.1_25	26727	27731	+	Strict	600	687.6	APH(9)-Ic	97.9	3007539	aminoglycoside antibiotic	antibiotic inactivation	APH(9)
Stenotrophomonas geniculata 95	MULR01000234.1_244	257813	259162	+	Loose	750	702.2	smeD	97.21	3003055	macrolide antibiotic; fluoroquinolone antibiotic; tetracycline antibiotic; phenicol antibiotic	antibiotic efflux	resistance-nodulation-cell division (RND) antibiotic efflux pump
Stenotrophomonas geniculata 95	MULR01000135.1_118	101062	101265	+	Loose	100	94.4	rsmA	86.79	3005069	fluoroquinolone antibiotic; diaminopyrimidine antibiotic; phenicol antibiotic	antibiotic efflux	resistance-nodulation-cell division (RND) antibiotic efflux pump
Stenotrophomonas geniculata 95	MULR01000082.1_21	23661	24464	+	Loose	500	459.5	APH(3')-IIc	85.77	3002646	aminoglycoside antibiotic	antibiotic inactivation	APH(3')
Stenotrophomonas geniculata 95	MULR01000236.1_1	1	1170	+	Loose	700	639.4	Escherichia coli EF-Tu mutants conferring resistance to Pulvomycin	79.12	3003369	elfamycin antibiotic	antibiotic target alteration	elfamycin resistant EF-Tu
Stenotrophomonas geniculata 95	MULR01000247.1_3	1668	2540	-	Loose	500	462.6	L1 beta-lactamase	77.7	3000582	cephalosporin	antibiotic inactivation	L1 family beta-lactamase
Stenotrophomonas geniculata BLCC-B124	JAQQGI010000004.1_90	101533	102222	+	Strict	420	461.1	smeR	99.56	3003066	aminoglycoside antibiotic; cephalosporin; cephamycin; penam	antibiotic efflux	resistance-nodulation-cell division (RND) antibiotic efflux pump
Stenotrophomonas geniculata BLCC-B124	JAQQGI010000010.1_71	78164	81286	-	Loose	2070	1945.6	smeE	99.04	3003056	macrolide antibiotic; fluoroquinolone antibiotic; tetracycline antibiotic; phenicol antibiotic	antibiotic efflux	resistance-nodulation-cell division (RND) antibiotic efflux pump
Stenotrophomonas geniculata BLCC-B124	JAQQGI010000010.1_72	81299	82483	-	Loose	750	710.7	smeD	98.22	3003055	macrolide antibiotic; fluoroquinolone antibiotic; tetracycline antibiotic; phenicol antibiotic	antibiotic efflux	resistance-nodulation-cell division (RND) antibiotic efflux pump
Stenotrophomonas geniculata BLCC-B124	JAQQGI010000004.1_87	95657	98806	-	Loose	2090	1925.6	smeB	97.81	3003052	aminoglycoside antibiotic; cephalosporin; cephamycin; penam	antibiotic efflux	resistance-nodulation-cell division (RND) antibiotic efflux pump
Stenotrophomonas geniculata BLCC-B124	JAQQGI010000009.1_83	93579	94583	+	Strict	600	686.4	APH(9)-Ic	97.6	3007539	aminoglycoside antibiotic	antibiotic inactivation	APH(9)
Stenotrophomonas geniculata BLCC-B124	JAQQGI010000004.1_88	98819	100015	-	Loose	750	708	smeA	96.98	3003051	aminoglycoside antibiotic; cephalosporin; cephamycin; penam	antibiotic efflux	resistance-nodulation-cell division (RND) antibiotic efflux pump
Stenotrophomonas geniculata BLCC-B124	JAQQGI010000004.1_89	100133	101536	+	Loose	910	887.1	smeS	96.79	3003067	aminoglycoside antibiotic; cephalosporin; cephamycin; penam	antibiotic efflux	resistance-nodulation-cell division (RND) antibiotic efflux pump
Stenotrophomonas geniculata BLCC-B124	JAQQGI010000010.1_70	76681	78066	-	Loose	890	829.3	smeF	96.3	3003057	macrolide antibiotic; fluoroquinolone antibiotic; tetracycline antibiotic; phenicol antibiotic	antibiotic efflux	resistance-nodulation-cell division (RND) antibiotic efflux pump
Stenotrophomonas geniculata BLCC-B124	JAQQGI010000004.1_86	94245	95660	-	Loose	900	823.2	smeC	95.54	3003053	aminoglycoside antibiotic; cephalosporin; cephamycin; penam	antibiotic efflux	resistance-nodulation-cell division (RND) antibiotic efflux pump
Stenotrophomonas geniculata BLCC-B124	JAQQGI010000009.1_79	90513	91316	+	Loose	500	461.1	APH(3')-IIc	86.89	3002646	aminoglycoside antibiotic	antibiotic inactivation	APH(3')
Stenotrophomonas geniculata BLCC-B124	JAQQGI010000005.1_246	221962	222165	+	Loose	100	94.4	rsmA	86.79	3005069	fluoroquinolone antibiotic; diaminopyrimidine antibiotic; phenicol antibiotic	antibiotic efflux	resistance-nodulation-cell division (RND) antibiotic efflux pump
Stenotrophomonas geniculata BLCC-B124	JAQQGI010000003.1_250	287177	288367	+	Loose	700	649	Escherichia coli EF-Tu mutants conferring resistance to Pulvomycin	78.99	3003369	elfamycin antibiotic	antibiotic target alteration	elfamycin resistant EF-Tu
Stenotrophomonas geniculata BLCC-B124	JAQQGI010000003.1_262	304599	305789	+	Loose	700	649	Escherichia coli EF-Tu mutants conferring resistance to Pulvomycin	78.99	3003369	elfamycin antibiotic	antibiotic target alteration	elfamycin resistant EF-Tu
Stenotrophomonas geniculata BLCC-B124	JAQQGI010000001.1_301	327880	328752	+	Loose	500	454.5	L1 beta-lactamase	76.95	3000582	cephalosporin	antibiotic inactivation	L1 family beta-lactamase
Stenotrophomonas geniculata BLCC-B124	JAQQGI010000003.1_21	26054	27220	+	Loose	700	556.2	ugd	70.36	3003577	peptide antibiotic	antibiotic target alteration	pmr phosphoethanolamine transferase
Stenotrophomonas geniculata JCM 13324	LLXT01000158.1_18	17552	20674	-	Loose	2070	1943.3	smeE	98.94	3003056	macrolide antibiotic; fluoroquinolone antibiotic; tetracycline antibiotic; phenicol antibiotic	antibiotic efflux	resistance-nodulation-cell division (RND) antibiotic efflux pump
Stenotrophomonas geniculata JCM 13324	LLXT01000158.1_19	20687	21871	-	Loose	750	712.2	smeD	98.48	3003055	macrolide antibiotic; fluoroquinolone antibiotic; tetracycline antibiotic; phenicol antibiotic	antibiotic efflux	resistance-nodulation-cell division (RND) antibiotic efflux pump
Stenotrophomonas geniculata JCM 13324	LLXT01000114.1_21	24028	25032	+	Strict	600	684.9	APH(9)-Ic	97.6	3007539	aminoglycoside antibiotic	antibiotic inactivation	APH(9)
Stenotrophomonas geniculata JCM 13324	LLXT01000158.1_17	16069	17454	-	Loose	890	832	smeF	96.74	3003057	macrolide antibiotic; fluoroquinolone antibiotic; tetracycline antibiotic; phenicol antibiotic	antibiotic efflux	resistance-nodulation-cell division (RND) antibiotic efflux pump
Stenotrophomonas geniculata JCM 13324	LLXT01000047.1_3	3095	3298	-	Loose	100	94.4	rsmA	86.79	3005069	fluoroquinolone antibiotic; diaminopyrimidine antibiotic; phenicol antibiotic	antibiotic efflux	resistance-nodulation-cell division (RND) antibiotic efflux pump
Stenotrophomonas geniculata JCM 13324	LLXT01000114.1_17	20962	21765	+	Loose	500	453	APH(3')-IIc	85.77	3002646	aminoglycoside antibiotic	antibiotic inactivation	APH(3')
Stenotrophomonas geniculata JCM 13324	LLXT01000079.1_31	19181	20371	-	Loose	700	649	Escherichia coli EF-Tu mutants conferring resistance to Pulvomycin	78.99	3003369	elfamycin antibiotic	antibiotic target alteration	elfamycin resistant EF-Tu
Stenotrophomonas geniculata JCM 13324	LLXT01000079.1_43	36600	37790	-	Loose	700	649	Escherichia coli EF-Tu mutants conferring resistance to Pulvomycin	78.99	3003369	elfamycin antibiotic	antibiotic target alteration	elfamycin resistant EF-Tu
Stenotrophomonas geniculata JCM 13324	LLXT01000085.1_78	90079	90951	-	Loose	500	458.4	L1 beta-lactamase	77.29	3000582	cephalosporin	antibiotic inactivation	L1 family beta-lactamase
Stenotrophomonas geniculata NWUBe21	JANKJJ010000033.1_1	25	714	-	Strict	420	461.1	smeR	99.56	3003066	aminoglycoside antibiotic; cephalosporin; cephamycin; penam	antibiotic efflux	resistance-nodulation-cell division (RND) antibiotic efflux pump
Stenotrophomonas geniculata NWUBe21	JANKJJ010000349.1_2	629	3751	+	Loose	2070	1945.6	smeE	99.04	3003056	macrolide antibiotic; fluoroquinolone antibiotic; tetracycline antibiotic; phenicol antibiotic	antibiotic efflux	resistance-nodulation-cell division (RND) antibiotic efflux pump
Stenotrophomonas geniculata NWUBe21	JANKJJ010000149.1_1	3	578	-	Loose	750	341.7	smeD	98.44	3003055	macrolide antibiotic; fluoroquinolone antibiotic; tetracycline antibiotic; phenicol antibiotic	antibiotic efflux	resistance-nodulation-cell division (RND) antibiotic efflux pump
Stenotrophomonas geniculata NWUBe21	JANKJJ010000012.1_18	19030	20034	+	Strict	600	684.9	APH(9)-Ic	97.9	3007539	aminoglycoside antibiotic	antibiotic inactivation	APH(9)
Stenotrophomonas geniculata NWUBe21	JANKJJ010000033.1_4	3441	6590	+	Loose	2090	1926.4	smeB	97.81	3003052	aminoglycoside antibiotic; cephalosporin; cephamycin; penam	antibiotic efflux	resistance-nodulation-cell division (RND) antibiotic efflux pump
Stenotrophomonas geniculata NWUBe21	JANKJJ010000349.1_1	2	616	+	Loose	750	375.6	smeD	97.06	3003055	macrolide antibiotic; fluoroquinolone antibiotic; tetracycline antibiotic; phenicol antibiotic	antibiotic efflux	resistance-nodulation-cell division (RND) antibiotic efflux pump
Stenotrophomonas geniculata NWUBe21	JANKJJ010000033.1_3	2232	3428	+	Loose	750	708	smeA	96.98	3003051	aminoglycoside antibiotic; cephalosporin; cephamycin; penam	antibiotic efflux	resistance-nodulation-cell division (RND) antibiotic efflux pump
Stenotrophomonas geniculata NWUBe21	JANKJJ010000033.1_2	711	2114	-	Loose	910	884.8	smeS	96.57	3003067	aminoglycoside antibiotic; cephalosporin; cephamycin; penam	antibiotic efflux	resistance-nodulation-cell division (RND) antibiotic efflux pump
Stenotrophomonas geniculata NWUBe21	JANKJJ010000250.1_1	84	1469	+	Loose	890	832.4	smeF	96.53	3003057	macrolide antibiotic; fluoroquinolone antibiotic; tetracycline antibiotic; phenicol antibiotic	antibiotic efflux	resistance-nodulation-cell division (RND) antibiotic efflux pump
Stenotrophomonas geniculata NWUBe21	JANKJJ010000033.1_5	6587	8002	+	Loose	900	828.6	smeC	95.97	3003053	aminoglycoside antibiotic; cephalosporin; cephamycin; penam	antibiotic efflux	resistance-nodulation-cell division (RND) antibiotic efflux pump
Stenotrophomonas geniculata NWUBe21	JANKJJ010000844.1_1	3	419	+	Loose	400	269.2	vanR gene in vanA cluster	92.03	3002919	glycopeptide antibiotic	antibiotic target alteration	glycopeptide resistance gene cluster; vanR
Stenotrophomonas geniculata NWUBe21	JANKJJ010000727.1_1	2	262	+	Loose	400	157.9	vanR gene in vanM cluster	84.88	3002928	glycopeptide antibiotic	antibiotic target alteration	glycopeptide resistance gene cluster; vanR
Stenotrophomonas geniculata NWUBe21	JANKJJ010000012.1_14	15964	16767	+	Loose	500	445.7	APH(3')-IIc	83.9	3002646	aminoglycoside antibiotic	antibiotic inactivation	APH(3')
Stenotrophomonas geniculata NWUBe21	JANKJJ010000060.1_9	9003	9875	-	Loose	500	461.8	L1 beta-lactamase	77.36	3000582	cephalosporin	antibiotic inactivation	L1 family beta-lactamase
Stenotrophomonas geniculata NWUBe21	JANKJJ010000010.1_6	6080	6559	+	Loose	290	227.6	golS	76.13	3000504	monobactam; carbapenem; cephalosporin; cephamycin; penam; phenicol antibiotic; penem	antibiotic efflux	resistance-nodulation-cell division (RND) antibiotic efflux pump
Stenotrophomonas geniculata NWUBe21	JANKJJ010000591.1_1	344	775	+	Loose	2000	205.7	Staphylococcus aureus mupB conferring resistance to mupirocin	71.76	3000510	mupirocin-like antibiotic	antibiotic target alteration	antibiotic-resistant isoleucyl-tRNA synthetase (ileS)
Stenotrophomonas geniculata N1	AJLO02000041.1_240	255822	258944	+	Loose	2070	1945.6	smeE	99.04	3003056	macrolide antibiotic; fluoroquinolone antibiotic; tetracycline antibiotic; phenicol antibiotic	antibiotic efflux	resistance-nodulation-cell division (RND) antibiotic efflux pump
Stenotrophomonas geniculata N1	AJLO02000034.1_84	92741	93430	+	Strict	420	457.2	smeR	98.69	3003066	aminoglycoside antibiotic; cephalosporin; cephamycin; penam	antibiotic efflux	resistance-nodulation-cell division (RND) antibiotic efflux pump
Stenotrophomonas geniculata N1	AJLO02000041.1_239	254625	255809	+	Loose	750	707.6	smeD	97.97	3003055	macrolide antibiotic; fluoroquinolone antibiotic; tetracycline antibiotic; phenicol antibiotic	antibiotic efflux	resistance-nodulation-cell division (RND) antibiotic efflux pump
Stenotrophomonas geniculata N1	AJLO02000034.1_81	86865	90014	-	Loose	2090	1927.1	smeB	97.62	3003052	aminoglycoside antibiotic; cephalosporin; cephamycin; penam	antibiotic efflux	resistance-nodulation-cell division (RND) antibiotic efflux pump
Stenotrophomonas geniculata N1	AJLO02000016.1_80	91866	92870	+	Strict	600	684.9	APH(9)-Ic	97.6	3007539	aminoglycoside antibiotic	antibiotic inactivation	APH(9)
Stenotrophomonas geniculata N1	AJLO02000034.1_82	90027	91223	-	Loose	750	711.4	smeA	97.24	3003051	aminoglycoside antibiotic; cephalosporin; cephamycin; penam	antibiotic efflux	resistance-nodulation-cell division (RND) antibiotic efflux pump
Stenotrophomonas geniculata N1	AJLO02000034.1_83	91341	92744	+	Loose	910	887.1	smeS	96.79	3003067	aminoglycoside antibiotic; cephalosporin; cephamycin; penam	antibiotic efflux	resistance-nodulation-cell division (RND) antibiotic efflux pump
Stenotrophomonas geniculata N1	AJLO02000041.1_241	259042	260427	+	Loose	890	826.2	smeF	96.09	3003057	macrolide antibiotic; fluoroquinolone antibiotic; tetracycline antibiotic; phenicol antibiotic	antibiotic efflux	resistance-nodulation-cell division (RND) antibiotic efflux pump
Stenotrophomonas geniculata N1	AJLO02000034.1_80	85453	86868	-	Loose	900	819.3	smeC	95.12	3003053	aminoglycoside antibiotic; cephalosporin; cephamycin; penam	antibiotic efflux	resistance-nodulation-cell division (RND) antibiotic efflux pump
Stenotrophomonas geniculata N1	AJLO02000019.1_11	11895	12098	+	Loose	100	94.4	rsmA	86.79	3005069	fluoroquinolone antibiotic; diaminopyrimidine antibiotic; phenicol antibiotic	antibiotic efflux	resistance-nodulation-cell division (RND) antibiotic efflux pump
Stenotrophomonas geniculata N1	AJLO02000016.1_76	88800	89603	+	Loose	500	458	APH(3')-IIc	86.52	3002646	aminoglycoside antibiotic	antibiotic inactivation	APH(3')
Stenotrophomonas geniculata N1	AJLO02000048.1_13	16911	17732	-	Loose	700	449.9	Escherichia coli EF-Tu mutants conferring resistance to Pulvomycin	79.78	3003369	elfamycin antibiotic	antibiotic target alteration	elfamycin resistant EF-Tu
Stenotrophomonas geniculata N1	AJLO02000048.1_1	2	679	-	Loose	700	356.7	Escherichia coli EF-Tu mutants conferring resistance to Pulvomycin	77.43	3003369	elfamycin antibiotic	antibiotic target alteration	elfamycin resistant EF-Tu
Stenotrophomonas geniculata N1	AJLO02000015.1_249	288905	289777	-	Loose	500	451.8	L1 beta-lactamase	76.27	3000582	cephalosporin	antibiotic inactivation	L1 family beta-lactamase
Stenotrophomonas humi DSM 18929	LDJI01000028.1_46	50444	53587	+	Loose	2070	1698.3	smeE	85.15	3003056	macrolide antibiotic; fluoroquinolone antibiotic; tetracycline antibiotic; phenicol antibiotic	antibiotic efflux	resistance-nodulation-cell division (RND) antibiotic efflux pump
Stenotrophomonas humi DSM 18929	LDJI01000009.1_83	90164	90409	-	Loose	100	93.2	rsmA	84.91	3005069	fluoroquinolone antibiotic; diaminopyrimidine antibiotic; phenicol antibiotic	antibiotic efflux	resistance-nodulation-cell division (RND) antibiotic efflux pump
Stenotrophomonas humi DSM 18929	LDJI01000013.1_91	95412	96602	+	Loose	700	644.4	Escherichia coli EF-Tu mutants conferring resistance to Pulvomycin	78.48	3003369	elfamycin antibiotic	antibiotic target alteration	elfamycin resistant EF-Tu
Stenotrophomonas humi DSM 18929	LDJI01000028.1_45	49241	50431	+	Loose	750	523.9	smeD	74.17	3003055	macrolide antibiotic; fluoroquinolone antibiotic; tetracycline antibiotic; phenicol antibiotic	antibiotic efflux	resistance-nodulation-cell division (RND) antibiotic efflux pump
Stenotrophomonas indicatrix BOVIS40	JAGENA010000216.1_13	13488	14669	-	Loose	750	682.6	smeD	95.18	3003055	macrolide antibiotic; fluoroquinolone antibiotic; tetracycline antibiotic; phenicol antibiotic	antibiotic efflux	resistance-nodulation-cell division (RND) antibiotic efflux pump
Stenotrophomonas indicatrix BOVIS40	JAGENA010000216.1_12	10350	13475	-	Loose	2070	1893.2	smeE	94.81	3003056	macrolide antibiotic; fluoroquinolone antibiotic; tetracycline antibiotic; phenicol antibiotic	antibiotic efflux	resistance-nodulation-cell division (RND) antibiotic efflux pump
Stenotrophomonas indicatrix BOVIS40	JAGENA010000216.1_11	8839	10224	-	Loose	890	812	smeF	94.36	3003057	macrolide antibiotic; fluoroquinolone antibiotic; tetracycline antibiotic; phenicol antibiotic	antibiotic efflux	resistance-nodulation-cell division (RND) antibiotic efflux pump
Stenotrophomonas indicatrix BOVIS40	JAGENA010000214.1_16	15155	15358	+	Loose	100	94.4	rsmA	86.79	3005069	fluoroquinolone antibiotic; diaminopyrimidine antibiotic; phenicol antibiotic	antibiotic efflux	resistance-nodulation-cell division (RND) antibiotic efflux pump
Stenotrophomonas indicatrix BOVIS40	JAGENA010000232.1_16	16652	17659	+	Loose	600	527.7	APH(9)-Ic	75.22	3007539	aminoglycoside antibiotic	antibiotic inactivation	APH(9)
Stenotrophomonas indicatrix BOVIS40	JAGENA010000232.1_15	15707	16510	+	Loose	500	376.3	APH(3')-IIc	74.9	3002646	aminoglycoside antibiotic	antibiotic inactivation	APH(3')
Stenotrophomonas indicatrix BOVIS40	JAGENA010000219.1_77	75894	76763	+	Loose	500	424.9	L1 beta-lactamase	72.07	3000582	cephalosporin	antibiotic inactivation	L1 family beta-lactamase
Stenotrophomonas indicatrix CPHE1	JANQDV010000043.1_21	19692	20873	+	Loose	750	681.4	smeD	95.18	3003055	macrolide antibiotic; fluoroquinolone antibiotic; tetracycline antibiotic; phenicol antibiotic	antibiotic efflux	resistance-nodulation-cell division (RND) antibiotic efflux pump
Stenotrophomonas indicatrix CPHE1	JANQDV010000043.1_22	20886	24011	+	Loose	2070	1893.6	smeE	94.9	3003056	macrolide antibiotic; fluoroquinolone antibiotic; tetracycline antibiotic; phenicol antibiotic	antibiotic efflux	resistance-nodulation-cell division (RND) antibiotic efflux pump
Stenotrophomonas indicatrix CPHE1	JANQDV010000043.1_23	24072	25457	+	Loose	890	791.2	smeF	91.54	3003057	macrolide antibiotic; fluoroquinolone antibiotic; tetracycline antibiotic; phenicol antibiotic	antibiotic efflux	resistance-nodulation-cell division (RND) antibiotic efflux pump
Stenotrophomonas indicatrix CPHE1	JANQDV010000048.1_16	25234	25437	-	Loose	100	94.4	rsmA	86.79	3005069	fluoroquinolone antibiotic; diaminopyrimidine antibiotic; phenicol antibiotic	antibiotic efflux	resistance-nodulation-cell division (RND) antibiotic efflux pump
Stenotrophomonas indicatrix CPHE1	JANQDV010000013.1_20	30116	31306	+	Loose	700	638.6	Escherichia coli EF-Tu mutants conferring resistance to Pulvomycin	77.97	3003369	elfamycin antibiotic	antibiotic target alteration	elfamycin resistant EF-Tu
Stenotrophomonas indicatrix CPHE1	JANQDV010000013.1_32	47589	48779	+	Loose	700	637.9	Escherichia coli EF-Tu mutants conferring resistance to Pulvomycin	77.72	3003369	elfamycin antibiotic	antibiotic target alteration	elfamycin resistant EF-Tu
Stenotrophomonas indicatrix CPHE1	JANQDV010000073.1_23	22677	23684	+	Loose	600	527.3	APH(9)-Ic	75.22	3007539	aminoglycoside antibiotic	antibiotic inactivation	APH(9)
Stenotrophomonas indicatrix CPHE1	JANQDV010000073.1_20	20011	20814	+	Loose	500	371.7	APH(3')-IIc	74.12	3002646	aminoglycoside antibiotic	antibiotic inactivation	APH(3')
Stenotrophomonas indicatrix CPHE1	JANQDV010000004.1_73	73531	74400	+	Loose	500	428.3	L1 beta-lactamase	72.76	3000582	cephalosporin	antibiotic inactivation	L1 family beta-lactamase
Stenotrophomonas indicatrixs JUb19	JACAWX010000001.1_3957	4427835	4429016	+	Loose	750	681.8	smeD	95.18	3003055	macrolide antibiotic; fluoroquinolone antibiotic; tetracycline antibiotic; phenicol antibiotic	antibiotic efflux	resistance-nodulation-cell division (RND) antibiotic efflux pump
Stenotrophomonas indicatrixs JUb19	JACAWX010000001.1_3958	4429029	4432154	+	Loose	2070	1893.2	smeE	94.81	3003056	macrolide antibiotic; fluoroquinolone antibiotic; tetracycline antibiotic; phenicol antibiotic	antibiotic efflux	resistance-nodulation-cell division (RND) antibiotic efflux pump
Stenotrophomonas indicatrixs JUb19	JACAWX010000001.1_3959	4432252	4433637	+	Loose	890	795.4	smeF	92.41	3003057	macrolide antibiotic; fluoroquinolone antibiotic; tetracycline antibiotic; phenicol antibiotic	antibiotic efflux	resistance-nodulation-cell division (RND) antibiotic efflux pump
Stenotrophomonas indicatrixs JUb19	JACAWX010000001.1_1810	2032727	2032930	-	Loose	100	94.4	rsmA	86.79	3005069	fluoroquinolone antibiotic; diaminopyrimidine antibiotic; phenicol antibiotic	antibiotic efflux	resistance-nodulation-cell division (RND) antibiotic efflux pump
Stenotrophomonas indicatrixs JUb19	JACAWX010000001.1_2528	2816085	2817275	-	Loose	700	637.9	Escherichia coli EF-Tu mutants conferring resistance to Pulvomycin	77.72	3003369	elfamycin antibiotic	antibiotic target alteration	elfamycin resistant EF-Tu
Stenotrophomonas indicatrixs JUb19	JACAWX010000001.1_2540	2833561	2834751	-	Loose	700	637.9	Escherichia coli EF-Tu mutants conferring resistance to Pulvomycin	77.72	3003369	elfamycin antibiotic	antibiotic target alteration	elfamycin resistant EF-Tu
Stenotrophomonas indicatrixs JUb19	JACAWX010000001.1_1565	1763900	1764907	-	Loose	600	523.9	APH(9)-Ic	74.93	3007539	aminoglycoside antibiotic	antibiotic inactivation	APH(9)
Stenotrophomonas indicatrixs JUb19	JACAWX010000001.1_1568	1766776	1767549	-	Loose	500	373.6	APH(3')-IIc	74.9	3002646	aminoglycoside antibiotic	antibiotic inactivation	APH(3')
Stenotrophomonas indicatrixs JUb19	JACAWX010000001.1_1176	1322446	1323315	-	Loose	500	424.1	L1 beta-lactamase	71.72	3000582	cephalosporin	antibiotic inactivation	L1 family beta-lactamase
Stenotrophomonas indicatrix PierC1	CVIV01000048.1_25	27639	28820	-	Loose	750	681.8	smeD	95.18	3003055	macrolide antibiotic; fluoroquinolone antibiotic; tetracycline antibiotic; phenicol antibiotic	antibiotic efflux	resistance-nodulation-cell division (RND) antibiotic efflux pump
Stenotrophomonas indicatrix PierC1	CVIV01000048.1_24	24501	27626	-	Loose	2070	1891.7	smeE	94.71	3003056	macrolide antibiotic; fluoroquinolone antibiotic; tetracycline antibiotic; phenicol antibiotic	antibiotic efflux	resistance-nodulation-cell division (RND) antibiotic efflux pump
Stenotrophomonas indicatrix PierC1	CVIV01000048.1_23	22990	24375	-	Loose	890	809.3	smeF	94.14	3003057	macrolide antibiotic; fluoroquinolone antibiotic; tetracycline antibiotic; phenicol antibiotic	antibiotic efflux	resistance-nodulation-cell division (RND) antibiotic efflux pump
Stenotrophomonas indicatrix PierC1	CVIV01000009.1_159	156728	156931	+	Loose	100	94.4	rsmA	86.79	3005069	fluoroquinolone antibiotic; diaminopyrimidine antibiotic; phenicol antibiotic	antibiotic efflux	resistance-nodulation-cell division (RND) antibiotic efflux pump
Stenotrophomonas indicatrix PierC1	CVIV01000010.1_71	75927	76649	+	Loose	500	359.4	APH(3')-IIc	76.99	3002646	aminoglycoside antibiotic	antibiotic inactivation	APH(3')
Stenotrophomonas indicatrix PierC1	CVIV01000058.1_13	16356	17081	+	Loose	700	373.6	Escherichia coli EF-Tu mutants conferring resistance to Pulvomycin	75.62	3003369	elfamycin antibiotic	antibiotic target alteration	elfamycin resistant EF-Tu
Stenotrophomonas indicatrix PierC1	CVIV01000010.1_74	78518	79525	+	Loose	600	526.9	APH(9)-Ic	75.22	3007539	aminoglycoside antibiotic	antibiotic inactivation	APH(9)
Stenotrophomonas indicatrix PierC1	CVIV01000057.1_52	60039	60764	+	Loose	700	371.7	Escherichia coli EF-Tu mutants conferring resistance to Pulvomycin	75.21	3003369	elfamycin antibiotic	antibiotic target alteration	elfamycin resistant EF-Tu
Stenotrophomonas indicatrix PierC1	CVIV01000030.1_9	7997	8866	+	Loose	500	422.9	L1 beta-lactamase	71.72	3000582	cephalosporin	antibiotic inactivation	L1 family beta-lactamase
Stenotrophomonas indicatrix OVT16A	JAHXYT010000001.1_3160	3558262	3559443	-	Loose	750	680.6	smeD	94.92	3003055	macrolide antibiotic; fluoroquinolone antibiotic; tetracycline antibiotic; phenicol antibiotic	antibiotic efflux	resistance-nodulation-cell division (RND) antibiotic efflux pump
Stenotrophomonas indicatrix OVT16A	JAHXYT010000001.1_3159	3555124	3558249	-	Loose	2070	1893.2	smeE	94.81	3003056	macrolide antibiotic; fluoroquinolone antibiotic; tetracycline antibiotic; phenicol antibiotic	antibiotic efflux	resistance-nodulation-cell division (RND) antibiotic efflux pump
Stenotrophomonas indicatrix OVT16A	JAHXYT010000001.1_3158	3553418	3554998	-	Loose	890	799.7	smeF	93.26	3003057	macrolide antibiotic; fluoroquinolone antibiotic; tetracycline antibiotic; phenicol antibiotic	antibiotic efflux	resistance-nodulation-cell division (RND) antibiotic efflux pump
Stenotrophomonas indicatrix OVT16A	JAHXYT010000001.1_1183	1312446	1312649	+	Loose	100	94.4	rsmA	86.79	3005069	fluoroquinolone antibiotic; diaminopyrimidine antibiotic; phenicol antibiotic	antibiotic efflux	resistance-nodulation-cell division (RND) antibiotic efflux pump
Stenotrophomonas indicatrix OVT16A	JAHXYT010000001.1_416	474087	475277	+	Loose	700	637.9	Escherichia coli EF-Tu mutants conferring resistance to Pulvomycin	77.72	3003369	elfamycin antibiotic	antibiotic target alteration	elfamycin resistant EF-Tu
Stenotrophomonas indicatrix OVT16A	JAHXYT010000001.1_428	491561	492751	+	Loose	700	637.9	Escherichia coli EF-Tu mutants conferring resistance to Pulvomycin	77.72	3003369	elfamycin antibiotic	antibiotic target alteration	elfamycin resistant EF-Tu
Stenotrophomonas indicatrix OVT16A	JAHXYT010000001.1_1433	1589888	1590895	+	Loose	600	529.6	APH(9)-Ic	75.52	3007539	aminoglycoside antibiotic	antibiotic inactivation	APH(9)
Stenotrophomonas indicatrix OVT16A	JAHXYT010000001.1_1430	1587216	1588019	+	Loose	500	381.3	APH(3')-IIc	73.03	3002646	aminoglycoside antibiotic	antibiotic inactivation	APH(3')
Stenotrophomonas indicatrix OVT16A	JAHXYT010000001.1_1827	2053875	2054744	+	Loose	500	425.6	L1 beta-lactamase	72.07	3000582	cephalosporin	antibiotic inactivation	L1 family beta-lactamase
Stenotrophomonas lactitubi M15	PHQX01000001.1_3190	3509807	3510988	-	Loose	750	681	smeD	95.18	3003055	macrolide antibiotic; fluoroquinolone antibiotic; tetracycline antibiotic; phenicol antibiotic	antibiotic efflux	resistance-nodulation-cell division (RND) antibiotic efflux pump
Stenotrophomonas lactitubi M15	PHQX01000001.1_3189	3506669	3509794	-	Loose	2070	1889	smeE	94.81	3003056	macrolide antibiotic; fluoroquinolone antibiotic; tetracycline antibiotic; phenicol antibiotic	antibiotic efflux	resistance-nodulation-cell division (RND) antibiotic efflux pump
Stenotrophomonas lactitubi M15	PHQX01000001.1_3188	3505186	3506571	-	Loose	890	796.6	smeF	92.62	3003057	macrolide antibiotic; fluoroquinolone antibiotic; tetracycline antibiotic; phenicol antibiotic	antibiotic efflux	resistance-nodulation-cell division (RND) antibiotic efflux pump
Stenotrophomonas lactitubi M15	PHQX01000001.1_1138	1215600	1215803	+	Loose	100	94.4	rsmA	86.79	3005069	fluoroquinolone antibiotic; diaminopyrimidine antibiotic; phenicol antibiotic	antibiotic efflux	resistance-nodulation-cell division (RND) antibiotic efflux pump
Stenotrophomonas lactitubi M15	PHQX01000001.1_976	1060945	1061424	-	Loose	290	237.7	golS	78.06	3000504	monobactam; carbapenem; cephalosporin; cephamycin; penam; phenicol antibiotic; penem	antibiotic efflux	resistance-nodulation-cell division (RND) antibiotic efflux pump
Stenotrophomonas lactitubi M15	PHQX01000001.1_215	254967	256157	+	Loose	700	637.9	Escherichia coli EF-Tu mutants conferring resistance to Pulvomycin	77.97	3003369	elfamycin antibiotic	antibiotic target alteration	elfamycin resistant EF-Tu
Stenotrophomonas lactitubi M15	PHQX01000001.1_227	272425	273615	+	Loose	700	637.9	Escherichia coli EF-Tu mutants conferring resistance to Pulvomycin	77.97	3003369	elfamycin antibiotic	antibiotic target alteration	elfamycin resistant EF-Tu
Stenotrophomonas lactitubi M15	PHQX01000001.1_1444	1531441	1532448	+	Loose	600	532.7	APH(9)-Ic	76.42	3007539	aminoglycoside antibiotic	antibiotic inactivation	APH(9)
Stenotrophomonas lactitubi M15	PHQX01000001.1_1441	1528799	1529572	+	Loose	500	379.4	APH(3')-IIc	75.69	3002646	aminoglycoside antibiotic	antibiotic inactivation	APH(3')
Stenotrophomonas lactitubi M15	PHQX01000001.1_1809	1962813	1963682	+	Loose	500	439.1	L1 beta-lactamase	74.58	3000582	cephalosporin	antibiotic inactivation	L1 family beta-lactamase
Stenotrophomonas lactitubi Bi66	CAKKMB010000019.1_23	27642	28823	-	Loose	750	683.3	smeD	95.43	3003055	macrolide antibiotic; fluoroquinolone antibiotic; tetracycline antibiotic; phenicol antibiotic	antibiotic efflux	resistance-nodulation-cell division (RND) antibiotic efflux pump
Stenotrophomonas lactitubi Bi66	CAKKMB010000019.1_22	24504	27629	-	Loose	2070	1892.5	smeE	95	3003056	macrolide antibiotic; fluoroquinolone antibiotic; tetracycline antibiotic; phenicol antibiotic	antibiotic efflux	resistance-nodulation-cell division (RND) antibiotic efflux pump
Stenotrophomonas lactitubi Bi66	CAKKMB010000019.1_21	23058	24443	-	Loose	890	796.2	smeF	92.41	3003057	macrolide antibiotic; fluoroquinolone antibiotic; tetracycline antibiotic; phenicol antibiotic	antibiotic efflux	resistance-nodulation-cell division (RND) antibiotic efflux pump
Stenotrophomonas lactitubi Bi66	CAKKMB010000027.1_41	38691	38894	+	Loose	100	94.4	rsmA	86.79	3005069	fluoroquinolone antibiotic; diaminopyrimidine antibiotic; phenicol antibiotic	antibiotic efflux	resistance-nodulation-cell division (RND) antibiotic efflux pump
Stenotrophomonas lactitubi Bi66	CAKKMB010000019.1_20	21708	22847	-	Loose	750	554.7	smeD	81.69	3003055	macrolide antibiotic; fluoroquinolone antibiotic; tetracycline antibiotic; phenicol antibiotic	antibiotic efflux	resistance-nodulation-cell division (RND) antibiotic efflux pump
Stenotrophomonas lactitubi Bi66	CAKKMB010000031.1_16	18428	19618	+	Loose	700	637.9	Escherichia coli EF-Tu mutants conferring resistance to Pulvomycin	77.97	3003369	elfamycin antibiotic	antibiotic target alteration	elfamycin resistant EF-Tu
Stenotrophomonas lactitubi Bi66	CAKKMB010000031.1_28	35905	37095	+	Loose	700	637.9	Escherichia coli EF-Tu mutants conferring resistance to Pulvomycin	77.97	3003369	elfamycin antibiotic	antibiotic target alteration	elfamycin resistant EF-Tu
Stenotrophomonas lactitubi Bi66	CAKKMB010000016.1_30	31501	31833	-	Loose	500	121.3	APH(3')-IIc	77.5	3002646	aminoglycoside antibiotic	antibiotic inactivation	APH(3')
Stenotrophomonas lactitubi Bi66	CAKKMB010000016.1_26	28170	29177	-	Loose	600	532.7	APH(9)-Ic	76.42	3007539	aminoglycoside antibiotic	antibiotic inactivation	APH(9)
Stenotrophomonas lactitubi Bi66	CAKKMB010000016.1_29	30983	31501	-	Loose	500	265.4	APH(3')-IIc	76.16	3002646	aminoglycoside antibiotic	antibiotic inactivation	APH(3')
Stenotrophomonas lactitubi Bi66	CAKKMB010000001.1_151	172213	173082	-	Loose	500	445.3	L1 beta-lactamase	74.92	3000582	cephalosporin	antibiotic inactivation	L1 family beta-lactamase
Stenotrophomonas lactitubi As-7	JAFFTC010000020.1_22	23081	24262	-	Loose	750	682.6	smeD	95.43	3003055	macrolide antibiotic; fluoroquinolone antibiotic; tetracycline antibiotic; phenicol antibiotic	antibiotic efflux	resistance-nodulation-cell division (RND) antibiotic efflux pump
Stenotrophomonas lactitubi As-7	JAFFTC010000020.1_21	19943	23068	-	Loose	2070	1893.2	smeE	94.81	3003056	macrolide antibiotic; fluoroquinolone antibiotic; tetracycline antibiotic; phenicol antibiotic	antibiotic efflux	resistance-nodulation-cell division (RND) antibiotic efflux pump
Stenotrophomonas lactitubi As-7	JAFFTC010000020.1_20	18460	19845	-	Loose	890	796.6	smeF	92.62	3003057	macrolide antibiotic; fluoroquinolone antibiotic; tetracycline antibiotic; phenicol antibiotic	antibiotic efflux	resistance-nodulation-cell division (RND) antibiotic efflux pump
Stenotrophomonas lactitubi As-7	JAFFTC010000014.1_20	28663	28866	-	Loose	100	94.4	rsmA	86.79	3005069	fluoroquinolone antibiotic; diaminopyrimidine antibiotic; phenicol antibiotic	antibiotic efflux	resistance-nodulation-cell division (RND) antibiotic efflux pump
Stenotrophomonas lactitubi As-7	JAFFTC010000053.1_1	3	911	-	Loose	700	484.2	Escherichia coli EF-Tu mutants conferring resistance to Pulvomycin	76.82	3003369	elfamycin antibiotic	antibiotic target alteration	elfamycin resistant EF-Tu
Stenotrophomonas lactitubi As-7	JAFFTC010000021.1_75	91068	92075	-	Loose	600	532.7	APH(9)-Ic	76.12	3007539	aminoglycoside antibiotic	antibiotic inactivation	APH(9)
Stenotrophomonas lactitubi As-7	JAFFTC010000002.1_290	346195	347064	+	Loose	500	445.3	L1 beta-lactamase	75.25	3000582	cephalosporin	antibiotic inactivation	L1 family beta-lactamase
Stenotrophomonas lactitubi As-7	JAFFTC010000021.1_78	93944	94747	-	Loose	500	381.7	APH(3')-IIc	73.78	3002646	aminoglycoside antibiotic	antibiotic inactivation	APH(3')
Stenotrophomonas lactitubi RIT-As-2	JAPJDI010000027.1_20	18453	19634	+	Loose	750	682.6	smeD	95.43	3003055	macrolide antibiotic; fluoroquinolone antibiotic; tetracycline antibiotic; phenicol antibiotic	antibiotic efflux	resistance-nodulation-cell division (RND) antibiotic efflux pump
Stenotrophomonas lactitubi RIT-As-2	JAPJDI010000027.1_21	19647	22772	+	Loose	2070	1890.9	smeE	94.89	3003056	macrolide antibiotic; fluoroquinolone antibiotic; tetracycline antibiotic; phenicol antibiotic	antibiotic efflux	resistance-nodulation-cell division (RND) antibiotic efflux pump
Stenotrophomonas lactitubi RIT-As-2	JAPJDI010000027.1_22	22833	24218	+	Loose	890	796.6	smeF	92.41	3003057	macrolide antibiotic; fluoroquinolone antibiotic; tetracycline antibiotic; phenicol antibiotic	antibiotic efflux	resistance-nodulation-cell division (RND) antibiotic efflux pump
Stenotrophomonas lactitubi RIT-As-2	JAPJDI010000037.1_17	25839	26042	-	Loose	100	94.4	rsmA	86.79	3005069	fluoroquinolone antibiotic; diaminopyrimidine antibiotic; phenicol antibiotic	antibiotic efflux	resistance-nodulation-cell division (RND) antibiotic efflux pump
Stenotrophomonas lactitubi RIT-As-2	JAPJDI010000005.1_30	17450	18640	-	Loose	700	637.9	Escherichia coli EF-Tu mutants conferring resistance to Pulvomycin	77.97	3003369	elfamycin antibiotic	antibiotic target alteration	elfamycin resistant EF-Tu
Stenotrophomonas lactitubi RIT-As-2	JAPJDI010000005.1_42	34929	36119	-	Loose	700	637.9	Escherichia coli EF-Tu mutants conferring resistance to Pulvomycin	77.97	3003369	elfamycin antibiotic	antibiotic target alteration	elfamycin resistant EF-Tu
Stenotrophomonas lactitubi RIT-As-2	JAPJDI010000083.1_1	147	1154	-	Loose	600	531.2	APH(9)-Ic	76.12	3007539	aminoglycoside antibiotic	antibiotic inactivation	APH(9)
Stenotrophomonas lactitubi RIT-As-2	JAPJDI010000083.1_4	3023	3826	-	Loose	500	380.2	APH(3')-IIc	73.78	3002646	aminoglycoside antibiotic	antibiotic inactivation	APH(3')
Stenotrophomonas lactitubi RIT-As-2	JAPJDI010000011.1_4	4493	4624	-	Loose	275	52.4	AAC(6')-Ib8	73.53	3002579	aminoglycoside antibiotic	antibiotic inactivation	AAC(6')
Stenotrophomonas maltophilia MF89	ATAP01000124.1_6	6093	6908	+	Perfect	500	517.3	sul2	100	3000412	sulfonamide antibiotic	antibiotic target replacement	sulfonamide resistant sul
Stenotrophomonas maltophilia MF89	ATAP01000159.1_64	65104	68226	+	Loose	2070	1948.3	smeE	99.23	3003056	macrolide antibiotic; fluoroquinolone antibiotic; tetracycline antibiotic; phenicol antibiotic	antibiotic efflux	resistance-nodulation-cell division (RND) antibiotic efflux pump
Stenotrophomonas maltophilia MF89	ATAP01000159.1_63	63907	65091	+	Loose	750	712.2	smeD	98.48	3003055	macrolide antibiotic; fluoroquinolone antibiotic; tetracycline antibiotic; phenicol antibiotic	antibiotic efflux	resistance-nodulation-cell division (RND) antibiotic efflux pump
Stenotrophomonas maltophilia MF89	ATAP01000113.1_58	58388	59392	-	Strict	600	683.7	APH(9)-Ic	97.9	3007539	aminoglycoside antibiotic	antibiotic inactivation	APH(9)
Stenotrophomonas maltophilia MF89	ATAP01000139.1_41	41462	42151	-	Strict	420	453	smeR	97.82	3003066	aminoglycoside antibiotic; cephalosporin; cephamycin; penam	antibiotic efflux	resistance-nodulation-cell division (RND) antibiotic efflux pump
Stenotrophomonas maltophilia MF89	ATAP01000159.1_65	68352	69737	+	Loose	890	833.6	smeF	97.61	3003057	macrolide antibiotic; fluoroquinolone antibiotic; tetracycline antibiotic; phenicol antibiotic	antibiotic efflux	resistance-nodulation-cell division (RND) antibiotic efflux pump
Stenotrophomonas maltophilia MF89	ATAP01000139.1_44	44877	48026	+	Loose	2090	1914.8	smeB	97.14	3003052	aminoglycoside antibiotic; cephalosporin; cephamycin; penam	antibiotic efflux	resistance-nodulation-cell division (RND) antibiotic efflux pump
Stenotrophomonas maltophilia MF89	ATAP01000139.1_42	42148	43539	-	Loose	910	874.4	smeS	95.9	3003067	aminoglycoside antibiotic; cephalosporin; cephamycin; penam	antibiotic efflux	resistance-nodulation-cell division (RND) antibiotic efflux pump
Stenotrophomonas maltophilia MF89	ATAP01000139.1_45	48023	49438	+	Loose	900	825.5	smeC	95.33	3003053	aminoglycoside antibiotic; cephalosporin; cephamycin; penam	antibiotic efflux	resistance-nodulation-cell division (RND) antibiotic efflux pump
Stenotrophomonas maltophilia MF89	ATAP01000139.1_43	43668	44864	+	Loose	750	682.2	smeA	92.71	3003051	aminoglycoside antibiotic; cephalosporin; cephamycin; penam	antibiotic efflux	resistance-nodulation-cell division (RND) antibiotic efflux pump
Stenotrophomonas maltophilia MF89	ATAP01000113.1_62	61654	62457	-	Loose	500	462.6	APH(3')-IIc	86.89	3002646	aminoglycoside antibiotic	antibiotic inactivation	APH(3')
Stenotrophomonas maltophilia MF89	ATAP01000030.1_1	128	331	-	Loose	100	94.4	rsmA	86.79	3005069	fluoroquinolone antibiotic; diaminopyrimidine antibiotic; phenicol antibiotic	antibiotic efflux	resistance-nodulation-cell division (RND) antibiotic efflux pump
Stenotrophomonas maltophilia MF89	ATAP01000035.1_60	59038	59907	-	Loose	500	491.1	L1 beta-lactamase	84.83	3000582	cephalosporin	antibiotic inactivation	L1 family beta-lactamase
Stenotrophomonas maltophilia MF89	ATAP01000203.1_1	1	1011	-	Loose	700	565.1	Escherichia coli EF-Tu mutants conferring resistance to Pulvomycin	80.9	3003369	elfamycin antibiotic	antibiotic target alteration	elfamycin resistant EF-Tu
Stenotrophomonas maltophilia BurA1	CVIW01000015.1_51	51194	54316	+	Loose	2070	1954.1	smeE	99.52	3003056	macrolide antibiotic; fluoroquinolone antibiotic; tetracycline antibiotic; phenicol antibiotic	antibiotic efflux	resistance-nodulation-cell division (RND) antibiotic efflux pump
Stenotrophomonas maltophilia BurA1	CVIW01000015.1_50	49997	51181	+	Loose	750	708.4	smeD	97.46	3003055	macrolide antibiotic; fluoroquinolone antibiotic; tetracycline antibiotic; phenicol antibiotic	antibiotic efflux	resistance-nodulation-cell division (RND) antibiotic efflux pump
Stenotrophomonas maltophilia BurA1	CVIW01000045.1_145	152390	153430	+	Strict	600	704.9	APH(9)-Ic	97.4	3007539	aminoglycoside antibiotic	antibiotic inactivation	APH(9)
Stenotrophomonas maltophilia BurA1	CVIW01000015.1_52	54442	55827	+	Loose	890	834.3	smeF	97.39	3003057	macrolide antibiotic; fluoroquinolone antibiotic; tetracycline antibiotic; phenicol antibiotic	antibiotic efflux	resistance-nodulation-cell division (RND) antibiotic efflux pump
Stenotrophomonas maltophilia BurA1	CVIW01000009.1_19	26446	26649	-	Loose	100	94.4	rsmA	86.79	3005069	fluoroquinolone antibiotic; diaminopyrimidine antibiotic; phenicol antibiotic	antibiotic efflux	resistance-nodulation-cell division (RND) antibiotic efflux pump
Stenotrophomonas maltophilia BurA1	CVIW01000045.1_141	149319	150128	+	Loose	500	452.2	APH(3')-IIc	85.87	3002646	aminoglycoside antibiotic	antibiotic inactivation	APH(3')
Stenotrophomonas maltophilia BurA1	CVIW01000056.1_16	14611	15480	-	Loose	500	484.6	L1 beta-lactamase	82.76	3000582	cephalosporin	antibiotic inactivation	L1 family beta-lactamase
Stenotrophomonas maltophilia BurA1	CVIW01000012.1_101	107955	109145	-	Loose	700	650.6	Escherichia coli EF-Tu mutants conferring resistance to Pulvomycin	79.24	3003369	elfamycin antibiotic	antibiotic target alteration	elfamycin resistant EF-Tu
Stenotrophomonas maltophilia BurA1	CVIW01000012.1_113	125401	126591	-	Loose	700	650.6	Escherichia coli EF-Tu mutants conferring resistance to Pulvomycin	79.24	3003369	elfamycin antibiotic	antibiotic target alteration	elfamycin resistant EF-Tu
Stenotrophomonas maltophilia BurA1	CVIW01000001.1_274	299001	300167	+	Loose	700	569.7	ugd	71.39	3003577	peptide antibiotic	antibiotic target alteration	pmr phosphoethanolamine transferase
Stenotrophomonas maltophilia CBF10-1	LTAC01000040.1_97	106182	107222	+	Strict	600	722.2	APH(9)-Ic	100	3007539	aminoglycoside antibiotic	antibiotic inactivation	APH(9)
Stenotrophomonas maltophilia CBF10-1	LTAC01000001.1_162	183313	184716	-	Strict	910	914.8	smeS	99.36	3003067	aminoglycoside antibiotic; cephalosporin; cephamycin; penam	antibiotic efflux	resistance-nodulation-cell division (RND) antibiotic efflux pump
Stenotrophomonas maltophilia CBF10-1	LTAC01000001.1_164	186043	189192	+	Loose	2090	1956.8	smeB	99.14	3003052	aminoglycoside antibiotic; cephalosporin; cephamycin; penam	antibiotic efflux	resistance-nodulation-cell division (RND) antibiotic efflux pump
Stenotrophomonas maltophilia CBF10-1	LTAC01000001.1_523	592165	595287	+	Loose	2070	1949.9	smeE	99.04	3003056	macrolide antibiotic; fluoroquinolone antibiotic; tetracycline antibiotic; phenicol antibiotic	antibiotic efflux	resistance-nodulation-cell division (RND) antibiotic efflux pump
Stenotrophomonas maltophilia CBF10-1	LTAC01000001.1_163	184834	186030	+	Loose	750	720.3	smeA	98.49	3003051	aminoglycoside antibiotic; cephalosporin; cephamycin; penam	antibiotic efflux	resistance-nodulation-cell division (RND) antibiotic efflux pump
Stenotrophomonas maltophilia CBF10-1	LTAC01000001.1_524	595395	596780	+	Loose	890	840.5	smeF	98.26	3003057	macrolide antibiotic; fluoroquinolone antibiotic; tetracycline antibiotic; phenicol antibiotic	antibiotic efflux	resistance-nodulation-cell division (RND) antibiotic efflux pump
Stenotrophomonas maltophilia CBF10-1	LTAC01000101.1_88	102489	102950	-	Strict	275	308.5	AAC(6')-Iz	98.04	3002570	aminoglycoside antibiotic	antibiotic inactivation	AAC(6')
Stenotrophomonas maltophilia CBF10-1	LTAC01000001.1_522	590968	592152	+	Loose	750	710.7	smeD	97.97	3003055	macrolide antibiotic; fluoroquinolone antibiotic; tetracycline antibiotic; phenicol antibiotic	antibiotic efflux	resistance-nodulation-cell division (RND) antibiotic efflux pump
Stenotrophomonas maltophilia CBF10-1	LTAC01000001.1_161	182627	183316	-	Strict	420	450.7	smeR	96.94	3003066	aminoglycoside antibiotic; cephalosporin; cephamycin; penam	antibiotic efflux	resistance-nodulation-cell division (RND) antibiotic efflux pump
Stenotrophomonas maltophilia CBF10-1	LTAC01000001.1_165	189189	190604	+	Loose	900	832.8	smeC	96.6	3003053	aminoglycoside antibiotic; cephalosporin; cephamycin; penam	antibiotic efflux	resistance-nodulation-cell division (RND) antibiotic efflux pump
Stenotrophomonas maltophilia CBF10-1	LTAC01000076.1_280	297689	297892	+	Loose	100	94.4	rsmA	86.79	3005069	fluoroquinolone antibiotic; diaminopyrimidine antibiotic; phenicol antibiotic	antibiotic efflux	resistance-nodulation-cell division (RND) antibiotic efflux pump
Stenotrophomonas maltophilia CBF10-1	LTAC01000040.1_93	103117	103920	+	Loose	500	455.3	APH(3')-IIc	85.02	3002646	aminoglycoside antibiotic	antibiotic inactivation	APH(3')
Stenotrophomonas maltophilia CBF10-1	LTAC01000086.1_148	168060	169250	-	Loose	700	649	Escherichia coli EF-Tu mutants conferring resistance to Pulvomycin	78.99	3003369	elfamycin antibiotic	antibiotic target alteration	elfamycin resistant EF-Tu
Stenotrophomonas maltophilia CBF10-1	LTAC01000086.1_160	185582	186772	-	Loose	700	649	Escherichia coli EF-Tu mutants conferring resistance to Pulvomycin	78.99	3003369	elfamycin antibiotic	antibiotic target alteration	elfamycin resistant EF-Tu
Stenotrophomonas maltophilia CBF10-1	LTAC01000055.1_281	295935	296807	+	Loose	500	466.8	L1 beta-lactamase	78.98	3000582	cephalosporin	antibiotic inactivation	L1 family beta-lactamase
Stenotrophomonas maltophilia CBF10-1	LTAC01000045.1_331	340465	340596	+	Loose	275	53.5	AAC(6')-Ib8	76.47	3002579	aminoglycoside antibiotic	antibiotic inactivation	AAC(6')
Stenotrophomonas maltophilia F2	LQQS01000117.1_19	20007	21392	-	Loose	890	854.7	smeF	100	3003057	macrolide antibiotic; fluoroquinolone antibiotic; tetracycline antibiotic; phenicol antibiotic	antibiotic efflux	resistance-nodulation-cell division (RND) antibiotic efflux pump
Stenotrophomonas maltophilia F2	LQQS01000117.1_20	21500	24622	-	Loose	2070	1963.7	smeE	99.81	3003056	macrolide antibiotic; fluoroquinolone antibiotic; tetracycline antibiotic; phenicol antibiotic	antibiotic efflux	resistance-nodulation-cell division (RND) antibiotic efflux pump
Stenotrophomonas maltophilia F2	LQQS01000117.1_21	24635	25819	-	Loose	750	726.9	smeD	99.75	3003055	macrolide antibiotic; fluoroquinolone antibiotic; tetracycline antibiotic; phenicol antibiotic	antibiotic efflux	resistance-nodulation-cell division (RND) antibiotic efflux pump
Stenotrophomonas maltophilia F2	LQQS01000131.1_2	1354	4503	+	Loose	2090	1923.3	smeB	97.43	3003052	aminoglycoside antibiotic; cephalosporin; cephamycin; penam	antibiotic efflux	resistance-nodulation-cell division (RND) antibiotic efflux pump
Stenotrophomonas maltophilia F2	LQQS01000018.1_2	383	1072	+	Strict	420	445.3	smeR	95.63	3003066	aminoglycoside antibiotic; cephalosporin; cephamycin; penam	antibiotic efflux	resistance-nodulation-cell division (RND) antibiotic efflux pump
Stenotrophomonas maltophilia F2	LQQS01000131.1_1	145	1341	+	Loose	750	688	smeA	94.22	3003051	aminoglycoside antibiotic; cephalosporin; cephamycin; penam	antibiotic efflux	resistance-nodulation-cell division (RND) antibiotic efflux pump
Stenotrophomonas maltophilia F2	LQQS01000131.1_3	4500	5915	+	Loose	900	806.2	smeC	93.84	3003053	aminoglycoside antibiotic; cephalosporin; cephamycin; penam	antibiotic efflux	resistance-nodulation-cell division (RND) antibiotic efflux pump
Stenotrophomonas maltophilia F2	LQQS01000044.1_1	2	1072	+	Loose	910	641.7	smeS	93.62	3003067	aminoglycoside antibiotic; cephalosporin; cephamycin; penam	antibiotic efflux	resistance-nodulation-cell division (RND) antibiotic efflux pump
Stenotrophomonas maltophilia F2	LQQS01000018.1_1	3	386	+	Loose	910	236.5	smeS	92.91	3003067	aminoglycoside antibiotic; cephalosporin; cephamycin; penam	antibiotic efflux	resistance-nodulation-cell division (RND) antibiotic efflux pump
Stenotrophomonas maltophilia F2	LQQS01000127.1_97	105542	106546	+	Strict	600	640.6	APH(9)-Ic	91.62	3007539	aminoglycoside antibiotic	antibiotic inactivation	APH(9)
Stenotrophomonas maltophilia F2	LQQS01000102.1_21	28614	28817	-	Loose	100	94.4	rsmA	86.79	3005069	fluoroquinolone antibiotic; diaminopyrimidine antibiotic; phenicol antibiotic	antibiotic efflux	resistance-nodulation-cell division (RND) antibiotic efflux pump
Stenotrophomonas maltophilia F2	LQQS01000127.1_94	102920	103723	+	Loose	500	467.2	APH(3')-IIc	86.52	3002646	aminoglycoside antibiotic	antibiotic inactivation	APH(3')
Stenotrophomonas maltophilia F2	LQQS01000129.1_186	194518	195387	+	Loose	500	471.5	L1 beta-lactamase	81.72	3000582	cephalosporin	antibiotic inactivation	L1 family beta-lactamase
Stenotrophomonas maltophilia F2	LQQS01000058.1_1	1	894	+	Loose	700	493	Escherichia coli EF-Tu mutants conferring resistance to Pulvomycin	80.07	3003369	elfamycin antibiotic	antibiotic target alteration	elfamycin resistant EF-Tu
Stenotrophomonas maltophilia SB275	NBYQ01000011.1_130	149233	150273	-	Strict	600	721.1	APH(9)-Ic	99.71	3007539	aminoglycoside antibiotic	antibiotic inactivation	APH(9)
Stenotrophomonas maltophilia SB275	NBYQ01000008.1_5	7988	9391	+	Strict	910	914.8	smeS	99.36	3003067	aminoglycoside antibiotic; cephalosporin; cephamycin; penam	antibiotic efflux	resistance-nodulation-cell division (RND) antibiotic efflux pump
Stenotrophomonas maltophilia SB275	NBYQ01000008.1_3	3512	6661	-	Loose	2090	1956.8	smeB	99.14	3003052	aminoglycoside antibiotic; cephalosporin; cephamycin; penam	antibiotic efflux	resistance-nodulation-cell division (RND) antibiotic efflux pump
Stenotrophomonas maltophilia SB275	NBYQ01000001.1_252	293523	296645	-	Loose	2070	1949.9	smeE	99.04	3003056	macrolide antibiotic; fluoroquinolone antibiotic; tetracycline antibiotic; phenicol antibiotic	antibiotic efflux	resistance-nodulation-cell division (RND) antibiotic efflux pump
Stenotrophomonas maltophilia SB275	NBYQ01000008.1_4	6674	7870	-	Loose	750	720.3	smeA	98.49	3003051	aminoglycoside antibiotic; cephalosporin; cephamycin; penam	antibiotic efflux	resistance-nodulation-cell division (RND) antibiotic efflux pump
Stenotrophomonas maltophilia SB275	NBYQ01000001.1_251	292030	293415	-	Loose	890	840.5	smeF	98.26	3003057	macrolide antibiotic; fluoroquinolone antibiotic; tetracycline antibiotic; phenicol antibiotic	antibiotic efflux	resistance-nodulation-cell division (RND) antibiotic efflux pump
Stenotrophomonas maltophilia SB275	NBYQ01000003.1_176	208423	208884	+	Strict	275	308.5	AAC(6')-Iz	98.04	3002570	aminoglycoside antibiotic	antibiotic inactivation	AAC(6')
Stenotrophomonas maltophilia SB275	NBYQ01000001.1_253	296658	297842	-	Loose	750	710.7	smeD	97.97	3003055	macrolide antibiotic; fluoroquinolone antibiotic; tetracycline antibiotic; phenicol antibiotic	antibiotic efflux	resistance-nodulation-cell division (RND) antibiotic efflux pump
Stenotrophomonas maltophilia SB275	NBYQ01000008.1_6	9388	10077	+	Strict	420	450.7	smeR	96.94	3003066	aminoglycoside antibiotic; cephalosporin; cephamycin; penam	antibiotic efflux	resistance-nodulation-cell division (RND) antibiotic efflux pump
Stenotrophomonas maltophilia SB275	NBYQ01000008.1_2	2100	3515	-	Loose	900	832.8	smeC	96.6	3003053	aminoglycoside antibiotic; cephalosporin; cephamycin; penam	antibiotic efflux	resistance-nodulation-cell division (RND) antibiotic efflux pump
Stenotrophomonas maltophilia SB275	NBYQ01000009.1_187	179816	180019	-	Loose	100	94.4	rsmA	86.79	3005069	fluoroquinolone antibiotic; diaminopyrimidine antibiotic; phenicol antibiotic	antibiotic efflux	resistance-nodulation-cell division (RND) antibiotic efflux pump
Stenotrophomonas maltophilia SB275	NBYQ01000011.1_134	152534	153337	-	Loose	500	458.4	APH(3')-IIc	85.39	3002646	aminoglycoside antibiotic	antibiotic inactivation	APH(3')
Stenotrophomonas maltophilia SB275	NBYQ01000017.1_20	29918	31108	+	Loose	700	649	Escherichia coli EF-Tu mutants conferring resistance to Pulvomycin	78.99	3003369	elfamycin antibiotic	antibiotic target alteration	elfamycin resistant EF-Tu
Stenotrophomonas maltophilia SB275	NBYQ01000017.1_32	47440	48630	+	Loose	700	649	Escherichia coli EF-Tu mutants conferring resistance to Pulvomycin	78.99	3003369	elfamycin antibiotic	antibiotic target alteration	elfamycin resistant EF-Tu
Stenotrophomonas maltophilia SB275	NBYQ01000002.1_164	168275	169147	+	Loose	500	466.8	L1 beta-lactamase	78.98	3000582	cephalosporin	antibiotic inactivation	L1 family beta-lactamase
Stenotrophomonas maltophilia NS26	NEQO01000012.1_396	438195	441344	-	Loose	2090	1929.1	smeB	98.09	3003052	aminoglycoside antibiotic; cephalosporin; cephamycin; penam	antibiotic efflux	resistance-nodulation-cell division (RND) antibiotic efflux pump
Stenotrophomonas maltophilia NS26	NEQO01000012.1_19	18079	19464	-	Loose	890	827.8	smeF	96.3	3003057	macrolide antibiotic; fluoroquinolone antibiotic; tetracycline antibiotic; phenicol antibiotic	antibiotic efflux	resistance-nodulation-cell division (RND) antibiotic efflux pump
Stenotrophomonas maltophilia NS26	NEQO01000012.1_399	444071	444760	+	Strict	420	444.1	smeR	95.63	3003066	aminoglycoside antibiotic; cephalosporin; cephamycin; penam	antibiotic efflux	resistance-nodulation-cell division (RND) antibiotic efflux pump
Stenotrophomonas maltophilia NS26	NEQO01000012.1_20	19590	22712	-	Loose	2070	1899.8	smeE	95.58	3003056	macrolide antibiotic; fluoroquinolone antibiotic; tetracycline antibiotic; phenicol antibiotic	antibiotic efflux	resistance-nodulation-cell division (RND) antibiotic efflux pump
Stenotrophomonas maltophilia NS26	NEQO01000012.1_21	22725	23906	-	Loose	750	682.6	smeD	95.18	3003055	macrolide antibiotic; fluoroquinolone antibiotic; tetracycline antibiotic; phenicol antibiotic	antibiotic efflux	resistance-nodulation-cell division (RND) antibiotic efflux pump
Stenotrophomonas maltophilia NS26	NEQO01000012.1_395	436783	438198	-	Loose	900	812.4	smeC	94.48	3003053	aminoglycoside antibiotic; cephalosporin; cephamycin; penam	antibiotic efflux	resistance-nodulation-cell division (RND) antibiotic efflux pump
Stenotrophomonas maltophilia NS26	NEQO01000012.1_398	442620	444074	+	Loose	910	868.2	smeS	94.43	3003067	aminoglycoside antibiotic; cephalosporin; cephamycin; penam	antibiotic efflux	resistance-nodulation-cell division (RND) antibiotic efflux pump
Stenotrophomonas maltophilia NS26	NEQO01000005.1_1053	1155870	1156877	+	Strict	600	652.5	APH(9)-Ic	92.54	3007539	aminoglycoside antibiotic	antibiotic inactivation	APH(9)
Stenotrophomonas maltophilia NS26	NEQO01000012.1_397	441357	442553	-	Loose	750	680.6	smeA	91.96	3003051	aminoglycoside antibiotic; cephalosporin; cephamycin; penam	antibiotic efflux	resistance-nodulation-cell division (RND) antibiotic efflux pump
Stenotrophomonas maltophilia NS26	NEQO01000005.1_806	878439	878642	+	Loose	100	94.4	rsmA	86.79	3005069	fluoroquinolone antibiotic; diaminopyrimidine antibiotic; phenicol antibiotic	antibiotic efflux	resistance-nodulation-cell division (RND) antibiotic efflux pump
Stenotrophomonas maltophilia NS26	NEQO01000005.1_1049	1152805	1153608	+	Loose	500	444.9	APH(3')-IIc	83.52	3002646	aminoglycoside antibiotic	antibiotic inactivation	APH(3')
Stenotrophomonas maltophilia NS26	NEQO01000005.1_12	20530	21720	+	Loose	700	647.1	Escherichia coli EF-Tu mutants conferring resistance to Pulvomycin	78.99	3003369	elfamycin antibiotic	antibiotic target alteration	elfamycin resistant EF-Tu
Stenotrophomonas maltophilia NS26	NEQO01000005.1_24	38021	39211	+	Loose	700	647.1	Escherichia coli EF-Tu mutants conferring resistance to Pulvomycin	78.99	3003369	elfamycin antibiotic	antibiotic target alteration	elfamycin resistant EF-Tu
Stenotrophomonas maltophilia NS26	NEQO01000005.1_1513	1668967	1669839	+	Loose	500	462.6	L1 beta-lactamase	77.93	3000582	cephalosporin	antibiotic inactivation	L1 family beta-lactamase
Stenotrophomonas maltophilia EP13	NEQX01000011.1_234	269322	270725	-	Strict	910	916	smeS	99.79	3003067	aminoglycoside antibiotic; cephalosporin; cephamycin; penam	antibiotic efflux	resistance-nodulation-cell division (RND) antibiotic efflux pump
Stenotrophomonas maltophilia EP13	NEQX01000003.1_49	45589	46629	+	Strict	600	718.8	APH(9)-Ic	99.71	3007539	aminoglycoside antibiotic	antibiotic inactivation	APH(9)
Stenotrophomonas maltophilia EP13	NEQX01000011.1_236	272053	275202	+	Loose	2090	1958.7	smeB	99.33	3003052	aminoglycoside antibiotic; cephalosporin; cephamycin; penam	antibiotic efflux	resistance-nodulation-cell division (RND) antibiotic efflux pump
Stenotrophomonas maltophilia EP13	NEQX01000011.1_233	268636	269325	-	Strict	420	459.5	smeR	99.13	3003066	aminoglycoside antibiotic; cephalosporin; cephamycin; penam	antibiotic efflux	resistance-nodulation-cell division (RND) antibiotic efflux pump
Stenotrophomonas maltophilia EP13	NEQX01000011.1_608	688273	691395	+	Loose	2070	1949.9	smeE	99.04	3003056	macrolide antibiotic; fluoroquinolone antibiotic; tetracycline antibiotic; phenicol antibiotic	antibiotic efflux	resistance-nodulation-cell division (RND) antibiotic efflux pump
Stenotrophomonas maltophilia EP13	NEQX01000012.1_369	408312	408755	+	Strict	275	297	AAC(6')-Iz	98.63	3002570	aminoglycoside antibiotic	antibiotic inactivation	AAC(6')
Stenotrophomonas maltophilia EP13	NEQX01000011.1_609	691503	692888	+	Loose	890	840.5	smeF	98.26	3003057	macrolide antibiotic; fluoroquinolone antibiotic; tetracycline antibiotic; phenicol antibiotic	antibiotic efflux	resistance-nodulation-cell division (RND) antibiotic efflux pump
Stenotrophomonas maltophilia EP13	NEQX01000011.1_235	270844	272040	+	Loose	750	719.2	smeA	98.24	3003051	aminoglycoside antibiotic; cephalosporin; cephamycin; penam	antibiotic efflux	resistance-nodulation-cell division (RND) antibiotic efflux pump
Stenotrophomonas maltophilia EP13	NEQX01000011.1_237	275199	276614	+	Loose	900	844	smeC	98.09	3003053	aminoglycoside antibiotic; cephalosporin; cephamycin; penam	antibiotic efflux	resistance-nodulation-cell division (RND) antibiotic efflux pump
Stenotrophomonas maltophilia EP13	NEQX01000011.1_607	687076	688260	+	Loose	750	710.7	smeD	97.97	3003055	macrolide antibiotic; fluoroquinolone antibiotic; tetracycline antibiotic; phenicol antibiotic	antibiotic efflux	resistance-nodulation-cell division (RND) antibiotic efflux pump
Stenotrophomonas maltophilia EP13	NEQX01000002.1_12	11828	12031	+	Loose	100	94.4	rsmA	86.79	3005069	fluoroquinolone antibiotic; diaminopyrimidine antibiotic; phenicol antibiotic	antibiotic efflux	resistance-nodulation-cell division (RND) antibiotic efflux pump
Stenotrophomonas maltophilia EP13	NEQX01000003.1_45	42523	43326	+	Loose	500	463.8	APH(3')-IIc	86.52	3002646	aminoglycoside antibiotic	antibiotic inactivation	APH(3')
Stenotrophomonas maltophilia EP13	NEQX01000023.1_50	59255	60445	+	Loose	700	649	Escherichia coli EF-Tu mutants conferring resistance to Pulvomycin	78.99	3003369	elfamycin antibiotic	antibiotic target alteration	elfamycin resistant EF-Tu
Stenotrophomonas maltophilia EP13	NEQX01000023.1_62	76794	77984	+	Loose	700	649	Escherichia coli EF-Tu mutants conferring resistance to Pulvomycin	78.99	3003369	elfamycin antibiotic	antibiotic target alteration	elfamycin resistant EF-Tu
Stenotrophomonas maltophilia EP13	NEQX01000008.1_292	295957	296880	+	Loose	500	468.4	L1 beta-lactamase	77.55	3000582	cephalosporin	antibiotic inactivation	L1 family beta-lactamase
Stenotrophomonas maltophilia NEC1	QFHO01000004.1_167	182242	185391	-	Loose	2090	1931.8	smeB	98	3003052	aminoglycoside antibiotic; cephalosporin; cephamycin; penam	antibiotic efflux	resistance-nodulation-cell division (RND) antibiotic efflux pump
Stenotrophomonas maltophilia NEC1	QFHO01000004.1_170	188117	188806	+	Strict	420	450.3	smeR	96.94	3003066	aminoglycoside antibiotic; cephalosporin; cephamycin; penam	antibiotic efflux	resistance-nodulation-cell division (RND) antibiotic efflux pump
Stenotrophomonas maltophilia NEC1	QFHO01000005.1_103	109012	112134	+	Loose	2070	1891.3	smeE	95.38	3003056	macrolide antibiotic; fluoroquinolone antibiotic; tetracycline antibiotic; phenicol antibiotic	antibiotic efflux	resistance-nodulation-cell division (RND) antibiotic efflux pump
Stenotrophomonas maltophilia NEC1	QFHO01000005.1_104	112232	113617	+	Loose	890	818.9	smeF	95.01	3003057	macrolide antibiotic; fluoroquinolone antibiotic; tetracycline antibiotic; phenicol antibiotic	antibiotic efflux	resistance-nodulation-cell division (RND) antibiotic efflux pump
Stenotrophomonas maltophilia NEC1	QFHO01000004.1_169	186729	188120	+	Loose	910	870.9	smeS	94.82	3003067	aminoglycoside antibiotic; cephalosporin; cephamycin; penam	antibiotic efflux	resistance-nodulation-cell division (RND) antibiotic efflux pump
Stenotrophomonas maltophilia NEC1	QFHO01000005.1_102	107818	108999	+	Loose	750	677.2	smeD	94.42	3003055	macrolide antibiotic; fluoroquinolone antibiotic; tetracycline antibiotic; phenicol antibiotic	antibiotic efflux	resistance-nodulation-cell division (RND) antibiotic efflux pump
Stenotrophomonas maltophilia NEC1	QFHO01000004.1_166	180830	182245	-	Loose	900	807.7	smeC	94.27	3003053	aminoglycoside antibiotic; cephalosporin; cephamycin; penam	antibiotic efflux	resistance-nodulation-cell division (RND) antibiotic efflux pump
Stenotrophomonas maltophilia NEC1	QFHO01000004.1_168	185404	186600	-	Loose	750	684.1	smeA	93.22	3003051	aminoglycoside antibiotic; cephalosporin; cephamycin; penam	antibiotic efflux	resistance-nodulation-cell division (RND) antibiotic efflux pump
Stenotrophomonas maltophilia NEC1	QFHO01000002.1_150	164765	165772	+	Strict	600	658.3	APH(9)-Ic	93.13	3007539	aminoglycoside antibiotic	antibiotic inactivation	APH(9)
Stenotrophomonas maltophilia NEC1	QFHO01000036.1_3	3097	3300	-	Loose	100	94.4	rsmA	86.79	3005069	fluoroquinolone antibiotic; diaminopyrimidine antibiotic; phenicol antibiotic	antibiotic efflux	resistance-nodulation-cell division (RND) antibiotic efflux pump
Stenotrophomonas maltophilia NEC1	QFHO01000002.1_147	162144	162947	+	Loose	500	443.7	APH(3')-IIc	83.52	3002646	aminoglycoside antibiotic	antibiotic inactivation	APH(3')
Stenotrophomonas maltophilia NEC1	QFHO01000001.1_140	163501	164361	+	Loose	500	463	L1 beta-lactamase	80.28	3000582	cephalosporin	antibiotic inactivation	L1 family beta-lactamase
Stenotrophomonas maltophilia NEC1	QFHO01000022.1_50	39768	40958	-	Loose	700	647.1	Escherichia coli EF-Tu mutants conferring resistance to Pulvomycin	78.99	3003369	elfamycin antibiotic	antibiotic target alteration	elfamycin resistant EF-Tu
Stenotrophomonas maltophilia NEC1	QFHO01000022.1_62	57258	58448	-	Loose	700	647.1	Escherichia coli EF-Tu mutants conferring resistance to Pulvomycin	78.99	3003369	elfamycin antibiotic	antibiotic target alteration	elfamycin resistant EF-Tu
Stenotrophomonas maltophilia RC09	QFHC01000020.1_27	30882	34031	-	Loose	2090	1931.8	smeB	98	3003052	aminoglycoside antibiotic; cephalosporin; cephamycin; penam	antibiotic efflux	resistance-nodulation-cell division (RND) antibiotic efflux pump
Stenotrophomonas maltophilia RC09	QFHC01000020.1_30	36757	37446	+	Strict	420	450.3	smeR	96.94	3003066	aminoglycoside antibiotic; cephalosporin; cephamycin; penam	antibiotic efflux	resistance-nodulation-cell division (RND) antibiotic efflux pump
Stenotrophomonas maltophilia RC09	QFHC01000016.1_19	20068	23190	-	Loose	2070	1891.3	smeE	95.38	3003056	macrolide antibiotic; fluoroquinolone antibiotic; tetracycline antibiotic; phenicol antibiotic	antibiotic efflux	resistance-nodulation-cell division (RND) antibiotic efflux pump
Stenotrophomonas maltophilia RC09	QFHC01000016.1_18	18585	19970	-	Loose	890	818.9	smeF	95.01	3003057	macrolide antibiotic; fluoroquinolone antibiotic; tetracycline antibiotic; phenicol antibiotic	antibiotic efflux	resistance-nodulation-cell division (RND) antibiotic efflux pump
Stenotrophomonas maltophilia RC09	QFHC01000020.1_29	35369	36760	+	Loose	910	870.9	smeS	94.82	3003067	aminoglycoside antibiotic; cephalosporin; cephamycin; penam	antibiotic efflux	resistance-nodulation-cell division (RND) antibiotic efflux pump
Stenotrophomonas maltophilia RC09	QFHC01000016.1_20	23203	24384	-	Loose	750	677.2	smeD	94.42	3003055	macrolide antibiotic; fluoroquinolone antibiotic; tetracycline antibiotic; phenicol antibiotic	antibiotic efflux	resistance-nodulation-cell division (RND) antibiotic efflux pump
Stenotrophomonas maltophilia RC09	QFHC01000020.1_26	29470	30885	-	Loose	900	807.7	smeC	94.27	3003053	aminoglycoside antibiotic; cephalosporin; cephamycin; penam	antibiotic efflux	resistance-nodulation-cell division (RND) antibiotic efflux pump
Stenotrophomonas maltophilia RC09	QFHC01000020.1_28	34044	35240	-	Loose	750	684.1	smeA	93.22	3003051	aminoglycoside antibiotic; cephalosporin; cephamycin; penam	antibiotic efflux	resistance-nodulation-cell division (RND) antibiotic efflux pump
Stenotrophomonas maltophilia RC09	QFHC01000009.1_58	58843	59850	+	Strict	600	658.3	APH(9)-Ic	93.13	3007539	aminoglycoside antibiotic	antibiotic inactivation	APH(9)
Stenotrophomonas maltophilia RC09	QFHC01000007.1_3	3095	3298	-	Loose	100	94.4	rsmA	86.79	3005069	fluoroquinolone antibiotic; diaminopyrimidine antibiotic; phenicol antibiotic	antibiotic efflux	resistance-nodulation-cell division (RND) antibiotic efflux pump
Stenotrophomonas maltophilia RC09	QFHC01000009.1_55	56222	57025	+	Loose	500	443.7	APH(3')-IIc	83.52	3002646	aminoglycoside antibiotic	antibiotic inactivation	APH(3')
Stenotrophomonas maltophilia RC09	QFHC01000001.1_155	173311	174171	-	Loose	500	463	L1 beta-lactamase	80.28	3000582	cephalosporin	antibiotic inactivation	L1 family beta-lactamase
Stenotrophomonas maltophilia RC09	QFHC01000024.1_15	18433	19623	+	Loose	700	647.1	Escherichia coli EF-Tu mutants conferring resistance to Pulvomycin	78.99	3003369	elfamycin antibiotic	antibiotic target alteration	elfamycin resistant EF-Tu
Stenotrophomonas maltophilia RC09	QFHC01000024.1_27	35923	37113	+	Loose	700	647.1	Escherichia coli EF-Tu mutants conferring resistance to Pulvomycin	78.99	3003369	elfamycin antibiotic	antibiotic target alteration	elfamycin resistant EF-Tu
Stenotrophomonas maltophilia ptp_12.25	VSDP01000003.1_132	154768	156153	-	Loose	890	849.4	smeF	99.13	3003057	macrolide antibiotic; fluoroquinolone antibiotic; tetracycline antibiotic; phenicol antibiotic	antibiotic efflux	resistance-nodulation-cell division (RND) antibiotic efflux pump
Stenotrophomonas maltophilia ptp_12.25	VSDP01000003.1_133	156278	159400	-	Loose	2070	1947.6	smeE	98.85	3003056	macrolide antibiotic; fluoroquinolone antibiotic; tetracycline antibiotic; phenicol antibiotic	antibiotic efflux	resistance-nodulation-cell division (RND) antibiotic efflux pump
Stenotrophomonas maltophilia ptp_12.25	VSDP01000011.1_128	143924	144928	+	Strict	600	687.6	APH(9)-Ic	97.9	3007539	aminoglycoside antibiotic	antibiotic inactivation	APH(9)
Stenotrophomonas maltophilia ptp_12.25	VSDP01000003.1_134	159413	160762	-	Loose	750	706.1	smeD	97.46	3003055	macrolide antibiotic; fluoroquinolone antibiotic; tetracycline antibiotic; phenicol antibiotic	antibiotic efflux	resistance-nodulation-cell division (RND) antibiotic efflux pump
Stenotrophomonas maltophilia ptp_12.25	VSDP01000002.1_443	457202	457405	+	Loose	100	94.4	rsmA	86.79	3005069	fluoroquinolone antibiotic; diaminopyrimidine antibiotic; phenicol antibiotic	antibiotic efflux	resistance-nodulation-cell division (RND) antibiotic efflux pump
Stenotrophomonas maltophilia ptp_12.25	VSDP01000011.1_124	140858	141661	+	Loose	500	456.4	APH(3')-IIc	85.39	3002646	aminoglycoside antibiotic	antibiotic inactivation	APH(3')
Stenotrophomonas maltophilia ptp_12.25	VSDP01000002.1_292	320577	320978	-	Loose	2000	174.1	oqxB	77.69	3003923	fluoroquinolone antibiotic; glycylcycline; tetracycline antibiotic; diaminopyrimidine antibiotic; nitrofuran antibiotic	antibiotic efflux	resistance-nodulation-cell division (RND) antibiotic efflux pump
Stenotrophomonas maltophilia ptp_12.25	VSDP01000001.1_240	258176	259048	+	Loose	500	456.4	L1 beta-lactamase	76.69	3000582	cephalosporin	antibiotic inactivation	L1 family beta-lactamase
Stenotrophomonas maltophilia ptp_12.25	VSDP01000022.1_55	62495	62974	+	Loose	290	227.6	golS	76.13	3000504	monobactam; carbapenem; cephalosporin; cephamycin; penam; phenicol antibiotic; penem	antibiotic efflux	resistance-nodulation-cell division (RND) antibiotic efflux pump
Stenotrophomonas maltophilia ptp_12.25	VSDP01000026.1_1	1	387	+	Loose	700	209.1	Planobispora rosea EF-Tu mutants conferring resistance to inhibitor GE2270A	74.22	3003361	elfamycin antibiotic	antibiotic target alteration	elfamycin resistant EF-Tu
Stenotrophomonas maltophilia ptp_12.25	VSDP01000027.1_1	1	387	+	Loose	700	206.5	Planobispora rosea EF-Tu mutants conferring resistance to inhibitor GE2270A	73.44	3003361	elfamycin antibiotic	antibiotic target alteration	elfamycin resistant EF-Tu
Stenotrophomonas maltophilia ptp_12.25	VSDP01000005.1_21	21873	23039	+	Loose	700	573.2	ugd	73.2	3003577	peptide antibiotic	antibiotic target alteration	pmr phosphoethanolamine transferase
Stenotrophomonas maltophilia G1W4	JABDRU010000006.1_259	293771	294586	+	Perfect	500	517.3	sul2	100	3000412	sulfonamide antibiotic	antibiotic target replacement	sulfonamide resistant sul
Stenotrophomonas maltophilia G1W4	JABDRU010000036.1_1	3	302	-	Loose	250	213.4	arr-3	100	3002848	rifamycin antibiotic	antibiotic inactivation	rifampin ADP-ribosyltransferase (Arr)
Stenotrophomonas maltophilia G1W4	JABDRU010000014.1_3	454	1668	-	Loose	750	748.8	floR	99.26	3002705	phenicol antibiotic	antibiotic efflux	major facilitator superfamily (MFS) antibiotic efflux pump
Stenotrophomonas maltophilia G1W4	JABDRU010000003.1_228	244274	247396	+	Loose	2070	1944.5	smeE	98.94	3003056	macrolide antibiotic; fluoroquinolone antibiotic; tetracycline antibiotic; phenicol antibiotic	antibiotic efflux	resistance-nodulation-cell division (RND) antibiotic efflux pump
Stenotrophomonas maltophilia G1W4	JABDRU010000003.1_227	243077	244261	+	Loose	750	709.5	smeD	97.97	3003055	macrolide antibiotic; fluoroquinolone antibiotic; tetracycline antibiotic; phenicol antibiotic	antibiotic efflux	resistance-nodulation-cell division (RND) antibiotic efflux pump
Stenotrophomonas maltophilia G1W4	JABDRU010000006.1_218	248737	249744	-	Strict	600	681.8	APH(9)-Ic	97.01	3007539	aminoglycoside antibiotic	antibiotic inactivation	APH(9)
Stenotrophomonas maltophilia G1W4	JABDRU010000003.1_229	247494	248879	+	Loose	890	830.5	smeF	96.52	3003057	macrolide antibiotic; fluoroquinolone antibiotic; tetracycline antibiotic; phenicol antibiotic	antibiotic efflux	resistance-nodulation-cell division (RND) antibiotic efflux pump
Stenotrophomonas maltophilia G1W4	JABDRU010000013.1_3	1368	2543	+	Loose	730	701.4	tet(G)	94.63	3000174	tetracycline antibiotic	antibiotic efflux	major facilitator superfamily (MFS) antibiotic efflux pump
Stenotrophomonas maltophilia G1W4	JABDRU010000035.1_1	1	309	+	Loose	770	180.6	rosA	87.38	3003048	peptide antibiotic	antibiotic efflux	major facilitator superfamily (MFS) antibiotic efflux pump
Stenotrophomonas maltophilia G1W4	JABDRU010000001.1_1232	1334395	1334598	+	Loose	100	94.4	rsmA	86.79	3005069	fluoroquinolone antibiotic; diaminopyrimidine antibiotic; phenicol antibiotic	antibiotic efflux	resistance-nodulation-cell division (RND) antibiotic efflux pump
Stenotrophomonas maltophilia G1W4	JABDRU010000006.1_222	252007	252828	-	Loose	500	448.4	APH(3')-IIc	83.15	3002646	aminoglycoside antibiotic	antibiotic inactivation	APH(3')
Stenotrophomonas maltophilia G1W4	JABDRU010000001.1_444	496101	497291	+	Loose	700	649	Escherichia coli EF-Tu mutants conferring resistance to Pulvomycin	78.99	3003369	elfamycin antibiotic	antibiotic target alteration	elfamycin resistant EF-Tu
Stenotrophomonas maltophilia G1W4	JABDRU010000001.1_456	513523	514713	+	Loose	700	649	Escherichia coli EF-Tu mutants conferring resistance to Pulvomycin	78.99	3003369	elfamycin antibiotic	antibiotic target alteration	elfamycin resistant EF-Tu
Stenotrophomonas maltophilia G1W4	JABDRU010000002.1_196	202998	203870	+	Loose	500	461.1	L1 beta-lactamase	78.31	3000582	cephalosporin	antibiotic inactivation	L1 family beta-lactamase
Stenotrophomonas maltophilia G1W4	JABDRU010000005.1_167	180027	181193	-	Loose	700	560.1	ugd	70.36	3003577	peptide antibiotic	antibiotic target alteration	pmr phosphoethanolamine transferase
Stenotrophomonas maltophilia JHV2-2	JABDRS010000024.1_1	377	469	+	Loose	400	68.2	QnrD2	100	3002789	fluoroquinolone antibiotic	antibiotic target protection	quinolone resistance protein (qnr)
Stenotrophomonas maltophilia JHV2-2	JABDRS010000001.1_1208	1337683	1340805	-	Loose	2070	1946.4	smeE	98.85	3003056	macrolide antibiotic; fluoroquinolone antibiotic; tetracycline antibiotic; phenicol antibiotic	antibiotic efflux	resistance-nodulation-cell division (RND) antibiotic efflux pump
Stenotrophomonas maltophilia JHV2-2	JABDRS010000001.1_1209	1340818	1342002	-	Loose	750	719.9	smeD	98.73	3003055	macrolide antibiotic; fluoroquinolone antibiotic; tetracycline antibiotic; phenicol antibiotic	antibiotic efflux	resistance-nodulation-cell division (RND) antibiotic efflux pump
Stenotrophomonas maltophilia JHV2-2	JABDRS010000040.1_1	3	293	-	Loose	450	192.2	baeR	97.94	3000828	aminoglycoside antibiotic; aminocoumarin antibiotic	antibiotic efflux	resistance-nodulation-cell division (RND) antibiotic efflux pump
Stenotrophomonas maltophilia JHV2-2	JABDRS010000001.1_1207	1336225	1337610	-	Loose	890	836.3	smeF	97.4	3003057	macrolide antibiotic; fluoroquinolone antibiotic; tetracycline antibiotic; phenicol antibiotic	antibiotic efflux	resistance-nodulation-cell division (RND) antibiotic efflux pump
Stenotrophomonas maltophilia JHV2-2	JABDRS010000003.1_272	288754	291903	-	Loose	2090	1912.9	smeB	96.95	3003052	aminoglycoside antibiotic; cephalosporin; cephamycin; penam	antibiotic efflux	resistance-nodulation-cell division (RND) antibiotic efflux pump
Stenotrophomonas maltophilia JHV2-2	JABDRS010000003.1_275	294629	295318	+	Strict	420	449.1	smeR	96.94	3003066	aminoglycoside antibiotic; cephalosporin; cephamycin; penam	antibiotic efflux	resistance-nodulation-cell division (RND) antibiotic efflux pump
Stenotrophomonas maltophilia JHV2-2	JABDRS010000003.1_271	287342	288757	-	Loose	900	825.9	smeC	95.75	3003053	aminoglycoside antibiotic; cephalosporin; cephamycin; penam	antibiotic efflux	resistance-nodulation-cell division (RND) antibiotic efflux pump
Stenotrophomonas maltophilia JHV2-2	JABDRS010000003.1_274	293241	294632	+	Loose	910	873.2	smeS	95.46	3003067	aminoglycoside antibiotic; cephalosporin; cephamycin; penam	antibiotic efflux	resistance-nodulation-cell division (RND) antibiotic efflux pump
Stenotrophomonas maltophilia JHV2-2	JABDRS010000031.1_1	177	341	+	Loose	500	90.1	APH(3'')-Ib	95.12	3002639	aminoglycoside antibiotic	antibiotic inactivation	APH(3'')
Stenotrophomonas maltophilia JHV2-2	JABDRS010000003.1_273	291916	293112	-	Loose	750	681	smeA	92.21	3003051	aminoglycoside antibiotic; cephalosporin; cephamycin; penam	antibiotic efflux	resistance-nodulation-cell division (RND) antibiotic efflux pump
Stenotrophomonas maltophilia JHV2-2	JABDRS010000002.1_901	978464	979468	+	Strict	600	642.9	APH(9)-Ic	91.92	3007539	aminoglycoside antibiotic	antibiotic inactivation	APH(9)
Stenotrophomonas maltophilia JHV2-2	JABDRS010000002.1_686	739305	739508	+	Loose	100	94.4	rsmA	86.79	3005069	fluoroquinolone antibiotic; diaminopyrimidine antibiotic; phenicol antibiotic	antibiotic efflux	resistance-nodulation-cell division (RND) antibiotic efflux pump
Stenotrophomonas maltophilia JHV2-2	JABDRS010000007.1_40	43661	44530	+	Loose	500	487.3	L1 beta-lactamase	84.27	3000582	cephalosporin	antibiotic inactivation	L1 family beta-lactamase
Stenotrophomonas maltophilia JHV2-2	JABDRS010000002.1_897	975396	976199	+	Loose	500	444.5	APH(3')-IIc	83.15	3002646	aminoglycoside antibiotic	antibiotic inactivation	APH(3')
Stenotrophomonas maltophilia JHV2-2	JABDRS010000020.1_1	1	522	+	Loose	700	268.9	Escherichia coli EF-Tu mutants conferring resistance to Pulvomycin	76.44	3003369	elfamycin antibiotic	antibiotic target alteration	elfamycin resistant EF-Tu
Stenotrophomonas maltophilia JHV2-2	JABDRS010000051.1_1	2	274	-	Loose	700	154.5	Planobispora rosea EF-Tu mutants conferring resistance to inhibitor GE2270A	76.4	3003361	elfamycin antibiotic	antibiotic target alteration	elfamycin resistant EF-Tu
Stenotrophomonas maltophilia JHV2-2	JABDRS010000002.1_1	3	380	+	Loose	700	204.5	Planobispora rosea EF-Tu mutants conferring resistance to inhibitor GE2270A	75	3003361	elfamycin antibiotic	antibiotic target alteration	elfamycin resistant EF-Tu
Stenotrophomonas maltophilia NMBU_R2	JAAAYF010000033.1_25	27287	28327	+	Strict	600	721.5	APH(9)-Ic	99.71	3007539	aminoglycoside antibiotic	antibiotic inactivation	APH(9)
Stenotrophomonas maltophilia NMBU_R2	JAAAYF010000027.1_42	43040	44443	-	Strict	910	912.9	smeS	99.57	3003067	aminoglycoside antibiotic; cephalosporin; cephamycin; penam	antibiotic efflux	resistance-nodulation-cell division (RND) antibiotic efflux pump
Stenotrophomonas maltophilia NMBU_R2	JAAAYF010000027.1_41	42354	43043	-	Strict	420	461.5	smeR	99.56	3003066	aminoglycoside antibiotic; cephalosporin; cephamycin; penam	antibiotic efflux	resistance-nodulation-cell division (RND) antibiotic efflux pump
Stenotrophomonas maltophilia NMBU_R2	JAAAYF010000027.1_44	45770	48919	+	Loose	2090	1959.9	smeB	99.33	3003052	aminoglycoside antibiotic; cephalosporin; cephamycin; penam	antibiotic efflux	resistance-nodulation-cell division (RND) antibiotic efflux pump
Stenotrophomonas maltophilia NMBU_R2	JAAAYF010000031.1_24	23285	26407	+	Loose	2070	1949.9	smeE	99.04	3003056	macrolide antibiotic; fluoroquinolone antibiotic; tetracycline antibiotic; phenicol antibiotic	antibiotic efflux	resistance-nodulation-cell division (RND) antibiotic efflux pump
Stenotrophomonas maltophilia NMBU_R2	JAAAYF010000027.1_45	48916	50331	+	Loose	900	850.9	smeC	98.94	3003053	aminoglycoside antibiotic; cephalosporin; cephamycin; penam	antibiotic efflux	resistance-nodulation-cell division (RND) antibiotic efflux pump
Stenotrophomonas maltophilia NMBU_R2	JAAAYF010000031.1_25	26515	27900	+	Loose	890	840.5	smeF	98.26	3003057	macrolide antibiotic; fluoroquinolone antibiotic; tetracycline antibiotic; phenicol antibiotic	antibiotic efflux	resistance-nodulation-cell division (RND) antibiotic efflux pump
Stenotrophomonas maltophilia NMBU_R2	JAAAYF010000027.1_43	44561	45757	+	Loose	750	718	smeA	98.24	3003051	aminoglycoside antibiotic; cephalosporin; cephamycin; penam	antibiotic efflux	resistance-nodulation-cell division (RND) antibiotic efflux pump
Stenotrophomonas maltophilia NMBU_R2	JAAAYF010000031.1_23	22088	23272	+	Loose	750	706.4	smeD	97.46	3003055	macrolide antibiotic; fluoroquinolone antibiotic; tetracycline antibiotic; phenicol antibiotic	antibiotic efflux	resistance-nodulation-cell division (RND) antibiotic efflux pump
Stenotrophomonas maltophilia NMBU_R2	JAAAYF010000022.1_66	71503	71706	-	Loose	100	94.4	rsmA	86.79	3005069	fluoroquinolone antibiotic; diaminopyrimidine antibiotic; phenicol antibiotic	antibiotic efflux	resistance-nodulation-cell division (RND) antibiotic efflux pump
Stenotrophomonas maltophilia NMBU_R2	JAAAYF010000033.1_21	24221	25024	+	Loose	500	455.3	APH(3')-IIc	85.02	3002646	aminoglycoside antibiotic	antibiotic inactivation	APH(3')
Stenotrophomonas maltophilia NMBU_R2	JAAAYF010000007.1_75	83162	84352	+	Loose	700	649	Escherichia coli EF-Tu mutants conferring resistance to Pulvomycin	78.99	3003369	elfamycin antibiotic	antibiotic target alteration	elfamycin resistant EF-Tu
Stenotrophomonas maltophilia NMBU_R2	JAAAYF010000007.1_87	100684	101874	+	Loose	700	649	Escherichia coli EF-Tu mutants conferring resistance to Pulvomycin	78.99	3003369	elfamycin antibiotic	antibiotic target alteration	elfamycin resistant EF-Tu
Stenotrophomonas maltophilia NMBU_R2	JAAAYF010000003.1_292	304992	305915	+	Loose	500	468.8	L1 beta-lactamase	77.89	3000582	cephalosporin	antibiotic inactivation	L1 family beta-lactamase
Stenotrophomonas maltophilia N0320	JABAGX010000005.1_160	184576	185265	-	Perfect	420	463	smeR	100	3003066	aminoglycoside antibiotic; cephalosporin; cephamycin; penam	antibiotic efflux	resistance-nodulation-cell division (RND) antibiotic efflux pump
Stenotrophomonas maltophilia N0320	JABAGX010000051.1_22	23770	24810	+	Strict	600	721.5	APH(9)-Ic	99.71	3007539	aminoglycoside antibiotic	antibiotic inactivation	APH(9)
Stenotrophomonas maltophilia N0320	JABAGX010000005.1_161	185262	186665	-	Loose	910	909.8	smeS	99.36	3003067	aminoglycoside antibiotic; cephalosporin; cephamycin; penam	antibiotic efflux	resistance-nodulation-cell division (RND) antibiotic efflux pump
Stenotrophomonas maltophilia N0320	JABAGX010000005.1_163	187992	191141	+	Loose	2090	1955.3	smeB	99.14	3003052	aminoglycoside antibiotic; cephalosporin; cephamycin; penam	antibiotic efflux	resistance-nodulation-cell division (RND) antibiotic efflux pump
Stenotrophomonas maltophilia N0320	JABAGX010000001.1_250	262095	265217	+	Loose	2070	1949.9	smeE	99.04	3003056	macrolide antibiotic; fluoroquinolone antibiotic; tetracycline antibiotic; phenicol antibiotic	antibiotic efflux	resistance-nodulation-cell division (RND) antibiotic efflux pump
Stenotrophomonas maltophilia N0320	JABAGX010000005.1_164	191138	192553	+	Loose	900	846.7	smeC	98.51	3003053	aminoglycoside antibiotic; cephalosporin; cephamycin; penam	antibiotic efflux	resistance-nodulation-cell division (RND) antibiotic efflux pump
Stenotrophomonas maltophilia N0320	JABAGX010000001.1_251	265325	266710	+	Loose	890	840.5	smeF	98.26	3003057	macrolide antibiotic; fluoroquinolone antibiotic; tetracycline antibiotic; phenicol antibiotic	antibiotic efflux	resistance-nodulation-cell division (RND) antibiotic efflux pump
Stenotrophomonas maltophilia N0320	JABAGX010000005.1_162	186783	187979	+	Loose	750	721.5	smeA	98.24	3003051	aminoglycoside antibiotic; cephalosporin; cephamycin; penam	antibiotic efflux	resistance-nodulation-cell division (RND) antibiotic efflux pump
Stenotrophomonas maltophilia N0320	JABAGX010000018.1_62	74325	74786	-	Strict	275	306.6	AAC(6')-Iz	98.04	3002570	aminoglycoside antibiotic	antibiotic inactivation	AAC(6')
Stenotrophomonas maltophilia N0320	JABAGX010000001.1_249	260898	262082	+	Loose	750	709.5	smeD	97.72	3003055	macrolide antibiotic; fluoroquinolone antibiotic; tetracycline antibiotic; phenicol antibiotic	antibiotic efflux	resistance-nodulation-cell division (RND) antibiotic efflux pump
Stenotrophomonas maltophilia N0320	JABAGX010000060.1_3	3087	3290	-	Loose	100	94.4	rsmA	86.79	3005069	fluoroquinolone antibiotic; diaminopyrimidine antibiotic; phenicol antibiotic	antibiotic efflux	resistance-nodulation-cell division (RND) antibiotic efflux pump
Stenotrophomonas maltophilia N0320	JABAGX010000051.1_18	20704	21507	+	Loose	500	463	APH(3')-IIc	86.52	3002646	aminoglycoside antibiotic	antibiotic inactivation	APH(3')
Stenotrophomonas maltophilia N0320	JABAGX010000014.1_48	40411	41601	-	Loose	700	649	Escherichia coli EF-Tu mutants conferring resistance to Pulvomycin	78.99	3003369	elfamycin antibiotic	antibiotic target alteration	elfamycin resistant EF-Tu
Stenotrophomonas maltophilia N0320	JABAGX010000014.1_60	57952	59142	-	Loose	700	649	Escherichia coli EF-Tu mutants conferring resistance to Pulvomycin	78.99	3003369	elfamycin antibiotic	antibiotic target alteration	elfamycin resistant EF-Tu
Stenotrophomonas maltophilia N0320	JABAGX010000004.1_62	63262	64185	-	Loose	500	468	L1 beta-lactamase	77.89	3000582	cephalosporin	antibiotic inactivation	L1 family beta-lactamase
Stenotrophomonas maltophilia N0320	JABAGX010000004.1_76	78265	81378	+	Loose	1900	1374.4	mexN	71.99	3003705	phenicol antibiotic	antibiotic efflux	resistance-nodulation-cell division (RND) antibiotic efflux pump
Stenotrophomonas maltophilia S76-3	JAFLWT010000007.1_106	117730	120852	-	Loose	2070	1950.3	smeE	99.23	3003056	macrolide antibiotic; fluoroquinolone antibiotic; tetracycline antibiotic; phenicol antibiotic	antibiotic efflux	resistance-nodulation-cell division (RND) antibiotic efflux pump
Stenotrophomonas maltophilia S76-3	JAFLWT010000007.1_107	120865	122049	-	Loose	750	714.5	smeD	98.48	3003055	macrolide antibiotic; fluoroquinolone antibiotic; tetracycline antibiotic; phenicol antibiotic	antibiotic efflux	resistance-nodulation-cell division (RND) antibiotic efflux pump
Stenotrophomonas maltophilia S76-3	JAFLWT010000003.1_53	58932	59972	+	Strict	600	703.4	APH(9)-Ic	97.11	3007539	aminoglycoside antibiotic	antibiotic inactivation	APH(9)
Stenotrophomonas maltophilia S76-3	JAFLWT010000007.1_105	116247	117632	-	Loose	890	828.9	smeF	96.52	3003057	macrolide antibiotic; fluoroquinolone antibiotic; tetracycline antibiotic; phenicol antibiotic	antibiotic efflux	resistance-nodulation-cell division (RND) antibiotic efflux pump
Stenotrophomonas maltophilia S76-3	JAFLWT010000033.1_19	25953	26156	-	Loose	100	94.4	rsmA	86.79	3005069	fluoroquinolone antibiotic; diaminopyrimidine antibiotic; phenicol antibiotic	antibiotic efflux	resistance-nodulation-cell division (RND) antibiotic efflux pump
Stenotrophomonas maltophilia S76-3	JAFLWT010000003.1_49	55866	56669	+	Loose	500	451.1	APH(3')-IIc	85.39	3002646	aminoglycoside antibiotic	antibiotic inactivation	APH(3')
Stenotrophomonas maltophilia S76-3	JAFLWT010000008.1_73	85729	86598	-	Loose	500	491.1	L1 beta-lactamase	84.83	3000582	cephalosporin	antibiotic inactivation	L1 family beta-lactamase
Stenotrophomonas maltophilia S76-3	JAFLWT010000061.1_1	3	668	-	Loose	700	355.9	Escherichia coli EF-Tu mutants conferring resistance to Pulvomycin	78.83	3003369	elfamycin antibiotic	antibiotic target alteration	elfamycin resistant EF-Tu
Stenotrophomonas maltophilia TR1	JAJCTN010000010.1_89	106001	106690	+	Strict	420	461.1	smeR	99.56	3003066	aminoglycoside antibiotic; cephalosporin; cephamycin; penam	antibiotic efflux	resistance-nodulation-cell division (RND) antibiotic efflux pump
Stenotrophomonas maltophilia TR1	JAJCTN010000006.1_210	219288	222410	+	Loose	2070	1945.6	smeE	99.04	3003056	macrolide antibiotic; fluoroquinolone antibiotic; tetracycline antibiotic; phenicol antibiotic	antibiotic efflux	resistance-nodulation-cell division (RND) antibiotic efflux pump
Stenotrophomonas maltophilia TR1	JAJCTN010000006.1_209	218091	219275	+	Loose	750	709.5	smeD	97.97	3003055	macrolide antibiotic; fluoroquinolone antibiotic; tetracycline antibiotic; phenicol antibiotic	antibiotic efflux	resistance-nodulation-cell division (RND) antibiotic efflux pump
Stenotrophomonas maltophilia TR1	JAJCTN010000010.1_86	100125	103274	-	Loose	2090	1928.7	smeB	97.71	3003052	aminoglycoside antibiotic; cephalosporin; cephamycin; penam	antibiotic efflux	resistance-nodulation-cell division (RND) antibiotic efflux pump
Stenotrophomonas maltophilia TR1	JAJCTN010000015.1_60	58973	59980	-	Strict	600	686.4	APH(9)-Ic	97.61	3007539	aminoglycoside antibiotic	antibiotic inactivation	APH(9)
Stenotrophomonas maltophilia TR1	JAJCTN010000010.1_88	104601	106004	+	Loose	910	888.6	smeS	97	3003067	aminoglycoside antibiotic; cephalosporin; cephamycin; penam	antibiotic efflux	resistance-nodulation-cell division (RND) antibiotic efflux pump
Stenotrophomonas maltophilia TR1	JAJCTN010000010.1_87	103287	104483	-	Loose	750	705.7	smeA	96.48	3003051	aminoglycoside antibiotic; cephalosporin; cephamycin; penam	antibiotic efflux	resistance-nodulation-cell division (RND) antibiotic efflux pump
Stenotrophomonas maltophilia TR1	JAJCTN010000006.1_211	222508	223893	+	Loose	890	827	smeF	96.3	3003057	macrolide antibiotic; fluoroquinolone antibiotic; tetracycline antibiotic; phenicol antibiotic	antibiotic efflux	resistance-nodulation-cell division (RND) antibiotic efflux pump
Stenotrophomonas maltophilia TR1	JAJCTN010000010.1_85	98713	100128	-	Loose	900	822.4	smeC	95.12	3003053	aminoglycoside antibiotic; cephalosporin; cephamycin; penam	antibiotic efflux	resistance-nodulation-cell division (RND) antibiotic efflux pump
Stenotrophomonas maltophilia TR1	JAJCTN010000011.1_93	100951	101154	+	Loose	100	94.4	rsmA	86.79	3005069	fluoroquinolone antibiotic; diaminopyrimidine antibiotic; phenicol antibiotic	antibiotic efflux	resistance-nodulation-cell division (RND) antibiotic efflux pump
Stenotrophomonas maltophilia TR1	JAJCTN010000015.1_64	62243	63058	-	Loose	500	452.6	APH(3')-IIc	84.13	3002646	aminoglycoside antibiotic	antibiotic inactivation	APH(3')
Stenotrophomonas maltophilia TR1	JAJCTN010000002.1_45	59859	61049	+	Loose	700	649	Escherichia coli EF-Tu mutants conferring resistance to Pulvomycin	78.99	3003369	elfamycin antibiotic	antibiotic target alteration	elfamycin resistant EF-Tu
Stenotrophomonas maltophilia TR1	JAJCTN010000002.1_57	77282	78472	+	Loose	700	649	Escherichia coli EF-Tu mutants conferring resistance to Pulvomycin	78.99	3003369	elfamycin antibiotic	antibiotic target alteration	elfamycin resistant EF-Tu
Stenotrophomonas maltophilia TR1	JAJCTN010000001.1_73	86494	87366	-	Loose	500	452.2	L1 beta-lactamase	76.95	3000582	cephalosporin	antibiotic inactivation	L1 family beta-lactamase
Stenotrophomonas nitritireducens SCN18_13_7_16_R1_B_68_91	JAFKME010000005.1_307	347408	347611	-	Loose	100	92.4	rsmA	84.91	3005069	fluoroquinolone antibiotic; diaminopyrimidine antibiotic; phenicol antibiotic	antibiotic efflux	resistance-nodulation-cell division (RND) antibiotic efflux pump
Stenotrophomonas nitritireducens SCN18_13_7_16_R1_B_68_91	JAFKME010000019.1_1	1	750	+	Loose	700	351.7	Escherichia coli EF-Tu mutants conferring resistance to Pulvomycin	79.9	3003369	elfamycin antibiotic	antibiotic target alteration	elfamycin resistant EF-Tu
Stenotrophomonas nitritireducens SCN18_13_7_16_R1_B_68_91	JAFKME010000011.1_47	54067	55239	-	Loose	750	538.5	smeD	75	3003055	macrolide antibiotic; fluoroquinolone antibiotic; tetracycline antibiotic; phenicol antibiotic	antibiotic efflux	resistance-nodulation-cell division (RND) antibiotic efflux pump
Stenotrophomonas pavanii MHSD12	JAAKGL010000001.1_105	120054	120515	-	Perfect	275	312	AAC(6')-Iak	100	3003199	aminoglycoside antibiotic	antibiotic inactivation	AAC(6')
Stenotrophomonas pavanii MHSD12	JAAKGL010000008.1_48	54758	57880	-	Loose	2070	1946.8	smeE	98.75	3003056	macrolide antibiotic; fluoroquinolone antibiotic; tetracycline antibiotic; phenicol antibiotic	antibiotic efflux	resistance-nodulation-cell division (RND) antibiotic efflux pump
Stenotrophomonas pavanii MHSD12	JAAKGL010000008.1_49	57893	59077	-	Loose	750	713	smeD	98.22	3003055	macrolide antibiotic; fluoroquinolone antibiotic; tetracycline antibiotic; phenicol antibiotic	antibiotic efflux	resistance-nodulation-cell division (RND) antibiotic efflux pump
Stenotrophomonas pavanii MHSD12	JAAKGL010000007.1_144	152314	155463	+	Loose	2090	1925.2	smeB	97.52	3003052	aminoglycoside antibiotic; cephalosporin; cephamycin; penam	antibiotic efflux	resistance-nodulation-cell division (RND) antibiotic efflux pump
Stenotrophomonas pavanii MHSD12	JAAKGL010000008.1_47	53248	54633	-	Loose	890	827.8	smeF	96.53	3003057	macrolide antibiotic; fluoroquinolone antibiotic; tetracycline antibiotic; phenicol antibiotic	antibiotic efflux	resistance-nodulation-cell division (RND) antibiotic efflux pump
Stenotrophomonas pavanii MHSD12	JAAKGL010000007.1_141	148899	149588	-	Strict	420	446.4	smeR	96.07	3003066	aminoglycoside antibiotic; cephalosporin; cephamycin; penam	antibiotic efflux	resistance-nodulation-cell division (RND) antibiotic efflux pump
Stenotrophomonas pavanii MHSD12	JAAKGL010000007.1_142	149585	150976	-	Loose	910	867.1	smeS	94.38	3003067	aminoglycoside antibiotic; cephalosporin; cephamycin; penam	antibiotic efflux	resistance-nodulation-cell division (RND) antibiotic efflux pump
Stenotrophomonas pavanii MHSD12	JAAKGL010000007.1_145	155460	156875	+	Loose	900	815.1	smeC	94.27	3003053	aminoglycoside antibiotic; cephalosporin; cephamycin; penam	antibiotic efflux	resistance-nodulation-cell division (RND) antibiotic efflux pump
Stenotrophomonas pavanii MHSD12	JAAKGL010000007.1_143	151105	152301	+	Loose	750	693.3	smeA	93.47	3003051	aminoglycoside antibiotic; cephalosporin; cephamycin; penam	antibiotic efflux	resistance-nodulation-cell division (RND) antibiotic efflux pump
Stenotrophomonas pavanii MHSD12	JAAKGL010000003.1_113	139250	140257	-	Strict	600	629.4	APH(9)-Ic	90.12	3007539	aminoglycoside antibiotic	antibiotic inactivation	APH(9)
Stenotrophomonas pavanii MHSD12	JAAKGL010000003.1_349	399377	399580	-	Loose	100	94.4	rsmA	86.79	3005069	fluoroquinolone antibiotic; diaminopyrimidine antibiotic; phenicol antibiotic	antibiotic efflux	resistance-nodulation-cell division (RND) antibiotic efflux pump
Stenotrophomonas pavanii MHSD12	JAAKGL010000003.1_116	142076	142879	-	Loose	500	448	APH(3')-IIc	84.64	3002646	aminoglycoside antibiotic	antibiotic inactivation	APH(3')
Stenotrophomonas pavanii MHSD12	JAAKGL010000006.1_242	262197	263066	+	Loose	500	471.9	L1 beta-lactamase	81.03	3000582	cephalosporin	antibiotic inactivation	L1 family beta-lactamase
Stenotrophomonas pavanii MHSD12	JAAKGL010000005.1_256	292349	293539	+	Loose	700	649	Escherichia coli EF-Tu mutants conferring resistance to Pulvomycin	78.99	3003369	elfamycin antibiotic	antibiotic target alteration	elfamycin resistant EF-Tu
Stenotrophomonas pavanii MHSD12	JAAKGL010000005.1_268	309808	310998	+	Loose	700	649	Escherichia coli EF-Tu mutants conferring resistance to Pulvomycin	78.99	3003369	elfamycin antibiotic	antibiotic target alteration	elfamycin resistant EF-Tu
Stenotrophomonas pavanii MHSD12	JAAKGL010000006.1_227	244279	247392	-	Loose	1900	1370.9	mexN	71.79	3003705	phenicol antibiotic	antibiotic efflux	resistance-nodulation-cell division (RND) antibiotic efflux pump
Stenotrophomonas pavanii ME55	CAJCKH010000021.1_24	28678	29139	+	Strict	275	308.9	AAC(6')-Iak	99.35	3003199	aminoglycoside antibiotic	antibiotic inactivation	AAC(6')
Stenotrophomonas pavanii ME55	CAJCKH010000033.1_34	36577	39699	-	Loose	2070	1946.8	smeE	98.75	3003056	macrolide antibiotic; fluoroquinolone antibiotic; tetracycline antibiotic; phenicol antibiotic	antibiotic efflux	resistance-nodulation-cell division (RND) antibiotic efflux pump
Stenotrophomonas pavanii ME55	CAJCKH010000033.1_35	39712	40896	-	Loose	750	713.4	smeD	98.22	3003055	macrolide antibiotic; fluoroquinolone antibiotic; tetracycline antibiotic; phenicol antibiotic	antibiotic efflux	resistance-nodulation-cell division (RND) antibiotic efflux pump
Stenotrophomonas pavanii ME55	CAJCKH010000018.1_28	29142	32291	+	Loose	2090	1926.8	smeB	97.62	3003052	aminoglycoside antibiotic; cephalosporin; cephamycin; penam	antibiotic efflux	resistance-nodulation-cell division (RND) antibiotic efflux pump
Stenotrophomonas pavanii ME55	CAJCKH010000033.1_33	35067	36452	-	Loose	890	828.9	smeF	96.75	3003057	macrolide antibiotic; fluoroquinolone antibiotic; tetracycline antibiotic; phenicol antibiotic	antibiotic efflux	resistance-nodulation-cell division (RND) antibiotic efflux pump
Stenotrophomonas pavanii ME55	CAJCKH010000018.1_25	25727	26416	-	Strict	420	446.4	smeR	96.07	3003066	aminoglycoside antibiotic; cephalosporin; cephamycin; penam	antibiotic efflux	resistance-nodulation-cell division (RND) antibiotic efflux pump
Stenotrophomonas pavanii ME55	CAJCKH010000018.1_26	26413	27804	-	Loose	910	866.7	smeS	94.6	3003067	aminoglycoside antibiotic; cephalosporin; cephamycin; penam	antibiotic efflux	resistance-nodulation-cell division (RND) antibiotic efflux pump
Stenotrophomonas pavanii ME55	CAJCKH010000018.1_29	32288	33703	+	Loose	900	811.2	smeC	93.84	3003053	aminoglycoside antibiotic; cephalosporin; cephamycin; penam	antibiotic efflux	resistance-nodulation-cell division (RND) antibiotic efflux pump
Stenotrophomonas pavanii ME55	CAJCKH010000018.1_27	27933	29129	+	Loose	750	692.2	smeA	93.22	3003051	aminoglycoside antibiotic; cephalosporin; cephamycin; penam	antibiotic efflux	resistance-nodulation-cell division (RND) antibiotic efflux pump
Stenotrophomonas pavanii ME55	CAJCKH010000003.1_174	201298	202305	-	Strict	600	632.1	APH(9)-Ic	90.42	3007539	aminoglycoside antibiotic	antibiotic inactivation	APH(9)
Stenotrophomonas pavanii ME55	CAJCKH010000010.1_68	64727	64930	+	Loose	100	94.4	rsmA	86.79	3005069	fluoroquinolone antibiotic; diaminopyrimidine antibiotic; phenicol antibiotic	antibiotic efflux	resistance-nodulation-cell division (RND) antibiotic efflux pump
Stenotrophomonas pavanii ME55	CAJCKH010000003.1_177	204124	204972	-	Loose	500	450.3	APH(3')-IIc	85.02	3002646	aminoglycoside antibiotic	antibiotic inactivation	APH(3')
Stenotrophomonas pavanii ME55	CAJCKH010000027.1_31	32458	33327	+	Loose	500	469.5	L1 beta-lactamase	81.03	3000582	cephalosporin	antibiotic inactivation	L1 family beta-lactamase
Stenotrophomonas pavanii ME55	CAJCKH010000001.1_46	58337	59527	+	Loose	700	649	Escherichia coli EF-Tu mutants conferring resistance to Pulvomycin	78.99	3003369	elfamycin antibiotic	antibiotic target alteration	elfamycin resistant EF-Tu
Stenotrophomonas pavanii ME55	CAJCKH010000001.1_58	75799	76989	+	Loose	700	649	Escherichia coli EF-Tu mutants conferring resistance to Pulvomycin	78.99	3003369	elfamycin antibiotic	antibiotic target alteration	elfamycin resistant EF-Tu
Stenotrophomonas pavanii ME55	CAJCKH010000027.1_16	14565	17678	-	Loose	1900	1373.6	mexN	71.89	3003705	phenicol antibiotic	antibiotic efflux	resistance-nodulation-cell division (RND) antibiotic efflux pump
Stenotrophomonas pavanii DSM 25135	LDJN01000009.1_60	74651	75112	-	Perfect	275	312	AAC(6')-Iak	100	3003199	aminoglycoside antibiotic	antibiotic inactivation	AAC(6')
Stenotrophomonas pavanii DSM 25135	LDJN01000064.1_18	18036	21158	+	Loose	2070	1946.8	smeE	98.75	3003056	macrolide antibiotic; fluoroquinolone antibiotic; tetracycline antibiotic; phenicol antibiotic	antibiotic efflux	resistance-nodulation-cell division (RND) antibiotic efflux pump
Stenotrophomonas pavanii DSM 25135	LDJN01000064.1_17	16839	18023	+	Loose	750	714.5	smeD	98.48	3003055	macrolide antibiotic; fluoroquinolone antibiotic; tetracycline antibiotic; phenicol antibiotic	antibiotic efflux	resistance-nodulation-cell division (RND) antibiotic efflux pump
Stenotrophomonas pavanii DSM 25135	LDJN01000019.1_26	27593	30742	-	Loose	2090	1924.4	smeB	97.52	3003052	aminoglycoside antibiotic; cephalosporin; cephamycin; penam	antibiotic efflux	resistance-nodulation-cell division (RND) antibiotic efflux pump
Stenotrophomonas pavanii DSM 25135	LDJN01000064.1_19	21283	22668	+	Loose	890	827	smeF	96.31	3003057	macrolide antibiotic; fluoroquinolone antibiotic; tetracycline antibiotic; phenicol antibiotic	antibiotic efflux	resistance-nodulation-cell division (RND) antibiotic efflux pump
Stenotrophomonas pavanii DSM 25135	LDJN01000019.1_29	33467	34156	+	Strict	420	446.4	smeR	96.07	3003066	aminoglycoside antibiotic; cephalosporin; cephamycin; penam	antibiotic efflux	resistance-nodulation-cell division (RND) antibiotic efflux pump
Stenotrophomonas pavanii DSM 25135	LDJN01000019.1_25	26181	27596	-	Loose	900	813.9	smeC	94.06	3003053	aminoglycoside antibiotic; cephalosporin; cephamycin; penam	antibiotic efflux	resistance-nodulation-cell division (RND) antibiotic efflux pump
Stenotrophomonas pavanii DSM 25135	LDJN01000019.1_28	32079	33470	+	Loose	910	862.4	smeS	93.95	3003067	aminoglycoside antibiotic; cephalosporin; cephamycin; penam	antibiotic efflux	resistance-nodulation-cell division (RND) antibiotic efflux pump
Stenotrophomonas pavanii DSM 25135	LDJN01000019.1_27	30755	31951	-	Loose	750	693.7	smeA	93.47	3003051	aminoglycoside antibiotic; cephalosporin; cephamycin; penam	antibiotic efflux	resistance-nodulation-cell division (RND) antibiotic efflux pump
Stenotrophomonas pavanii DSM 25135	LDJN01000033.1_55	58757	59764	-	Strict	600	629	APH(9)-Ic	90.12	3007539	aminoglycoside antibiotic	antibiotic inactivation	APH(9)
Stenotrophomonas pavanii DSM 25135	LDJN01000012.1_132	124040	124243	+	Loose	100	94.4	rsmA	86.79	3005069	fluoroquinolone antibiotic; diaminopyrimidine antibiotic; phenicol antibiotic	antibiotic efflux	resistance-nodulation-cell division (RND) antibiotic efflux pump
Stenotrophomonas pavanii DSM 25135	LDJN01000033.1_58	61583	62386	-	Loose	500	448.7	APH(3')-IIc	84.64	3002646	aminoglycoside antibiotic	antibiotic inactivation	APH(3')
Stenotrophomonas pavanii DSM 25135	LDJN01000006.1_28	27665	28534	-	Loose	500	470.3	L1 beta-lactamase	80.69	3000582	cephalosporin	antibiotic inactivation	L1 family beta-lactamase
Stenotrophomonas pavanii DSM 25135	LDJN01000087.1_1	1	1014	+	Loose	700	553.9	Escherichia coli EF-Tu mutants conferring resistance to Pulvomycin	78.99	3003369	elfamycin antibiotic	antibiotic target alteration	elfamycin resistant EF-Tu
Stenotrophomonas pavanii DSM 25135	LDJN01000045.1_141	142972	146085	-	Loose	1900	1369	mexN	71.69	3003705	phenicol antibiotic	antibiotic efflux	resistance-nodulation-cell division (RND) antibiotic efflux pump
Stenotrophomonas pictorum JCM 9942	LLXS01000053.1_11	6621	6824	-	Loose	100	92.4	rsmA	84.91	3005069	fluoroquinolone antibiotic; diaminopyrimidine antibiotic; phenicol antibiotic	antibiotic efflux	resistance-nodulation-cell division (RND) antibiotic efflux pump
Stenotrophomonas pictorum JCM 9942	LLXS01000008.1_39	45800	48943	-	Loose	2070	1686.4	smeE	84.28	3003056	macrolide antibiotic; fluoroquinolone antibiotic; tetracycline antibiotic; phenicol antibiotic	antibiotic efflux	resistance-nodulation-cell division (RND) antibiotic efflux pump
Stenotrophomonas pictorum JCM 9942	LLXS01000063.1_1	1	888	+	Loose	700	478	Escherichia coli EF-Tu mutants conferring resistance to Pulvomycin	79.18	3003369	elfamycin antibiotic	antibiotic target alteration	elfamycin resistant EF-Tu
Stenotrophomonas pictorum JCM 9942	LLXS01000008.1_40	48956	50137	-	Loose	750	531.9	smeD	75.77	3003055	macrolide antibiotic; fluoroquinolone antibiotic; tetracycline antibiotic; phenicol antibiotic	antibiotic efflux	resistance-nodulation-cell division (RND) antibiotic efflux pump
Stenotrophomonas rhizophila CFBP13529	QGAK01000002.1_392	467796	470984	-	Loose	2070	1731.5	smeE	86.69	3003056	macrolide antibiotic; fluoroquinolone antibiotic; tetracycline antibiotic; phenicol antibiotic	antibiotic efflux	resistance-nodulation-cell division (RND) antibiotic efflux pump
Stenotrophomonas rhizophila CFBP13529	QGAK01000002.1_393	470997	472172	-	Loose	750	603.6	smeD	85.08	3003055	macrolide antibiotic; fluoroquinolone antibiotic; tetracycline antibiotic; phenicol antibiotic	antibiotic efflux	resistance-nodulation-cell division (RND) antibiotic efflux pump
Stenotrophomonas rhizophila CFBP13529	QGAK01000001.1_576	630316	630519	+	Loose	100	94.7	rsmA	81.67	3005069	fluoroquinolone antibiotic; diaminopyrimidine antibiotic; phenicol antibiotic	antibiotic efflux	resistance-nodulation-cell division (RND) antibiotic efflux pump
Stenotrophomonas rhizophila CFBP13529	QGAK01000008.1_13	16748	17740	-	Loose	700	549.7	Escherichia coli EF-Tu mutants conferring resistance to Pulvomycin	79.94	3003369	elfamycin antibiotic	antibiotic target alteration	elfamycin resistant EF-Tu
Stenotrophomonas rhizophila CFBP13529	QGAK01000003.1_120	119060	120250	-	Loose	700	643.3	Escherichia coli EF-Tu mutants conferring resistance to Pulvomycin	78.23	3003369	elfamycin antibiotic	antibiotic target alteration	elfamycin resistant EF-Tu
Stenotrophomonas rhizophila CFBP13529	QGAK01000002.1_391	466412	467803	-	Loose	890	625.9	smeF	72.57	3003057	macrolide antibiotic; fluoroquinolone antibiotic; tetracycline antibiotic; phenicol antibiotic	antibiotic efflux	resistance-nodulation-cell division (RND) antibiotic efflux pump
Stenotrophomonas rhizophila SR80	JABEXP010000001.1_1012	1175783	1176958	-	Loose	750	593.2	smeD	83.77	3003055	macrolide antibiotic; fluoroquinolone antibiotic; tetracycline antibiotic; phenicol antibiotic	antibiotic efflux	resistance-nodulation-cell division (RND) antibiotic efflux pump
Stenotrophomonas rhizophila SR80	JABEXP010000003.1_153	156640	156843	+	Loose	100	95.5	rsmA	81.67	3005069	fluoroquinolone antibiotic; diaminopyrimidine antibiotic; phenicol antibiotic	antibiotic efflux	resistance-nodulation-cell division (RND) antibiotic efflux pump
Stenotrophomonas rhizophila SR80	JABEXP010000002.1_553	597933	599123	-	Loose	700	640.2	Escherichia coli EF-Tu mutants conferring resistance to Pulvomycin	77.47	3003369	elfamycin antibiotic	antibiotic target alteration	elfamycin resistant EF-Tu
Stenotrophomonas rhizophila SR80	JABEXP010000002.1_541	580604	581794	-	Loose	700	634	Escherichia coli EF-Tu mutants conferring resistance to Pulvomycin	76.96	3003369	elfamycin antibiotic	antibiotic target alteration	elfamycin resistant EF-Tu
Stenotrophomonas rhizophila SR80	JABEXP010000001.1_1010	1171207	1172601	-	Loose	890	623.6	smeF	72.91	3003057	macrolide antibiotic; fluoroquinolone antibiotic; tetracycline antibiotic; phenicol antibiotic	antibiotic efflux	resistance-nodulation-cell division (RND) antibiotic efflux pump
Stenotrophomonas rhizophila DE0483	VDQT01000002.1_503	595309	596493	+	Loose	750	579.7	smeD	82.46	3003055	macrolide antibiotic; fluoroquinolone antibiotic; tetracycline antibiotic; phenicol antibiotic	antibiotic efflux	resistance-nodulation-cell division (RND) antibiotic efflux pump
Stenotrophomonas rhizophila DE0483	VDQT01000017.1_1	1	372	+	Loose	700	184.1	Escherichia coli EF-Tu mutants conferring resistance to Pulvomycin	76.42	3003369	elfamycin antibiotic	antibiotic target alteration	elfamycin resistant EF-Tu
Stenotrophomonas rhizophila DE0483	VDQT01000007.1_54	47117	47566	-	Loose	700	230.3	Planobispora rosea EF-Tu mutants conferring resistance to inhibitor GE2270A	75	3003361	elfamycin antibiotic	antibiotic target alteration	elfamycin resistant EF-Tu
Stenotrophomonas rhizophila DE0483	VDQT01000002.1_505	599791	601188	+	Loose	890	630.2	smeF	72.89	3003057	macrolide antibiotic; fluoroquinolone antibiotic; tetracycline antibiotic; phenicol antibiotic	antibiotic efflux	resistance-nodulation-cell division (RND) antibiotic efflux pump
Stenotrophomonas rhizophila CFBP_13503	QFBN01000020.1_50	61511	64699	-	Loose	2070	1734.2	smeE	86.79	3003056	macrolide antibiotic; fluoroquinolone antibiotic; tetracycline antibiotic; phenicol antibiotic	antibiotic efflux	resistance-nodulation-cell division (RND) antibiotic efflux pump
Stenotrophomonas rhizophila CFBP_13503	QFBN01000020.1_51	64712	65887	-	Loose	750	603.6	smeD	85.08	3003055	macrolide antibiotic; fluoroquinolone antibiotic; tetracycline antibiotic; phenicol antibiotic	antibiotic efflux	resistance-nodulation-cell division (RND) antibiotic efflux pump
Stenotrophomonas rhizophila CFBP_13503	QFBN01000009.1_97	95519	95722	+	Loose	100	94.7	rsmA	81.67	3005069	fluoroquinolone antibiotic; diaminopyrimidine antibiotic; phenicol antibiotic	antibiotic efflux	resistance-nodulation-cell division (RND) antibiotic efflux pump
Stenotrophomonas rhizophila CFBP_13503	QFBN01000035.1_1	3	977	-	Loose	700	542	Escherichia coli EF-Tu mutants conferring resistance to Pulvomycin	79.69	3003369	elfamycin antibiotic	antibiotic target alteration	elfamycin resistant EF-Tu
Stenotrophomonas rhizophila CFBP_13503	QFBN01000020.1_49	60127	61518	-	Loose	890	625.9	smeF	72.57	3003057	macrolide antibiotic; fluoroquinolone antibiotic; tetracycline antibiotic; phenicol antibiotic	antibiotic efflux	resistance-nodulation-cell division (RND) antibiotic efflux pump
Stenotrophomonas rhizophila CFBP_13503	QFBN01000007.1_161	189406	189666	-	Loose	500	124	APH(3')-IIc	70.93	3002646	aminoglycoside antibiotic	antibiotic inactivation	APH(3')
Stenotrophomonas rhizophila OG2	NCWX01000003.1_148	175018	178194	-	Loose	2070	1727.2	smeE	86.68	3003056	macrolide antibiotic; fluoroquinolone antibiotic; tetracycline antibiotic; phenicol antibiotic	antibiotic efflux	resistance-nodulation-cell division (RND) antibiotic efflux pump
Stenotrophomonas rhizophila OG2	NCWX01000003.1_149	178207	179382	-	Loose	750	592.4	smeD	83.77	3003055	macrolide antibiotic; fluoroquinolone antibiotic; tetracycline antibiotic; phenicol antibiotic	antibiotic efflux	resistance-nodulation-cell division (RND) antibiotic efflux pump
Stenotrophomonas rhizophila OG2	NCWX01000011.1_133	133630	133833	+	Loose	100	95.5	rsmA	81.67	3005069	fluoroquinolone antibiotic; diaminopyrimidine antibiotic; phenicol antibiotic	antibiotic efflux	resistance-nodulation-cell division (RND) antibiotic efflux pump
Stenotrophomonas rhizophila OG2	NCWX01000032.1_1	3	920	-	Loose	700	506.1	Escherichia coli EF-Tu mutants conferring resistance to Pulvomycin	79.08	3003369	elfamycin antibiotic	antibiotic target alteration	elfamycin resistant EF-Tu
Stenotrophomonas rhizophila OG2	NCWX01000003.1_147	173631	175025	-	Loose	890	625.5	smeF	72.91	3003057	macrolide antibiotic; fluoroquinolone antibiotic; tetracycline antibiotic; phenicol antibiotic	antibiotic efflux	resistance-nodulation-cell division (RND) antibiotic efflux pump
Stenotrophomonas rhizophila GN_RF3	JADCLO010000004.1_93	97187	100363	+	Loose	2070	1739.9	smeE	87.01	3003056	macrolide antibiotic; fluoroquinolone antibiotic; tetracycline antibiotic; phenicol antibiotic	antibiotic efflux	resistance-nodulation-cell division (RND) antibiotic efflux pump
Stenotrophomonas rhizophila GN_RF3	JADCLO010000004.1_92	95993	97174	+	Loose	750	601.3	smeD	85.12	3003055	macrolide antibiotic; fluoroquinolone antibiotic; tetracycline antibiotic; phenicol antibiotic	antibiotic efflux	resistance-nodulation-cell division (RND) antibiotic efflux pump
Stenotrophomonas rhizophila GN_RF3	JADCLO010000030.1_8	7224	7427	-	Loose	100	94.7	rsmA	81.67	3005069	fluoroquinolone antibiotic; diaminopyrimidine antibiotic; phenicol antibiotic	antibiotic efflux	resistance-nodulation-cell division (RND) antibiotic efflux pump
Stenotrophomonas rhizophila GN_RF3	JADCLO010000010.1_71	71951	73141	+	Loose	700	641.3	Escherichia coli EF-Tu mutants conferring resistance to Pulvomycin	77.97	3003369	elfamycin antibiotic	antibiotic target alteration	elfamycin resistant EF-Tu
Stenotrophomonas rhizophila GN_RF3	JADCLO010000010.1_83	89389	90579	+	Loose	700	641.7	Escherichia coli EF-Tu mutants conferring resistance to Pulvomycin	77.97	3003369	elfamycin antibiotic	antibiotic target alteration	elfamycin resistant EF-Tu
Stenotrophomonas rhizophila GN_RF3	JADCLO010000004.1_94	100356	101750	+	Loose	890	633.6	smeF	73	3003057	macrolide antibiotic; fluoroquinolone antibiotic; tetracycline antibiotic; phenicol antibiotic	antibiotic efflux	resistance-nodulation-cell division (RND) antibiotic efflux pump
Stenotrophomonas rhizophila IS26	WELC01000008.1_106	122961	126107	-	Loose	2070	1727.6	smeE	86.6	3003056	macrolide antibiotic; fluoroquinolone antibiotic; tetracycline antibiotic; phenicol antibiotic	antibiotic efflux	resistance-nodulation-cell division (RND) antibiotic efflux pump
Stenotrophomonas rhizophila IS26	WELC01000008.1_107	126120	127298	-	Loose	750	597	smeD	84.42	3003055	macrolide antibiotic; fluoroquinolone antibiotic; tetracycline antibiotic; phenicol antibiotic	antibiotic efflux	resistance-nodulation-cell division (RND) antibiotic efflux pump
Stenotrophomonas rhizophila IS26	WELC01000004.1_92	93685	93888	+	Loose	100	94.7	rsmA	81.67	3005069	fluoroquinolone antibiotic; diaminopyrimidine antibiotic; phenicol antibiotic	antibiotic efflux	resistance-nodulation-cell division (RND) antibiotic efflux pump
Stenotrophomonas rhizophila IS26	WELC01000022.1_43	45163	46353	+	Loose	700	641.7	Escherichia coli EF-Tu mutants conferring resistance to Pulvomycin	77.97	3003369	elfamycin antibiotic	antibiotic target alteration	elfamycin resistant EF-Tu
Stenotrophomonas rhizophila IS26	WELC01000022.1_55	62604	63794	+	Loose	700	641.7	Escherichia coli EF-Tu mutants conferring resistance to Pulvomycin	77.97	3003369	elfamycin antibiotic	antibiotic target alteration	elfamycin resistant EF-Tu
Stenotrophomonas rhizophila IS26	WELC01000008.1_105	121568	122968	-	Loose	890	645.6	smeF	75.55	3003057	macrolide antibiotic; fluoroquinolone antibiotic; tetracycline antibiotic; phenicol antibiotic	antibiotic efflux	resistance-nodulation-cell division (RND) antibiotic efflux pump
Stenotrophomonas rhizophila IS26	WELC01000001.1_54	69163	70329	+	Loose	700	566.6	ugd	71.13	3003577	peptide antibiotic	antibiotic target alteration	pmr phosphoethanolamine transferase
Stenotrophomonas terrae DSM 18941	LDJJ01000027.1_62	67889	68092	-	Loose	100	92.4	rsmA	84.91	3005069	fluoroquinolone antibiotic; diaminopyrimidine antibiotic; phenicol antibiotic	antibiotic efflux	resistance-nodulation-cell division (RND) antibiotic efflux pump
Stenotrophomonas terrae DSM 18941	LDJJ01000087.1_4	2373	5519	-	Loose	2070	1692.2	smeE	84.67	3003056	macrolide antibiotic; fluoroquinolone antibiotic; tetracycline antibiotic; phenicol antibiotic	antibiotic efflux	resistance-nodulation-cell division (RND) antibiotic efflux pump
Stenotrophomonas terrae DSM 18941	LDJJ01000065.1_13	16835	17518	-	Loose	700	362.1	Escherichia coli EF-Tu mutants conferring resistance to Pulvomycin	76.89	3003369	elfamycin antibiotic	antibiotic target alteration	elfamycin resistant EF-Tu
Stenotrophomonas terrae DSM 18941	LDJJ01000087.1_5	5532	6716	-	Loose	750	540.8	smeD	76.21	3003055	macrolide antibiotic; fluoroquinolone antibiotic; tetracycline antibiotic; phenicol antibiotic	antibiotic efflux	resistance-nodulation-cell division (RND) antibiotic efflux pump
Stenotrophomonas tumulicola JCM 30961	JACGXS010000002.1_276	322586	323833	+	Loose	750	629.8	smeD	87.21	3003055	macrolide antibiotic; fluoroquinolone antibiotic; tetracycline antibiotic; phenicol antibiotic	antibiotic efflux	resistance-nodulation-cell division (RND) antibiotic efflux pump
Stenotrophomonas tumulicola JCM 30961	JACGXS010000002.1_277	323846	326980	+	Loose	2070	1718	smeE	86.49	3003056	macrolide antibiotic; fluoroquinolone antibiotic; tetracycline antibiotic; phenicol antibiotic	antibiotic efflux	resistance-nodulation-cell division (RND) antibiotic efflux pump
Stenotrophomonas tumulicola JCM 30961	JACGXS010000001.1_390	410263	410472	+	Loose	100	94	rsmA	82.46	3005069	fluoroquinolone antibiotic; diaminopyrimidine antibiotic; phenicol antibiotic	antibiotic efflux	resistance-nodulation-cell division (RND) antibiotic efflux pump
Stenotrophomonas tumulicola JCM 30961	JACGXS010000002.1_278	327060	328451	+	Loose	890	677.9	smeF	79.39	3003057	macrolide antibiotic; fluoroquinolone antibiotic; tetracycline antibiotic; phenicol antibiotic	antibiotic efflux	resistance-nodulation-cell division (RND) antibiotic efflux pump
Stenotrophomonas tumulicola JCM 30961	JACGXS010000017.1_13	16383	17573	+	Loose	700	642.9	Escherichia coli EF-Tu mutants conferring resistance to Pulvomycin	77.47	3003369	elfamycin antibiotic	antibiotic target alteration	elfamycin resistant EF-Tu
Stenotrophomonas tumulicola JCM 30961	JACGXS010000007.1_168	185771	186763	+	Loose	700	529.3	Escherichia coli EF-Tu mutants conferring resistance to Pulvomycin	76.44	3003369	elfamycin antibiotic	antibiotic target alteration	elfamycin resistant EF-Tu
Stenotrophomonas sp. MES1	VEMW01000008.1_50	63053	63256	+	Loose	100	92.4	rsmA	84.91	3005069	fluoroquinolone antibiotic; diaminopyrimidine antibiotic; phenicol antibiotic	antibiotic efflux	resistance-nodulation-cell division (RND) antibiotic efflux pump
Stenotrophomonas sp. MES1	VEMW01000010.1_211	199555	199956	-	Loose	2000	172.9	oqxB	76.86	3003923	fluoroquinolone antibiotic; glycylcycline; tetracycline antibiotic; diaminopyrimidine antibiotic; nitrofuran antibiotic	antibiotic efflux	resistance-nodulation-cell division (RND) antibiotic efflux pump
Stenotrophomonas sp. MES1	VEMW01000020.1_12	12699	13871	-	Loose	750	536.6	smeD	75.26	3003055	macrolide antibiotic; fluoroquinolone antibiotic; tetracycline antibiotic; phenicol antibiotic	antibiotic efflux	resistance-nodulation-cell division (RND) antibiotic efflux pump
Stenotrophomonas sp. MES1	VEMW01000014.1_86	97996	98355	-	Loose	400	198.7	catB10	74.14	3003110	phenicol antibiotic	antibiotic inactivation	chloramphenicol acetyltransferase (CAT)
Stenotrophomonas sp. AP15.006	JACXUC010000042.1_14	12045	15179	-	Loose	2070	1746.1	smeE	87.38	3003056	macrolide antibiotic; fluoroquinolone antibiotic; tetracycline antibiotic; phenicol antibiotic	antibiotic efflux	resistance-nodulation-cell division (RND) antibiotic efflux pump
Stenotrophomonas sp. AP15.006	JACXUC010000042.1_15	15192	16370	-	Loose	750	592	smeD	82.86	3003055	macrolide antibiotic; fluoroquinolone antibiotic; tetracycline antibiotic; phenicol antibiotic	antibiotic efflux	resistance-nodulation-cell division (RND) antibiotic efflux pump
Stenotrophomonas sp. AP15.006	JACXUC010000006.1_100	99295	99498	+	Loose	100	94.7	rsmA	81.67	3005069	fluoroquinolone antibiotic; diaminopyrimidine antibiotic; phenicol antibiotic	antibiotic efflux	resistance-nodulation-cell division (RND) antibiotic efflux pump
Stenotrophomonas sp. AP15.006	JACXUC010000014.1_47	43660	44292	-	Loose	400	349.4	Pseudomonas aeruginosa catB6	75.73	3002678	phenicol antibiotic	antibiotic inactivation	chloramphenicol acetyltransferase (CAT)
Stenotrophomonas sp. AP15.006	JACXUC010000042.1_13	10595	12052	-	Loose	890	649.4	smeF	74.57	3003057	macrolide antibiotic; fluoroquinolone antibiotic; tetracycline antibiotic; phenicol antibiotic	antibiotic efflux	resistance-nodulation-cell division (RND) antibiotic efflux pump
Stenotrophomonas sp. AP15.006	JACXUC010000009.1_38	49909	50370	-	Strict	200	221.5	AAC(6')-Iap	73.83	3007204	aminoglycoside antibiotic	antibiotic inactivation	AAC(6')
Stenotrophomonas sp. JN11.010	JACXVA010000003.1_102	101622	103007	+	Loose	890	849.4	smeF	99.13	3003057	macrolide antibiotic; fluoroquinolone antibiotic; tetracycline antibiotic; phenicol antibiotic	antibiotic efflux	resistance-nodulation-cell division (RND) antibiotic efflux pump
Stenotrophomonas sp. JN11.010	JACXVA010000003.1_101	98374	101496	+	Loose	2070	1949.5	smeE	99.04	3003056	macrolide antibiotic; fluoroquinolone antibiotic; tetracycline antibiotic; phenicol antibiotic	antibiotic efflux	resistance-nodulation-cell division (RND) antibiotic efflux pump
Stenotrophomonas sp. JN11.010	JACXVA010000024.1_14	11283	12287	+	Strict	600	688.7	APH(9)-Ic	98.2	3007539	aminoglycoside antibiotic	antibiotic inactivation	APH(9)
Stenotrophomonas sp. JN11.010	JACXVA010000003.1_100	97012	98361	+	Loose	750	706.8	smeD	97.72	3003055	macrolide antibiotic; fluoroquinolone antibiotic; tetracycline antibiotic; phenicol antibiotic	antibiotic efflux	resistance-nodulation-cell division (RND) antibiotic efflux pump
Stenotrophomonas sp. JN11.010	JACXVA010000079.1_35	32419	32622	+	Loose	100	94.4	rsmA	86.79	3005069	fluoroquinolone antibiotic; diaminopyrimidine antibiotic; phenicol antibiotic	antibiotic efflux	resistance-nodulation-cell division (RND) antibiotic efflux pump
Stenotrophomonas sp. JN11.010	JACXVA010000024.1_10	8217	9020	+	Loose	500	445.3	APH(3')-IIc	83.52	3002646	aminoglycoside antibiotic	antibiotic inactivation	APH(3')
Stenotrophomonas sp. JN11.010	JACXVA010000008.1_29	31621	32493	+	Loose	500	466.1	L1 beta-lactamase	78.62	3000582	cephalosporin	antibiotic inactivation	L1 family beta-lactamase
Stenotrophomonas sp. JN11.010	JACXVA010000005.1_2	792	1193	-	Loose	2000	174.1	oqxB	77.69	3003923	fluoroquinolone antibiotic; glycylcycline; tetracycline antibiotic; diaminopyrimidine antibiotic; nitrofuran antibiotic	antibiotic efflux	resistance-nodulation-cell division (RND) antibiotic efflux pump
Stenotrophomonas sp. JN11.010	JACXVA010000197.1_1	3	1004	-	Loose	1900	486.1	MexI	75.75	3000808	fluoroquinolone antibiotic; tetracycline antibiotic; disinfecting agents and antiseptics	antibiotic efflux	resistance-nodulation-cell division (RND) antibiotic efflux pump
Stenotrophomonas sp. SH_67_7	JAEKKS010000416.1_4	1660	2844	+	Loose	750	719.5	smeD	99.24	3003055	macrolide antibiotic; fluoroquinolone antibiotic; tetracycline antibiotic; phenicol antibiotic	antibiotic efflux	resistance-nodulation-cell division (RND) antibiotic efflux pump
Stenotrophomonas sp. SH_67_7	JAEKKS010000154.1_1	3	1478	+	Loose	2070	941	smeE	98.98	3003056	macrolide antibiotic; fluoroquinolone antibiotic; tetracycline antibiotic; phenicol antibiotic	antibiotic efflux	resistance-nodulation-cell division (RND) antibiotic efflux pump
Stenotrophomonas sp. SH_67_7	JAEKKS010000154.1_2	1551	2936	+	Loose	890	848.6	smeF	98.92	3003057	macrolide antibiotic; fluoroquinolone antibiotic; tetracycline antibiotic; phenicol antibiotic	antibiotic efflux	resistance-nodulation-cell division (RND) antibiotic efflux pump
Stenotrophomonas sp. SH_67_7	JAEKKS010000601.1_1	1	1785	-	Loose	2090	1096.6	smeB	98.66	3003052	aminoglycoside antibiotic; cephalosporin; cephamycin; penam	antibiotic efflux	resistance-nodulation-cell division (RND) antibiotic efflux pump
Stenotrophomonas sp. SH_67_7	JAEKKS010000798.1_2	1324	1491	+	Loose	900	105.9	smeC	94.64	3003053	aminoglycoside antibiotic; cephalosporin; cephamycin; penam	antibiotic efflux	resistance-nodulation-cell division (RND) antibiotic efflux pump
Stenotrophomonas sp. SH_67_7	JAEKKS010000601.1_2	1798	1896	-	Loose	750	63.2	smeA	93.75	3003051	aminoglycoside antibiotic; cephalosporin; cephamycin; penam	antibiotic efflux	resistance-nodulation-cell division (RND) antibiotic efflux pump
Stenotrophomonas sp. SH_67_7	JAEKKS010000194.1_1	1	93	+	Loose	600	62	APH(9)-Ic	93.33	3007539	aminoglycoside antibiotic	antibiotic inactivation	APH(9)
Stenotrophomonas sp. SH_67_7	JAEKKS010000294.1_4	858	1325	-	Strict	275	275.4	AAC(6')-Iz	90	3002570	aminoglycoside antibiotic	antibiotic inactivation	AAC(6')
Stenotrophomonas sp. SH_67_7	JAEKKS010000078.1_3	2488	2862	+	Loose	2000	184.5	oqxB	89.81	3003923	fluoroquinolone antibiotic; glycylcycline; tetracycline antibiotic; diaminopyrimidine antibiotic; nitrofuran antibiotic	antibiotic efflux	resistance-nodulation-cell division (RND) antibiotic efflux pump
Stenotrophomonas sp. SH_67_7	JAEKKS010000798.1_1	2	1327	+	Loose	2090	781.2	smeB	89.61	3003052	aminoglycoside antibiotic; cephalosporin; cephamycin; penam	antibiotic efflux	resistance-nodulation-cell division (RND) antibiotic efflux pump
Stenotrophomonas sp. SH_67_7	JAEKKS010000486.1_4	2355	2885	+	Loose	600	333.6	APH(9)-Ic	89.27	3007539	aminoglycoside antibiotic	antibiotic inactivation	APH(9)
Stenotrophomonas sp. SH_67_7	JAEKKS010000486.1_1	1	726	+	Loose	500	419.9	APH(3')-IIc	86.31	3002646	aminoglycoside antibiotic	antibiotic inactivation	APH(3')
Stenotrophomonas sp. SH_67_7	JAEKKS010000413.1_1	2	217	-	Loose	2000	118.6	oqxB	86.11	3003923	fluoroquinolone antibiotic; glycylcycline; tetracycline antibiotic; diaminopyrimidine antibiotic; nitrofuran antibiotic	antibiotic efflux	resistance-nodulation-cell division (RND) antibiotic efflux pump
Stenotrophomonas sp. SH_67_7	JAEKKS010000126.1_16	21344	21547	-	Loose	100	96.7	rsmA	85.71	3005069	fluoroquinolone antibiotic; diaminopyrimidine antibiotic; phenicol antibiotic	antibiotic efflux	resistance-nodulation-cell division (RND) antibiotic efflux pump
Stenotrophomonas sp. SH_67_7	JAEKKS010000634.1_2	627	1499	-	Loose	500	481.9	L1 beta-lactamase	84.15	3000582	cephalosporin	antibiotic inactivation	L1 family beta-lactamase
Stenotrophomonas sp. SH_67_7	JAEKKS010000019.1_8	4015	4950	-	Loose	700	515.4	Escherichia coli EF-Tu mutants conferring resistance to Pulvomycin	80.65	3003369	elfamycin antibiotic	antibiotic target alteration	elfamycin resistant EF-Tu
Stenotrophomonas sp. SH_67_7	JAEKKS010000461.1_5	2437	2613	+	Loose	500	74.7	APH(3')-IIc	79.55	3002646	aminoglycoside antibiotic	antibiotic inactivation	APH(3')
Stenotrophomonas sp. SH_67_7	JAEKKS010000416.1_5	3231	5834	+	Loose	2070	1304.7	smeE	79.09	3003056	macrolide antibiotic; fluoroquinolone antibiotic; tetracycline antibiotic; phenicol antibiotic	antibiotic efflux	resistance-nodulation-cell division (RND) antibiotic efflux pump
Stenotrophomonas sp. SH_67_7	JAEKKS010000078.1_2	761	2512	+	Loose	2000	855.9	oqxB	76.66	3003923	fluoroquinolone antibiotic; glycylcycline; tetracycline antibiotic; diaminopyrimidine antibiotic; nitrofuran antibiotic	antibiotic efflux	resistance-nodulation-cell division (RND) antibiotic efflux pump
Stenotrophomonas sp. SH_67_7	JAEKKS010000255.1_1	1	1563	-	Loose	1900	735.3	MexK	74.39	3003693	macrolide antibiotic; tetracycline antibiotic; disinfecting agents and antiseptics	antibiotic efflux	resistance-nodulation-cell division (RND) antibiotic efflux pump
Stenotrophomonas sp. SH_67_7	JAEKKS010000078.1_1	2	754	+	Loose	2000	357.5	oqxB	71.71	3003923	fluoroquinolone antibiotic; glycylcycline; tetracycline antibiotic; diaminopyrimidine antibiotic; nitrofuran antibiotic	antibiotic efflux	resistance-nodulation-cell division (RND) antibiotic efflux pump
Stenotrophomonas sp. SH_67_7	JAEKKS010000316.1_9	8274	11351	-	Loose	1900	1346.3	mexN	70.81	3003705	phenicol antibiotic	antibiotic efflux	resistance-nodulation-cell division (RND) antibiotic efflux pump
Stenotrophomonas sp. SH_67_7	JAEKKS010000577.1_3	2276	2851	+	Loose	770	249.6	rosA	70	3003048	peptide antibiotic	antibiotic efflux	major facilitator superfamily (MFS) antibiotic efflux pump
Stenotrophomonas maltophilia 142	CP098483.1_1844	2004254	2005294	+	Perfect	600	724.9	APH(9)-Ic	100	3007539	aminoglycoside antibiotic	antibiotic inactivation	APH(9)
Stenotrophomonas maltophilia 142	CP098483.1_4165	4582868	4584271	+	Strict	910	916	smeS	99.79	3003067	aminoglycoside antibiotic; cephalosporin; cephamycin; penam	antibiotic efflux	resistance-nodulation-cell division (RND) antibiotic efflux pump
Stenotrophomonas maltophilia 142	CP098483.1_4166	4584268	4584957	+	Strict	420	461.5	smeR	99.56	3003066	aminoglycoside antibiotic; cephalosporin; cephamycin; penam	antibiotic efflux	resistance-nodulation-cell division (RND) antibiotic efflux pump
Stenotrophomonas maltophilia 142	CP098483.1_4163	4578392	4581541	-	Loose	2090	1960.3	smeB	99.33	3003052	aminoglycoside antibiotic; cephalosporin; cephamycin; penam	antibiotic efflux	resistance-nodulation-cell division (RND) antibiotic efflux pump
Stenotrophomonas maltophilia 142	CP098483.1_3764	4124939	4128061	-	Loose	2070	1949.9	smeE	99.04	3003056	macrolide antibiotic; fluoroquinolone antibiotic; tetracycline antibiotic; phenicol antibiotic	antibiotic efflux	resistance-nodulation-cell division (RND) antibiotic efflux pump
Stenotrophomonas maltophilia 142	CP098483.1_4164	4581554	4582750	-	Loose	750	724.5	smeA	98.99	3003051	aminoglycoside antibiotic; cephalosporin; cephamycin; penam	antibiotic efflux	resistance-nodulation-cell division (RND) antibiotic efflux pump
Stenotrophomonas maltophilia 142	CP098483.1_4162	4576980	4578395	-	Loose	900	850.5	smeC	98.94	3003053	aminoglycoside antibiotic; cephalosporin; cephamycin; penam	antibiotic efflux	resistance-nodulation-cell division (RND) antibiotic efflux pump
Stenotrophomonas maltophilia 142	CP098483.1_3763	4123446	4124831	-	Loose	890	840.5	smeF	98.26	3003057	macrolide antibiotic; fluoroquinolone antibiotic; tetracycline antibiotic; phenicol antibiotic	antibiotic efflux	resistance-nodulation-cell division (RND) antibiotic efflux pump
Stenotrophomonas maltophilia 142	CP098483.1_3765	4128074	4129258	-	Loose	750	710.7	smeD	97.97	3003055	macrolide antibiotic; fluoroquinolone antibiotic; tetracycline antibiotic; phenicol antibiotic	antibiotic efflux	resistance-nodulation-cell division (RND) antibiotic efflux pump
Stenotrophomonas maltophilia 142	CP098483.1_1616	1755985	1756188	+	Loose	100	94.4	rsmA	86.79	3005069	fluoroquinolone antibiotic; diaminopyrimidine antibiotic; phenicol antibiotic	antibiotic efflux	resistance-nodulation-cell division (RND) antibiotic efflux pump
Stenotrophomonas maltophilia 142	CP098483.1_1840	2001188	2001991	+	Loose	500	458.4	APH(3')-IIc	85.39	3002646	aminoglycoside antibiotic	antibiotic inactivation	APH(3')
Stenotrophomonas maltophilia 142	CP098483.1_774	878927	880117	+	Loose	700	649	Escherichia coli EF-Tu mutants conferring resistance to Pulvomycin	78.99	3003369	elfamycin antibiotic	antibiotic target alteration	elfamycin resistant EF-Tu
Stenotrophomonas maltophilia 142	CP098483.1_786	896451	897641	+	Loose	700	649	Escherichia coli EF-Tu mutants conferring resistance to Pulvomycin	78.99	3003369	elfamycin antibiotic	antibiotic target alteration	elfamycin resistant EF-Tu
Stenotrophomonas maltophilia 142	CP098483.1_2400	2603297	2604220	+	Loose	500	468.8	L1 beta-lactamase	77.89	3000582	cephalosporin	antibiotic inactivation	L1 family beta-lactamase
Stenotrophomonas maltophilia ISMMS2	CP011305.1_3834	4261295	4261984	+	Strict	420	461.1	smeR	99.56	3003066	aminoglycoside antibiotic; cephalosporin; cephamycin; penam	antibiotic efflux	resistance-nodulation-cell division (RND) antibiotic efflux pump
Stenotrophomonas maltophilia ISMMS2	CP011305.1_3444	3834918	3838040	-	Loose	2070	1945.6	smeE	99.04	3003056	macrolide antibiotic; fluoroquinolone antibiotic; tetracycline antibiotic; phenicol antibiotic	antibiotic efflux	resistance-nodulation-cell division (RND) antibiotic efflux pump
Stenotrophomonas maltophilia ISMMS2	CP011305.1_3445	3838053	3839237	-	Loose	750	710.7	smeD	98.22	3003055	macrolide antibiotic; fluoroquinolone antibiotic; tetracycline antibiotic; phenicol antibiotic	antibiotic efflux	resistance-nodulation-cell division (RND) antibiotic efflux pump
Stenotrophomonas maltophilia ISMMS2	CP011305.1_1754	1934040	1935047	+	Strict	600	686.4	APH(9)-Ic	97.91	3007539	aminoglycoside antibiotic	antibiotic inactivation	APH(9)
Stenotrophomonas maltophilia ISMMS2	CP011305.1_3831	4255419	4258568	-	Loose	2090	1918.7	smeB	97.62	3003052	aminoglycoside antibiotic; cephalosporin; cephamycin; penam	antibiotic efflux	resistance-nodulation-cell division (RND) antibiotic efflux pump
Stenotrophomonas maltophilia ISMMS2	CP011305.1_3833	4259895	4261298	+	Loose	910	888.6	smeS	97	3003067	aminoglycoside antibiotic; cephalosporin; cephamycin; penam	antibiotic efflux	resistance-nodulation-cell division (RND) antibiotic efflux pump
Stenotrophomonas maltophilia ISMMS2	CP011305.1_3832	4258581	4259777	-	Loose	750	705.7	smeA	96.48	3003051	aminoglycoside antibiotic; cephalosporin; cephamycin; penam	antibiotic efflux	resistance-nodulation-cell division (RND) antibiotic efflux pump
Stenotrophomonas maltophilia ISMMS2	CP011305.1_3443	3833435	3834820	-	Loose	890	827.8	smeF	95.87	3003057	macrolide antibiotic; fluoroquinolone antibiotic; tetracycline antibiotic; phenicol antibiotic	antibiotic efflux	resistance-nodulation-cell division (RND) antibiotic efflux pump
Stenotrophomonas maltophilia ISMMS2	CP011305.1_3830	4254007	4255422	-	Loose	900	824.3	smeC	95.33	3003053	aminoglycoside antibiotic; cephalosporin; cephamycin; penam	antibiotic efflux	resistance-nodulation-cell division (RND) antibiotic efflux pump
Stenotrophomonas maltophilia ISMMS2	CP011305.1_1750	1930974	1931777	+	Loose	500	461.1	APH(3')-IIc	86.89	3002646	aminoglycoside antibiotic	antibiotic inactivation	APH(3')
Stenotrophomonas maltophilia ISMMS2	CP011305.1_1514	1667942	1668145	+	Loose	100	94.4	rsmA	86.79	3005069	fluoroquinolone antibiotic; diaminopyrimidine antibiotic; phenicol antibiotic	antibiotic efflux	resistance-nodulation-cell division (RND) antibiotic efflux pump
Stenotrophomonas maltophilia ISMMS2	CP011305.1_729	822055	823245	+	Loose	700	649	Escherichia coli EF-Tu mutants conferring resistance to Pulvomycin	78.99	3003369	elfamycin antibiotic	antibiotic target alteration	elfamycin resistant EF-Tu
Stenotrophomonas maltophilia ISMMS2	CP011305.1_741	839515	840705	+	Loose	700	649	Escherichia coli EF-Tu mutants conferring resistance to Pulvomycin	78.99	3003369	elfamycin antibiotic	antibiotic target alteration	elfamycin resistant EF-Tu
Stenotrophomonas maltophilia ISMMS2	CP011305.1_2194	2420292	2421164	+	Loose	500	457.6	L1 beta-lactamase	77.63	3000582	cephalosporin	antibiotic inactivation	L1 family beta-lactamase
Stenotrophomonas maltophilia ISMMS2	CP011305.1_1189	1318606	1318737	+	Loose	275	53.5	AAC(6')-Ib8	76.47	3002579	aminoglycoside antibiotic	antibiotic inactivation	AAC(6')
Stenotrophomonas maltophilia ISMMS2	CP011305.1_3804	4221422	4222588	+	Loose	700	575.1	ugd	71.13	3003577	peptide antibiotic	antibiotic target alteration	pmr phosphoethanolamine transferase
Stenotrophomonas maltophilia FDAARGOS_92	CP014014.1_3323	3577848	3578537	+	Perfect	420	463	smeR	100	3003066	aminoglycoside antibiotic; cephalosporin; cephamycin; penam	antibiotic efflux	resistance-nodulation-cell division (RND) antibiotic efflux pump
Stenotrophomonas maltophilia FDAARGOS_92	CP014014.1_3322	3576448	3577851	+	Strict	910	913.7	smeS	99.36	3003067	aminoglycoside antibiotic; cephalosporin; cephamycin; penam	antibiotic efflux	resistance-nodulation-cell division (RND) antibiotic efflux pump
Stenotrophomonas maltophilia FDAARGOS_92	CP014014.1_3320	3571972	3575121	-	Loose	2090	1956.4	smeB	99.14	3003052	aminoglycoside antibiotic; cephalosporin; cephamycin; penam	antibiotic efflux	resistance-nodulation-cell division (RND) antibiotic efflux pump
Stenotrophomonas maltophilia FDAARGOS_92	CP014014.1_3319	3570560	3571975	-	Loose	900	850.1	smeC	98.94	3003053	aminoglycoside antibiotic; cephalosporin; cephamycin; penam	antibiotic efflux	resistance-nodulation-cell division (RND) antibiotic efflux pump
Stenotrophomonas maltophilia FDAARGOS_92	CP014014.1_2885	3090685	3093807	-	Loose	2070	1946	smeE	98.85	3003056	macrolide antibiotic; fluoroquinolone antibiotic; tetracycline antibiotic; phenicol antibiotic	antibiotic efflux	resistance-nodulation-cell division (RND) antibiotic efflux pump
Stenotrophomonas maltophilia FDAARGOS_92	CP014014.1_1134	1134959	1135999	+	Strict	600	714.5	APH(9)-Ic	98.84	3007539	aminoglycoside antibiotic	antibiotic inactivation	APH(9)
Stenotrophomonas maltophilia FDAARGOS_92	CP014014.1_2884	3089192	3090577	-	Loose	890	841.6	smeF	98.48	3003057	macrolide antibiotic; fluoroquinolone antibiotic; tetracycline antibiotic; phenicol antibiotic	antibiotic efflux	resistance-nodulation-cell division (RND) antibiotic efflux pump
Stenotrophomonas maltophilia FDAARGOS_92	CP014014.1_1130	1131894	1132697	+	Strict	500	525.8	APH(3')-IIc	98.13	3002646	aminoglycoside antibiotic	antibiotic inactivation	APH(3')
Stenotrophomonas maltophilia FDAARGOS_92	CP014014.1_3321	3575134	3576330	-	Loose	750	716.1	smeA	97.99	3003051	aminoglycoside antibiotic; cephalosporin; cephamycin; penam	antibiotic efflux	resistance-nodulation-cell division (RND) antibiotic efflux pump
Stenotrophomonas maltophilia FDAARGOS_92	CP014014.1_2886	3093820	3095004	-	Loose	750	708.4	smeD	97.72	3003055	macrolide antibiotic; fluoroquinolone antibiotic; tetracycline antibiotic; phenicol antibiotic	antibiotic efflux	resistance-nodulation-cell division (RND) antibiotic efflux pump
Stenotrophomonas maltophilia FDAARGOS_92	CP014014.1_828	826493	826696	+	Loose	100	94	rsmA	86.79	3005069	fluoroquinolone antibiotic; diaminopyrimidine antibiotic; phenicol antibiotic	antibiotic efflux	resistance-nodulation-cell division (RND) antibiotic efflux pump
Stenotrophomonas maltophilia FDAARGOS_92	CP014014.1_4276	4674910	4676100	+	Loose	700	650.6	Escherichia coli EF-Tu mutants conferring resistance to Pulvomycin	79.24	3003369	elfamycin antibiotic	antibiotic target alteration	elfamycin resistant EF-Tu
Stenotrophomonas maltophilia FDAARGOS_92	CP014014.1_4288	4692434	4693624	+	Loose	700	650.6	Escherichia coli EF-Tu mutants conferring resistance to Pulvomycin	79.24	3003369	elfamycin antibiotic	antibiotic target alteration	elfamycin resistant EF-Tu
Stenotrophomonas maltophilia FDAARGOS_92	CP014014.1_1606	1648411	1649334	+	Loose	500	468.8	L1 beta-lactamase	77.89	3000582	cephalosporin	antibiotic inactivation	L1 family beta-lactamase
Stenotrophomonas maltophilia NCTC10498	LS483406.1_1833	1989728	1990768	+	Strict	600	721.5	APH(9)-Ic	99.71	3007539	aminoglycoside antibiotic	antibiotic inactivation	APH(9)
Stenotrophomonas maltophilia NCTC10498	LS483406.1_3997	4412739	4414142	+	Strict	910	912.9	smeS	99.57	3003067	aminoglycoside antibiotic; cephalosporin; cephamycin; penam	antibiotic efflux	resistance-nodulation-cell division (RND) antibiotic efflux pump
Stenotrophomonas maltophilia NCTC10498	LS483406.1_3998	4414139	4414828	+	Strict	420	461.5	smeR	99.56	3003066	aminoglycoside antibiotic; cephalosporin; cephamycin; penam	antibiotic efflux	resistance-nodulation-cell division (RND) antibiotic efflux pump
Stenotrophomonas maltophilia NCTC10498	LS483406.1_3995	4408263	4411412	-	Loose	2090	1959.9	smeB	99.33	3003052	aminoglycoside antibiotic; cephalosporin; cephamycin; penam	antibiotic efflux	resistance-nodulation-cell division (RND) antibiotic efflux pump
Stenotrophomonas maltophilia NCTC10498	LS483406.1_3612	3981694	3984816	-	Loose	2070	1949.9	smeE	99.04	3003056	macrolide antibiotic; fluoroquinolone antibiotic; tetracycline antibiotic; phenicol antibiotic	antibiotic efflux	resistance-nodulation-cell division (RND) antibiotic efflux pump
Stenotrophomonas maltophilia NCTC10498	LS483406.1_3994	4406851	4408266	-	Loose	900	850.9	smeC	98.94	3003053	aminoglycoside antibiotic; cephalosporin; cephamycin; penam	antibiotic efflux	resistance-nodulation-cell division (RND) antibiotic efflux pump
Stenotrophomonas maltophilia NCTC10498	LS483406.1_3611	3980201	3981586	-	Loose	890	840.5	smeF	98.26	3003057	macrolide antibiotic; fluoroquinolone antibiotic; tetracycline antibiotic; phenicol antibiotic	antibiotic efflux	resistance-nodulation-cell division (RND) antibiotic efflux pump
Stenotrophomonas maltophilia NCTC10498	LS483406.1_3996	4411425	4412621	-	Loose	750	718	smeA	98.24	3003051	aminoglycoside antibiotic; cephalosporin; cephamycin; penam	antibiotic efflux	resistance-nodulation-cell division (RND) antibiotic efflux pump
Stenotrophomonas maltophilia NCTC10498	LS483406.1_3613	3984829	3986013	-	Loose	750	707.2	smeD	97.72	3003055	macrolide antibiotic; fluoroquinolone antibiotic; tetracycline antibiotic; phenicol antibiotic	antibiotic efflux	resistance-nodulation-cell division (RND) antibiotic efflux pump
Stenotrophomonas maltophilia NCTC10498	LS483406.1_1601	1739414	1739617	+	Loose	100	94.4	rsmA	86.79	3005069	fluoroquinolone antibiotic; diaminopyrimidine antibiotic; phenicol antibiotic	antibiotic efflux	resistance-nodulation-cell division (RND) antibiotic efflux pump
Stenotrophomonas maltophilia NCTC10498	LS483406.1_1829	1986662	1987465	+	Loose	500	455.3	APH(3')-IIc	85.02	3002646	aminoglycoside antibiotic	antibiotic inactivation	APH(3')
Stenotrophomonas maltophilia NCTC10498	LS483406.1_758	847567	848757	+	Loose	700	649	Escherichia coli EF-Tu mutants conferring resistance to Pulvomycin	78.99	3003369	elfamycin antibiotic	antibiotic target alteration	elfamycin resistant EF-Tu
Stenotrophomonas maltophilia NCTC10498	LS483406.1_770	865089	866279	+	Loose	700	649	Escherichia coli EF-Tu mutants conferring resistance to Pulvomycin	78.99	3003369	elfamycin antibiotic	antibiotic target alteration	elfamycin resistant EF-Tu
Stenotrophomonas maltophilia NCTC10498	LS483406.1_2344	2536262	2537185	+	Loose	500	468.8	L1 beta-lactamase	77.89	3000582	cephalosporin	antibiotic inactivation	L1 family beta-lactamase
Stenotrophomonas maltophilia FDAARGOS_507	CP033829.1_3716	4035253	4035942	+	Strict	420	461.5	smeR	99.56	3003066	aminoglycoside antibiotic; cephalosporin; cephamycin; penam	antibiotic efflux	resistance-nodulation-cell division (RND) antibiotic efflux pump
Stenotrophomonas maltophilia FDAARGOS_507	CP033829.1_3715	4033853	4035256	+	Strict	910	910.2	smeS	99.36	3003067	aminoglycoside antibiotic; cephalosporin; cephamycin; penam	antibiotic efflux	resistance-nodulation-cell division (RND) antibiotic efflux pump
Stenotrophomonas maltophilia FDAARGOS_507	CP033829.1_3713	4029377	4032526	-	Loose	2090	1955.3	smeB	99.14	3003052	aminoglycoside antibiotic; cephalosporin; cephamycin; penam	antibiotic efflux	resistance-nodulation-cell division (RND) antibiotic efflux pump
Stenotrophomonas maltophilia FDAARGOS_507	CP033829.1_1540	1658574	1659614	+	Strict	600	713.8	APH(9)-Ic	99.13	3007539	aminoglycoside antibiotic	antibiotic inactivation	APH(9)
Stenotrophomonas maltophilia FDAARGOS_507	CP033829.1_3353	3635457	3638579	-	Loose	2070	1949.9	smeE	99.04	3003056	macrolide antibiotic; fluoroquinolone antibiotic; tetracycline antibiotic; phenicol antibiotic	antibiotic efflux	resistance-nodulation-cell division (RND) antibiotic efflux pump
Stenotrophomonas maltophilia FDAARGOS_507	CP033829.1_2850	3091525	3091986	-	Strict	275	309.3	AAC(6')-Iz	98.69	3002570	aminoglycoside antibiotic	antibiotic inactivation	AAC(6')
Stenotrophomonas maltophilia FDAARGOS_507	CP033829.1_3714	4032539	4033735	-	Loose	750	718	smeA	98.49	3003051	aminoglycoside antibiotic; cephalosporin; cephamycin; penam	antibiotic efflux	resistance-nodulation-cell division (RND) antibiotic efflux pump
Stenotrophomonas maltophilia FDAARGOS_507	CP033829.1_3352	3633964	3635349	-	Loose	890	840.5	smeF	98.26	3003057	macrolide antibiotic; fluoroquinolone antibiotic; tetracycline antibiotic; phenicol antibiotic	antibiotic efflux	resistance-nodulation-cell division (RND) antibiotic efflux pump
Stenotrophomonas maltophilia FDAARGOS_507	CP033829.1_3354	3638592	3639776	-	Loose	750	710.7	smeD	97.97	3003055	macrolide antibiotic; fluoroquinolone antibiotic; tetracycline antibiotic; phenicol antibiotic	antibiotic efflux	resistance-nodulation-cell division (RND) antibiotic efflux pump
Stenotrophomonas maltophilia FDAARGOS_507	CP033829.1_3712	4027965	4029380	-	Loose	900	839	smeC	97.66	3003053	aminoglycoside antibiotic; cephalosporin; cephamycin; penam	antibiotic efflux	resistance-nodulation-cell division (RND) antibiotic efflux pump
Stenotrophomonas maltophilia FDAARGOS_507	CP033829.1_1536	1655508	1656311	+	Loose	500	466.8	APH(3')-IIc	87.27	3002646	aminoglycoside antibiotic	antibiotic inactivation	APH(3')
Stenotrophomonas maltophilia FDAARGOS_507	CP033829.1_1244	1359890	1360093	+	Loose	100	94.4	rsmA	86.79	3005069	fluoroquinolone antibiotic; diaminopyrimidine antibiotic; phenicol antibiotic	antibiotic efflux	resistance-nodulation-cell division (RND) antibiotic efflux pump
Stenotrophomonas maltophilia FDAARGOS_507	CP033829.1_498	568232	569422	+	Loose	700	649	Escherichia coli EF-Tu mutants conferring resistance to Pulvomycin	78.99	3003369	elfamycin antibiotic	antibiotic target alteration	elfamycin resistant EF-Tu
Stenotrophomonas maltophilia FDAARGOS_507	CP033829.1_510	585793	586983	+	Loose	700	649	Escherichia coli EF-Tu mutants conferring resistance to Pulvomycin	78.99	3003369	elfamycin antibiotic	antibiotic target alteration	elfamycin resistant EF-Tu
Stenotrophomonas maltophilia FDAARGOS_507	CP033829.1_1947	2107673	2108596	+	Loose	500	464.2	L1 beta-lactamase	77.21	3000582	cephalosporin	antibiotic inactivation	L1 family beta-lactamase
Stenotrophomonas maltophilia CYZ	CP101622.1_2257	2528899	2529870	-	Strict	600	677.6	APH(9)-Ic	99.69	3007539	aminoglycoside antibiotic	antibiotic inactivation	APH(9)
Stenotrophomonas maltophilia CYZ	CP101622.1_159	180948	182351	-	Strict	910	914.4	smeS	99.57	3003067	aminoglycoside antibiotic; cephalosporin; cephamycin; penam	antibiotic efflux	resistance-nodulation-cell division (RND) antibiotic efflux pump
Stenotrophomonas maltophilia CYZ	CP101622.1_161	183678	186827	+	Loose	2090	1955.3	smeB	99.24	3003052	aminoglycoside antibiotic; cephalosporin; cephamycin; penam	antibiotic efflux	resistance-nodulation-cell division (RND) antibiotic efflux pump
Stenotrophomonas maltophilia CYZ	CP101622.1_158	180262	180951	-	Strict	420	459.5	smeR	99.13	3003066	aminoglycoside antibiotic; cephalosporin; cephamycin; penam	antibiotic efflux	resistance-nodulation-cell division (RND) antibiotic efflux pump
Stenotrophomonas maltophilia CYZ	CP101622.1_523	592930	596052	+	Loose	2070	1949.9	smeE	99.04	3003056	macrolide antibiotic; fluoroquinolone antibiotic; tetracycline antibiotic; phenicol antibiotic	antibiotic efflux	resistance-nodulation-cell division (RND) antibiotic efflux pump
Stenotrophomonas maltophilia CYZ	CP101622.1_160	182469	183665	+	Loose	750	719.2	smeA	98.49	3003051	aminoglycoside antibiotic; cephalosporin; cephamycin; penam	antibiotic efflux	resistance-nodulation-cell division (RND) antibiotic efflux pump
Stenotrophomonas maltophilia CYZ	CP101622.1_524	596160	597545	+	Loose	890	840.5	smeF	98.26	3003057	macrolide antibiotic; fluoroquinolone antibiotic; tetracycline antibiotic; phenicol antibiotic	antibiotic efflux	resistance-nodulation-cell division (RND) antibiotic efflux pump
Stenotrophomonas maltophilia CYZ	CP101622.1_162	186824	188239	+	Loose	900	845.5	smeC	98.09	3003053	aminoglycoside antibiotic; cephalosporin; cephamycin; penam	antibiotic efflux	resistance-nodulation-cell division (RND) antibiotic efflux pump
Stenotrophomonas maltophilia CYZ	CP101622.1_522	591733	592917	+	Loose	750	710.7	smeD	97.97	3003055	macrolide antibiotic; fluoroquinolone antibiotic; tetracycline antibiotic; phenicol antibiotic	antibiotic efflux	resistance-nodulation-cell division (RND) antibiotic efflux pump
Stenotrophomonas maltophilia CYZ	CP101622.1_2547	2820482	2820685	-	Loose	100	94.4	rsmA	86.79	3005069	fluoroquinolone antibiotic; diaminopyrimidine antibiotic; phenicol antibiotic	antibiotic efflux	resistance-nodulation-cell division (RND) antibiotic efflux pump
Stenotrophomonas maltophilia CYZ	CP101622.1_2261	2532200	2533003	-	Loose	500	455.3	APH(3')-IIc	85.02	3002646	aminoglycoside antibiotic	antibiotic inactivation	APH(3')
Stenotrophomonas maltophilia CYZ	CP101622.1_3285	3596240	3597430	-	Loose	700	649	Escherichia coli EF-Tu mutants conferring resistance to Pulvomycin	78.99	3003369	elfamycin antibiotic	antibiotic target alteration	elfamycin resistant EF-Tu
Stenotrophomonas maltophilia CYZ	CP101622.1_3297	3613762	3614952	-	Loose	700	649	Escherichia coli EF-Tu mutants conferring resistance to Pulvomycin	78.99	3003369	elfamycin antibiotic	antibiotic target alteration	elfamycin resistant EF-Tu
Stenotrophomonas maltophilia CYZ	CP101622.1_1829	2066523	2067395	-	Loose	500	466.8	L1 beta-lactamase	78.98	3000582	cephalosporin	antibiotic inactivation	L1 family beta-lactamase
Stenotrophomonas pavanii PI-27	CP061011.1_510	569985	573107	+	Loose	2070	1946.8	smeE	98.75	3003056	macrolide antibiotic; fluoroquinolone antibiotic; tetracycline antibiotic; phenicol antibiotic	antibiotic efflux	resistance-nodulation-cell division (RND) antibiotic efflux pump
Stenotrophomonas pavanii PI-27	CP061011.1_986	1110727	1111188	+	Strict	275	306.2	AAC(6')-Iak	98.69	3003199	aminoglycoside antibiotic	antibiotic inactivation	AAC(6')
Stenotrophomonas pavanii PI-27	CP061011.1_509	568788	569972	+	Loose	750	713	smeD	98.22	3003055	macrolide antibiotic; fluoroquinolone antibiotic; tetracycline antibiotic; phenicol antibiotic	antibiotic efflux	resistance-nodulation-cell division (RND) antibiotic efflux pump
Stenotrophomonas pavanii PI-27	CP061011.1_148	177654	180803	+	Loose	2090	1926.4	smeB	97.62	3003052	aminoglycoside antibiotic; cephalosporin; cephamycin; penam	antibiotic efflux	resistance-nodulation-cell division (RND) antibiotic efflux pump
Stenotrophomonas pavanii PI-27	CP061011.1_511	573232	574617	+	Loose	890	830.5	smeF	96.96	3003057	macrolide antibiotic; fluoroquinolone antibiotic; tetracycline antibiotic; phenicol antibiotic	antibiotic efflux	resistance-nodulation-cell division (RND) antibiotic efflux pump
Stenotrophomonas pavanii PI-27	CP061011.1_145	174239	174928	-	Strict	420	446.4	smeR	96.07	3003066	aminoglycoside antibiotic; cephalosporin; cephamycin; penam	antibiotic efflux	resistance-nodulation-cell division (RND) antibiotic efflux pump
Stenotrophomonas pavanii PI-27	CP061011.1_149	180800	182215	+	Loose	900	816.6	smeC	94.48	3003053	aminoglycoside antibiotic; cephalosporin; cephamycin; penam	antibiotic efflux	resistance-nodulation-cell division (RND) antibiotic efflux pump
Stenotrophomonas pavanii PI-27	CP061011.1_146	174925	176316	-	Loose	910	865.5	smeS	94.38	3003067	aminoglycoside antibiotic; cephalosporin; cephamycin; penam	antibiotic efflux	resistance-nodulation-cell division (RND) antibiotic efflux pump
Stenotrophomonas pavanii PI-27	CP061011.1_147	176445	177641	+	Loose	750	692.2	smeA	93.22	3003051	aminoglycoside antibiotic; cephalosporin; cephamycin; penam	antibiotic efflux	resistance-nodulation-cell division (RND) antibiotic efflux pump
Stenotrophomonas pavanii PI-27	CP061011.1_2181	2456591	2457598	-	Strict	600	630.6	APH(9)-Ic	90.12	3007539	aminoglycoside antibiotic	antibiotic inactivation	APH(9)
Stenotrophomonas pavanii PI-27	CP061011.1_2423	2730900	2731103	-	Loose	100	94.4	rsmA	86.79	3005069	fluoroquinolone antibiotic; diaminopyrimidine antibiotic; phenicol antibiotic	antibiotic efflux	resistance-nodulation-cell division (RND) antibiotic efflux pump
Stenotrophomonas pavanii PI-27	CP061011.1_2184	2459417	2460274	-	Loose	500	442.6	APH(3')-IIc	83.7	3002646	aminoglycoside antibiotic	antibiotic inactivation	APH(3')
Stenotrophomonas pavanii PI-27	CP061011.1_1769	1997287	1998156	-	Loose	500	475.7	L1 beta-lactamase	81.38	3000582	cephalosporin	antibiotic inactivation	L1 family beta-lactamase
Stenotrophomonas pavanii PI-27	CP061011.1_3183	3521097	3522287	-	Loose	700	649	Escherichia coli EF-Tu mutants conferring resistance to Pulvomycin	78.99	3003369	elfamycin antibiotic	antibiotic target alteration	elfamycin resistant EF-Tu
Stenotrophomonas pavanii PI-27	CP061011.1_3195	3538555	3539745	-	Loose	700	649	Escherichia coli EF-Tu mutants conferring resistance to Pulvomycin	78.99	3003369	elfamycin antibiotic	antibiotic target alteration	elfamycin resistant EF-Tu
Stenotrophomonas pavanii PI-27	CP061011.1_1784	2013316	2016429	+	Loose	1900	1371.7	mexN	71.79	3003705	phenicol antibiotic	antibiotic efflux	resistance-nodulation-cell division (RND) antibiotic efflux pump
Stenotrophomonas indicatrix EYE 224	JAHXNI010000009.1_21	24848	26029	-	Loose	750	681.8	smeD	95.18	3003055	macrolide antibiotic; fluoroquinolone antibiotic; tetracycline antibiotic; phenicol antibiotic	antibiotic efflux	resistance-nodulation-cell division (RND) antibiotic efflux pump
Stenotrophomonas indicatrix EYE 224	JAHXNI010000009.1_20	21710	24835	-	Loose	2070	1893.2	smeE	94.81	3003056	macrolide antibiotic; fluoroquinolone antibiotic; tetracycline antibiotic; phenicol antibiotic	antibiotic efflux	resistance-nodulation-cell division (RND) antibiotic efflux pump
Stenotrophomonas indicatrix EYE 224	JAHXNI010000009.1_19	20227	21612	-	Loose	890	793.5	smeF	91.97	3003057	macrolide antibiotic; fluoroquinolone antibiotic; tetracycline antibiotic; phenicol antibiotic	antibiotic efflux	resistance-nodulation-cell division (RND) antibiotic efflux pump
Stenotrophomonas indicatrix EYE 224	JAHXNI010000021.1_19	30059	30262	-	Loose	100	94.4	rsmA	86.79	3005069	fluoroquinolone antibiotic; diaminopyrimidine antibiotic; phenicol antibiotic	antibiotic efflux	resistance-nodulation-cell division (RND) antibiotic efflux pump
Stenotrophomonas indicatrix EYE 224	JAHXNI010000008.1_1	1	984	+	Loose	700	539.3	Escherichia coli EF-Tu mutants conferring resistance to Pulvomycin	79.14	3003369	elfamycin antibiotic	antibiotic target alteration	elfamycin resistant EF-Tu
Stenotrophomonas indicatrix EYE 224	JAHXNI010000008.1_13	17269	18459	+	Loose	700	637.9	Escherichia coli EF-Tu mutants conferring resistance to Pulvomycin	77.72	3003369	elfamycin antibiotic	antibiotic target alteration	elfamycin resistant EF-Tu
Stenotrophomonas indicatrix EYE 224	JAHXNI010000024.1_1	1	1191	-	Loose	700	637.9	Escherichia coli EF-Tu mutants conferring resistance to Pulvomycin	77.72	3003369	elfamycin antibiotic	antibiotic target alteration	elfamycin resistant EF-Tu
Stenotrophomonas indicatrix EYE 224	JAHXNI010000001.1_473	493385	494392	+	Loose	600	526.2	APH(9)-Ic	74.93	3007539	aminoglycoside antibiotic	antibiotic inactivation	APH(9)
Stenotrophomonas indicatrix EYE 224	JAHXNI010000001.1_470	490743	491516	+	Loose	500	377.1	APH(3')-IIc	74.9	3002646	aminoglycoside antibiotic	antibiotic inactivation	APH(3')
Stenotrophomonas indicatrix EYE 224	JAHXNI010000005.1_76	83743	84612	-	Loose	500	420.6	L1 beta-lactamase	71.38	3000582	cephalosporin	antibiotic inactivation	L1 family beta-lactamase
Stenotrophomonas maltophilia 1038	NIVR01000028.1_12	10952	12136	+	Perfect	750	727.6	smeD	100	3003055	macrolide antibiotic; fluoroquinolone antibiotic; tetracycline antibiotic; phenicol antibiotic	antibiotic efflux	resistance-nodulation-cell division (RND) antibiotic efflux pump
Stenotrophomonas maltophilia 1038	NIVR01000028.1_13	12149	15271	+	Loose	2070	1964.9	smeE	99.9	3003056	macrolide antibiotic; fluoroquinolone antibiotic; tetracycline antibiotic; phenicol antibiotic	antibiotic efflux	resistance-nodulation-cell division (RND) antibiotic efflux pump
Stenotrophomonas maltophilia 1038	NIVR01000028.1_14	15379	16764	+	Loose	890	854.4	smeF	99.78	3003057	macrolide antibiotic; fluoroquinolone antibiotic; tetracycline antibiotic; phenicol antibiotic	antibiotic efflux	resistance-nodulation-cell division (RND) antibiotic efflux pump
Stenotrophomonas maltophilia 1038	NIVR01000126.1_271	313221	314912	+	Loose	2090	1025.4	smeB	98.05	3003052	aminoglycoside antibiotic; cephalosporin; cephamycin; penam	antibiotic efflux	resistance-nodulation-cell division (RND) antibiotic efflux pump
Stenotrophomonas maltophilia 1038	NIVR01000126.1_272	314955	316370	+	Loose	2090	868.6	smeB	97.03	3003052	aminoglycoside antibiotic; cephalosporin; cephamycin; penam	antibiotic efflux	resistance-nodulation-cell division (RND) antibiotic efflux pump
Stenotrophomonas maltophilia 1038	NIVR01000126.1_268	309807	310496	-	Strict	420	446.8	smeR	96.07	3003066	aminoglycoside antibiotic; cephalosporin; cephamycin; penam	antibiotic efflux	resistance-nodulation-cell division (RND) antibiotic efflux pump
Stenotrophomonas maltophilia 1038	NIVR01000126.1_270	312012	313208	+	Loose	750	685.6	smeA	93.97	3003051	aminoglycoside antibiotic; cephalosporin; cephamycin; penam	antibiotic efflux	resistance-nodulation-cell division (RND) antibiotic efflux pump
Stenotrophomonas maltophilia 1038	NIVR01000126.1_273	316367	317782	+	Loose	900	805.1	smeC	93.63	3003053	aminoglycoside antibiotic; cephalosporin; cephamycin; penam	antibiotic efflux	resistance-nodulation-cell division (RND) antibiotic efflux pump
Stenotrophomonas maltophilia 1038	NIVR01000126.1_269	310493	311884	-	Loose	910	860.1	smeS	93.52	3003067	aminoglycoside antibiotic; cephalosporin; cephamycin; penam	antibiotic efflux	resistance-nodulation-cell division (RND) antibiotic efflux pump
Stenotrophomonas maltophilia 1038	NIVR01000140.1_32	30085	31089	-	Strict	600	638.3	APH(9)-Ic	91.02	3007539	aminoglycoside antibiotic	antibiotic inactivation	APH(9)
Stenotrophomonas maltophilia 1038	NIVR01000140.1_35	32908	33711	-	Loose	500	468	APH(3')-IIc	86.89	3002646	aminoglycoside antibiotic	antibiotic inactivation	APH(3')
Stenotrophomonas maltophilia 1038	NIVR01000035.1_2	2489	2692	-	Loose	100	94.4	rsmA	86.79	3005069	fluoroquinolone antibiotic; diaminopyrimidine antibiotic; phenicol antibiotic	antibiotic efflux	resistance-nodulation-cell division (RND) antibiotic efflux pump
Stenotrophomonas maltophilia 1038	NIVR01000100.1_19	19554	20423	+	Loose	500	473.8	L1 beta-lactamase	82.07	3000582	cephalosporin	antibiotic inactivation	L1 family beta-lactamase
Stenotrophomonas maltophilia 1038	NIVR01000074.1_1	1	1053	+	Loose	700	582.8	Escherichia coli EF-Tu mutants conferring resistance to Pulvomycin	80.23	3003369	elfamycin antibiotic	antibiotic target alteration	elfamycin resistant EF-Tu
Stenotrophomonas maltophilia 1064209	JAAIKN010000014.1_6	9355	10044	+	Strict	420	461.5	smeR	99.56	3003066	aminoglycoside antibiotic; cephalosporin; cephamycin; penam	antibiotic efflux	resistance-nodulation-cell division (RND) antibiotic efflux pump
Stenotrophomonas maltophilia 1064209	JAAIKN010000014.1_5	7955	9358	+	Loose	910	907.9	smeS	99.14	3003067	aminoglycoside antibiotic; cephalosporin; cephamycin; penam	antibiotic efflux	resistance-nodulation-cell division (RND) antibiotic efflux pump
Stenotrophomonas maltophilia 1064209	JAAIKN010000010.1_136	158623	159663	-	Strict	600	718.4	APH(9)-Ic	99.13	3007539	aminoglycoside antibiotic	antibiotic inactivation	APH(9)
Stenotrophomonas maltophilia 1064209	JAAIKN010000014.1_3	3479	6628	-	Loose	2090	1955.3	smeB	99.05	3003052	aminoglycoside antibiotic; cephalosporin; cephamycin; penam	antibiotic efflux	resistance-nodulation-cell division (RND) antibiotic efflux pump
Stenotrophomonas maltophilia 1064209	JAAIKN010000001.1_149	166925	170047	-	Loose	2070	1949.9	smeE	99.04	3003056	macrolide antibiotic; fluoroquinolone antibiotic; tetracycline antibiotic; phenicol antibiotic	antibiotic efflux	resistance-nodulation-cell division (RND) antibiotic efflux pump
Stenotrophomonas maltophilia 1064209	JAAIKN010000014.1_4	6641	7837	-	Loose	750	722.2	smeA	98.74	3003051	aminoglycoside antibiotic; cephalosporin; cephamycin; penam	antibiotic efflux	resistance-nodulation-cell division (RND) antibiotic efflux pump
Stenotrophomonas maltophilia 1064209	JAAIKN010000009.1_110	121543	122004	-	Strict	275	309.3	AAC(6')-Iz	98.69	3002570	aminoglycoside antibiotic	antibiotic inactivation	AAC(6')
Stenotrophomonas maltophilia 1064209	JAAIKN010000001.1_148	165432	166817	-	Loose	890	840.5	smeF	98.26	3003057	macrolide antibiotic; fluoroquinolone antibiotic; tetracycline antibiotic; phenicol antibiotic	antibiotic efflux	resistance-nodulation-cell division (RND) antibiotic efflux pump
Stenotrophomonas maltophilia 1064209	JAAIKN010000001.1_150	170060	171244	-	Loose	750	710.7	smeD	97.97	3003055	macrolide antibiotic; fluoroquinolone antibiotic; tetracycline antibiotic; phenicol antibiotic	antibiotic efflux	resistance-nodulation-cell division (RND) antibiotic efflux pump
Stenotrophomonas maltophilia 1064209	JAAIKN010000014.1_2	2067	3482	-	Loose	900	832.4	smeC	96.6	3003053	aminoglycoside antibiotic; cephalosporin; cephamycin; penam	antibiotic efflux	resistance-nodulation-cell division (RND) antibiotic efflux pump
Stenotrophomonas maltophilia 1064209	JAAIKN010000010.1_140	161926	162729	-	Loose	500	462.6	APH(3')-IIc	86.89	3002646	aminoglycoside antibiotic	antibiotic inactivation	APH(3')
Stenotrophomonas maltophilia 1064209	JAAIKN010000002.1_341	362538	362741	+	Loose	100	94.4	rsmA	86.79	3005069	fluoroquinolone antibiotic; diaminopyrimidine antibiotic; phenicol antibiotic	antibiotic efflux	resistance-nodulation-cell division (RND) antibiotic efflux pump
Stenotrophomonas maltophilia 1064209	JAAIKN010000005.1_202	203900	205090	-	Loose	700	649	Escherichia coli EF-Tu mutants conferring resistance to Pulvomycin	78.99	3003369	elfamycin antibiotic	antibiotic target alteration	elfamycin resistant EF-Tu
Stenotrophomonas maltophilia 1064209	JAAIKN010000005.1_214	221454	222578	-	Loose	700	609	Escherichia coli EF-Tu mutants conferring resistance to Pulvomycin	78.55	3003369	elfamycin antibiotic	antibiotic target alteration	elfamycin resistant EF-Tu
Stenotrophomonas maltophilia 1064209	JAAIKN010000004.1_50	54848	55771	-	Loose	500	466.1	L1 beta-lactamase	77.55	3000582	cephalosporin	antibiotic inactivation	L1 family beta-lactamase
Stenotrophomonas maltophilia 1064209	JAAIKN010000004.1_67	70596	73709	+	Loose	1900	1374.8	mexN	71.99	3003705	phenicol antibiotic	antibiotic efflux	resistance-nodulation-cell division (RND) antibiotic efflux pump
Stenotrophomonas maltophilia 1491	JAKJRI010000082.1_6	6376	9525	-	Loose	2090	1965.7	smeB	99.81	3003052	aminoglycoside antibiotic; cephalosporin; cephamycin; penam	antibiotic efflux	resistance-nodulation-cell division (RND) antibiotic efflux pump
Stenotrophomonas maltophilia 1491	JAKJRI010000082.1_8	10853	12256	+	Strict	910	915.2	smeS	99.57	3003067	aminoglycoside antibiotic; cephalosporin; cephamycin; penam	antibiotic efflux	resistance-nodulation-cell division (RND) antibiotic efflux pump
Stenotrophomonas maltophilia 1491	JAKJRI010000003.1_25	26456	27496	+	Strict	600	719.2	APH(9)-Ic	99.42	3007539	aminoglycoside antibiotic	antibiotic inactivation	APH(9)
Stenotrophomonas maltophilia 1491	JAKJRI010000082.1_9	12253	12942	+	Strict	420	459.5	smeR	99.13	3003066	aminoglycoside antibiotic; cephalosporin; cephamycin; penam	antibiotic efflux	resistance-nodulation-cell division (RND) antibiotic efflux pump
Stenotrophomonas maltophilia 1491	JAKJRI010000024.1_20	21541	24663	-	Loose	2070	1949.1	smeE	98.94	3003056	macrolide antibiotic; fluoroquinolone antibiotic; tetracycline antibiotic; phenicol antibiotic	antibiotic efflux	resistance-nodulation-cell division (RND) antibiotic efflux pump
Stenotrophomonas maltophilia 1491	JAKJRI010000082.1_7	9538	10734	-	Loose	750	721.1	smeA	98.49	3003051	aminoglycoside antibiotic; cephalosporin; cephamycin; penam	antibiotic efflux	resistance-nodulation-cell division (RND) antibiotic efflux pump
Stenotrophomonas maltophilia 1491	JAKJRI010000024.1_19	20048	21433	-	Loose	890	840.1	smeF	98.26	3003057	macrolide antibiotic; fluoroquinolone antibiotic; tetracycline antibiotic; phenicol antibiotic	antibiotic efflux	resistance-nodulation-cell division (RND) antibiotic efflux pump
Stenotrophomonas maltophilia 1491	JAKJRI010000024.1_21	24676	25860	-	Loose	750	710.7	smeD	97.97	3003055	macrolide antibiotic; fluoroquinolone antibiotic; tetracycline antibiotic; phenicol antibiotic	antibiotic efflux	resistance-nodulation-cell division (RND) antibiotic efflux pump
Stenotrophomonas maltophilia 1491	JAKJRI010000082.1_5	4964	6379	-	Loose	900	839	smeC	97.03	3003053	aminoglycoside antibiotic; cephalosporin; cephamycin; penam	antibiotic efflux	resistance-nodulation-cell division (RND) antibiotic efflux pump
Stenotrophomonas maltophilia 1491	JAKJRI010000045.1_11	11664	11867	+	Loose	100	94.4	rsmA	86.79	3005069	fluoroquinolone antibiotic; diaminopyrimidine antibiotic; phenicol antibiotic	antibiotic efflux	resistance-nodulation-cell division (RND) antibiotic efflux pump
Stenotrophomonas maltophilia 1491	JAKJRI010000003.1_21	23390	24193	+	Loose	500	463.8	APH(3')-IIc	86.52	3002646	aminoglycoside antibiotic	antibiotic inactivation	APH(3')
Stenotrophomonas maltophilia 1491	JAKJRI010000117.1_1	3	800	-	Loose	700	441	Escherichia coli EF-Tu mutants conferring resistance to Pulvomycin	80.08	3003369	elfamycin antibiotic	antibiotic target alteration	elfamycin resistant EF-Tu
Stenotrophomonas maltophilia 1491	JAKJRI010000002.1_166	167293	168216	+	Loose	500	468.8	L1 beta-lactamase	77.89	3000582	cephalosporin	antibiotic inactivation	L1 family beta-lactamase
Stenotrophomonas maltophilia 1491	JAKJRI010000017.1_72	59597	60763	-	Loose	700	560.1	ugd	71.13	3003577	peptide antibiotic	antibiotic target alteration	pmr phosphoethanolamine transferase
Stenotrophomonas maltophilia B1	LDVQ01000011.1_13	10960	14082	-	Loose	2070	1945.2	smeE	99.04	3003056	macrolide antibiotic; fluoroquinolone antibiotic; tetracycline antibiotic; phenicol antibiotic	antibiotic efflux	resistance-nodulation-cell division (RND) antibiotic efflux pump
Stenotrophomonas maltophilia B1	LDVQ01000011.1_14	14095	15279	-	Loose	750	720.3	smeD	98.73	3003055	macrolide antibiotic; fluoroquinolone antibiotic; tetracycline antibiotic; phenicol antibiotic	antibiotic efflux	resistance-nodulation-cell division (RND) antibiotic efflux pump
Stenotrophomonas maltophilia B1	LDVQ01000003.1_65	69519	72668	+	Loose	2090	1919.8	smeB	97.24	3003052	aminoglycoside antibiotic; cephalosporin; cephamycin; penam	antibiotic efflux	resistance-nodulation-cell division (RND) antibiotic efflux pump
Stenotrophomonas maltophilia B1	LDVQ01000011.1_12	9477	10862	-	Loose	890	824.7	smeF	96.3	3003057	macrolide antibiotic; fluoroquinolone antibiotic; tetracycline antibiotic; phenicol antibiotic	antibiotic efflux	resistance-nodulation-cell division (RND) antibiotic efflux pump
Stenotrophomonas maltophilia B1	LDVQ01000003.1_62	66104	66793	-	Strict	420	444.9	smeR	96.07	3003066	aminoglycoside antibiotic; cephalosporin; cephamycin; penam	antibiotic efflux	resistance-nodulation-cell division (RND) antibiotic efflux pump
Stenotrophomonas maltophilia B1	LDVQ01000003.1_63	66790	68181	-	Loose	910	873.6	smeS	95.46	3003067	aminoglycoside antibiotic; cephalosporin; cephamycin; penam	antibiotic efflux	resistance-nodulation-cell division (RND) antibiotic efflux pump
Stenotrophomonas maltophilia B1	LDVQ01000003.1_66	72665	74080	+	Loose	900	826.6	smeC	95.33	3003053	aminoglycoside antibiotic; cephalosporin; cephamycin; penam	antibiotic efflux	resistance-nodulation-cell division (RND) antibiotic efflux pump
Stenotrophomonas maltophilia B1	LDVQ01000003.1_64	68310	69506	+	Loose	750	681.4	smeA	92.46	3003051	aminoglycoside antibiotic; cephalosporin; cephamycin; penam	antibiotic efflux	resistance-nodulation-cell division (RND) antibiotic efflux pump
Stenotrophomonas maltophilia B1	LDVQ01000070.1_12	11850	12854	-	Strict	600	642.9	APH(9)-Ic	91.92	3007539	aminoglycoside antibiotic	antibiotic inactivation	APH(9)
Stenotrophomonas maltophilia B1	LDVQ01000040.1_11	11943	12146	+	Loose	100	94.4	rsmA	86.79	3005069	fluoroquinolone antibiotic; diaminopyrimidine antibiotic; phenicol antibiotic	antibiotic efflux	resistance-nodulation-cell division (RND) antibiotic efflux pump
Stenotrophomonas maltophilia B1	LDVQ01000034.1_32	30994	31863	-	Loose	500	487.3	L1 beta-lactamase	84.27	3000582	cephalosporin	antibiotic inactivation	L1 family beta-lactamase
Stenotrophomonas maltophilia B1	LDVQ01000070.1_16	15119	15922	-	Loose	500	444.9	APH(3')-IIc	83.15	3002646	aminoglycoside antibiotic	antibiotic inactivation	APH(3')
Stenotrophomonas maltophilia B1	LDVQ01000201.1_1	1	1170	-	Loose	700	641.3	Escherichia coli EF-Tu mutants conferring resistance to Pulvomycin	79.38	3003369	elfamycin antibiotic	antibiotic target alteration	elfamycin resistant EF-Tu
Stenotrophomonas maltophilia A2	LDVP01000060.1_7	4078	5463	-	Loose	890	854.7	smeF	100	3003057	macrolide antibiotic; fluoroquinolone antibiotic; tetracycline antibiotic; phenicol antibiotic	antibiotic efflux	resistance-nodulation-cell division (RND) antibiotic efflux pump
Stenotrophomonas maltophilia A2	LDVP01000060.1_9	8706	9890	-	Perfect	750	727.6	smeD	100	3003055	macrolide antibiotic; fluoroquinolone antibiotic; tetracycline antibiotic; phenicol antibiotic	antibiotic efflux	resistance-nodulation-cell division (RND) antibiotic efflux pump
Stenotrophomonas maltophilia A2	LDVP01000060.1_8	5571	8693	-	Loose	2070	1964.9	smeE	99.9	3003056	macrolide antibiotic; fluoroquinolone antibiotic; tetracycline antibiotic; phenicol antibiotic	antibiotic efflux	resistance-nodulation-cell division (RND) antibiotic efflux pump
Stenotrophomonas maltophilia A2	LDVP01000091.1_11	11133	14282	+	Loose	2090	1922.5	smeB	97.43	3003052	aminoglycoside antibiotic; cephalosporin; cephamycin; penam	antibiotic efflux	resistance-nodulation-cell division (RND) antibiotic efflux pump
Stenotrophomonas maltophilia A2	LDVP01000091.1_8	7718	8407	-	Strict	420	445.3	smeR	95.63	3003066	aminoglycoside antibiotic; cephalosporin; cephamycin; penam	antibiotic efflux	resistance-nodulation-cell division (RND) antibiotic efflux pump
Stenotrophomonas maltophilia A2	LDVP01000091.1_10	9924	11120	+	Loose	750	688.7	smeA	94.47	3003051	aminoglycoside antibiotic; cephalosporin; cephamycin; penam	antibiotic efflux	resistance-nodulation-cell division (RND) antibiotic efflux pump
Stenotrophomonas maltophilia A2	LDVP01000091.1_12	14279	15694	+	Loose	900	806.2	smeC	93.84	3003053	aminoglycoside antibiotic; cephalosporin; cephamycin; penam	antibiotic efflux	resistance-nodulation-cell division (RND) antibiotic efflux pump
Stenotrophomonas maltophilia A2	LDVP01000091.1_9	8404	9795	-	Loose	910	860.1	smeS	93.74	3003067	aminoglycoside antibiotic; cephalosporin; cephamycin; penam	antibiotic efflux	resistance-nodulation-cell division (RND) antibiotic efflux pump
Stenotrophomonas maltophilia A2	LDVP01000002.1_124	107029	108033	-	Strict	600	640.2	APH(9)-Ic	91.32	3007539	aminoglycoside antibiotic	antibiotic inactivation	APH(9)
Stenotrophomonas maltophilia A2	LDVP01000032.1_18	16393	16596	+	Loose	100	94.4	rsmA	86.79	3005069	fluoroquinolone antibiotic; diaminopyrimidine antibiotic; phenicol antibiotic	antibiotic efflux	resistance-nodulation-cell division (RND) antibiotic efflux pump
Stenotrophomonas maltophilia A2	LDVP01000002.1_127	109852	110655	-	Loose	500	464.9	APH(3')-IIc	86.14	3002646	aminoglycoside antibiotic	antibiotic inactivation	APH(3')
Stenotrophomonas maltophilia A2	LDVP01000039.1_11	9293	10162	+	Loose	500	473	L1 beta-lactamase	81.38	3000582	cephalosporin	antibiotic inactivation	L1 family beta-lactamase
Stenotrophomonas maltophilia A2	LDVP01000234.1_1	1	1053	+	Loose	700	582.8	Escherichia coli EF-Tu mutants conferring resistance to Pulvomycin	80.23	3003369	elfamycin antibiotic	antibiotic target alteration	elfamycin resistant EF-Tu
Stenotrophomonas maltophilia AU12-09	APIT01000084.1_16	14603	17725	-	Loose	2070	1945.2	smeE	99.04	3003056	macrolide antibiotic; fluoroquinolone antibiotic; tetracycline antibiotic; phenicol antibiotic	antibiotic efflux	resistance-nodulation-cell division (RND) antibiotic efflux pump
Stenotrophomonas maltophilia AU12-09	APIT01000084.1_17	17738	18922	-	Loose	750	719.9	smeD	98.73	3003055	macrolide antibiotic; fluoroquinolone antibiotic; tetracycline antibiotic; phenicol antibiotic	antibiotic efflux	resistance-nodulation-cell division (RND) antibiotic efflux pump
Stenotrophomonas maltophilia AU12-09	APIT01000070.1_37	45273	45734	-	Strict	275	306.2	AAC(6')-Iak	98.69	3003199	aminoglycoside antibiotic	antibiotic inactivation	AAC(6')
Stenotrophomonas maltophilia AU12-09	APIT01000093.1_5	5198	8347	-	Loose	2090	1916.4	smeB	97.24	3003052	aminoglycoside antibiotic; cephalosporin; cephamycin; penam	antibiotic efflux	resistance-nodulation-cell division (RND) antibiotic efflux pump
Stenotrophomonas maltophilia AU12-09	APIT01000093.1_8	11073	11762	+	Strict	420	446.4	smeR	96.51	3003066	aminoglycoside antibiotic; cephalosporin; cephamycin; penam	antibiotic efflux	resistance-nodulation-cell division (RND) antibiotic efflux pump
Stenotrophomonas maltophilia AU12-09	APIT01000084.1_15	13120	14505	-	Loose	890	827	smeF	96.31	3003057	macrolide antibiotic; fluoroquinolone antibiotic; tetracycline antibiotic; phenicol antibiotic	antibiotic efflux	resistance-nodulation-cell division (RND) antibiotic efflux pump
Stenotrophomonas maltophilia AU12-09	APIT01000093.1_7	9685	11076	+	Loose	910	872.5	smeS	95.46	3003067	aminoglycoside antibiotic; cephalosporin; cephamycin; penam	antibiotic efflux	resistance-nodulation-cell division (RND) antibiotic efflux pump
Stenotrophomonas maltophilia AU12-09	APIT01000093.1_4	3786	5201	-	Loose	900	820.5	smeC	94.9	3003053	aminoglycoside antibiotic; cephalosporin; cephamycin; penam	antibiotic efflux	resistance-nodulation-cell division (RND) antibiotic efflux pump
Stenotrophomonas maltophilia AU12-09	APIT01000093.1_6	8360	9556	-	Loose	750	680.6	smeA	92.21	3003051	aminoglycoside antibiotic; cephalosporin; cephamycin; penam	antibiotic efflux	resistance-nodulation-cell division (RND) antibiotic efflux pump
Stenotrophomonas maltophilia AU12-09	APIT01000038.1_54	56095	57099	+	Strict	600	642.9	APH(9)-Ic	91.92	3007539	aminoglycoside antibiotic	antibiotic inactivation	APH(9)
Stenotrophomonas maltophilia AU12-09	APIT01000035.1_75	72059	72262	+	Loose	100	94.4	rsmA	86.79	3005069	fluoroquinolone antibiotic; diaminopyrimidine antibiotic; phenicol antibiotic	antibiotic efflux	resistance-nodulation-cell division (RND) antibiotic efflux pump
Stenotrophomonas maltophilia AU12-09	APIT01000045.1_288	293929	294798	+	Loose	500	487.3	L1 beta-lactamase	84.27	3000582	cephalosporin	antibiotic inactivation	L1 family beta-lactamase
Stenotrophomonas maltophilia AU12-09	APIT01000038.1_50	53027	53830	+	Loose	500	444.1	APH(3')-IIc	83.15	3002646	aminoglycoside antibiotic	antibiotic inactivation	APH(3')
Stenotrophomonas maltophilia R5G	MJAS01000032.1_9	6502	7887	-	Loose	890	847.4	smeF	99.13	3003057	macrolide antibiotic; fluoroquinolone antibiotic; tetracycline antibiotic; phenicol antibiotic	antibiotic efflux	resistance-nodulation-cell division (RND) antibiotic efflux pump
Stenotrophomonas maltophilia R5G	MJAS01000032.1_10	8012	11134	-	Loose	2070	1947.6	smeE	98.85	3003056	macrolide antibiotic; fluoroquinolone antibiotic; tetracycline antibiotic; phenicol antibiotic	antibiotic efflux	resistance-nodulation-cell division (RND) antibiotic efflux pump
Stenotrophomonas maltophilia R5G	MJAS01000032.1_11	11147	12496	-	Loose	750	712.2	smeD	98.22	3003055	macrolide antibiotic; fluoroquinolone antibiotic; tetracycline antibiotic; phenicol antibiotic	antibiotic efflux	resistance-nodulation-cell division (RND) antibiotic efflux pump
Stenotrophomonas maltophilia R5G	MJAS01000029.1_46	48114	49118	-	Strict	600	685.6	APH(9)-Ic	97.6	3007539	aminoglycoside antibiotic	antibiotic inactivation	APH(9)
Stenotrophomonas maltophilia R5G	MJAS01000041.1_32	30217	30420	+	Loose	100	94.4	rsmA	86.79	3005069	fluoroquinolone antibiotic; diaminopyrimidine antibiotic; phenicol antibiotic	antibiotic efflux	resistance-nodulation-cell division (RND) antibiotic efflux pump
Stenotrophomonas maltophilia R5G	MJAS01000029.1_50	51381	52184	-	Loose	500	459.5	APH(3')-IIc	85.77	3002646	aminoglycoside antibiotic	antibiotic inactivation	APH(3')
Stenotrophomonas maltophilia R5G	MJAS01000060.1_1	3	1022	-	Loose	700	556.2	Escherichia coli EF-Tu mutants conferring resistance to Pulvomycin	78.53	3003369	elfamycin antibiotic	antibiotic target alteration	elfamycin resistant EF-Tu
Stenotrophomonas maltophilia R5G	MJAS01000074.1_20	20945	21817	+	Loose	500	465.7	L1 beta-lactamase	78.04	3000582	cephalosporin	antibiotic inactivation	L1 family beta-lactamase
Stenotrophomonas maltophilia R5G	MJAS01000023.1_54	62217	62696	+	Loose	290	227.6	golS	76.13	3000504	monobactam; carbapenem; cephalosporin; cephamycin; penam; phenicol antibiotic; penem	antibiotic efflux	resistance-nodulation-cell division (RND) antibiotic efflux pump
Stenotrophomonas maltophilia R5G	MJAS01000015.1_17	17002	18168	+	Loose	700	573.2	ugd	73.2	3003577	peptide antibiotic	antibiotic target alteration	pmr phosphoethanolamine transferase
Stenotrophomonas maltophilia GC_2008_colB	MQYW01000018.1_24	26061	27101	+	Strict	600	722.2	APH(9)-Ic	100	3007539	aminoglycoside antibiotic	antibiotic inactivation	APH(9)
Stenotrophomonas maltophilia GC_2008_colB	MQYW01000036.1_5	8000	9403	+	Strict	910	912.9	smeS	99.57	3003067	aminoglycoside antibiotic; cephalosporin; cephamycin; penam	antibiotic efflux	resistance-nodulation-cell division (RND) antibiotic efflux pump
Stenotrophomonas maltophilia GC_2008_colB	MQYW01000036.1_6	9400	10089	+	Strict	420	461.5	smeR	99.56	3003066	aminoglycoside antibiotic; cephalosporin; cephamycin; penam	antibiotic efflux	resistance-nodulation-cell division (RND) antibiotic efflux pump
Stenotrophomonas maltophilia GC_2008_colB	MQYW01000036.1_3	3524	6673	-	Loose	2090	1961	smeB	99.43	3003052	aminoglycoside antibiotic; cephalosporin; cephamycin; penam	antibiotic efflux	resistance-nodulation-cell division (RND) antibiotic efflux pump
Stenotrophomonas maltophilia GC_2008_colB	MQYW01000014.1_17	17334	20456	-	Loose	2070	1949.9	smeE	99.04	3003056	macrolide antibiotic; fluoroquinolone antibiotic; tetracycline antibiotic; phenicol antibiotic	antibiotic efflux	resistance-nodulation-cell division (RND) antibiotic efflux pump
Stenotrophomonas maltophilia GC_2008_colB	MQYW01000036.1_2	2112	3527	-	Loose	900	848.2	smeC	98.73	3003053	aminoglycoside antibiotic; cephalosporin; cephamycin; penam	antibiotic efflux	resistance-nodulation-cell division (RND) antibiotic efflux pump
Stenotrophomonas maltophilia GC_2008_colB	MQYW01000054.1_52	62439	62900	-	Strict	275	308.1	AAC(6')-Iz	98.69	3002570	aminoglycoside antibiotic	antibiotic inactivation	AAC(6')
Stenotrophomonas maltophilia GC_2008_colB	MQYW01000014.1_16	15841	17226	-	Loose	890	840.5	smeF	98.26	3003057	macrolide antibiotic; fluoroquinolone antibiotic; tetracycline antibiotic; phenicol antibiotic	antibiotic efflux	resistance-nodulation-cell division (RND) antibiotic efflux pump
Stenotrophomonas maltophilia GC_2008_colB	MQYW01000036.1_4	6686	7882	-	Loose	750	718	smeA	98.24	3003051	aminoglycoside antibiotic; cephalosporin; cephamycin; penam	antibiotic efflux	resistance-nodulation-cell division (RND) antibiotic efflux pump
Stenotrophomonas maltophilia GC_2008_colB	MQYW01000014.1_18	20469	21653	-	Loose	750	710.7	smeD	97.97	3003055	macrolide antibiotic; fluoroquinolone antibiotic; tetracycline antibiotic; phenicol antibiotic	antibiotic efflux	resistance-nodulation-cell division (RND) antibiotic efflux pump
Stenotrophomonas maltophilia GC_2008_colB	MQYW01000030.1_11	11704	11907	+	Loose	100	94.4	rsmA	86.79	3005069	fluoroquinolone antibiotic; diaminopyrimidine antibiotic; phenicol antibiotic	antibiotic efflux	resistance-nodulation-cell division (RND) antibiotic efflux pump
Stenotrophomonas maltophilia GC_2008_colB	MQYW01000018.1_20	22996	23799	+	Loose	500	455.3	APH(3')-IIc	85.02	3002646	aminoglycoside antibiotic	antibiotic inactivation	APH(3')
Stenotrophomonas maltophilia GC_2008_colB	MQYW01000066.1_2	1513	1644	+	Loose	275	57.4	AAC(6')-Ib8	79.41	3002579	aminoglycoside antibiotic	antibiotic inactivation	AAC(6')
Stenotrophomonas maltophilia GC_2008_colB	MQYW01000082.1_39	28510	29700	-	Loose	700	649	Escherichia coli EF-Tu mutants conferring resistance to Pulvomycin	78.99	3003369	elfamycin antibiotic	antibiotic target alteration	elfamycin resistant EF-Tu
Stenotrophomonas maltophilia GC_2008_colB	MQYW01000082.1_51	46066	47256	-	Loose	700	649	Escherichia coli EF-Tu mutants conferring resistance to Pulvomycin	78.99	3003369	elfamycin antibiotic	antibiotic target alteration	elfamycin resistant EF-Tu
Stenotrophomonas maltophilia GC_2008_colB	MQYW01000045.1_50	54293	55165	-	Loose	500	464.2	L1 beta-lactamase	78.64	3000582	cephalosporin	antibiotic inactivation	L1 family beta-lactamase
Stenotrophomonas maltophilia GC_2008_colB	MQYW01000005.1_117	99846	100247	+	Loose	2000	174.1	oqxB	77.69	3003923	fluoroquinolone antibiotic; glycylcycline; tetracycline antibiotic; diaminopyrimidine antibiotic; nitrofuran antibiotic	antibiotic efflux	resistance-nodulation-cell division (RND) antibiotic efflux pump
Stenotrophomonas maltophilia MS_2008	MQXJ01000038.1_9	5145	8267	-	Loose	2070	1943.7	smeE	98.94	3003056	macrolide antibiotic; fluoroquinolone antibiotic; tetracycline antibiotic; phenicol antibiotic	antibiotic efflux	resistance-nodulation-cell division (RND) antibiotic efflux pump
Stenotrophomonas maltophilia MS_2008	MQXJ01000030.1_156	172213	172902	-	Strict	420	453.4	smeR	98.69	3003066	aminoglycoside antibiotic; cephalosporin; cephamycin; penam	antibiotic efflux	resistance-nodulation-cell division (RND) antibiotic efflux pump
Stenotrophomonas maltophilia MS_2008	MQXJ01000038.1_10	8280	9464	-	Loose	750	710.7	smeD	98.22	3003055	macrolide antibiotic; fluoroquinolone antibiotic; tetracycline antibiotic; phenicol antibiotic	antibiotic efflux	resistance-nodulation-cell division (RND) antibiotic efflux pump
Stenotrophomonas maltophilia MS_2008	MQXJ01000030.1_159	175629	178778	+	Loose	2090	1925.6	smeB	97.62	3003052	aminoglycoside antibiotic; cephalosporin; cephamycin; penam	antibiotic efflux	resistance-nodulation-cell division (RND) antibiotic efflux pump
Stenotrophomonas maltophilia MS_2008	MQXJ01000018.1_84	63331	64338	-	Strict	600	684.9	APH(9)-Ic	97.31	3007539	aminoglycoside antibiotic	antibiotic inactivation	APH(9)
Stenotrophomonas maltophilia MS_2008	MQXJ01000030.1_158	174420	175616	+	Loose	750	711.4	smeA	97.24	3003051	aminoglycoside antibiotic; cephalosporin; cephamycin; penam	antibiotic efflux	resistance-nodulation-cell division (RND) antibiotic efflux pump
Stenotrophomonas maltophilia MS_2008	MQXJ01000030.1_157	172899	174302	-	Loose	910	886.7	smeS	96.57	3003067	aminoglycoside antibiotic; cephalosporin; cephamycin; penam	antibiotic efflux	resistance-nodulation-cell division (RND) antibiotic efflux pump
Stenotrophomonas maltophilia MS_2008	MQXJ01000038.1_8	3662	5047	-	Loose	890	827.4	smeF	96.09	3003057	macrolide antibiotic; fluoroquinolone antibiotic; tetracycline antibiotic; phenicol antibiotic	antibiotic efflux	resistance-nodulation-cell division (RND) antibiotic efflux pump
Stenotrophomonas maltophilia MS_2008	MQXJ01000030.1_160	178775	180190	+	Loose	900	825.5	smeC	95.54	3003053	aminoglycoside antibiotic; cephalosporin; cephamycin; penam	antibiotic efflux	resistance-nodulation-cell division (RND) antibiotic efflux pump
Stenotrophomonas maltophilia MS_2008	MQXJ01000024.1_3	3086	3289	-	Loose	100	94.4	rsmA	86.79	3005069	fluoroquinolone antibiotic; diaminopyrimidine antibiotic; phenicol antibiotic	antibiotic efflux	resistance-nodulation-cell division (RND) antibiotic efflux pump
Stenotrophomonas maltophilia MS_2008	MQXJ01000018.1_88	66601	67410	-	Loose	500	453	APH(3')-IIc	85.5	3002646	aminoglycoside antibiotic	antibiotic inactivation	APH(3')
Stenotrophomonas maltophilia MS_2008	MQXJ01000044.1_39	27916	29106	-	Loose	700	649	Escherichia coli EF-Tu mutants conferring resistance to Pulvomycin	78.99	3003369	elfamycin antibiotic	antibiotic target alteration	elfamycin resistant EF-Tu
Stenotrophomonas maltophilia MS_2008	MQXJ01000044.1_51	45335	46525	-	Loose	700	649	Escherichia coli EF-Tu mutants conferring resistance to Pulvomycin	78.99	3003369	elfamycin antibiotic	antibiotic target alteration	elfamycin resistant EF-Tu
Stenotrophomonas maltophilia MS_2008	MQXJ01000022.1_97	109443	110315	-	Loose	500	462.6	L1 beta-lactamase	78.31	3000582	cephalosporin	antibiotic inactivation	L1 family beta-lactamase
Stenotrophomonas maltophilia SanG_2013	MQZV01000040.1_25	26990	28030	+	Perfect	600	724.9	APH(9)-Ic	100	3007539	aminoglycoside antibiotic	antibiotic inactivation	APH(9)
Stenotrophomonas maltophilia SanG_2013	MQZV01000055.1_1	125	1528	+	Strict	910	916	smeS	99.79	3003067	aminoglycoside antibiotic; cephalosporin; cephamycin; penam	antibiotic efflux	resistance-nodulation-cell division (RND) antibiotic efflux pump
Stenotrophomonas maltophilia SanG_2013	MQZV01000055.1_2	1525	2214	+	Strict	420	461.5	smeR	99.56	3003066	aminoglycoside antibiotic; cephalosporin; cephamycin; penam	antibiotic efflux	resistance-nodulation-cell division (RND) antibiotic efflux pump
Stenotrophomonas maltophilia SanG_2013	MQZV01000017.1_3	3554	6703	-	Loose	2090	1960.3	smeB	99.33	3003052	aminoglycoside antibiotic; cephalosporin; cephamycin; penam	antibiotic efflux	resistance-nodulation-cell division (RND) antibiotic efflux pump
Stenotrophomonas maltophilia SanG_2013	MQZV01000033.1_60	61104	64226	+	Loose	2070	1949.9	smeE	99.04	3003056	macrolide antibiotic; fluoroquinolone antibiotic; tetracycline antibiotic; phenicol antibiotic	antibiotic efflux	resistance-nodulation-cell division (RND) antibiotic efflux pump
Stenotrophomonas maltophilia SanG_2013	MQZV01000017.1_4	6716	7903	-	Loose	750	720.3	smeA	98.99	3003051	aminoglycoside antibiotic; cephalosporin; cephamycin; penam	antibiotic efflux	resistance-nodulation-cell division (RND) antibiotic efflux pump
Stenotrophomonas maltophilia SanG_2013	MQZV01000017.1_2	2142	3557	-	Loose	900	850.5	smeC	98.94	3003053	aminoglycoside antibiotic; cephalosporin; cephamycin; penam	antibiotic efflux	resistance-nodulation-cell division (RND) antibiotic efflux pump
Stenotrophomonas maltophilia SanG_2013	MQZV01000033.1_61	64334	65719	+	Loose	890	840.5	smeF	98.26	3003057	macrolide antibiotic; fluoroquinolone antibiotic; tetracycline antibiotic; phenicol antibiotic	antibiotic efflux	resistance-nodulation-cell division (RND) antibiotic efflux pump
Stenotrophomonas maltophilia SanG_2013	MQZV01000033.1_59	59907	61091	+	Loose	750	710.7	smeD	97.97	3003055	macrolide antibiotic; fluoroquinolone antibiotic; tetracycline antibiotic; phenicol antibiotic	antibiotic efflux	resistance-nodulation-cell division (RND) antibiotic efflux pump
Stenotrophomonas maltophilia SanG_2013	MQZV01000073.1_3	3066	3269	-	Loose	100	94.4	rsmA	86.79	3005069	fluoroquinolone antibiotic; diaminopyrimidine antibiotic; phenicol antibiotic	antibiotic efflux	resistance-nodulation-cell division (RND) antibiotic efflux pump
Stenotrophomonas maltophilia SanG_2013	MQZV01000040.1_21	23924	24727	+	Loose	500	458.4	APH(3')-IIc	85.39	3002646	aminoglycoside antibiotic	antibiotic inactivation	APH(3')
Stenotrophomonas maltophilia SanG_2013	MQZV01000058.1_38	28486	29676	-	Loose	700	649	Escherichia coli EF-Tu mutants conferring resistance to Pulvomycin	78.99	3003369	elfamycin antibiotic	antibiotic target alteration	elfamycin resistant EF-Tu
Stenotrophomonas maltophilia SanG_2013	MQZV01000058.1_50	46010	47200	-	Loose	700	649	Escherichia coli EF-Tu mutants conferring resistance to Pulvomycin	78.99	3003369	elfamycin antibiotic	antibiotic target alteration	elfamycin resistant EF-Tu
Stenotrophomonas maltophilia SanG_2013	MQZV01000030.1_28	27819	28742	+	Loose	500	468.8	L1 beta-lactamase	77.89	3000582	cephalosporin	antibiotic inactivation	L1 family beta-lactamase
Stenotrophomonas maltophilia SanG_2013	MQZV01000057.1_24	27468	28634	+	Loose	700	560.1	ugd	71.13	3003577	peptide antibiotic	antibiotic target alteration	pmr phosphoethanolamine transferase
Stenotrophomonas maltophilia GC_2012_STM2	MQZB01000023.1_24	26088	27128	+	Strict	600	722.2	APH(9)-Ic	100	3007539	aminoglycoside antibiotic	antibiotic inactivation	APH(9)
Stenotrophomonas maltophilia GC_2012_STM2	MQZB01000039.1_5	8002	9405	+	Strict	910	912.9	smeS	99.57	3003067	aminoglycoside antibiotic; cephalosporin; cephamycin; penam	antibiotic efflux	resistance-nodulation-cell division (RND) antibiotic efflux pump
Stenotrophomonas maltophilia GC_2012_STM2	MQZB01000039.1_6	9402	10091	+	Strict	420	461.5	smeR	99.56	3003066	aminoglycoside antibiotic; cephalosporin; cephamycin; penam	antibiotic efflux	resistance-nodulation-cell division (RND) antibiotic efflux pump
Stenotrophomonas maltophilia GC_2012_STM2	MQZB01000039.1_3	3526	6675	-	Loose	2090	1961	smeB	99.43	3003052	aminoglycoside antibiotic; cephalosporin; cephamycin; penam	antibiotic efflux	resistance-nodulation-cell division (RND) antibiotic efflux pump
Stenotrophomonas maltophilia GC_2012_STM2	MQZB01000041.1_17	16876	19998	-	Loose	2070	1949.9	smeE	99.04	3003056	macrolide antibiotic; fluoroquinolone antibiotic; tetracycline antibiotic; phenicol antibiotic	antibiotic efflux	resistance-nodulation-cell division (RND) antibiotic efflux pump
Stenotrophomonas maltophilia GC_2012_STM2	MQZB01000039.1_2	2114	3529	-	Loose	900	848.2	smeC	98.73	3003053	aminoglycoside antibiotic; cephalosporin; cephamycin; penam	antibiotic efflux	resistance-nodulation-cell division (RND) antibiotic efflux pump
Stenotrophomonas maltophilia GC_2012_STM2	MQZB01000054.1_62	74117	74578	-	Strict	275	308.1	AAC(6')-Iz	98.69	3002570	aminoglycoside antibiotic	antibiotic inactivation	AAC(6')
Stenotrophomonas maltophilia GC_2012_STM2	MQZB01000041.1_16	15383	16768	-	Loose	890	840.5	smeF	98.26	3003057	macrolide antibiotic; fluoroquinolone antibiotic; tetracycline antibiotic; phenicol antibiotic	antibiotic efflux	resistance-nodulation-cell division (RND) antibiotic efflux pump
Stenotrophomonas maltophilia GC_2012_STM2	MQZB01000039.1_4	6688	7884	-	Loose	750	718	smeA	98.24	3003051	aminoglycoside antibiotic; cephalosporin; cephamycin; penam	antibiotic efflux	resistance-nodulation-cell division (RND) antibiotic efflux pump
Stenotrophomonas maltophilia GC_2012_STM2	MQZB01000041.1_18	20011	21195	-	Loose	750	710.7	smeD	97.97	3003055	macrolide antibiotic; fluoroquinolone antibiotic; tetracycline antibiotic; phenicol antibiotic	antibiotic efflux	resistance-nodulation-cell division (RND) antibiotic efflux pump
Stenotrophomonas maltophilia GC_2012_STM2	MQZB01000066.1_3	3079	3282	-	Loose	100	94.4	rsmA	86.79	3005069	fluoroquinolone antibiotic; diaminopyrimidine antibiotic; phenicol antibiotic	antibiotic efflux	resistance-nodulation-cell division (RND) antibiotic efflux pump
Stenotrophomonas maltophilia GC_2012_STM2	MQZB01000023.1_20	23023	23826	+	Loose	500	455.3	APH(3')-IIc	85.02	3002646	aminoglycoside antibiotic	antibiotic inactivation	APH(3')
Stenotrophomonas maltophilia GC_2012_STM2	MQZB01000067.1_2	1466	1597	+	Loose	275	57.4	AAC(6')-Ib8	79.41	3002579	aminoglycoside antibiotic	antibiotic inactivation	AAC(6')
Stenotrophomonas maltophilia GC_2012_STM2	MQZB01000010.1_20	29898	31088	+	Loose	700	649	Escherichia coli EF-Tu mutants conferring resistance to Pulvomycin	78.99	3003369	elfamycin antibiotic	antibiotic target alteration	elfamycin resistant EF-Tu
Stenotrophomonas maltophilia GC_2012_STM2	MQZB01000010.1_32	47454	48644	+	Loose	700	649	Escherichia coli EF-Tu mutants conferring resistance to Pulvomycin	78.99	3003369	elfamycin antibiotic	antibiotic target alteration	elfamycin resistant EF-Tu
Stenotrophomonas maltophilia GC_2012_STM2	MQZB01000043.1_28	27920	28792	+	Loose	500	464.2	L1 beta-lactamase	78.64	3000582	cephalosporin	antibiotic inactivation	L1 family beta-lactamase
Stenotrophomonas maltophilia GC_2012_STM2	MQZB01000032.1_28	28658	29059	-	Loose	2000	174.1	oqxB	77.69	3003923	fluoroquinolone antibiotic; glycylcycline; tetracycline antibiotic; diaminopyrimidine antibiotic; nitrofuran antibiotic	antibiotic efflux	resistance-nodulation-cell division (RND) antibiotic efflux pump
Stenotrophomonas maltophilia TG_2012_STM1	MQYA01000020.1_61	60973	64095	+	Loose	2070	1948.7	smeE	99.04	3003056	macrolide antibiotic; fluoroquinolone antibiotic; tetracycline antibiotic; phenicol antibiotic	antibiotic efflux	resistance-nodulation-cell division (RND) antibiotic efflux pump
Stenotrophomonas maltophilia TG_2012_STM1	MQYA01000020.1_60	59776	60960	+	Loose	750	717.6	smeD	98.22	3003055	macrolide antibiotic; fluoroquinolone antibiotic; tetracycline antibiotic; phenicol antibiotic	antibiotic efflux	resistance-nodulation-cell division (RND) antibiotic efflux pump
Stenotrophomonas maltophilia TG_2012_STM1	MQYA01000020.1_62	64202	65587	+	Loose	890	836.6	smeF	97.61	3003057	macrolide antibiotic; fluoroquinolone antibiotic; tetracycline antibiotic; phenicol antibiotic	antibiotic efflux	resistance-nodulation-cell division (RND) antibiotic efflux pump
Stenotrophomonas maltophilia TG_2012_STM1	MQYA01000053.1_9	6664	7125	+	Strict	275	303.1	AAC(6')-Iz	96.73	3002570	aminoglycoside antibiotic	antibiotic inactivation	AAC(6')
Stenotrophomonas maltophilia TG_2012_STM1	MQYA01000028.1_157	174147	177296	+	Loose	2090	1909.8	smeB	96.66	3003052	aminoglycoside antibiotic; cephalosporin; cephamycin; penam	antibiotic efflux	resistance-nodulation-cell division (RND) antibiotic efflux pump
Stenotrophomonas maltophilia TG_2012_STM1	MQYA01000028.1_154	170731	171420	-	Strict	420	446.4	smeR	96.07	3003066	aminoglycoside antibiotic; cephalosporin; cephamycin; penam	antibiotic efflux	resistance-nodulation-cell division (RND) antibiotic efflux pump
Stenotrophomonas maltophilia TG_2012_STM1	MQYA01000028.1_155	171417	172808	-	Loose	910	874.4	smeS	95.46	3003067	aminoglycoside antibiotic; cephalosporin; cephamycin; penam	antibiotic efflux	resistance-nodulation-cell division (RND) antibiotic efflux pump
Stenotrophomonas maltophilia TG_2012_STM1	MQYA01000028.1_158	177293	178708	+	Loose	900	818.9	smeC	95.12	3003053	aminoglycoside antibiotic; cephalosporin; cephamycin; penam	antibiotic efflux	resistance-nodulation-cell division (RND) antibiotic efflux pump
Stenotrophomonas maltophilia TG_2012_STM1	MQYA01000028.1_156	172938	174134	+	Loose	750	687.2	smeA	93.97	3003051	aminoglycoside antibiotic; cephalosporin; cephamycin; penam	antibiotic efflux	resistance-nodulation-cell division (RND) antibiotic efflux pump
Stenotrophomonas maltophilia TG_2012_STM1	MQYA01000050.1_20	23310	24314	+	Strict	600	647.5	APH(9)-Ic	92.81	3007539	aminoglycoside antibiotic	antibiotic inactivation	APH(9)
Stenotrophomonas maltophilia TG_2012_STM1	MQYA01000012.1_2	2554	2757	-	Loose	100	94.4	rsmA	86.79	3005069	fluoroquinolone antibiotic; diaminopyrimidine antibiotic; phenicol antibiotic	antibiotic efflux	resistance-nodulation-cell division (RND) antibiotic efflux pump
Stenotrophomonas maltophilia TG_2012_STM1	MQYA01000050.1_16	20243	21046	+	Loose	500	441	APH(3')-IIc	82.4	3002646	aminoglycoside antibiotic	antibiotic inactivation	APH(3')
Stenotrophomonas maltophilia TG_2012_STM1	MQYA01000027.1_48	39782	40972	-	Loose	700	647.9	Escherichia coli EF-Tu mutants conferring resistance to Pulvomycin	78.73	3003369	elfamycin antibiotic	antibiotic target alteration	elfamycin resistant EF-Tu
Stenotrophomonas maltophilia TG_2012_STM1	MQYA01000027.1_60	57245	58435	-	Loose	700	647.9	Escherichia coli EF-Tu mutants conferring resistance to Pulvomycin	78.73	3003369	elfamycin antibiotic	antibiotic target alteration	elfamycin resistant EF-Tu
Stenotrophomonas maltophilia TG_2012_STM1	MQYA01000047.1_41	42769	43692	-	Loose	500	469.9	L1 beta-lactamase	78.57	3000582	cephalosporin	antibiotic inactivation	L1 family beta-lactamase
Stenotrophomonas maltophilia TG_2012_STM1	MQYA01000047.1_55	57690	60803	+	Loose	1900	1372.8	mexN	71.89	3003705	phenicol antibiotic	antibiotic efflux	resistance-nodulation-cell division (RND) antibiotic efflux pump
Stenotrophomonas maltophilia GC_2010	MQYY01000059.1_24	26073	27113	+	Strict	600	722.2	APH(9)-Ic	100	3007539	aminoglycoside antibiotic	antibiotic inactivation	APH(9)
Stenotrophomonas maltophilia GC_2010	MQYY01000026.1_5	7993	9396	+	Strict	910	912.9	smeS	99.57	3003067	aminoglycoside antibiotic; cephalosporin; cephamycin; penam	antibiotic efflux	resistance-nodulation-cell division (RND) antibiotic efflux pump
Stenotrophomonas maltophilia GC_2010	MQYY01000026.1_6	9393	10082	+	Strict	420	461.5	smeR	99.56	3003066	aminoglycoside antibiotic; cephalosporin; cephamycin; penam	antibiotic efflux	resistance-nodulation-cell division (RND) antibiotic efflux pump
Stenotrophomonas maltophilia GC_2010	MQYY01000026.1_3	3517	6666	-	Loose	2090	1961	smeB	99.43	3003052	aminoglycoside antibiotic; cephalosporin; cephamycin; penam	antibiotic efflux	resistance-nodulation-cell division (RND) antibiotic efflux pump
Stenotrophomonas maltophilia GC_2010	MQYY01000038.1_201	209407	212529	+	Loose	2070	1949.9	smeE	99.04	3003056	macrolide antibiotic; fluoroquinolone antibiotic; tetracycline antibiotic; phenicol antibiotic	antibiotic efflux	resistance-nodulation-cell division (RND) antibiotic efflux pump
Stenotrophomonas maltophilia GC_2010	MQYY01000026.1_2	2105	3520	-	Loose	900	848.2	smeC	98.73	3003053	aminoglycoside antibiotic; cephalosporin; cephamycin; penam	antibiotic efflux	resistance-nodulation-cell division (RND) antibiotic efflux pump
Stenotrophomonas maltophilia GC_2010	MQYY01000050.1_62	73896	74357	-	Strict	275	308.1	AAC(6')-Iz	98.69	3002570	aminoglycoside antibiotic	antibiotic inactivation	AAC(6')
Stenotrophomonas maltophilia GC_2010	MQYY01000038.1_202	212637	214022	+	Loose	890	840.5	smeF	98.26	3003057	macrolide antibiotic; fluoroquinolone antibiotic; tetracycline antibiotic; phenicol antibiotic	antibiotic efflux	resistance-nodulation-cell division (RND) antibiotic efflux pump
Stenotrophomonas maltophilia GC_2010	MQYY01000026.1_4	6679	7875	-	Loose	750	718	smeA	98.24	3003051	aminoglycoside antibiotic; cephalosporin; cephamycin; penam	antibiotic efflux	resistance-nodulation-cell division (RND) antibiotic efflux pump
Stenotrophomonas maltophilia GC_2010	MQYY01000038.1_200	208210	209394	+	Loose	750	710.7	smeD	97.97	3003055	macrolide antibiotic; fluoroquinolone antibiotic; tetracycline antibiotic; phenicol antibiotic	antibiotic efflux	resistance-nodulation-cell division (RND) antibiotic efflux pump
Stenotrophomonas maltophilia GC_2010	MQYY01000024.1_20	28497	28700	-	Loose	100	94.4	rsmA	86.79	3005069	fluoroquinolone antibiotic; diaminopyrimidine antibiotic; phenicol antibiotic	antibiotic efflux	resistance-nodulation-cell division (RND) antibiotic efflux pump
Stenotrophomonas maltophilia GC_2010	MQYY01000059.1_20	23008	23811	+	Loose	500	455.3	APH(3')-IIc	85.02	3002646	aminoglycoside antibiotic	antibiotic inactivation	APH(3')
Stenotrophomonas maltophilia GC_2010	MQYY01000014.1_2	1453	1584	+	Loose	275	57.4	AAC(6')-Ib8	79.41	3002579	aminoglycoside antibiotic	antibiotic inactivation	AAC(6')
Stenotrophomonas maltophilia GC_2010	MQYY01000011.1_31	19897	21087	-	Loose	700	649	Escherichia coli EF-Tu mutants conferring resistance to Pulvomycin	78.99	3003369	elfamycin antibiotic	antibiotic target alteration	elfamycin resistant EF-Tu
Stenotrophomonas maltophilia GC_2010	MQYY01000033.1_149	154235	155107	+	Loose	500	464.2	L1 beta-lactamase	78.64	3000582	cephalosporin	antibiotic inactivation	L1 family beta-lactamase
Stenotrophomonas maltophilia GC_2010	MQYY01000030.1_148	128283	128684	+	Loose	2000	174.1	oqxB	77.69	3003923	fluoroquinolone antibiotic; glycylcycline; tetracycline antibiotic; diaminopyrimidine antibiotic; nitrofuran antibiotic	antibiotic efflux	resistance-nodulation-cell division (RND) antibiotic efflux pump
Stenotrophomonas maltophilia TG_2006_STM1	MQXS01000016.1_61	60925	64047	+	Loose	2070	1948.7	smeE	99.04	3003056	macrolide antibiotic; fluoroquinolone antibiotic; tetracycline antibiotic; phenicol antibiotic	antibiotic efflux	resistance-nodulation-cell division (RND) antibiotic efflux pump
Stenotrophomonas maltophilia TG_2006_STM1	MQXS01000016.1_60	59728	60912	+	Loose	750	717.6	smeD	98.22	3003055	macrolide antibiotic; fluoroquinolone antibiotic; tetracycline antibiotic; phenicol antibiotic	antibiotic efflux	resistance-nodulation-cell division (RND) antibiotic efflux pump
Stenotrophomonas maltophilia TG_2006_STM1	MQXS01000016.1_62	64154	65539	+	Loose	890	836.6	smeF	97.61	3003057	macrolide antibiotic; fluoroquinolone antibiotic; tetracycline antibiotic; phenicol antibiotic	antibiotic efflux	resistance-nodulation-cell division (RND) antibiotic efflux pump
Stenotrophomonas maltophilia TG_2006_STM1	MQXS01000043.1_58	59615	62764	+	Loose	2090	1910.6	smeB	96.76	3003052	aminoglycoside antibiotic; cephalosporin; cephamycin; penam	antibiotic efflux	resistance-nodulation-cell division (RND) antibiotic efflux pump
Stenotrophomonas maltophilia TG_2006_STM1	MQXS01000042.1_58	72551	73012	-	Strict	275	303.1	AAC(6')-Iz	96.73	3002570	aminoglycoside antibiotic	antibiotic inactivation	AAC(6')
Stenotrophomonas maltophilia TG_2006_STM1	MQXS01000043.1_55	56199	56888	-	Strict	420	446.4	smeR	96.07	3003066	aminoglycoside antibiotic; cephalosporin; cephamycin; penam	antibiotic efflux	resistance-nodulation-cell division (RND) antibiotic efflux pump
Stenotrophomonas maltophilia TG_2006_STM1	MQXS01000043.1_56	56885	58276	-	Loose	910	874.4	smeS	95.46	3003067	aminoglycoside antibiotic; cephalosporin; cephamycin; penam	antibiotic efflux	resistance-nodulation-cell division (RND) antibiotic efflux pump
Stenotrophomonas maltophilia TG_2006_STM1	MQXS01000043.1_59	62761	64176	+	Loose	900	818.9	smeC	95.12	3003053	aminoglycoside antibiotic; cephalosporin; cephamycin; penam	antibiotic efflux	resistance-nodulation-cell division (RND) antibiotic efflux pump
Stenotrophomonas maltophilia TG_2006_STM1	MQXS01000043.1_57	58406	59602	+	Loose	750	687.2	smeA	93.97	3003051	aminoglycoside antibiotic; cephalosporin; cephamycin; penam	antibiotic efflux	resistance-nodulation-cell division (RND) antibiotic efflux pump
Stenotrophomonas maltophilia TG_2006_STM1	MQXS01000053.1_28	26343	27347	-	Strict	600	647.5	APH(9)-Ic	92.81	3007539	aminoglycoside antibiotic	antibiotic inactivation	APH(9)
Stenotrophomonas maltophilia TG_2006_STM1	MQXS01000014.1_76	75578	75781	+	Loose	100	94.4	rsmA	86.79	3005069	fluoroquinolone antibiotic; diaminopyrimidine antibiotic; phenicol antibiotic	antibiotic efflux	resistance-nodulation-cell division (RND) antibiotic efflux pump
Stenotrophomonas maltophilia TG_2006_STM1	MQXS01000053.1_32	29611	30414	-	Loose	500	441	APH(3')-IIc	82.4	3002646	aminoglycoside antibiotic	antibiotic inactivation	APH(3')
Stenotrophomonas maltophilia TG_2006_STM1	MQXS01000021.1_62	66646	67836	+	Loose	700	647.9	Escherichia coli EF-Tu mutants conferring resistance to Pulvomycin	78.73	3003369	elfamycin antibiotic	antibiotic target alteration	elfamycin resistant EF-Tu
Stenotrophomonas maltophilia TG_2006_STM1	MQXS01000021.1_74	84109	85299	+	Loose	700	647.9	Escherichia coli EF-Tu mutants conferring resistance to Pulvomycin	78.73	3003369	elfamycin antibiotic	antibiotic target alteration	elfamycin resistant EF-Tu
Stenotrophomonas maltophilia TG_2006_STM1	MQXS01000019.1_50	52861	53784	+	Loose	500	469.9	L1 beta-lactamase	78.57	3000582	cephalosporin	antibiotic inactivation	L1 family beta-lactamase
Stenotrophomonas maltophilia TG_2006_STM1	MQXS01000019.1_36	35750	38863	-	Loose	1900	1372.8	mexN	71.89	3003705	phenicol antibiotic	antibiotic efflux	resistance-nodulation-cell division (RND) antibiotic efflux pump
Stenotrophomonas maltophilia TG_2004	MQXQ01000026.1_24	26066	27106	+	Strict	600	722.2	APH(9)-Ic	100	3007539	aminoglycoside antibiotic	antibiotic inactivation	APH(9)
Stenotrophomonas maltophilia TG_2004	MQXQ01000070.1_164	190567	191970	-	Strict	910	912.9	smeS	99.57	3003067	aminoglycoside antibiotic; cephalosporin; cephamycin; penam	antibiotic efflux	resistance-nodulation-cell division (RND) antibiotic efflux pump
Stenotrophomonas maltophilia TG_2004	MQXQ01000070.1_163	189881	190570	-	Strict	420	461.5	smeR	99.56	3003066	aminoglycoside antibiotic; cephalosporin; cephamycin; penam	antibiotic efflux	resistance-nodulation-cell division (RND) antibiotic efflux pump
Stenotrophomonas maltophilia TG_2004	MQXQ01000070.1_166	193297	196446	+	Loose	2090	1961	smeB	99.43	3003052	aminoglycoside antibiotic; cephalosporin; cephamycin; penam	antibiotic efflux	resistance-nodulation-cell division (RND) antibiotic efflux pump
Stenotrophomonas maltophilia TG_2004	MQXQ01000024.1_60	61116	64238	+	Loose	2070	1949.9	smeE	99.04	3003056	macrolide antibiotic; fluoroquinolone antibiotic; tetracycline antibiotic; phenicol antibiotic	antibiotic efflux	resistance-nodulation-cell division (RND) antibiotic efflux pump
Stenotrophomonas maltophilia TG_2004	MQXQ01000070.1_167	196443	197858	+	Loose	900	848.2	smeC	98.73	3003053	aminoglycoside antibiotic; cephalosporin; cephamycin; penam	antibiotic efflux	resistance-nodulation-cell division (RND) antibiotic efflux pump
Stenotrophomonas maltophilia TG_2004	MQXQ01000053.1_34	40767	41228	+	Strict	275	308.1	AAC(6')-Iz	98.69	3002570	aminoglycoside antibiotic	antibiotic inactivation	AAC(6')
Stenotrophomonas maltophilia TG_2004	MQXQ01000024.1_61	64346	65731	+	Loose	890	840.5	smeF	98.26	3003057	macrolide antibiotic; fluoroquinolone antibiotic; tetracycline antibiotic; phenicol antibiotic	antibiotic efflux	resistance-nodulation-cell division (RND) antibiotic efflux pump
Stenotrophomonas maltophilia TG_2004	MQXQ01000070.1_165	192088	193284	+	Loose	750	718	smeA	98.24	3003051	aminoglycoside antibiotic; cephalosporin; cephamycin; penam	antibiotic efflux	resistance-nodulation-cell division (RND) antibiotic efflux pump
Stenotrophomonas maltophilia TG_2004	MQXQ01000024.1_59	59919	61103	+	Loose	750	710.7	smeD	97.97	3003055	macrolide antibiotic; fluoroquinolone antibiotic; tetracycline antibiotic; phenicol antibiotic	antibiotic efflux	resistance-nodulation-cell division (RND) antibiotic efflux pump
Stenotrophomonas maltophilia TG_2004	MQXQ01000064.1_3	3077	3280	-	Loose	100	94.4	rsmA	86.79	3005069	fluoroquinolone antibiotic; diaminopyrimidine antibiotic; phenicol antibiotic	antibiotic efflux	resistance-nodulation-cell division (RND) antibiotic efflux pump
Stenotrophomonas maltophilia TG_2004	MQXQ01000026.1_20	23001	23804	+	Loose	500	455.3	APH(3')-IIc	85.02	3002646	aminoglycoside antibiotic	antibiotic inactivation	APH(3')
Stenotrophomonas maltophilia TG_2004	MQXQ01000048.1_39	37638	37769	-	Loose	275	57.4	AAC(6')-Ib8	79.41	3002579	aminoglycoside antibiotic	antibiotic inactivation	AAC(6')
Stenotrophomonas maltophilia TG_2004	MQXQ01000027.1_20	29861	31051	+	Loose	700	649	Escherichia coli EF-Tu mutants conferring resistance to Pulvomycin	78.99	3003369	elfamycin antibiotic	antibiotic target alteration	elfamycin resistant EF-Tu
Stenotrophomonas maltophilia TG_2004	MQXQ01000033.1_151	156231	157103	+	Loose	500	464.2	L1 beta-lactamase	78.64	3000582	cephalosporin	antibiotic inactivation	L1 family beta-lactamase
Stenotrophomonas maltophilia TG_2004	MQXQ01000030.1_53	59338	59469	+	Loose	275	53.5	AAC(6')-Ib8	76.47	3002579	aminoglycoside antibiotic	antibiotic inactivation	AAC(6')
Stenotrophomonas maltophilia AV_2013	MQYU01000014.1_61	70876	71337	+	Perfect	275	313.5	AAC(6')-Iz	100	3002570	aminoglycoside antibiotic	antibiotic inactivation	AAC(6')
Stenotrophomonas maltophilia AV_2013	MQYU01000050.1_61	70277	71680	-	Strict	910	912.1	smeS	99.57	3003067	aminoglycoside antibiotic; cephalosporin; cephamycin; penam	antibiotic efflux	resistance-nodulation-cell division (RND) antibiotic efflux pump
Stenotrophomonas maltophilia AV_2013	MQYU01000050.1_60	69591	70280	-	Strict	420	461.5	smeR	99.56	3003066	aminoglycoside antibiotic; cephalosporin; cephamycin; penam	antibiotic efflux	resistance-nodulation-cell division (RND) antibiotic efflux pump
Stenotrophomonas maltophilia AV_2013	MQYU01000047.1_81	71024	72064	-	Strict	600	719.9	APH(9)-Ic	99.42	3007539	aminoglycoside antibiotic	antibiotic inactivation	APH(9)
Stenotrophomonas maltophilia AV_2013	MQYU01000050.1_63	73007	76156	+	Loose	2090	1957.6	smeB	99.33	3003052	aminoglycoside antibiotic; cephalosporin; cephamycin; penam	antibiotic efflux	resistance-nodulation-cell division (RND) antibiotic efflux pump
Stenotrophomonas maltophilia AV_2013	MQYU01000032.1_117	132731	135853	-	Loose	2070	1949.9	smeE	99.04	3003056	macrolide antibiotic; fluoroquinolone antibiotic; tetracycline antibiotic; phenicol antibiotic	antibiotic efflux	resistance-nodulation-cell division (RND) antibiotic efflux pump
Stenotrophomonas maltophilia AV_2013	MQYU01000050.1_64	76153	77568	+	Loose	900	843.6	smeC	98.3	3003053	aminoglycoside antibiotic; cephalosporin; cephamycin; penam	antibiotic efflux	resistance-nodulation-cell division (RND) antibiotic efflux pump
Stenotrophomonas maltophilia AV_2013	MQYU01000032.1_116	131238	132623	-	Loose	890	839.3	smeF	98.04	3003057	macrolide antibiotic; fluoroquinolone antibiotic; tetracycline antibiotic; phenicol antibiotic	antibiotic efflux	resistance-nodulation-cell division (RND) antibiotic efflux pump
Stenotrophomonas maltophilia AV_2013	MQYU01000050.1_62	71798	72994	+	Loose	750	714.1	smeA	97.99	3003051	aminoglycoside antibiotic; cephalosporin; cephamycin; penam	antibiotic efflux	resistance-nodulation-cell division (RND) antibiotic efflux pump
Stenotrophomonas maltophilia AV_2013	MQYU01000032.1_118	135866	137050	-	Loose	750	710.7	smeD	97.97	3003055	macrolide antibiotic; fluoroquinolone antibiotic; tetracycline antibiotic; phenicol antibiotic	antibiotic efflux	resistance-nodulation-cell division (RND) antibiotic efflux pump
Stenotrophomonas maltophilia AV_2013	MQYU01000057.1_203	175691	175894	+	Loose	100	94.4	rsmA	86.79	3005069	fluoroquinolone antibiotic; diaminopyrimidine antibiotic; phenicol antibiotic	antibiotic efflux	resistance-nodulation-cell division (RND) antibiotic efflux pump
Stenotrophomonas maltophilia AV_2013	MQYU01000047.1_85	74327	75130	-	Loose	500	458.4	APH(3')-IIc	85.39	3002646	aminoglycoside antibiotic	antibiotic inactivation	APH(3')
Stenotrophomonas maltophilia AV_2013	MQYU01000044.1_20	30031	31221	+	Loose	700	649	Escherichia coli EF-Tu mutants conferring resistance to Pulvomycin	78.99	3003369	elfamycin antibiotic	antibiotic target alteration	elfamycin resistant EF-Tu
Stenotrophomonas maltophilia AV_2013	MQYU01000044.1_32	47559	48749	+	Loose	700	649	Escherichia coli EF-Tu mutants conferring resistance to Pulvomycin	78.99	3003369	elfamycin antibiotic	antibiotic target alteration	elfamycin resistant EF-Tu
Stenotrophomonas maltophilia AV_2013	MQYU01000035.1_137	160438	161361	-	Loose	500	468	L1 beta-lactamase	77.89	3000582	cephalosporin	antibiotic inactivation	L1 family beta-lactamase
Stenotrophomonas maltophilia Fma_2009	MQYJ01000036.1_61	70730	71191	+	Perfect	275	313.5	AAC(6')-Iz	100	3002570	aminoglycoside antibiotic	antibiotic inactivation	AAC(6')
Stenotrophomonas maltophilia Fma_2009	MQYJ01000002.1_43	43463	44944	-	Strict	910	913.3	smeS	99.57	3003067	aminoglycoside antibiotic; cephalosporin; cephamycin; penam	antibiotic efflux	resistance-nodulation-cell division (RND) antibiotic efflux pump
Stenotrophomonas maltophilia Fma_2009	MQYJ01000002.1_42	42777	43466	-	Strict	420	461.5	smeR	99.56	3003066	aminoglycoside antibiotic; cephalosporin; cephamycin; penam	antibiotic efflux	resistance-nodulation-cell division (RND) antibiotic efflux pump
Stenotrophomonas maltophilia Fma_2009	MQYJ01000051.1_61	46300	47340	-	Strict	600	719.9	APH(9)-Ic	99.42	3007539	aminoglycoside antibiotic	antibiotic inactivation	APH(9)
Stenotrophomonas maltophilia Fma_2009	MQYJ01000080.1_2	1205	4354	+	Loose	2090	1955.3	smeB	99.24	3003052	aminoglycoside antibiotic; cephalosporin; cephamycin; penam	antibiotic efflux	resistance-nodulation-cell division (RND) antibiotic efflux pump
Stenotrophomonas maltophilia Fma_2009	MQYJ01000054.1_59	61051	64173	+	Loose	2070	1949.9	smeE	99.04	3003056	macrolide antibiotic; fluoroquinolone antibiotic; tetracycline antibiotic; phenicol antibiotic	antibiotic efflux	resistance-nodulation-cell division (RND) antibiotic efflux pump
Stenotrophomonas maltophilia Fma_2009	MQYJ01000080.1_3	4351	5766	+	Loose	900	843.6	smeC	98.3	3003053	aminoglycoside antibiotic; cephalosporin; cephamycin; penam	antibiotic efflux	resistance-nodulation-cell division (RND) antibiotic efflux pump
Stenotrophomonas maltophilia Fma_2009	MQYJ01000054.1_60	64281	65666	+	Loose	890	839.3	smeF	98.04	3003057	macrolide antibiotic; fluoroquinolone antibiotic; tetracycline antibiotic; phenicol antibiotic	antibiotic efflux	resistance-nodulation-cell division (RND) antibiotic efflux pump
Stenotrophomonas maltophilia Fma_2009	MQYJ01000080.1_1	2	1192	+	Loose	750	710.7	smeA	97.98	3003051	aminoglycoside antibiotic; cephalosporin; cephamycin; penam	antibiotic efflux	resistance-nodulation-cell division (RND) antibiotic efflux pump
Stenotrophomonas maltophilia Fma_2009	MQYJ01000054.1_58	59854	61038	+	Loose	750	708.8	smeD	97.72	3003055	macrolide antibiotic; fluoroquinolone antibiotic; tetracycline antibiotic; phenicol antibiotic	antibiotic efflux	resistance-nodulation-cell division (RND) antibiotic efflux pump
Stenotrophomonas maltophilia Fma_2009	MQYJ01000027.1_33	31109	32323	+	Loose	750	723	floR	95.79	3002705	phenicol antibiotic	antibiotic efflux	major facilitator superfamily (MFS) antibiotic efflux pump
Stenotrophomonas maltophilia Fma_2009	MQYJ01000044.1_3	3089	3292	-	Loose	100	94.4	rsmA	86.79	3005069	fluoroquinolone antibiotic; diaminopyrimidine antibiotic; phenicol antibiotic	antibiotic efflux	resistance-nodulation-cell division (RND) antibiotic efflux pump
Stenotrophomonas maltophilia Fma_2009	MQYJ01000051.1_65	49603	50406	-	Loose	500	458.4	APH(3')-IIc	85.39	3002646	aminoglycoside antibiotic	antibiotic inactivation	APH(3')
Stenotrophomonas maltophilia Fma_2009	MQYJ01000032.1_50	58981	60171	+	Loose	700	649	Escherichia coli EF-Tu mutants conferring resistance to Pulvomycin	78.99	3003369	elfamycin antibiotic	antibiotic target alteration	elfamycin resistant EF-Tu
Stenotrophomonas maltophilia Fma_2009	MQYJ01000032.1_62	76509	77699	+	Loose	700	649	Escherichia coli EF-Tu mutants conferring resistance to Pulvomycin	78.99	3003369	elfamycin antibiotic	antibiotic target alteration	elfamycin resistant EF-Tu
Stenotrophomonas maltophilia Fma_2009	MQYJ01000016.1_4	3744	4667	+	Loose	500	468	L1 beta-lactamase	77.89	3000582	cephalosporin	antibiotic inactivation	L1 family beta-lactamase
Stenotrophomonas maltophilia GC_2013_STM1	MQZC01000019.1_24	26061	27101	+	Strict	600	722.2	APH(9)-Ic	100	3007539	aminoglycoside antibiotic	antibiotic inactivation	APH(9)
Stenotrophomonas maltophilia GC_2013_STM1	MQZC01000049.1_1	130	1533	+	Strict	910	912.9	smeS	99.57	3003067	aminoglycoside antibiotic; cephalosporin; cephamycin; penam	antibiotic efflux	resistance-nodulation-cell division (RND) antibiotic efflux pump
Stenotrophomonas maltophilia GC_2013_STM1	MQZC01000049.1_2	1530	2219	+	Strict	420	461.5	smeR	99.56	3003066	aminoglycoside antibiotic; cephalosporin; cephamycin; penam	antibiotic efflux	resistance-nodulation-cell division (RND) antibiotic efflux pump
Stenotrophomonas maltophilia GC_2013_STM1	MQZC01000086.1_3	3528	6677	-	Loose	2090	1961	smeB	99.43	3003052	aminoglycoside antibiotic; cephalosporin; cephamycin; penam	antibiotic efflux	resistance-nodulation-cell division (RND) antibiotic efflux pump
Stenotrophomonas maltophilia GC_2013_STM1	MQZC01000048.1_17	16801	19923	-	Loose	2070	1949.9	smeE	99.04	3003056	macrolide antibiotic; fluoroquinolone antibiotic; tetracycline antibiotic; phenicol antibiotic	antibiotic efflux	resistance-nodulation-cell division (RND) antibiotic efflux pump
Stenotrophomonas maltophilia GC_2013_STM1	MQZC01000086.1_2	2116	3531	-	Loose	900	848.2	smeC	98.73	3003053	aminoglycoside antibiotic; cephalosporin; cephamycin; penam	antibiotic efflux	resistance-nodulation-cell division (RND) antibiotic efflux pump
Stenotrophomonas maltophilia GC_2013_STM1	MQZC01000030.1_38	45224	45685	-	Strict	275	308.1	AAC(6')-Iz	98.69	3002570	aminoglycoside antibiotic	antibiotic inactivation	AAC(6')
Stenotrophomonas maltophilia GC_2013_STM1	MQZC01000048.1_16	15308	16693	-	Loose	890	840.5	smeF	98.26	3003057	macrolide antibiotic; fluoroquinolone antibiotic; tetracycline antibiotic; phenicol antibiotic	antibiotic efflux	resistance-nodulation-cell division (RND) antibiotic efflux pump
Stenotrophomonas maltophilia GC_2013_STM1	MQZC01000086.1_4	6690	7877	-	Loose	750	714.1	smeA	98.23	3003051	aminoglycoside antibiotic; cephalosporin; cephamycin; penam	antibiotic efflux	resistance-nodulation-cell division (RND) antibiotic efflux pump
Stenotrophomonas maltophilia GC_2013_STM1	MQZC01000048.1_18	19936	21120	-	Loose	750	710.7	smeD	97.97	3003055	macrolide antibiotic; fluoroquinolone antibiotic; tetracycline antibiotic; phenicol antibiotic	antibiotic efflux	resistance-nodulation-cell division (RND) antibiotic efflux pump
Stenotrophomonas maltophilia GC_2013_STM1	MQZC01000033.1_3	3103	3306	-	Loose	100	94.4	rsmA	86.79	3005069	fluoroquinolone antibiotic; diaminopyrimidine antibiotic; phenicol antibiotic	antibiotic efflux	resistance-nodulation-cell division (RND) antibiotic efflux pump
Stenotrophomonas maltophilia GC_2013_STM1	MQZC01000019.1_20	22996	23799	+	Loose	500	455.3	APH(3')-IIc	85.02	3002646	aminoglycoside antibiotic	antibiotic inactivation	APH(3')
Stenotrophomonas maltophilia GC_2013_STM1	MQZC01000097.1_10	4804	4935	-	Loose	275	57.4	AAC(6')-Ib8	79.41	3002579	aminoglycoside antibiotic	antibiotic inactivation	AAC(6')
Stenotrophomonas maltophilia GC_2013_STM1	MQZC01000083.1_20	29852	31042	+	Loose	700	649	Escherichia coli EF-Tu mutants conferring resistance to Pulvomycin	78.99	3003369	elfamycin antibiotic	antibiotic target alteration	elfamycin resistant EF-Tu
Stenotrophomonas maltophilia GC_2013_STM1	MQZC01000083.1_32	47408	48598	+	Loose	700	649	Escherichia coli EF-Tu mutants conferring resistance to Pulvomycin	78.99	3003369	elfamycin antibiotic	antibiotic target alteration	elfamycin resistant EF-Tu
Stenotrophomonas maltophilia GC_2013_STM1	MQZC01000059.1_28	27910	28782	+	Loose	500	464.2	L1 beta-lactamase	78.64	3000582	cephalosporin	antibiotic inactivation	L1 family beta-lactamase
Stenotrophomonas maltophilia GC_2013_STM1	MQZC01000056.1_115	117585	117986	-	Loose	2000	174.1	oqxB	77.69	3003923	fluoroquinolone antibiotic; glycylcycline; tetracycline antibiotic; diaminopyrimidine antibiotic; nitrofuran antibiotic	antibiotic efflux	resistance-nodulation-cell division (RND) antibiotic efflux pump
Stenotrophomonas maltophilia BB_2010	MQZO01000063.1_161	184241	184930	-	Perfect	420	463	smeR	100	3003066	aminoglycoside antibiotic; cephalosporin; cephamycin; penam	antibiotic efflux	resistance-nodulation-cell division (RND) antibiotic efflux pump
Stenotrophomonas maltophilia BB_2010	MQZO01000096.1_25	26959	27999	+	Strict	600	722.2	APH(9)-Ic	100	3007539	aminoglycoside antibiotic	antibiotic inactivation	APH(9)
Stenotrophomonas maltophilia BB_2010	MQZO01000063.1_162	184927	186330	-	Strict	910	912.1	smeS	99.57	3003067	aminoglycoside antibiotic; cephalosporin; cephamycin; penam	antibiotic efflux	resistance-nodulation-cell division (RND) antibiotic efflux pump
Stenotrophomonas maltophilia BB_2010	MQZO01000063.1_164	187657	190806	+	Loose	2090	1959.9	smeB	99.33	3003052	aminoglycoside antibiotic; cephalosporin; cephamycin; penam	antibiotic efflux	resistance-nodulation-cell division (RND) antibiotic efflux pump
Stenotrophomonas maltophilia BB_2010	MQZO01000059.1_139	158873	161995	-	Loose	2070	1949.9	smeE	99.04	3003056	macrolide antibiotic; fluoroquinolone antibiotic; tetracycline antibiotic; phenicol antibiotic	antibiotic efflux	resistance-nodulation-cell division (RND) antibiotic efflux pump
Stenotrophomonas maltophilia BB_2010	MQZO01000063.1_165	190803	192218	+	Loose	900	850.9	smeC	98.94	3003053	aminoglycoside antibiotic; cephalosporin; cephamycin; penam	antibiotic efflux	resistance-nodulation-cell division (RND) antibiotic efflux pump
Stenotrophomonas maltophilia BB_2010	MQZO01000059.1_138	157380	158765	-	Loose	890	840.5	smeF	98.26	3003057	macrolide antibiotic; fluoroquinolone antibiotic; tetracycline antibiotic; phenicol antibiotic	antibiotic efflux	resistance-nodulation-cell division (RND) antibiotic efflux pump
Stenotrophomonas maltophilia BB_2010	MQZO01000063.1_163	186448	187644	+	Loose	750	714.9	smeA	97.99	3003051	aminoglycoside antibiotic; cephalosporin; cephamycin; penam	antibiotic efflux	resistance-nodulation-cell division (RND) antibiotic efflux pump
Stenotrophomonas maltophilia BB_2010	MQZO01000059.1_140	162008	163192	-	Loose	750	710.7	smeD	97.97	3003055	macrolide antibiotic; fluoroquinolone antibiotic; tetracycline antibiotic; phenicol antibiotic	antibiotic efflux	resistance-nodulation-cell division (RND) antibiotic efflux pump
Stenotrophomonas maltophilia BB_2010	MQZO01000046.1_34	40948	41409	+	Strict	275	305.4	AAC(6')-Iz	97.39	3002570	aminoglycoside antibiotic	antibiotic inactivation	AAC(6')
Stenotrophomonas maltophilia BB_2010	MQZO01000069.1_11	11728	11931	+	Loose	100	94.4	rsmA	86.79	3005069	fluoroquinolone antibiotic; diaminopyrimidine antibiotic; phenicol antibiotic	antibiotic efflux	resistance-nodulation-cell division (RND) antibiotic efflux pump
Stenotrophomonas maltophilia BB_2010	MQZO01000096.1_21	23893	24696	+	Loose	500	455.3	APH(3')-IIc	85.02	3002646	aminoglycoside antibiotic	antibiotic inactivation	APH(3')
Stenotrophomonas maltophilia BB_2010	MQZO01000111.1_31	19817	21007	-	Loose	700	649	Escherichia coli EF-Tu mutants conferring resistance to Pulvomycin	78.99	3003369	elfamycin antibiotic	antibiotic target alteration	elfamycin resistant EF-Tu
Stenotrophomonas maltophilia BB_2010	MQZO01000111.1_43	37341	38531	-	Loose	700	649	Escherichia coli EF-Tu mutants conferring resistance to Pulvomycin	78.99	3003369	elfamycin antibiotic	antibiotic target alteration	elfamycin resistant EF-Tu
Stenotrophomonas maltophilia BB_2010	MQZO01000043.1_25	27062	27934	+	Loose	500	466.8	L1 beta-lactamase	78.98	3000582	cephalosporin	antibiotic inactivation	L1 family beta-lactamase
Stenotrophomonas maltophilia CV_2008	MQXD01000036.1_61	70548	71009	+	Perfect	275	313.5	AAC(6')-Iz	100	3002570	aminoglycoside antibiotic	antibiotic inactivation	AAC(6')
Stenotrophomonas maltophilia CV_2008	MQXD01000046.1_155	178361	179764	-	Strict	910	912.1	smeS	99.57	3003067	aminoglycoside antibiotic; cephalosporin; cephamycin; penam	antibiotic efflux	resistance-nodulation-cell division (RND) antibiotic efflux pump
Stenotrophomonas maltophilia CV_2008	MQXD01000046.1_154	177675	178364	-	Strict	420	461.5	smeR	99.56	3003066	aminoglycoside antibiotic; cephalosporin; cephamycin; penam	antibiotic efflux	resistance-nodulation-cell division (RND) antibiotic efflux pump
Stenotrophomonas maltophilia CV_2008	MQXD01000086.1_61	46391	47431	-	Strict	600	719.9	APH(9)-Ic	99.42	3007539	aminoglycoside antibiotic	antibiotic inactivation	APH(9)
Stenotrophomonas maltophilia CV_2008	MQXD01000046.1_157	181091	184240	+	Loose	2090	1957.6	smeB	99.33	3003052	aminoglycoside antibiotic; cephalosporin; cephamycin; penam	antibiotic efflux	resistance-nodulation-cell division (RND) antibiotic efflux pump
Stenotrophomonas maltophilia CV_2008	MQXD01000049.1_68	77115	80237	-	Loose	2070	1949.9	smeE	99.04	3003056	macrolide antibiotic; fluoroquinolone antibiotic; tetracycline antibiotic; phenicol antibiotic	antibiotic efflux	resistance-nodulation-cell division (RND) antibiotic efflux pump
Stenotrophomonas maltophilia CV_2008	MQXD01000046.1_158	184237	185652	+	Loose	900	843.6	smeC	98.3	3003053	aminoglycoside antibiotic; cephalosporin; cephamycin; penam	antibiotic efflux	resistance-nodulation-cell division (RND) antibiotic efflux pump
Stenotrophomonas maltophilia CV_2008	MQXD01000049.1_67	75622	77007	-	Loose	890	839.3	smeF	98.04	3003057	macrolide antibiotic; fluoroquinolone antibiotic; tetracycline antibiotic; phenicol antibiotic	antibiotic efflux	resistance-nodulation-cell division (RND) antibiotic efflux pump
Stenotrophomonas maltophilia CV_2008	MQXD01000046.1_156	179882	181078	+	Loose	750	714.1	smeA	97.99	3003051	aminoglycoside antibiotic; cephalosporin; cephamycin; penam	antibiotic efflux	resistance-nodulation-cell division (RND) antibiotic efflux pump
Stenotrophomonas maltophilia CV_2008	MQXD01000049.1_69	80250	81434	-	Loose	750	710.7	smeD	97.97	3003055	macrolide antibiotic; fluoroquinolone antibiotic; tetracycline antibiotic; phenicol antibiotic	antibiotic efflux	resistance-nodulation-cell division (RND) antibiotic efflux pump
Stenotrophomonas maltophilia CV_2008	MQXD01000038.1_80	68163	68366	+	Loose	100	94.4	rsmA	86.79	3005069	fluoroquinolone antibiotic; diaminopyrimidine antibiotic; phenicol antibiotic	antibiotic efflux	resistance-nodulation-cell division (RND) antibiotic efflux pump
Stenotrophomonas maltophilia CV_2008	MQXD01000086.1_65	49694	50497	-	Loose	500	458.4	APH(3')-IIc	85.39	3002646	aminoglycoside antibiotic	antibiotic inactivation	APH(3')
Stenotrophomonas maltophilia CV_2008	MQXD01000026.1_20	30140	31330	+	Loose	700	649	Escherichia coli EF-Tu mutants conferring resistance to Pulvomycin	78.99	3003369	elfamycin antibiotic	antibiotic target alteration	elfamycin resistant EF-Tu
Stenotrophomonas maltophilia CV_2008	MQXD01000026.1_32	47668	48858	+	Loose	700	649	Escherichia coli EF-Tu mutants conferring resistance to Pulvomycin	78.99	3003369	elfamycin antibiotic	antibiotic target alteration	elfamycin resistant EF-Tu
Stenotrophomonas maltophilia CV_2008	MQXD01000099.1_137	159817	160740	-	Loose	500	468	L1 beta-lactamase	77.89	3000582	cephalosporin	antibiotic inactivation	L1 family beta-lactamase
Stenotrophomonas maltophilia ZC_2004	MQWK01000096.1_3	3437	6586	-	Loose	2090	1964.1	smeB	99.71	3003052	aminoglycoside antibiotic; cephalosporin; cephamycin; penam	antibiotic efflux	resistance-nodulation-cell division (RND) antibiotic efflux pump
Stenotrophomonas maltophilia ZC_2004	MQWK01000096.1_5	7914	9317	+	Strict	910	915.2	smeS	99.57	3003067	aminoglycoside antibiotic; cephalosporin; cephamycin; penam	antibiotic efflux	resistance-nodulation-cell division (RND) antibiotic efflux pump
Stenotrophomonas maltophilia ZC_2004	MQWK01000050.1_38	35909	36949	-	Strict	600	716.1	APH(9)-Ic	99.13	3007539	aminoglycoside antibiotic	antibiotic inactivation	APH(9)
Stenotrophomonas maltophilia ZC_2004	MQWK01000096.1_6	9314	10003	+	Strict	420	459.5	smeR	99.13	3003066	aminoglycoside antibiotic; cephalosporin; cephamycin; penam	antibiotic efflux	resistance-nodulation-cell division (RND) antibiotic efflux pump
Stenotrophomonas maltophilia ZC_2004	MQWK01000071.1_60	61016	64138	+	Loose	2070	1949.9	smeE	99.04	3003056	macrolide antibiotic; fluoroquinolone antibiotic; tetracycline antibiotic; phenicol antibiotic	antibiotic efflux	resistance-nodulation-cell division (RND) antibiotic efflux pump
Stenotrophomonas maltophilia ZC_2004	MQWK01000096.1_4	6599	7795	-	Loose	750	721.8	smeA	98.49	3003051	aminoglycoside antibiotic; cephalosporin; cephamycin; penam	antibiotic efflux	resistance-nodulation-cell division (RND) antibiotic efflux pump
Stenotrophomonas maltophilia ZC_2004	MQWK01000071.1_61	64246	65631	+	Loose	890	840.5	smeF	98.26	3003057	macrolide antibiotic; fluoroquinolone antibiotic; tetracycline antibiotic; phenicol antibiotic	antibiotic efflux	resistance-nodulation-cell division (RND) antibiotic efflux pump
Stenotrophomonas maltophilia ZC_2004	MQWK01000071.1_59	59819	61003	+	Loose	750	710.7	smeD	97.97	3003055	macrolide antibiotic; fluoroquinolone antibiotic; tetracycline antibiotic; phenicol antibiotic	antibiotic efflux	resistance-nodulation-cell division (RND) antibiotic efflux pump
Stenotrophomonas maltophilia ZC_2004	MQWK01000096.1_2	2025	3440	-	Loose	900	840.9	smeC	97.45	3003053	aminoglycoside antibiotic; cephalosporin; cephamycin; penam	antibiotic efflux	resistance-nodulation-cell division (RND) antibiotic efflux pump
Stenotrophomonas maltophilia ZC_2004	MQWK01000067.1_17	18021	18482	+	Strict	275	305.4	AAC(6')-Iz	97.39	3002570	aminoglycoside antibiotic	antibiotic inactivation	AAC(6')
Stenotrophomonas maltophilia ZC_2004	MQWK01000107.1_11	11752	11955	+	Loose	100	94.4	rsmA	86.79	3005069	fluoroquinolone antibiotic; diaminopyrimidine antibiotic; phenicol antibiotic	antibiotic efflux	resistance-nodulation-cell division (RND) antibiotic efflux pump
Stenotrophomonas maltophilia ZC_2004	MQWK01000050.1_42	39212	40015	-	Loose	500	458.4	APH(3')-IIc	85.39	3002646	aminoglycoside antibiotic	antibiotic inactivation	APH(3')
Stenotrophomonas maltophilia ZC_2004	MQWK01000065.1_31	19782	20972	-	Loose	700	649	Escherichia coli EF-Tu mutants conferring resistance to Pulvomycin	78.99	3003369	elfamycin antibiotic	antibiotic target alteration	elfamycin resistant EF-Tu
Stenotrophomonas maltophilia ZC_2004	MQWK01000065.1_43	37304	38494	-	Loose	700	649	Escherichia coli EF-Tu mutants conferring resistance to Pulvomycin	78.99	3003369	elfamycin antibiotic	antibiotic target alteration	elfamycin resistant EF-Tu
Stenotrophomonas maltophilia ZC_2004	MQWK01000042.1_21	20499	21422	+	Loose	500	468.8	L1 beta-lactamase	77.89	3000582	cephalosporin	antibiotic inactivation	L1 family beta-lactamase
Stenotrophomonas maltophilia MS_2006	MQXI01000112.1_52	62630	63091	-	Perfect	275	313.5	AAC(6')-Iz	100	3002570	aminoglycoside antibiotic	antibiotic inactivation	AAC(6')
Stenotrophomonas maltophilia MS_2006	MQXI01000119.1_182	213799	215202	-	Strict	910	912.1	smeS	99.57	3003067	aminoglycoside antibiotic; cephalosporin; cephamycin; penam	antibiotic efflux	resistance-nodulation-cell division (RND) antibiotic efflux pump
Stenotrophomonas maltophilia MS_2006	MQXI01000119.1_181	213113	213802	-	Strict	420	461.5	smeR	99.56	3003066	aminoglycoside antibiotic; cephalosporin; cephamycin; penam	antibiotic efflux	resistance-nodulation-cell division (RND) antibiotic efflux pump
Stenotrophomonas maltophilia MS_2006	MQXI01000146.1_2	1049	2089	-	Strict	600	719.9	APH(9)-Ic	99.42	3007539	aminoglycoside antibiotic	antibiotic inactivation	APH(9)
Stenotrophomonas maltophilia MS_2006	MQXI01000035.1_2	1181	4330	+	Loose	2090	1957.6	smeB	99.33	3003052	aminoglycoside antibiotic; cephalosporin; cephamycin; penam	antibiotic efflux	resistance-nodulation-cell division (RND) antibiotic efflux pump
Stenotrophomonas maltophilia MS_2006	MQXI01000084.1_68	76763	79885	-	Loose	2070	1949.9	smeE	99.04	3003056	macrolide antibiotic; fluoroquinolone antibiotic; tetracycline antibiotic; phenicol antibiotic	antibiotic efflux	resistance-nodulation-cell division (RND) antibiotic efflux pump
Stenotrophomonas maltophilia MS_2006	MQXI01000035.1_3	4327	5742	+	Loose	900	843.6	smeC	98.3	3003053	aminoglycoside antibiotic; cephalosporin; cephamycin; penam	antibiotic efflux	resistance-nodulation-cell division (RND) antibiotic efflux pump
Stenotrophomonas maltophilia MS_2006	MQXI01000084.1_67	75270	76655	-	Loose	890	839.3	smeF	98.04	3003057	macrolide antibiotic; fluoroquinolone antibiotic; tetracycline antibiotic; phenicol antibiotic	antibiotic efflux	resistance-nodulation-cell division (RND) antibiotic efflux pump
Stenotrophomonas maltophilia MS_2006	MQXI01000084.1_69	79898	81082	-	Loose	750	710.7	smeD	97.97	3003055	macrolide antibiotic; fluoroquinolone antibiotic; tetracycline antibiotic; phenicol antibiotic	antibiotic efflux	resistance-nodulation-cell division (RND) antibiotic efflux pump
Stenotrophomonas maltophilia MS_2006	MQXI01000035.1_1	2	1168	+	Loose	750	698.4	smeA	97.94	3003051	aminoglycoside antibiotic; cephalosporin; cephamycin; penam	antibiotic efflux	resistance-nodulation-cell division (RND) antibiotic efflux pump
Stenotrophomonas maltophilia MS_2006	MQXI01000173.1_3	3063	3266	-	Loose	100	94.4	rsmA	86.79	3005069	fluoroquinolone antibiotic; diaminopyrimidine antibiotic; phenicol antibiotic	antibiotic efflux	resistance-nodulation-cell division (RND) antibiotic efflux pump
Stenotrophomonas maltophilia MS_2006	MQXI01000146.1_6	4352	5155	-	Loose	500	458.4	APH(3')-IIc	85.39	3002646	aminoglycoside antibiotic	antibiotic inactivation	APH(3')
Stenotrophomonas maltophilia MS_2006	MQXI01000122.1_49	58872	60062	+	Loose	700	649	Escherichia coli EF-Tu mutants conferring resistance to Pulvomycin	78.99	3003369	elfamycin antibiotic	antibiotic target alteration	elfamycin resistant EF-Tu
Stenotrophomonas maltophilia MS_2006	MQXI01000122.1_61	76400	77590	+	Loose	700	649	Escherichia coli EF-Tu mutants conferring resistance to Pulvomycin	78.99	3003369	elfamycin antibiotic	antibiotic target alteration	elfamycin resistant EF-Tu
Stenotrophomonas maltophilia MS_2006	MQXI01000041.1_5	5892	6815	-	Loose	500	468	L1 beta-lactamase	77.89	3000582	cephalosporin	antibiotic inactivation	L1 family beta-lactamase
Stenotrophomonas maltophilia TG_2007_STM2	MQXV01000048.1_9	5103	8225	-	Loose	2070	1948.7	smeE	99.04	3003056	macrolide antibiotic; fluoroquinolone antibiotic; tetracycline antibiotic; phenicol antibiotic	antibiotic efflux	resistance-nodulation-cell division (RND) antibiotic efflux pump
Stenotrophomonas maltophilia TG_2007_STM2	MQXV01000048.1_10	8238	9422	-	Loose	750	717.6	smeD	98.22	3003055	macrolide antibiotic; fluoroquinolone antibiotic; tetracycline antibiotic; phenicol antibiotic	antibiotic efflux	resistance-nodulation-cell division (RND) antibiotic efflux pump
Stenotrophomonas maltophilia TG_2007_STM2	MQXV01000048.1_8	3611	4996	-	Loose	890	836.6	smeF	97.61	3003057	macrolide antibiotic; fluoroquinolone antibiotic; tetracycline antibiotic; phenicol antibiotic	antibiotic efflux	resistance-nodulation-cell division (RND) antibiotic efflux pump
Stenotrophomonas maltophilia TG_2007_STM2	MQXV01000027.1_22	25827	28976	-	Loose	2090	1910.6	smeB	96.76	3003052	aminoglycoside antibiotic; cephalosporin; cephamycin; penam	antibiotic efflux	resistance-nodulation-cell division (RND) antibiotic efflux pump
Stenotrophomonas maltophilia TG_2007_STM2	MQXV01000024.1_9	6664	7125	+	Strict	275	303.1	AAC(6')-Iz	96.73	3002570	aminoglycoside antibiotic	antibiotic inactivation	AAC(6')
Stenotrophomonas maltophilia TG_2007_STM2	MQXV01000027.1_25	31703	32392	+	Strict	420	446.4	smeR	96.07	3003066	aminoglycoside antibiotic; cephalosporin; cephamycin; penam	antibiotic efflux	resistance-nodulation-cell division (RND) antibiotic efflux pump
Stenotrophomonas maltophilia TG_2007_STM2	MQXV01000027.1_24	30315	31706	+	Loose	910	874.4	smeS	95.46	3003067	aminoglycoside antibiotic; cephalosporin; cephamycin; penam	antibiotic efflux	resistance-nodulation-cell division (RND) antibiotic efflux pump
Stenotrophomonas maltophilia TG_2007_STM2	MQXV01000027.1_21	24415	25830	-	Loose	900	818.9	smeC	95.12	3003053	aminoglycoside antibiotic; cephalosporin; cephamycin; penam	antibiotic efflux	resistance-nodulation-cell division (RND) antibiotic efflux pump
Stenotrophomonas maltophilia TG_2007_STM2	MQXV01000027.1_23	28989	30185	-	Loose	750	687.2	smeA	93.97	3003051	aminoglycoside antibiotic; cephalosporin; cephamycin; penam	antibiotic efflux	resistance-nodulation-cell division (RND) antibiotic efflux pump
Stenotrophomonas maltophilia TG_2007_STM2	MQXV01000020.1_48	51066	52070	-	Strict	600	647.5	APH(9)-Ic	92.81	3007539	aminoglycoside antibiotic	antibiotic inactivation	APH(9)
Stenotrophomonas maltophilia TG_2007_STM2	MQXV01000056.1_34	32177	32380	+	Loose	100	94.4	rsmA	86.79	3005069	fluoroquinolone antibiotic; diaminopyrimidine antibiotic; phenicol antibiotic	antibiotic efflux	resistance-nodulation-cell division (RND) antibiotic efflux pump
Stenotrophomonas maltophilia TG_2007_STM2	MQXV01000020.1_52	54334	55137	-	Loose	500	441	APH(3')-IIc	82.4	3002646	aminoglycoside antibiotic	antibiotic inactivation	APH(3')
Stenotrophomonas maltophilia TG_2007_STM2	MQXV01000055.1_153	164206	165396	-	Loose	700	647.9	Escherichia coli EF-Tu mutants conferring resistance to Pulvomycin	78.73	3003369	elfamycin antibiotic	antibiotic target alteration	elfamycin resistant EF-Tu
Stenotrophomonas maltophilia TG_2007_STM2	MQXV01000055.1_165	181670	182860	-	Loose	700	647.9	Escherichia coli EF-Tu mutants conferring resistance to Pulvomycin	78.73	3003369	elfamycin antibiotic	antibiotic target alteration	elfamycin resistant EF-Tu
Stenotrophomonas maltophilia TG_2007_STM2	MQXV01000016.1_41	42881	43804	-	Loose	500	469.9	L1 beta-lactamase	78.57	3000582	cephalosporin	antibiotic inactivation	L1 family beta-lactamase
Stenotrophomonas maltophilia TG_2007_STM2	MQXV01000016.1_55	57802	60915	+	Loose	1900	1372.8	mexN	71.89	3003705	phenicol antibiotic	antibiotic efflux	resistance-nodulation-cell division (RND) antibiotic efflux pump
Stenotrophomonas maltophilia TG_2007_STM1	MQXU01000063.1_9	5123	8245	-	Loose	2070	1948.7	smeE	99.04	3003056	macrolide antibiotic; fluoroquinolone antibiotic; tetracycline antibiotic; phenicol antibiotic	antibiotic efflux	resistance-nodulation-cell division (RND) antibiotic efflux pump
Stenotrophomonas maltophilia TG_2007_STM1	MQXU01000063.1_10	8258	9442	-	Loose	750	717.6	smeD	98.22	3003055	macrolide antibiotic; fluoroquinolone antibiotic; tetracycline antibiotic; phenicol antibiotic	antibiotic efflux	resistance-nodulation-cell division (RND) antibiotic efflux pump
Stenotrophomonas maltophilia TG_2007_STM1	MQXU01000063.1_8	3631	5016	-	Loose	890	836.6	smeF	97.61	3003057	macrolide antibiotic; fluoroquinolone antibiotic; tetracycline antibiotic; phenicol antibiotic	antibiotic efflux	resistance-nodulation-cell division (RND) antibiotic efflux pump
Stenotrophomonas maltophilia TG_2007_STM1	MQXU01000043.1_9	6664	7125	+	Strict	275	303.1	AAC(6')-Iz	96.73	3002570	aminoglycoside antibiotic	antibiotic inactivation	AAC(6')
Stenotrophomonas maltophilia TG_2007_STM1	MQXU01000045.1_26	31624	32313	+	Strict	420	446.4	smeR	96.07	3003066	aminoglycoside antibiotic; cephalosporin; cephamycin; penam	antibiotic efflux	resistance-nodulation-cell division (RND) antibiotic efflux pump
Stenotrophomonas maltophilia TG_2007_STM1	MQXU01000045.1_22	25747	28248	-	Loose	2090	1510	smeB	96.02	3003052	aminoglycoside antibiotic; cephalosporin; cephamycin; penam	antibiotic efflux	resistance-nodulation-cell division (RND) antibiotic efflux pump
Stenotrophomonas maltophilia TG_2007_STM1	MQXU01000045.1_25	30236	31627	+	Loose	910	874.4	smeS	95.46	3003067	aminoglycoside antibiotic; cephalosporin; cephamycin; penam	antibiotic efflux	resistance-nodulation-cell division (RND) antibiotic efflux pump
Stenotrophomonas maltophilia TG_2007_STM1	MQXU01000045.1_21	24335	25750	-	Loose	900	818.9	smeC	95.12	3003053	aminoglycoside antibiotic; cephalosporin; cephamycin; penam	antibiotic efflux	resistance-nodulation-cell division (RND) antibiotic efflux pump
Stenotrophomonas maltophilia TG_2007_STM1	MQXU01000045.1_24	28910	30106	-	Loose	750	687.2	smeA	93.97	3003051	aminoglycoside antibiotic; cephalosporin; cephamycin; penam	antibiotic efflux	resistance-nodulation-cell division (RND) antibiotic efflux pump
Stenotrophomonas maltophilia TG_2007_STM1	MQXU01000030.1_54	59787	60791	+	Strict	600	647.5	APH(9)-Ic	92.81	3007539	aminoglycoside antibiotic	antibiotic inactivation	APH(9)
Stenotrophomonas maltophilia TG_2007_STM1	MQXU01000025.1_2	2541	2744	-	Loose	100	94.4	rsmA	86.79	3005069	fluoroquinolone antibiotic; diaminopyrimidine antibiotic; phenicol antibiotic	antibiotic efflux	resistance-nodulation-cell division (RND) antibiotic efflux pump
Stenotrophomonas maltophilia TG_2007_STM1	MQXU01000030.1_50	56720	57523	+	Loose	500	441	APH(3')-IIc	82.4	3002646	aminoglycoside antibiotic	antibiotic inactivation	APH(3')
Stenotrophomonas maltophilia TG_2007_STM1	MQXU01000064.1_48	39779	40969	-	Loose	700	647.9	Escherichia coli EF-Tu mutants conferring resistance to Pulvomycin	78.73	3003369	elfamycin antibiotic	antibiotic target alteration	elfamycin resistant EF-Tu
Stenotrophomonas maltophilia TG_2007_STM1	MQXU01000061.1_41	42779	43702	-	Loose	500	469.9	L1 beta-lactamase	78.57	3000582	cephalosporin	antibiotic inactivation	L1 family beta-lactamase
Stenotrophomonas maltophilia TG_2007_STM1	MQXU01000061.1_55	57700	60813	+	Loose	1900	1372.8	mexN	71.89	3003705	phenicol antibiotic	antibiotic efflux	resistance-nodulation-cell division (RND) antibiotic efflux pump
Stenotrophomonas maltophilia MC_2012	MQZL01000048.1_9	5148	8270	-	Loose	2070	1948.7	smeE	99.04	3003056	macrolide antibiotic; fluoroquinolone antibiotic; tetracycline antibiotic; phenicol antibiotic	antibiotic efflux	resistance-nodulation-cell division (RND) antibiotic efflux pump
Stenotrophomonas maltophilia MC_2012	MQZL01000048.1_11	8907	9467	-	Loose	750	332.4	smeD	98.39	3003055	macrolide antibiotic; fluoroquinolone antibiotic; tetracycline antibiotic; phenicol antibiotic	antibiotic efflux	resistance-nodulation-cell division (RND) antibiotic efflux pump
Stenotrophomonas maltophilia MC_2012	MQZL01000048.1_10	8283	8864	-	Loose	750	365.5	smeD	97.93	3003055	macrolide antibiotic; fluoroquinolone antibiotic; tetracycline antibiotic; phenicol antibiotic	antibiotic efflux	resistance-nodulation-cell division (RND) antibiotic efflux pump
Stenotrophomonas maltophilia MC_2012	MQZL01000048.1_8	3656	5041	-	Loose	890	837.4	smeF	97.4	3003057	macrolide antibiotic; fluoroquinolone antibiotic; tetracycline antibiotic; phenicol antibiotic	antibiotic efflux	resistance-nodulation-cell division (RND) antibiotic efflux pump
Stenotrophomonas maltophilia MC_2012	MQZL01000050.1_149	172463	173152	-	Strict	420	449.5	smeR	96.94	3003066	aminoglycoside antibiotic; cephalosporin; cephamycin; penam	antibiotic efflux	resistance-nodulation-cell division (RND) antibiotic efflux pump
Stenotrophomonas maltophilia MC_2012	MQZL01000033.1_38	48397	48858	-	Strict	275	303.5	AAC(6')-Iz	96.73	3002570	aminoglycoside antibiotic	antibiotic inactivation	AAC(6')
Stenotrophomonas maltophilia MC_2012	MQZL01000050.1_152	175879	179028	+	Loose	2090	1906.7	smeB	96.47	3003052	aminoglycoside antibiotic; cephalosporin; cephamycin; penam	antibiotic efflux	resistance-nodulation-cell division (RND) antibiotic efflux pump
Stenotrophomonas maltophilia MC_2012	MQZL01000050.1_150	173149	174540	-	Loose	910	875.9	smeS	95.68	3003067	aminoglycoside antibiotic; cephalosporin; cephamycin; penam	antibiotic efflux	resistance-nodulation-cell division (RND) antibiotic efflux pump
Stenotrophomonas maltophilia MC_2012	MQZL01000050.1_153	179025	180440	+	Loose	900	816.6	smeC	94.69	3003053	aminoglycoside antibiotic; cephalosporin; cephamycin; penam	antibiotic efflux	resistance-nodulation-cell division (RND) antibiotic efflux pump
Stenotrophomonas maltophilia MC_2012	MQZL01000050.1_151	174670	175866	+	Loose	750	679.9	smeA	93.22	3003051	aminoglycoside antibiotic; cephalosporin; cephamycin; penam	antibiotic efflux	resistance-nodulation-cell division (RND) antibiotic efflux pump
Stenotrophomonas maltophilia MC_2012	MQZL01000031.1_20	23293	24297	+	Strict	600	645.2	APH(9)-Ic	92.51	3007539	aminoglycoside antibiotic	antibiotic inactivation	APH(9)
Stenotrophomonas maltophilia MC_2012	MQZL01000021.1_2	2540	2743	-	Loose	100	94.4	rsmA	86.79	3005069	fluoroquinolone antibiotic; diaminopyrimidine antibiotic; phenicol antibiotic	antibiotic efflux	resistance-nodulation-cell division (RND) antibiotic efflux pump
Stenotrophomonas maltophilia MC_2012	MQZL01000031.1_16	20226	21029	+	Loose	500	445.7	APH(3')-IIc	83.15	3002646	aminoglycoside antibiotic	antibiotic inactivation	APH(3')
Stenotrophomonas maltophilia MC_2012	MQZL01000071.1_31	19336	20526	-	Loose	700	647.9	Escherichia coli EF-Tu mutants conferring resistance to Pulvomycin	78.73	3003369	elfamycin antibiotic	antibiotic target alteration	elfamycin resistant EF-Tu
Stenotrophomonas maltophilia MC_2012	MQZL01000071.1_43	36801	37991	-	Loose	700	647.9	Escherichia coli EF-Tu mutants conferring resistance to Pulvomycin	78.73	3003369	elfamycin antibiotic	antibiotic target alteration	elfamycin resistant EF-Tu
Stenotrophomonas maltophilia MC_2012	MQZL01000041.1_48	48933	49799	+	Loose	500	459.9	L1 beta-lactamase	77.97	3000582	cephalosporin	antibiotic inactivation	L1 family beta-lactamase
Stenotrophomonas maltophilia MC_2012	MQZL01000041.1_37	35740	38853	-	Loose	1900	1371.3	mexN	71.69	3003705	phenicol antibiotic	antibiotic efflux	resistance-nodulation-cell division (RND) antibiotic efflux pump
Stenotrophomonas maltophilia CV_2005	MQWZ01000026.1_30	28608	29447	-	Perfect	500	549.7	sul1	100	3000410	sulfonamide antibiotic	antibiotic target replacement	sulfonamide resistant sul
Stenotrophomonas maltophilia CV_2005	MQWZ01000026.1_32	30309	30956	-	Strict	300	373.2	ANT(2'')-Ia	100	3000230	aminoglycoside antibiotic	antibiotic inactivation	ANT(2'')
Stenotrophomonas maltophilia CV_2005	MQWZ01000056.1_38	45161	45622	-	Perfect	275	313.5	AAC(6')-Iz	100	3002570	aminoglycoside antibiotic	antibiotic inactivation	AAC(6')
Stenotrophomonas maltophilia CV_2005	MQWZ01000077.1_1	136	1539	+	Strict	910	912.1	smeS	99.57	3003067	aminoglycoside antibiotic; cephalosporin; cephamycin; penam	antibiotic efflux	resistance-nodulation-cell division (RND) antibiotic efflux pump
Stenotrophomonas maltophilia CV_2005	MQWZ01000077.1_2	1536	2225	+	Strict	420	461.5	smeR	99.56	3003066	aminoglycoside antibiotic; cephalosporin; cephamycin; penam	antibiotic efflux	resistance-nodulation-cell division (RND) antibiotic efflux pump
Stenotrophomonas maltophilia CV_2005	MQWZ01000061.1_61	46320	47360	-	Strict	600	719.9	APH(9)-Ic	99.42	3007539	aminoglycoside antibiotic	antibiotic inactivation	APH(9)
Stenotrophomonas maltophilia CV_2005	MQWZ01000096.1_3	3456	6605	-	Loose	2090	1957.6	smeB	99.33	3003052	aminoglycoside antibiotic; cephalosporin; cephamycin; penam	antibiotic efflux	resistance-nodulation-cell division (RND) antibiotic efflux pump
Stenotrophomonas maltophilia CV_2005	MQWZ01000038.1_83	96128	99250	-	Loose	2070	1947.6	smeE	98.94	3003056	macrolide antibiotic; fluoroquinolone antibiotic; tetracycline antibiotic; phenicol antibiotic	antibiotic efflux	resistance-nodulation-cell division (RND) antibiotic efflux pump
Stenotrophomonas maltophilia CV_2005	MQWZ01000096.1_2	2044	3459	-	Loose	900	843.6	smeC	98.3	3003053	aminoglycoside antibiotic; cephalosporin; cephamycin; penam	antibiotic efflux	resistance-nodulation-cell division (RND) antibiotic efflux pump
Stenotrophomonas maltophilia CV_2005	MQWZ01000038.1_82	94635	96020	-	Loose	890	839.3	smeF	98.04	3003057	macrolide antibiotic; fluoroquinolone antibiotic; tetracycline antibiotic; phenicol antibiotic	antibiotic efflux	resistance-nodulation-cell division (RND) antibiotic efflux pump
Stenotrophomonas maltophilia CV_2005	MQWZ01000096.1_4	6618	7814	-	Loose	750	714.1	smeA	97.99	3003051	aminoglycoside antibiotic; cephalosporin; cephamycin; penam	antibiotic efflux	resistance-nodulation-cell division (RND) antibiotic efflux pump
Stenotrophomonas maltophilia CV_2005	MQWZ01000038.1_84	99263	100447	-	Loose	750	710.7	smeD	97.97	3003055	macrolide antibiotic; fluoroquinolone antibiotic; tetracycline antibiotic; phenicol antibiotic	antibiotic efflux	resistance-nodulation-cell division (RND) antibiotic efflux pump
Stenotrophomonas maltophilia CV_2005	MQWZ01000026.1_31	29734	30288	-	Strict	325	347.8	AAC(6')-31	97.09	3002585	aminoglycoside antibiotic	antibiotic inactivation	AAC(6')
Stenotrophomonas maltophilia CV_2005	MQWZ01000033.1_143	132588	132791	+	Loose	100	94.4	rsmA	86.79	3005069	fluoroquinolone antibiotic; diaminopyrimidine antibiotic; phenicol antibiotic	antibiotic efflux	resistance-nodulation-cell division (RND) antibiotic efflux pump
Stenotrophomonas maltophilia CV_2005	MQWZ01000061.1_65	49623	50426	-	Loose	500	458.4	APH(3')-IIc	85.39	3002646	aminoglycoside antibiotic	antibiotic inactivation	APH(3')
Stenotrophomonas maltophilia CV_2005	MQWZ01000063.1_20	30056	31246	+	Loose	700	649	Escherichia coli EF-Tu mutants conferring resistance to Pulvomycin	78.99	3003369	elfamycin antibiotic	antibiotic target alteration	elfamycin resistant EF-Tu
Stenotrophomonas maltophilia CV_2005	MQWZ01000063.1_32	47584	48774	+	Loose	700	649	Escherichia coli EF-Tu mutants conferring resistance to Pulvomycin	78.99	3003369	elfamycin antibiotic	antibiotic target alteration	elfamycin resistant EF-Tu
Stenotrophomonas maltophilia CV_2005	MQWZ01000045.1_4	3894	4817	+	Loose	500	468	L1 beta-lactamase	77.89	3000582	cephalosporin	antibiotic inactivation	L1 family beta-lactamase
Stenotrophomonas maltophilia SanG_2012	MQZU01000048.1_61	70777	71238	+	Perfect	275	313.5	AAC(6')-Iz	100	3002570	aminoglycoside antibiotic	antibiotic inactivation	AAC(6')
Stenotrophomonas maltophilia SanG_2012	MQZU01000051.1_59	66387	67790	-	Strict	910	912.1	smeS	99.57	3003067	aminoglycoside antibiotic; cephalosporin; cephamycin; penam	antibiotic efflux	resistance-nodulation-cell division (RND) antibiotic efflux pump
Stenotrophomonas maltophilia SanG_2012	MQZU01000051.1_58	65701	66390	-	Strict	420	461.5	smeR	99.56	3003066	aminoglycoside antibiotic; cephalosporin; cephamycin; penam	antibiotic efflux	resistance-nodulation-cell division (RND) antibiotic efflux pump
Stenotrophomonas maltophilia SanG_2012	MQZU01000041.1_81	71118	72158	-	Strict	600	719.9	APH(9)-Ic	99.42	3007539	aminoglycoside antibiotic	antibiotic inactivation	APH(9)
Stenotrophomonas maltophilia SanG_2012	MQZU01000051.1_61	69117	72266	+	Loose	2090	1957.6	smeB	99.33	3003052	aminoglycoside antibiotic; cephalosporin; cephamycin; penam	antibiotic efflux	resistance-nodulation-cell division (RND) antibiotic efflux pump
Stenotrophomonas maltophilia SanG_2012	MQZU01000087.1_68	77285	80407	-	Loose	2070	1949.9	smeE	99.04	3003056	macrolide antibiotic; fluoroquinolone antibiotic; tetracycline antibiotic; phenicol antibiotic	antibiotic efflux	resistance-nodulation-cell division (RND) antibiotic efflux pump
Stenotrophomonas maltophilia SanG_2012	MQZU01000051.1_62	72263	73678	+	Loose	900	843.6	smeC	98.3	3003053	aminoglycoside antibiotic; cephalosporin; cephamycin; penam	antibiotic efflux	resistance-nodulation-cell division (RND) antibiotic efflux pump
Stenotrophomonas maltophilia SanG_2012	MQZU01000087.1_67	75792	77177	-	Loose	890	839.3	smeF	98.04	3003057	macrolide antibiotic; fluoroquinolone antibiotic; tetracycline antibiotic; phenicol antibiotic	antibiotic efflux	resistance-nodulation-cell division (RND) antibiotic efflux pump
Stenotrophomonas maltophilia SanG_2012	MQZU01000051.1_60	67908	69104	+	Loose	750	714.1	smeA	97.99	3003051	aminoglycoside antibiotic; cephalosporin; cephamycin; penam	antibiotic efflux	resistance-nodulation-cell division (RND) antibiotic efflux pump
Stenotrophomonas maltophilia SanG_2012	MQZU01000087.1_69	80420	81604	-	Loose	750	710.7	smeD	97.97	3003055	macrolide antibiotic; fluoroquinolone antibiotic; tetracycline antibiotic; phenicol antibiotic	antibiotic efflux	resistance-nodulation-cell division (RND) antibiotic efflux pump
Stenotrophomonas maltophilia SanG_2012	MQZU01000035.1_203	169269	169472	+	Loose	100	94.4	rsmA	86.79	3005069	fluoroquinolone antibiotic; diaminopyrimidine antibiotic; phenicol antibiotic	antibiotic efflux	resistance-nodulation-cell division (RND) antibiotic efflux pump
Stenotrophomonas maltophilia SanG_2012	MQZU01000041.1_85	74421	75224	-	Loose	500	458.4	APH(3')-IIc	85.39	3002646	aminoglycoside antibiotic	antibiotic inactivation	APH(3')
Stenotrophomonas maltophilia SanG_2012	MQZU01000044.1_31	19810	21000	-	Loose	700	649	Escherichia coli EF-Tu mutants conferring resistance to Pulvomycin	78.99	3003369	elfamycin antibiotic	antibiotic target alteration	elfamycin resistant EF-Tu
Stenotrophomonas maltophilia SanG_2012	MQZU01000044.1_43	37338	38528	-	Loose	700	649	Escherichia coli EF-Tu mutants conferring resistance to Pulvomycin	78.99	3003369	elfamycin antibiotic	antibiotic target alteration	elfamycin resistant EF-Tu
Stenotrophomonas maltophilia SanG_2012	MQZU01000015.1_4	3895	4818	+	Loose	500	468	L1 beta-lactamase	77.89	3000582	cephalosporin	antibiotic inactivation	L1 family beta-lactamase
Stenotrophomonas maltophilia TG_2005	MQXR01000038.1_61	60950	64072	+	Loose	2070	1948.7	smeE	99.04	3003056	macrolide antibiotic; fluoroquinolone antibiotic; tetracycline antibiotic; phenicol antibiotic	antibiotic efflux	resistance-nodulation-cell division (RND) antibiotic efflux pump
Stenotrophomonas maltophilia TG_2005	MQXR01000038.1_60	59753	60937	+	Loose	750	717.6	smeD	98.22	3003055	macrolide antibiotic; fluoroquinolone antibiotic; tetracycline antibiotic; phenicol antibiotic	antibiotic efflux	resistance-nodulation-cell division (RND) antibiotic efflux pump
Stenotrophomonas maltophilia TG_2005	MQXR01000038.1_62	64179	65564	+	Loose	890	836.6	smeF	97.61	3003057	macrolide antibiotic; fluoroquinolone antibiotic; tetracycline antibiotic; phenicol antibiotic	antibiotic efflux	resistance-nodulation-cell division (RND) antibiotic efflux pump
Stenotrophomonas maltophilia TG_2005	MQXR01000019.1_22	25759	28908	-	Loose	2090	1910.6	smeB	96.76	3003052	aminoglycoside antibiotic; cephalosporin; cephamycin; penam	antibiotic efflux	resistance-nodulation-cell division (RND) antibiotic efflux pump
Stenotrophomonas maltophilia TG_2005	MQXR01000027.1_9	6664	7125	+	Strict	275	303.1	AAC(6')-Iz	96.73	3002570	aminoglycoside antibiotic	antibiotic inactivation	AAC(6')
Stenotrophomonas maltophilia TG_2005	MQXR01000071.1_55	56200	56889	-	Strict	420	446.4	smeR	96.07	3003066	aminoglycoside antibiotic; cephalosporin; cephamycin; penam	antibiotic efflux	resistance-nodulation-cell division (RND) antibiotic efflux pump
Stenotrophomonas maltophilia TG_2005	MQXR01000071.1_56	56886	58277	-	Loose	910	874.4	smeS	95.46	3003067	aminoglycoside antibiotic; cephalosporin; cephamycin; penam	antibiotic efflux	resistance-nodulation-cell division (RND) antibiotic efflux pump
Stenotrophomonas maltophilia TG_2005	MQXR01000019.1_21	24347	25762	-	Loose	900	818.9	smeC	95.12	3003053	aminoglycoside antibiotic; cephalosporin; cephamycin; penam	antibiotic efflux	resistance-nodulation-cell division (RND) antibiotic efflux pump
Stenotrophomonas maltophilia TG_2005	MQXR01000019.1_23	28921	30144	-	Loose	750	687.2	smeA	93.97	3003051	aminoglycoside antibiotic; cephalosporin; cephamycin; penam	antibiotic efflux	resistance-nodulation-cell division (RND) antibiotic efflux pump
Stenotrophomonas maltophilia TG_2005	MQXR01000020.1_48	50788	51792	-	Strict	600	647.5	APH(9)-Ic	92.81	3007539	aminoglycoside antibiotic	antibiotic inactivation	APH(9)
Stenotrophomonas maltophilia TG_2005	MQXR01000064.1_16	24588	24791	-	Loose	100	94.4	rsmA	86.79	3005069	fluoroquinolone antibiotic; diaminopyrimidine antibiotic; phenicol antibiotic	antibiotic efflux	resistance-nodulation-cell division (RND) antibiotic efflux pump
Stenotrophomonas maltophilia TG_2005	MQXR01000020.1_52	54056	54859	-	Loose	500	441	APH(3')-IIc	82.4	3002646	aminoglycoside antibiotic	antibiotic inactivation	APH(3')
Stenotrophomonas maltophilia TG_2005	MQXR01000056.1_48	39780	40970	-	Loose	700	647.9	Escherichia coli EF-Tu mutants conferring resistance to Pulvomycin	78.73	3003369	elfamycin antibiotic	antibiotic target alteration	elfamycin resistant EF-Tu
Stenotrophomonas maltophilia TG_2005	MQXR01000056.1_60	57243	58433	-	Loose	700	647.9	Escherichia coli EF-Tu mutants conferring resistance to Pulvomycin	78.73	3003369	elfamycin antibiotic	antibiotic target alteration	elfamycin resistant EF-Tu
Stenotrophomonas maltophilia TG_2005	MQXR01000025.1_95	111521	112444	+	Loose	500	469.9	L1 beta-lactamase	78.57	3000582	cephalosporin	antibiotic inactivation	L1 family beta-lactamase
Stenotrophomonas maltophilia TG_2005	MQXR01000025.1_81	94410	97523	-	Loose	1900	1372.8	mexN	71.89	3003705	phenicol antibiotic	antibiotic efflux	resistance-nodulation-cell division (RND) antibiotic efflux pump
Stenotrophomonas maltophilia TG_2009_STM2	MQXZ01000030.1_61	60927	64049	+	Loose	2070	1948.7	smeE	99.04	3003056	macrolide antibiotic; fluoroquinolone antibiotic; tetracycline antibiotic; phenicol antibiotic	antibiotic efflux	resistance-nodulation-cell division (RND) antibiotic efflux pump
Stenotrophomonas maltophilia TG_2009_STM2	MQXZ01000030.1_60	59730	60914	+	Loose	750	717.6	smeD	98.22	3003055	macrolide antibiotic; fluoroquinolone antibiotic; tetracycline antibiotic; phenicol antibiotic	antibiotic efflux	resistance-nodulation-cell division (RND) antibiotic efflux pump
Stenotrophomonas maltophilia TG_2009_STM2	MQXZ01000030.1_62	64156	65541	+	Loose	890	836.6	smeF	97.61	3003057	macrolide antibiotic; fluoroquinolone antibiotic; tetracycline antibiotic; phenicol antibiotic	antibiotic efflux	resistance-nodulation-cell division (RND) antibiotic efflux pump
Stenotrophomonas maltophilia TG_2009_STM2	MQXZ01000042.1_2	1215	4364	+	Loose	2090	1910.6	smeB	96.76	3003052	aminoglycoside antibiotic; cephalosporin; cephamycin; penam	antibiotic efflux	resistance-nodulation-cell division (RND) antibiotic efflux pump
Stenotrophomonas maltophilia TG_2009_STM2	MQXZ01000029.1_9	6664	7125	+	Strict	275	303.1	AAC(6')-Iz	96.73	3002570	aminoglycoside antibiotic	antibiotic inactivation	AAC(6')
Stenotrophomonas maltophilia TG_2009_STM2	MQXZ01000027.1_2	1524	2213	+	Strict	420	446.4	smeR	96.07	3003066	aminoglycoside antibiotic; cephalosporin; cephamycin; penam	antibiotic efflux	resistance-nodulation-cell division (RND) antibiotic efflux pump
Stenotrophomonas maltophilia TG_2009_STM2	MQXZ01000027.1_1	136	1527	+	Loose	910	874.4	smeS	95.46	3003067	aminoglycoside antibiotic; cephalosporin; cephamycin; penam	antibiotic efflux	resistance-nodulation-cell division (RND) antibiotic efflux pump
Stenotrophomonas maltophilia TG_2009_STM2	MQXZ01000042.1_3	4361	5776	+	Loose	900	818.9	smeC	95.12	3003053	aminoglycoside antibiotic; cephalosporin; cephamycin; penam	antibiotic efflux	resistance-nodulation-cell division (RND) antibiotic efflux pump
Stenotrophomonas maltophilia TG_2009_STM2	MQXZ01000042.1_1	3	1202	+	Loose	750	686.8	smeA	93.97	3003051	aminoglycoside antibiotic; cephalosporin; cephamycin; penam	antibiotic efflux	resistance-nodulation-cell division (RND) antibiotic efflux pump
Stenotrophomonas maltophilia TG_2009_STM2	MQXZ01000058.1_48	50793	51797	-	Strict	600	647.5	APH(9)-Ic	92.81	3007539	aminoglycoside antibiotic	antibiotic inactivation	APH(9)
Stenotrophomonas maltophilia TG_2009_STM2	MQXZ01000074.1_11	11847	12050	+	Loose	100	94.4	rsmA	86.79	3005069	fluoroquinolone antibiotic; diaminopyrimidine antibiotic; phenicol antibiotic	antibiotic efflux	resistance-nodulation-cell division (RND) antibiotic efflux pump
Stenotrophomonas maltophilia TG_2009_STM2	MQXZ01000058.1_52	54061	54864	-	Loose	500	441	APH(3')-IIc	82.4	3002646	aminoglycoside antibiotic	antibiotic inactivation	APH(3')
Stenotrophomonas maltophilia TG_2009_STM2	MQXZ01000023.1_164	182115	183305	-	Loose	700	647.9	Escherichia coli EF-Tu mutants conferring resistance to Pulvomycin	78.73	3003369	elfamycin antibiotic	antibiotic target alteration	elfamycin resistant EF-Tu
Stenotrophomonas maltophilia TG_2009_STM2	MQXZ01000022.1_41	42782	43705	-	Loose	500	469.9	L1 beta-lactamase	78.57	3000582	cephalosporin	antibiotic inactivation	L1 family beta-lactamase
Stenotrophomonas maltophilia TG_2009_STM2	MQXZ01000023.1_152	164652	165842	-	Loose	700	646.4	Escherichia coli EF-Tu mutants conferring resistance to Pulvomycin	78.48	3003369	elfamycin antibiotic	antibiotic target alteration	elfamycin resistant EF-Tu
Stenotrophomonas maltophilia TG_2009_STM2	MQXZ01000022.1_55	57703	60816	+	Loose	1900	1372.8	mexN	71.89	3003705	phenicol antibiotic	antibiotic efflux	resistance-nodulation-cell division (RND) antibiotic efflux pump
Stenotrophomonas maltophilia E729	NERH01000009.1_311	359054	360439	-	Loose	890	854.7	smeF	100	3003057	macrolide antibiotic; fluoroquinolone antibiotic; tetracycline antibiotic; phenicol antibiotic	antibiotic efflux	resistance-nodulation-cell division (RND) antibiotic efflux pump
Stenotrophomonas maltophilia E729	NERH01000009.1_313	363682	364866	-	Perfect	750	727.6	smeD	100	3003055	macrolide antibiotic; fluoroquinolone antibiotic; tetracycline antibiotic; phenicol antibiotic	antibiotic efflux	resistance-nodulation-cell division (RND) antibiotic efflux pump
Stenotrophomonas maltophilia E729	NERH01000009.1_312	360547	363669	-	Loose	2070	1964.9	smeE	99.9	3003056	macrolide antibiotic; fluoroquinolone antibiotic; tetracycline antibiotic; phenicol antibiotic	antibiotic efflux	resistance-nodulation-cell division (RND) antibiotic efflux pump
Stenotrophomonas maltophilia E729	NERH01000009.1_733	812206	815355	-	Loose	2090	1924.1	smeB	97.52	3003052	aminoglycoside antibiotic; cephalosporin; cephamycin; penam	antibiotic efflux	resistance-nodulation-cell division (RND) antibiotic efflux pump
Stenotrophomonas maltophilia E729	NERH01000009.1_736	818081	818770	+	Strict	420	446.8	smeR	96.07	3003066	aminoglycoside antibiotic; cephalosporin; cephamycin; penam	antibiotic efflux	resistance-nodulation-cell division (RND) antibiotic efflux pump
Stenotrophomonas maltophilia E729	NERH01000009.1_734	815368	816564	-	Loose	750	688.7	smeA	94.47	3003051	aminoglycoside antibiotic; cephalosporin; cephamycin; penam	antibiotic efflux	resistance-nodulation-cell division (RND) antibiotic efflux pump
Stenotrophomonas maltophilia E729	NERH01000009.1_735	816693	818084	+	Loose	910	860.1	smeS	93.74	3003067	aminoglycoside antibiotic; cephalosporin; cephamycin; penam	antibiotic efflux	resistance-nodulation-cell division (RND) antibiotic efflux pump
Stenotrophomonas maltophilia E729	NERH01000009.1_732	810794	812209	-	Loose	900	806.2	smeC	93.63	3003053	aminoglycoside antibiotic; cephalosporin; cephamycin; penam	antibiotic efflux	resistance-nodulation-cell division (RND) antibiotic efflux pump
Stenotrophomonas maltophilia E729	NERH01000007.1_834	830864	831868	+	Strict	600	640.2	APH(9)-Ic	91.32	3007539	aminoglycoside antibiotic	antibiotic inactivation	APH(9)
Stenotrophomonas maltophilia E729	NERH01000007.1_831	828242	829045	+	Loose	500	466.8	APH(3')-IIc	86.89	3002646	aminoglycoside antibiotic	antibiotic inactivation	APH(3')
Stenotrophomonas maltophilia E729	NERH01000007.1_532	520443	520646	+	Loose	100	94.4	rsmA	86.79	3005069	fluoroquinolone antibiotic; diaminopyrimidine antibiotic; phenicol antibiotic	antibiotic efflux	resistance-nodulation-cell division (RND) antibiotic efflux pump
Stenotrophomonas maltophilia E729	NERH01000008.1_391	412270	413139	+	Loose	500	473	L1 beta-lactamase	82.07	3000582	cephalosporin	antibiotic inactivation	L1 family beta-lactamase
Stenotrophomonas maltophilia E729	NERH01000003.1_407	453168	454358	+	Loose	700	649	Escherichia coli EF-Tu mutants conferring resistance to Pulvomycin	78.99	3003369	elfamycin antibiotic	antibiotic target alteration	elfamycin resistant EF-Tu
Stenotrophomonas maltophilia E729	NERH01000003.1_419	470593	471783	+	Loose	700	649	Escherichia coli EF-Tu mutants conferring resistance to Pulvomycin	78.99	3003369	elfamycin antibiotic	antibiotic target alteration	elfamycin resistant EF-Tu
Stenotrophomonas maltophilia E824	NEQY01000011.1_235	263997	267146	-	Loose	2090	1929.1	smeB	98.09	3003052	aminoglycoside antibiotic; cephalosporin; cephamycin; penam	antibiotic efflux	resistance-nodulation-cell division (RND) antibiotic efflux pump
Stenotrophomonas maltophilia E824	NEQY01000009.1_256	298934	300319	-	Loose	890	827.8	smeF	96.3	3003057	macrolide antibiotic; fluoroquinolone antibiotic; tetracycline antibiotic; phenicol antibiotic	antibiotic efflux	resistance-nodulation-cell division (RND) antibiotic efflux pump
Stenotrophomonas maltophilia E824	NEQY01000011.1_238	269873	270562	+	Strict	420	444.1	smeR	95.63	3003066	aminoglycoside antibiotic; cephalosporin; cephamycin; penam	antibiotic efflux	resistance-nodulation-cell division (RND) antibiotic efflux pump
Stenotrophomonas maltophilia E824	NEQY01000009.1_257	300445	303567	-	Loose	2070	1898.2	smeE	95.48	3003056	macrolide antibiotic; fluoroquinolone antibiotic; tetracycline antibiotic; phenicol antibiotic	antibiotic efflux	resistance-nodulation-cell division (RND) antibiotic efflux pump
Stenotrophomonas maltophilia E824	NEQY01000009.1_258	303580	304761	-	Loose	750	682.6	smeD	95.18	3003055	macrolide antibiotic; fluoroquinolone antibiotic; tetracycline antibiotic; phenicol antibiotic	antibiotic efflux	resistance-nodulation-cell division (RND) antibiotic efflux pump
Stenotrophomonas maltophilia E824	NEQY01000011.1_234	262585	264000	-	Loose	900	812.4	smeC	94.48	3003053	aminoglycoside antibiotic; cephalosporin; cephamycin; penam	antibiotic efflux	resistance-nodulation-cell division (RND) antibiotic efflux pump
Stenotrophomonas maltophilia E824	NEQY01000011.1_237	268422	269876	+	Loose	910	868.2	smeS	94.43	3003067	aminoglycoside antibiotic; cephalosporin; cephamycin; penam	antibiotic efflux	resistance-nodulation-cell division (RND) antibiotic efflux pump
Stenotrophomonas maltophilia E824	NEQY01000004.1_1590	1707960	1708967	+	Strict	600	651.7	APH(9)-Ic	92.54	3007539	aminoglycoside antibiotic	antibiotic inactivation	APH(9)
Stenotrophomonas maltophilia E824	NEQY01000011.1_236	267159	268355	-	Loose	750	680.6	smeA	91.96	3003051	aminoglycoside antibiotic; cephalosporin; cephamycin; penam	antibiotic efflux	resistance-nodulation-cell division (RND) antibiotic efflux pump
Stenotrophomonas maltophilia E824	NEQY01000004.1_1281	1392475	1392678	+	Loose	100	94.4	rsmA	86.79	3005069	fluoroquinolone antibiotic; diaminopyrimidine antibiotic; phenicol antibiotic	antibiotic efflux	resistance-nodulation-cell division (RND) antibiotic efflux pump
Stenotrophomonas maltophilia E824	NEQY01000004.1_1586	1704895	1705698	+	Loose	500	444.9	APH(3')-IIc	83.52	3002646	aminoglycoside antibiotic	antibiotic inactivation	APH(3')
Stenotrophomonas maltophilia E824	NEQY01000004.1_336	378865	380055	+	Loose	700	647.1	Escherichia coli EF-Tu mutants conferring resistance to Pulvomycin	78.99	3003369	elfamycin antibiotic	antibiotic target alteration	elfamycin resistant EF-Tu
Stenotrophomonas maltophilia E824	NEQY01000004.1_348	396356	397546	+	Loose	700	647.1	Escherichia coli EF-Tu mutants conferring resistance to Pulvomycin	78.99	3003369	elfamycin antibiotic	antibiotic target alteration	elfamycin resistant EF-Tu
Stenotrophomonas maltophilia E824	NEQY01000005.1_435	495311	496183	+	Loose	500	460.3	L1 beta-lactamase	78.28	3000582	cephalosporin	antibiotic inactivation	L1 family beta-lactamase
Stenotrophomonas maltophilia E999	NERF01000008.1_524	613060	616182	-	Loose	2070	1951	smeE	99.23	3003056	macrolide antibiotic; fluoroquinolone antibiotic; tetracycline antibiotic; phenicol antibiotic	antibiotic efflux	resistance-nodulation-cell division (RND) antibiotic efflux pump
Stenotrophomonas maltophilia E999	NERF01000008.1_525	616195	617379	-	Loose	750	718.8	smeD	98.48	3003055	macrolide antibiotic; fluoroquinolone antibiotic; tetracycline antibiotic; phenicol antibiotic	antibiotic efflux	resistance-nodulation-cell division (RND) antibiotic efflux pump
Stenotrophomonas maltophilia E999	NERF01000008.1_523	611568	612953	-	Loose	890	839.3	smeF	97.83	3003057	macrolide antibiotic; fluoroquinolone antibiotic; tetracycline antibiotic; phenicol antibiotic	antibiotic efflux	resistance-nodulation-cell division (RND) antibiotic efflux pump
Stenotrophomonas maltophilia E999	NERF01000008.1_86	101102	101563	-	Strict	275	305.1	AAC(6')-Iz	97.39	3002570	aminoglycoside antibiotic	antibiotic inactivation	AAC(6')
Stenotrophomonas maltophilia E999	NERF01000008.1_863	968149	971298	-	Loose	2090	1907.5	smeB	96.57	3003052	aminoglycoside antibiotic; cephalosporin; cephamycin; penam	antibiotic efflux	resistance-nodulation-cell division (RND) antibiotic efflux pump
Stenotrophomonas maltophilia E999	NERF01000008.1_866	974025	974714	+	Strict	420	448.4	smeR	96.51	3003066	aminoglycoside antibiotic; cephalosporin; cephamycin; penam	antibiotic efflux	resistance-nodulation-cell division (RND) antibiotic efflux pump
Stenotrophomonas maltophilia E999	NERF01000008.1_862	966737	968152	-	Loose	900	827.4	smeC	96.18	3003053	aminoglycoside antibiotic; cephalosporin; cephamycin; penam	antibiotic efflux	resistance-nodulation-cell division (RND) antibiotic efflux pump
Stenotrophomonas maltophilia E999	NERF01000008.1_865	972637	974028	+	Loose	910	875.9	smeS	95.68	3003067	aminoglycoside antibiotic; cephalosporin; cephamycin; penam	antibiotic efflux	resistance-nodulation-cell division (RND) antibiotic efflux pump
Stenotrophomonas maltophilia E999	NERF01000008.1_864	971311	972507	-	Loose	750	685.3	smeA	93.72	3003051	aminoglycoside antibiotic; cephalosporin; cephamycin; penam	antibiotic efflux	resistance-nodulation-cell division (RND) antibiotic efflux pump
Stenotrophomonas maltophilia E999	NERF01000004.1_193	208256	209260	+	Strict	600	645.2	APH(9)-Ic	92.22	3007539	aminoglycoside antibiotic	antibiotic inactivation	APH(9)
Stenotrophomonas maltophilia E999	NERF01000003.1_916	1021743	1021946	+	Loose	100	94.4	rsmA	86.79	3005069	fluoroquinolone antibiotic; diaminopyrimidine antibiotic; phenicol antibiotic	antibiotic efflux	resistance-nodulation-cell division (RND) antibiotic efflux pump
Stenotrophomonas maltophilia E999	NERF01000004.1_189	205189	205992	+	Loose	500	443	APH(3')-IIc	82.02	3002646	aminoglycoside antibiotic	antibiotic inactivation	APH(3')
Stenotrophomonas maltophilia E999	NERF01000003.1_217	255986	257176	+	Loose	700	647.9	Escherichia coli EF-Tu mutants conferring resistance to Pulvomycin	78.73	3003369	elfamycin antibiotic	antibiotic target alteration	elfamycin resistant EF-Tu
Stenotrophomonas maltophilia E999	NERF01000003.1_229	273449	274639	+	Loose	700	647.9	Escherichia coli EF-Tu mutants conferring resistance to Pulvomycin	78.73	3003369	elfamycin antibiotic	antibiotic target alteration	elfamycin resistant EF-Tu
Stenotrophomonas maltophilia E999	NERF01000004.1_599	660993	661859	+	Loose	500	462.6	L1 beta-lactamase	78.31	3000582	cephalosporin	antibiotic inactivation	L1 family beta-lactamase
Stenotrophomonas maltophilia E999	NERF01000004.1_587	647800	650913	-	Loose	1900	1371.3	mexN	71.69	3003705	phenicol antibiotic	antibiotic efflux	resistance-nodulation-cell division (RND) antibiotic efflux pump
Stenotrophomonas maltophilia E539	NEQZ01000013.1_223	235589	236629	+	Strict	600	718.8	APH(9)-Ic	99.71	3007539	aminoglycoside antibiotic	antibiotic inactivation	APH(9)
Stenotrophomonas maltophilia E539	NEQZ01000014.1_1370	1542039	1545188	-	Loose	2090	1964.1	smeB	99.71	3003052	aminoglycoside antibiotic; cephalosporin; cephamycin; penam	antibiotic efflux	resistance-nodulation-cell division (RND) antibiotic efflux pump
Stenotrophomonas maltophilia E539	NEQZ01000014.1_1372	1546516	1547919	+	Strict	910	915.2	smeS	99.57	3003067	aminoglycoside antibiotic; cephalosporin; cephamycin; penam	antibiotic efflux	resistance-nodulation-cell division (RND) antibiotic efflux pump
Stenotrophomonas maltophilia E539	NEQZ01000014.1_1005	1131933	1135055	-	Loose	2070	1951.4	smeE	99.13	3003056	macrolide antibiotic; fluoroquinolone antibiotic; tetracycline antibiotic; phenicol antibiotic	antibiotic efflux	resistance-nodulation-cell division (RND) antibiotic efflux pump
Stenotrophomonas maltophilia E539	NEQZ01000014.1_1373	1547916	1548605	+	Strict	420	459.5	smeR	99.13	3003066	aminoglycoside antibiotic; cephalosporin; cephamycin; penam	antibiotic efflux	resistance-nodulation-cell division (RND) antibiotic efflux pump
Stenotrophomonas maltophilia E539	NEQZ01000014.1_1371	1545201	1546397	-	Loose	750	721.8	smeA	98.49	3003051	aminoglycoside antibiotic; cephalosporin; cephamycin; penam	antibiotic efflux	resistance-nodulation-cell division (RND) antibiotic efflux pump
Stenotrophomonas maltophilia E539	NEQZ01000014.1_1004	1130440	1131825	-	Loose	890	841.6	smeF	98.48	3003057	macrolide antibiotic; fluoroquinolone antibiotic; tetracycline antibiotic; phenicol antibiotic	antibiotic efflux	resistance-nodulation-cell division (RND) antibiotic efflux pump
Stenotrophomonas maltophilia E539	NEQZ01000014.1_1006	1135068	1136252	-	Loose	750	710.7	smeD	97.97	3003055	macrolide antibiotic; fluoroquinolone antibiotic; tetracycline antibiotic; phenicol antibiotic	antibiotic efflux	resistance-nodulation-cell division (RND) antibiotic efflux pump
Stenotrophomonas maltophilia E539	NEQZ01000014.1_1369	1540627	1542042	-	Loose	900	840.9	smeC	97.45	3003053	aminoglycoside antibiotic; cephalosporin; cephamycin; penam	antibiotic efflux	resistance-nodulation-cell division (RND) antibiotic efflux pump
Stenotrophomonas maltophilia E539	NEQZ01000012.1_11	11736	11939	+	Loose	100	94.4	rsmA	86.79	3005069	fluoroquinolone antibiotic; diaminopyrimidine antibiotic; phenicol antibiotic	antibiotic efflux	resistance-nodulation-cell division (RND) antibiotic efflux pump
Stenotrophomonas maltophilia E539	NEQZ01000013.1_219	232523	233326	+	Loose	500	455.3	APH(3')-IIc	85.02	3002646	aminoglycoside antibiotic	antibiotic inactivation	APH(3')
Stenotrophomonas maltophilia E539	NEQZ01000009.1_138	151315	152505	+	Loose	700	649	Escherichia coli EF-Tu mutants conferring resistance to Pulvomycin	78.99	3003369	elfamycin antibiotic	antibiotic target alteration	elfamycin resistant EF-Tu
Stenotrophomonas maltophilia E539	NEQZ01000009.1_150	168837	170027	+	Loose	700	649	Escherichia coli EF-Tu mutants conferring resistance to Pulvomycin	78.99	3003369	elfamycin antibiotic	antibiotic target alteration	elfamycin resistant EF-Tu
Stenotrophomonas maltophilia E539	NEQZ01000013.1_653	714243	715166	+	Loose	500	468.8	L1 beta-lactamase	77.89	3000582	cephalosporin	antibiotic inactivation	L1 family beta-lactamase
Stenotrophomonas maltophilia EA23	NEQT01000024.1_408	457689	459092	+	Strict	910	916	smeS	99.79	3003067	aminoglycoside antibiotic; cephalosporin; cephamycin; penam	antibiotic efflux	resistance-nodulation-cell division (RND) antibiotic efflux pump
Stenotrophomonas maltophilia EA23	NEQT01000014.1_49	45589	46629	+	Strict	600	718.8	APH(9)-Ic	99.71	3007539	aminoglycoside antibiotic	antibiotic inactivation	APH(9)
Stenotrophomonas maltophilia EA23	NEQT01000024.1_406	453212	456361	-	Loose	2090	1958.7	smeB	99.33	3003052	aminoglycoside antibiotic; cephalosporin; cephamycin; penam	antibiotic efflux	resistance-nodulation-cell division (RND) antibiotic efflux pump
Stenotrophomonas maltophilia EA23	NEQT01000024.1_409	459089	459778	+	Strict	420	459.5	smeR	99.13	3003066	aminoglycoside antibiotic; cephalosporin; cephamycin; penam	antibiotic efflux	resistance-nodulation-cell division (RND) antibiotic efflux pump
Stenotrophomonas maltophilia EA23	NEQT01000024.1_34	37019	40141	-	Loose	2070	1949.9	smeE	99.04	3003056	macrolide antibiotic; fluoroquinolone antibiotic; tetracycline antibiotic; phenicol antibiotic	antibiotic efflux	resistance-nodulation-cell division (RND) antibiotic efflux pump
Stenotrophomonas maltophilia EA23	NEQT01000022.1_40	47951	48394	-	Strict	275	297	AAC(6')-Iz	98.63	3002570	aminoglycoside antibiotic	antibiotic inactivation	AAC(6')
Stenotrophomonas maltophilia EA23	NEQT01000024.1_33	35526	36911	-	Loose	890	840.5	smeF	98.26	3003057	macrolide antibiotic; fluoroquinolone antibiotic; tetracycline antibiotic; phenicol antibiotic	antibiotic efflux	resistance-nodulation-cell division (RND) antibiotic efflux pump
Stenotrophomonas maltophilia EA23	NEQT01000024.1_407	456374	457570	-	Loose	750	719.2	smeA	98.24	3003051	aminoglycoside antibiotic; cephalosporin; cephamycin; penam	antibiotic efflux	resistance-nodulation-cell division (RND) antibiotic efflux pump
Stenotrophomonas maltophilia EA23	NEQT01000024.1_405	451800	453215	-	Loose	900	844	smeC	98.09	3003053	aminoglycoside antibiotic; cephalosporin; cephamycin; penam	antibiotic efflux	resistance-nodulation-cell division (RND) antibiotic efflux pump
Stenotrophomonas maltophilia EA23	NEQT01000024.1_35	40154	41338	-	Loose	750	710.7	smeD	97.97	3003055	macrolide antibiotic; fluoroquinolone antibiotic; tetracycline antibiotic; phenicol antibiotic	antibiotic efflux	resistance-nodulation-cell division (RND) antibiotic efflux pump
Stenotrophomonas maltophilia EA23	NEQT01000013.1_11	11744	11947	+	Loose	100	94.4	rsmA	86.79	3005069	fluoroquinolone antibiotic; diaminopyrimidine antibiotic; phenicol antibiotic	antibiotic efflux	resistance-nodulation-cell division (RND) antibiotic efflux pump
Stenotrophomonas maltophilia EA23	NEQT01000014.1_45	42523	43326	+	Loose	500	463.8	APH(3')-IIc	86.52	3002646	aminoglycoside antibiotic	antibiotic inactivation	APH(3')
Stenotrophomonas maltophilia EA23	NEQT01000009.1_50	59345	60535	+	Loose	700	649	Escherichia coli EF-Tu mutants conferring resistance to Pulvomycin	78.99	3003369	elfamycin antibiotic	antibiotic target alteration	elfamycin resistant EF-Tu
Stenotrophomonas maltophilia EA23	NEQT01000009.1_62	76884	78074	+	Loose	700	649	Escherichia coli EF-Tu mutants conferring resistance to Pulvomycin	78.99	3003369	elfamycin antibiotic	antibiotic target alteration	elfamycin resistant EF-Tu
Stenotrophomonas maltophilia EA23	NEQT01000025.1_167	170363	171286	+	Loose	500	468.4	L1 beta-lactamase	77.55	3000582	cephalosporin	antibiotic inactivation	L1 family beta-lactamase
Stenotrophomonas maltophilia E861	NERB01000015.1_25	27312	28352	+	Strict	600	721.5	APH(9)-Ic	99.71	3007539	aminoglycoside antibiotic	antibiotic inactivation	APH(9)
Stenotrophomonas maltophilia E861	NERB01000006.1_297	348146	349549	-	Strict	910	912.9	smeS	99.57	3003067	aminoglycoside antibiotic; cephalosporin; cephamycin; penam	antibiotic efflux	resistance-nodulation-cell division (RND) antibiotic efflux pump
Stenotrophomonas maltophilia E861	NERB01000006.1_296	347460	348149	-	Strict	420	461.5	smeR	99.56	3003066	aminoglycoside antibiotic; cephalosporin; cephamycin; penam	antibiotic efflux	resistance-nodulation-cell division (RND) antibiotic efflux pump
Stenotrophomonas maltophilia E861	NERB01000006.1_299	350876	354025	+	Loose	2090	1959.9	smeB	99.33	3003052	aminoglycoside antibiotic; cephalosporin; cephamycin; penam	antibiotic efflux	resistance-nodulation-cell division (RND) antibiotic efflux pump
Stenotrophomonas maltophilia E861	NERB01000005.1_29	31374	34496	-	Loose	2070	1949.9	smeE	99.04	3003056	macrolide antibiotic; fluoroquinolone antibiotic; tetracycline antibiotic; phenicol antibiotic	antibiotic efflux	resistance-nodulation-cell division (RND) antibiotic efflux pump
Stenotrophomonas maltophilia E861	NERB01000006.1_300	354022	355437	+	Loose	900	850.9	smeC	98.94	3003053	aminoglycoside antibiotic; cephalosporin; cephamycin; penam	antibiotic efflux	resistance-nodulation-cell division (RND) antibiotic efflux pump
Stenotrophomonas maltophilia E861	NERB01000005.1_28	29881	31266	-	Loose	890	840.5	smeF	98.26	3003057	macrolide antibiotic; fluoroquinolone antibiotic; tetracycline antibiotic; phenicol antibiotic	antibiotic efflux	resistance-nodulation-cell division (RND) antibiotic efflux pump
Stenotrophomonas maltophilia E861	NERB01000006.1_298	349667	350863	+	Loose	750	718	smeA	98.24	3003051	aminoglycoside antibiotic; cephalosporin; cephamycin; penam	antibiotic efflux	resistance-nodulation-cell division (RND) antibiotic efflux pump
Stenotrophomonas maltophilia E861	NERB01000005.1_30	34509	35693	-	Loose	750	707.2	smeD	97.72	3003055	macrolide antibiotic; fluoroquinolone antibiotic; tetracycline antibiotic; phenicol antibiotic	antibiotic efflux	resistance-nodulation-cell division (RND) antibiotic efflux pump
Stenotrophomonas maltophilia E861	NERB01000003.1_11	11722	11925	+	Loose	100	94.4	rsmA	86.79	3005069	fluoroquinolone antibiotic; diaminopyrimidine antibiotic; phenicol antibiotic	antibiotic efflux	resistance-nodulation-cell division (RND) antibiotic efflux pump
Stenotrophomonas maltophilia E861	NERB01000015.1_21	24246	25049	+	Loose	500	455.3	APH(3')-IIc	85.02	3002646	aminoglycoside antibiotic	antibiotic inactivation	APH(3')
Stenotrophomonas maltophilia E861	NERB01000024.1_75	83145	84335	+	Loose	700	649	Escherichia coli EF-Tu mutants conferring resistance to Pulvomycin	78.99	3003369	elfamycin antibiotic	antibiotic target alteration	elfamycin resistant EF-Tu
Stenotrophomonas maltophilia E861	NERB01000024.1_87	100667	101857	+	Loose	700	649	Escherichia coli EF-Tu mutants conferring resistance to Pulvomycin	78.99	3003369	elfamycin antibiotic	antibiotic target alteration	elfamycin resistant EF-Tu
Stenotrophomonas maltophilia E861	NERB01000019.1_192	203446	204369	+	Loose	500	468.8	L1 beta-lactamase	77.89	3000582	cephalosporin	antibiotic inactivation	L1 family beta-lactamase
Stenotrophomonas maltophilia D388	NERC01000015.1_25	27312	28352	+	Strict	600	721.5	APH(9)-Ic	99.71	3007539	aminoglycoside antibiotic	antibiotic inactivation	APH(9)
Stenotrophomonas maltophilia D388	NERC01000006.1_297	348485	349888	-	Strict	910	912.9	smeS	99.57	3003067	aminoglycoside antibiotic; cephalosporin; cephamycin; penam	antibiotic efflux	resistance-nodulation-cell division (RND) antibiotic efflux pump
Stenotrophomonas maltophilia D388	NERC01000006.1_296	347799	348488	-	Strict	420	461.5	smeR	99.56	3003066	aminoglycoside antibiotic; cephalosporin; cephamycin; penam	antibiotic efflux	resistance-nodulation-cell division (RND) antibiotic efflux pump
Stenotrophomonas maltophilia D388	NERC01000006.1_299	351215	354364	+	Loose	2090	1959.9	smeB	99.33	3003052	aminoglycoside antibiotic; cephalosporin; cephamycin; penam	antibiotic efflux	resistance-nodulation-cell division (RND) antibiotic efflux pump
Stenotrophomonas maltophilia D388	NERC01000005.1_29	31460	34582	-	Loose	2070	1949.9	smeE	99.04	3003056	macrolide antibiotic; fluoroquinolone antibiotic; tetracycline antibiotic; phenicol antibiotic	antibiotic efflux	resistance-nodulation-cell division (RND) antibiotic efflux pump
Stenotrophomonas maltophilia D388	NERC01000006.1_300	354361	355776	+	Loose	900	850.9	smeC	98.94	3003053	aminoglycoside antibiotic; cephalosporin; cephamycin; penam	antibiotic efflux	resistance-nodulation-cell division (RND) antibiotic efflux pump
Stenotrophomonas maltophilia D388	NERC01000005.1_28	29967	31352	-	Loose	890	840.5	smeF	98.26	3003057	macrolide antibiotic; fluoroquinolone antibiotic; tetracycline antibiotic; phenicol antibiotic	antibiotic efflux	resistance-nodulation-cell division (RND) antibiotic efflux pump
Stenotrophomonas maltophilia D388	NERC01000006.1_298	350006	351202	+	Loose	750	718	smeA	98.24	3003051	aminoglycoside antibiotic; cephalosporin; cephamycin; penam	antibiotic efflux	resistance-nodulation-cell division (RND) antibiotic efflux pump
Stenotrophomonas maltophilia D388	NERC01000005.1_30	34595	35779	-	Loose	750	707.2	smeD	97.72	3003055	macrolide antibiotic; fluoroquinolone antibiotic; tetracycline antibiotic; phenicol antibiotic	antibiotic efflux	resistance-nodulation-cell division (RND) antibiotic efflux pump
Stenotrophomonas maltophilia D388	NERC01000003.1_11	11722	11925	+	Loose	100	94.4	rsmA	86.79	3005069	fluoroquinolone antibiotic; diaminopyrimidine antibiotic; phenicol antibiotic	antibiotic efflux	resistance-nodulation-cell division (RND) antibiotic efflux pump
Stenotrophomonas maltophilia D388	NERC01000015.1_21	24246	25049	+	Loose	500	455.3	APH(3')-IIc	85.02	3002646	aminoglycoside antibiotic	antibiotic inactivation	APH(3')
Stenotrophomonas maltophilia D388	NERC01000023.1_75	83145	84335	+	Loose	700	649	Escherichia coli EF-Tu mutants conferring resistance to Pulvomycin	78.99	3003369	elfamycin antibiotic	antibiotic target alteration	elfamycin resistant EF-Tu
Stenotrophomonas maltophilia D388	NERC01000023.1_87	100667	101857	+	Loose	700	649	Escherichia coli EF-Tu mutants conferring resistance to Pulvomycin	78.99	3003369	elfamycin antibiotic	antibiotic target alteration	elfamycin resistant EF-Tu
Stenotrophomonas maltophilia D388	NERC01000018.1_275	290166	291089	+	Loose	500	468.8	L1 beta-lactamase	77.89	3000582	cephalosporin	antibiotic inactivation	L1 family beta-lactamase
Stenotrophomonas maltophilia E301	NERD01000002.1_2957	3287508	3290630	-	Loose	2070	1947.9	smeE	99.04	3003056	macrolide antibiotic; fluoroquinolone antibiotic; tetracycline antibiotic; phenicol antibiotic	antibiotic efflux	resistance-nodulation-cell division (RND) antibiotic efflux pump
Stenotrophomonas maltophilia E301	NERD01000002.1_2956	3286025	3287410	-	Loose	890	837.8	smeF	97.61	3003057	macrolide antibiotic; fluoroquinolone antibiotic; tetracycline antibiotic; phenicol antibiotic	antibiotic efflux	resistance-nodulation-cell division (RND) antibiotic efflux pump
Stenotrophomonas maltophilia E301	NERD01000002.1_2958	3290643	3291827	-	Loose	750	708.4	smeD	97.46	3003055	macrolide antibiotic; fluoroquinolone antibiotic; tetracycline antibiotic; phenicol antibiotic	antibiotic efflux	resistance-nodulation-cell division (RND) antibiotic efflux pump
Stenotrophomonas maltophilia E301	NERD01000002.1_1277	1405580	1406584	+	Strict	600	644.4	APH(9)-Ic	92.22	3007539	aminoglycoside antibiotic	antibiotic inactivation	APH(9)
Stenotrophomonas maltophilia E301	NERD01000002.1_1053	1161142	1161345	+	Loose	100	94.4	rsmA	86.79	3005069	fluoroquinolone antibiotic; diaminopyrimidine antibiotic; phenicol antibiotic	antibiotic efflux	resistance-nodulation-cell division (RND) antibiotic efflux pump
Stenotrophomonas maltophilia E301	NERD01000002.1_1274	1403533	1404336	+	Loose	500	449.1	APH(3')-IIc	84.64	3002646	aminoglycoside antibiotic	antibiotic inactivation	APH(3')
Stenotrophomonas maltophilia E301	NERD01000002.1_338	392471	393661	+	Loose	700	651.4	Escherichia coli EF-Tu mutants conferring resistance to Pulvomycin	79.49	3003369	elfamycin antibiotic	antibiotic target alteration	elfamycin resistant EF-Tu
Stenotrophomonas maltophilia E301	NERD01000002.1_1689	1856242	1857177	+	Loose	500	469.2	L1 beta-lactamase	79.25	3000582	cephalosporin	antibiotic inactivation	L1 family beta-lactamase
Stenotrophomonas maltophilia E301	NERD01000002.1_326	375047	376237	+	Loose	700	648.7	Escherichia coli EF-Tu mutants conferring resistance to Pulvomycin	78.99	3003369	elfamycin antibiotic	antibiotic target alteration	elfamycin resistant EF-Tu
Stenotrophomonas maltophilia 17307	PYBT02000039.1_131	153205	154245	+	Strict	600	716.8	APH(9)-Ic	99.42	3007539	aminoglycoside antibiotic	antibiotic inactivation	APH(9)
Stenotrophomonas maltophilia 17307	PYBT02000038.1_36	37124	40246	-	Loose	2070	1944.5	smeE	98.94	3003056	macrolide antibiotic; fluoroquinolone antibiotic; tetracycline antibiotic; phenicol antibiotic	antibiotic efflux	resistance-nodulation-cell division (RND) antibiotic efflux pump
Stenotrophomonas maltophilia 17307	PYBT02000036.1_89	102326	102787	-	Strict	275	309.3	AAC(6')-Iz	98.69	3002570	aminoglycoside antibiotic	antibiotic inactivation	AAC(6')
Stenotrophomonas maltophilia 17307	PYBT02000040.1_28	37328	40477	-	Loose	2090	1941.8	smeB	98.57	3003052	aminoglycoside antibiotic; cephalosporin; cephamycin; penam	antibiotic efflux	resistance-nodulation-cell division (RND) antibiotic efflux pump
Stenotrophomonas maltophilia 17307	PYBT02000038.1_37	40259	41443	-	Loose	750	714.5	smeD	98.48	3003055	macrolide antibiotic; fluoroquinolone antibiotic; tetracycline antibiotic; phenicol antibiotic	antibiotic efflux	resistance-nodulation-cell division (RND) antibiotic efflux pump
Stenotrophomonas maltophilia 17307	PYBT02000040.1_31	43204	43893	+	Strict	420	453	smeR	97.82	3003066	aminoglycoside antibiotic; cephalosporin; cephamycin; penam	antibiotic efflux	resistance-nodulation-cell division (RND) antibiotic efflux pump
Stenotrophomonas maltophilia 17307	PYBT02000038.1_35	35641	37026	-	Loose	890	832.8	smeF	97.17	3003057	macrolide antibiotic; fluoroquinolone antibiotic; tetracycline antibiotic; phenicol antibiotic	antibiotic efflux	resistance-nodulation-cell division (RND) antibiotic efflux pump
Stenotrophomonas maltophilia 17307	PYBT02000040.1_27	35916	37331	-	Loose	900	824.7	smeC	95.12	3003053	aminoglycoside antibiotic; cephalosporin; cephamycin; penam	antibiotic efflux	resistance-nodulation-cell division (RND) antibiotic efflux pump
Stenotrophomonas maltophilia 17307	PYBT02000040.1_29	40490	41686	-	Loose	750	697.6	smeA	94.47	3003051	aminoglycoside antibiotic; cephalosporin; cephamycin; penam	antibiotic efflux	resistance-nodulation-cell division (RND) antibiotic efflux pump
Stenotrophomonas maltophilia 17307	PYBT02000040.1_30	41804	43207	+	Loose	910	861.7	smeS	94	3003067	aminoglycoside antibiotic; cephalosporin; cephamycin; penam	antibiotic efflux	resistance-nodulation-cell division (RND) antibiotic efflux pump
Stenotrophomonas maltophilia 17307	PYBT02000039.1_127	150139	150942	+	Loose	500	464.2	APH(3')-IIc	86.89	3002646	aminoglycoside antibiotic	antibiotic inactivation	APH(3')
Stenotrophomonas maltophilia 17307	PYBT02000043.1_12	11737	11940	+	Loose	100	94.4	rsmA	86.79	3005069	fluoroquinolone antibiotic; diaminopyrimidine antibiotic; phenicol antibiotic	antibiotic efflux	resistance-nodulation-cell division (RND) antibiotic efflux pump
Stenotrophomonas maltophilia 17307	PYBT02000024.1_13	17230	18420	-	Loose	700	649	Escherichia coli EF-Tu mutants conferring resistance to Pulvomycin	78.99	3003369	elfamycin antibiotic	antibiotic target alteration	elfamycin resistant EF-Tu
Stenotrophomonas maltophilia 17307	PYBT02000024.1_1	3	860	-	Loose	700	450.3	Escherichia coli EF-Tu mutants conferring resistance to Pulvomycin	77.27	3003369	elfamycin antibiotic	antibiotic target alteration	elfamycin resistant EF-Tu
Stenotrophomonas maltophilia 17307	PYBT02000045.1_50	54344	55267	-	Loose	500	464.2	L1 beta-lactamase	77.21	3000582	cephalosporin	antibiotic inactivation	L1 family beta-lactamase
Stenotrophomonas maltophilia 15180	PYHM02000045.1_132	152104	153144	-	Strict	600	716.8	APH(9)-Ic	99.42	3007539	aminoglycoside antibiotic	antibiotic inactivation	APH(9)
Stenotrophomonas maltophilia 15180	PYHM02000049.1_73	80893	84015	-	Loose	2070	1944.5	smeE	98.94	3003056	macrolide antibiotic; fluoroquinolone antibiotic; tetracycline antibiotic; phenicol antibiotic	antibiotic efflux	resistance-nodulation-cell division (RND) antibiotic efflux pump
Stenotrophomonas maltophilia 15180	PYHM02000036.1_62	74348	74809	+	Strict	275	309.3	AAC(6')-Iz	98.69	3002570	aminoglycoside antibiotic	antibiotic inactivation	AAC(6')
Stenotrophomonas maltophilia 15180	PYHM02000048.1_25	31680	34829	-	Loose	2090	1941.8	smeB	98.57	3003052	aminoglycoside antibiotic; cephalosporin; cephamycin; penam	antibiotic efflux	resistance-nodulation-cell division (RND) antibiotic efflux pump
Stenotrophomonas maltophilia 15180	PYHM02000049.1_74	84028	85212	-	Loose	750	714.5	smeD	98.48	3003055	macrolide antibiotic; fluoroquinolone antibiotic; tetracycline antibiotic; phenicol antibiotic	antibiotic efflux	resistance-nodulation-cell division (RND) antibiotic efflux pump
Stenotrophomonas maltophilia 15180	PYHM02000048.1_28	37556	38245	+	Strict	420	453	smeR	97.82	3003066	aminoglycoside antibiotic; cephalosporin; cephamycin; penam	antibiotic efflux	resistance-nodulation-cell division (RND) antibiotic efflux pump
Stenotrophomonas maltophilia 15180	PYHM02000049.1_72	79410	80795	-	Loose	890	832.8	smeF	97.17	3003057	macrolide antibiotic; fluoroquinolone antibiotic; tetracycline antibiotic; phenicol antibiotic	antibiotic efflux	resistance-nodulation-cell division (RND) antibiotic efflux pump
Stenotrophomonas maltophilia 15180	PYHM02000048.1_24	30268	31683	-	Loose	900	824.7	smeC	95.12	3003053	aminoglycoside antibiotic; cephalosporin; cephamycin; penam	antibiotic efflux	resistance-nodulation-cell division (RND) antibiotic efflux pump
Stenotrophomonas maltophilia 15180	PYHM02000048.1_26	34842	36038	-	Loose	750	697.6	smeA	94.47	3003051	aminoglycoside antibiotic; cephalosporin; cephamycin; penam	antibiotic efflux	resistance-nodulation-cell division (RND) antibiotic efflux pump
Stenotrophomonas maltophilia 15180	PYHM02000048.1_27	36156	37559	+	Loose	910	861.7	smeS	94	3003067	aminoglycoside antibiotic; cephalosporin; cephamycin; penam	antibiotic efflux	resistance-nodulation-cell division (RND) antibiotic efflux pump
Stenotrophomonas maltophilia 15180	PYHM02000045.1_136	155407	156210	-	Loose	500	464.2	APH(3')-IIc	86.89	3002646	aminoglycoside antibiotic	antibiotic inactivation	APH(3')
Stenotrophomonas maltophilia 15180	PYHM02000047.1_190	199910	200113	-	Loose	100	94.4	rsmA	86.79	3005069	fluoroquinolone antibiotic; diaminopyrimidine antibiotic; phenicol antibiotic	antibiotic efflux	resistance-nodulation-cell division (RND) antibiotic efflux pump
Stenotrophomonas maltophilia 15180	PYHM02000030.1_13	17230	18420	-	Loose	700	649	Escherichia coli EF-Tu mutants conferring resistance to Pulvomycin	78.99	3003369	elfamycin antibiotic	antibiotic target alteration	elfamycin resistant EF-Tu
Stenotrophomonas maltophilia 15180	PYHM02000052.1_50	54344	55267	-	Loose	500	464.2	L1 beta-lactamase	77.21	3000582	cephalosporin	antibiotic inactivation	L1 family beta-lactamase
Stenotrophomonas maltophilia 15180	PYHM02000030.1_1	3	860	-	Loose	700	443	Escherichia coli EF-Tu mutants conferring resistance to Pulvomycin	75.87	3003369	elfamycin antibiotic	antibiotic target alteration	elfamycin resistant EF-Tu
Stenotrophomonas maltophilia 16140	PYHY01000019.1_24	26661	27701	+	Strict	600	716.8	APH(9)-Ic	99.42	3007539	aminoglycoside antibiotic	antibiotic inactivation	APH(9)
Stenotrophomonas maltophilia 16140	PYHY01000025.1_10	7931	11053	-	Loose	2070	1944.5	smeE	98.94	3003056	macrolide antibiotic; fluoroquinolone antibiotic; tetracycline antibiotic; phenicol antibiotic	antibiotic efflux	resistance-nodulation-cell division (RND) antibiotic efflux pump
Stenotrophomonas maltophilia 16140	PYHY01000005.1_42	51932	52393	-	Strict	275	309.3	AAC(6')-Iz	98.69	3002570	aminoglycoside antibiotic	antibiotic inactivation	AAC(6')
Stenotrophomonas maltophilia 16140	PYHY01000025.1_11	11066	12250	-	Loose	750	714.5	smeD	98.48	3003055	macrolide antibiotic; fluoroquinolone antibiotic; tetracycline antibiotic; phenicol antibiotic	antibiotic efflux	resistance-nodulation-cell division (RND) antibiotic efflux pump
Stenotrophomonas maltophilia 16140	PYHY01000002.1_132	141738	144887	+	Loose	2090	1939.5	smeB	98.47	3003052	aminoglycoside antibiotic; cephalosporin; cephamycin; penam	antibiotic efflux	resistance-nodulation-cell division (RND) antibiotic efflux pump
Stenotrophomonas maltophilia 16140	PYHY01000002.1_129	138322	139011	-	Strict	420	453	smeR	97.82	3003066	aminoglycoside antibiotic; cephalosporin; cephamycin; penam	antibiotic efflux	resistance-nodulation-cell division (RND) antibiotic efflux pump
Stenotrophomonas maltophilia 16140	PYHY01000025.1_9	6448	7833	-	Loose	890	832.8	smeF	97.17	3003057	macrolide antibiotic; fluoroquinolone antibiotic; tetracycline antibiotic; phenicol antibiotic	antibiotic efflux	resistance-nodulation-cell division (RND) antibiotic efflux pump
Stenotrophomonas maltophilia 16140	PYHY01000002.1_133	144884	146299	+	Loose	900	824.7	smeC	95.12	3003053	aminoglycoside antibiotic; cephalosporin; cephamycin; penam	antibiotic efflux	resistance-nodulation-cell division (RND) antibiotic efflux pump
Stenotrophomonas maltophilia 16140	PYHY01000002.1_131	140529	141725	+	Loose	750	696	smeA	94.22	3003051	aminoglycoside antibiotic; cephalosporin; cephamycin; penam	antibiotic efflux	resistance-nodulation-cell division (RND) antibiotic efflux pump
Stenotrophomonas maltophilia 16140	PYHY01000002.1_130	139008	140411	-	Loose	910	861.7	smeS	94	3003067	aminoglycoside antibiotic; cephalosporin; cephamycin; penam	antibiotic efflux	resistance-nodulation-cell division (RND) antibiotic efflux pump
Stenotrophomonas maltophilia 16140	PYHY01000019.1_20	23595	24398	+	Loose	500	464.2	APH(3')-IIc	86.89	3002646	aminoglycoside antibiotic	antibiotic inactivation	APH(3')
Stenotrophomonas maltophilia 16140	PYHY01000085.1_3	3087	3290	-	Loose	100	94.4	rsmA	86.79	3005069	fluoroquinolone antibiotic; diaminopyrimidine antibiotic; phenicol antibiotic	antibiotic efflux	resistance-nodulation-cell division (RND) antibiotic efflux pump
Stenotrophomonas maltophilia 16140	PYHY01000079.1_1	3	587	-	Loose	700	300.8	Escherichia coli EF-Tu mutants conferring resistance to Pulvomycin	77.95	3003369	elfamycin antibiotic	antibiotic target alteration	elfamycin resistant EF-Tu
Stenotrophomonas maltophilia 16140	PYHY01000096.1_5	5765	6688	-	Loose	500	464.2	L1 beta-lactamase	77.21	3000582	cephalosporin	antibiotic inactivation	L1 family beta-lactamase
Stenotrophomonas maltophilia SM-5815	LXXM01000214.1_6	9407	10096	+	Strict	420	461.1	smeR	99.56	3003066	aminoglycoside antibiotic; cephalosporin; cephamycin; penam	antibiotic efflux	resistance-nodulation-cell division (RND) antibiotic efflux pump
Stenotrophomonas maltophilia SM-5815	LXXM01000058.1_2	195	3317	-	Loose	2070	1943.3	smeE	98.84	3003056	macrolide antibiotic; fluoroquinolone antibiotic; tetracycline antibiotic; phenicol antibiotic	antibiotic efflux	resistance-nodulation-cell division (RND) antibiotic efflux pump
Stenotrophomonas maltophilia SM-5815	LXXM01000214.1_3	3531	6680	-	Loose	2090	1931	smeB	98	3003052	aminoglycoside antibiotic; cephalosporin; cephamycin; penam	antibiotic efflux	resistance-nodulation-cell division (RND) antibiotic efflux pump
Stenotrophomonas maltophilia SM-5815	LXXM01000214.1_5	8007	9410	+	Loose	910	896	smeS	97.64	3003067	aminoglycoside antibiotic; cephalosporin; cephamycin; penam	antibiotic efflux	resistance-nodulation-cell division (RND) antibiotic efflux pump
Stenotrophomonas maltophilia SM-5815	LXXM01000214.1_4	6693	7889	-	Loose	750	704.9	smeA	96.73	3003051	aminoglycoside antibiotic; cephalosporin; cephamycin; penam	antibiotic efflux	resistance-nodulation-cell division (RND) antibiotic efflux pump
Stenotrophomonas maltophilia SM-5815	LXXM01000058.1_3	3330	4514	-	Loose	750	695.3	smeD	96.7	3003055	macrolide antibiotic; fluoroquinolone antibiotic; tetracycline antibiotic; phenicol antibiotic	antibiotic efflux	resistance-nodulation-cell division (RND) antibiotic efflux pump
Stenotrophomonas maltophilia SM-5815	LXXM01000214.1_2	2119	3534	-	Loose	900	828.9	smeC	96.39	3003053	aminoglycoside antibiotic; cephalosporin; cephamycin; penam	antibiotic efflux	resistance-nodulation-cell division (RND) antibiotic efflux pump
Stenotrophomonas maltophilia SM-5815	LXXM01000038.1_18	16584	16733	-	Loose	2070	85.1	smeE	95.74	3003056	macrolide antibiotic; fluoroquinolone antibiotic; tetracycline antibiotic; phenicol antibiotic	antibiotic efflux	resistance-nodulation-cell division (RND) antibiotic efflux pump
Stenotrophomonas maltophilia SM-5815	LXXM01000038.1_17	15101	16486	-	Loose	890	823.5	smeF	95.65	3003057	macrolide antibiotic; fluoroquinolone antibiotic; tetracycline antibiotic; phenicol antibiotic	antibiotic efflux	resistance-nodulation-cell division (RND) antibiotic efflux pump
Stenotrophomonas maltophilia SM-5815	LXXM01000234.1_11	9229	10236	-	Strict	600	652.9	APH(9)-Ic	92.81	3007539	aminoglycoside antibiotic	antibiotic inactivation	APH(9)
Stenotrophomonas maltophilia SM-5815	LXXM01000222.1_22	20389	20592	+	Loose	100	94.4	rsmA	86.79	3005069	fluoroquinolone antibiotic; diaminopyrimidine antibiotic; phenicol antibiotic	antibiotic efflux	resistance-nodulation-cell division (RND) antibiotic efflux pump
Stenotrophomonas maltophilia SM-5815	LXXM01000084.1_1	1	1050	+	Loose	700	581.6	Escherichia coli EF-Tu mutants conferring resistance to Pulvomycin	80.92	3003369	elfamycin antibiotic	antibiotic target alteration	elfamycin resistant EF-Tu
Stenotrophomonas maltophilia SM-5815	LXXM01000079.1_47	48883	49755	+	Loose	500	459.9	L1 beta-lactamase	77.93	3000582	cephalosporin	antibiotic inactivation	L1 family beta-lactamase
Stenotrophomonas maltophilia SM-5815	LXXM01000058.1_1	2	97	-	Loose	890	45.4	smeF	75	3003057	macrolide antibiotic; fluoroquinolone antibiotic; tetracycline antibiotic; phenicol antibiotic	antibiotic efflux	resistance-nodulation-cell division (RND) antibiotic efflux pump
Stenotrophomonas maltophilia SM_055	RHQF01000001.1_295	324437	325126	+	Strict	420	461.1	smeR	99.56	3003066	aminoglycoside antibiotic; cephalosporin; cephamycin; penam	antibiotic efflux	resistance-nodulation-cell division (RND) antibiotic efflux pump
Stenotrophomonas maltophilia SM_055	RHQF01000029.1_27	26503	29625	-	Loose	2070	1945.6	smeE	99.04	3003056	macrolide antibiotic; fluoroquinolone antibiotic; tetracycline antibiotic; phenicol antibiotic	antibiotic efflux	resistance-nodulation-cell division (RND) antibiotic efflux pump
Stenotrophomonas maltophilia SM_055	RHQF01000029.1_28	29638	30822	-	Loose	750	709.5	smeD	97.97	3003055	macrolide antibiotic; fluoroquinolone antibiotic; tetracycline antibiotic; phenicol antibiotic	antibiotic efflux	resistance-nodulation-cell division (RND) antibiotic efflux pump
Stenotrophomonas maltophilia SM_055	RHQF01000001.1_292	318561	321710	-	Loose	2090	1920.2	smeB	97.62	3003052	aminoglycoside antibiotic; cephalosporin; cephamycin; penam	antibiotic efflux	resistance-nodulation-cell division (RND) antibiotic efflux pump
Stenotrophomonas maltophilia SM_055	RHQF01000010.1_69	74640	75647	-	Strict	600	686.4	APH(9)-Ic	97.61	3007539	aminoglycoside antibiotic	antibiotic inactivation	APH(9)
Stenotrophomonas maltophilia SM_055	RHQF01000001.1_293	321723	322919	-	Loose	750	710.3	smeA	96.98	3003051	aminoglycoside antibiotic; cephalosporin; cephamycin; penam	antibiotic efflux	resistance-nodulation-cell division (RND) antibiotic efflux pump
Stenotrophomonas maltophilia SM_055	RHQF01000029.1_26	25020	26405	-	Loose	890	830.5	smeF	96.52	3003057	macrolide antibiotic; fluoroquinolone antibiotic; tetracycline antibiotic; phenicol antibiotic	antibiotic efflux	resistance-nodulation-cell division (RND) antibiotic efflux pump
Stenotrophomonas maltophilia SM_055	RHQF01000001.1_294	323037	324440	+	Loose	910	880.6	smeS	96.15	3003067	aminoglycoside antibiotic; cephalosporin; cephamycin; penam	antibiotic efflux	resistance-nodulation-cell division (RND) antibiotic efflux pump
Stenotrophomonas maltophilia SM_055	RHQF01000001.1_291	317149	318564	-	Loose	900	818.5	smeC	94.69	3003053	aminoglycoside antibiotic; cephalosporin; cephamycin; penam	antibiotic efflux	resistance-nodulation-cell division (RND) antibiotic efflux pump
Stenotrophomonas maltophilia SM_055	RHQF01000024.1_26	37697	37900	-	Loose	100	94.4	rsmA	86.79	3005069	fluoroquinolone antibiotic; diaminopyrimidine antibiotic; phenicol antibiotic	antibiotic efflux	resistance-nodulation-cell division (RND) antibiotic efflux pump
Stenotrophomonas maltophilia SM_055	RHQF01000010.1_73	77910	78713	-	Loose	500	457.6	APH(3')-IIc	85.77	3002646	aminoglycoside antibiotic	antibiotic inactivation	APH(3')
Stenotrophomonas maltophilia SM_055	RHQF01000002.1_298	327313	328185	+	Loose	500	460.7	L1 beta-lactamase	77.97	3000582	cephalosporin	antibiotic inactivation	L1 family beta-lactamase
Stenotrophomonas maltophilia SMYN42	SRVN01000003.1_259	274327	277449	+	Loose	2070	1944.5	smeE	98.75	3003056	macrolide antibiotic; fluoroquinolone antibiotic; tetracycline antibiotic; phenicol antibiotic	antibiotic efflux	resistance-nodulation-cell division (RND) antibiotic efflux pump
Stenotrophomonas maltophilia SMYN42	SRVN01000003.1_258	273130	274314	+	Loose	750	718.8	smeD	98.73	3003055	macrolide antibiotic; fluoroquinolone antibiotic; tetracycline antibiotic; phenicol antibiotic	antibiotic efflux	resistance-nodulation-cell division (RND) antibiotic efflux pump
Stenotrophomonas maltophilia SMYN42	SRVN01000003.1_260	277522	278907	+	Loose	890	840.5	smeF	98.05	3003057	macrolide antibiotic; fluoroquinolone antibiotic; tetracycline antibiotic; phenicol antibiotic	antibiotic efflux	resistance-nodulation-cell division (RND) antibiotic efflux pump
Stenotrophomonas maltophilia SMYN42	SRVN01000010.1_151	170011	173160	+	Loose	2090	1921.4	smeB	97.43	3003052	aminoglycoside antibiotic; cephalosporin; cephamycin; penam	antibiotic efflux	resistance-nodulation-cell division (RND) antibiotic efflux pump
Stenotrophomonas maltophilia SMYN42	SRVN01000010.1_148	166596	167285	-	Strict	420	446.4	smeR	96.51	3003066	aminoglycoside antibiotic; cephalosporin; cephamycin; penam	antibiotic efflux	resistance-nodulation-cell division (RND) antibiotic efflux pump
Stenotrophomonas maltophilia SMYN42	SRVN01000010.1_149	167282	168673	-	Loose	910	873.6	smeS	95.46	3003067	aminoglycoside antibiotic; cephalosporin; cephamycin; penam	antibiotic efflux	resistance-nodulation-cell division (RND) antibiotic efflux pump
Stenotrophomonas maltophilia SMYN42	SRVN01000010.1_152	173157	174572	+	Loose	900	824.3	smeC	95.33	3003053	aminoglycoside antibiotic; cephalosporin; cephamycin; penam	antibiotic efflux	resistance-nodulation-cell division (RND) antibiotic efflux pump
Stenotrophomonas maltophilia SMYN42	SRVN01000010.1_150	168802	169998	+	Loose	750	679.5	smeA	92.46	3003051	aminoglycoside antibiotic; cephalosporin; cephamycin; penam	antibiotic efflux	resistance-nodulation-cell division (RND) antibiotic efflux pump
Stenotrophomonas maltophilia SMYN42	SRVN01000011.1_105	123894	124898	-	Strict	600	642.9	APH(9)-Ic	91.92	3007539	aminoglycoside antibiotic	antibiotic inactivation	APH(9)
Stenotrophomonas maltophilia SMYN42	SRVN01000012.1_63	57434	57637	+	Loose	100	94.4	rsmA	86.79	3005069	fluoroquinolone antibiotic; diaminopyrimidine antibiotic; phenicol antibiotic	antibiotic efflux	resistance-nodulation-cell division (RND) antibiotic efflux pump
Stenotrophomonas maltophilia SMYN42	SRVN01000001.1_327	342701	343570	+	Loose	500	487.6	L1 beta-lactamase	84.27	3000582	cephalosporin	antibiotic inactivation	L1 family beta-lactamase
Stenotrophomonas maltophilia SMYN42	SRVN01000011.1_109	127163	127966	-	Loose	500	448	APH(3')-IIc	83.52	3002646	aminoglycoside antibiotic	antibiotic inactivation	APH(3')
Stenotrophomonas maltophilia SMYN42	SRVN01000014.1_20	29817	31007	+	Loose	700	649.8	Escherichia coli EF-Tu mutants conferring resistance to Pulvomycin	78.99	3003369	elfamycin antibiotic	antibiotic target alteration	elfamycin resistant EF-Tu
Stenotrophomonas maltophilia SMYN42	SRVN01000014.1_32	47315	48505	+	Loose	700	649.8	Escherichia coli EF-Tu mutants conferring resistance to Pulvomycin	78.99	3003369	elfamycin antibiotic	antibiotic target alteration	elfamycin resistant EF-Tu
Stenotrophomonas maltophilia 476BLSM_MAD	VFEX01000029.1_63	66432	67817	+	Loose	890	854.7	smeF	100	3003057	macrolide antibiotic; fluoroquinolone antibiotic; tetracycline antibiotic; phenicol antibiotic	antibiotic efflux	resistance-nodulation-cell division (RND) antibiotic efflux pump
Stenotrophomonas maltophilia 476BLSM_MAD	VFEX01000029.1_62	63202	66324	+	Loose	2070	1963.7	smeE	99.81	3003056	macrolide antibiotic; fluoroquinolone antibiotic; tetracycline antibiotic; phenicol antibiotic	antibiotic efflux	resistance-nodulation-cell division (RND) antibiotic efflux pump
Stenotrophomonas maltophilia 476BLSM_MAD	VFEX01000029.1_61	62005	63189	+	Loose	750	726.9	smeD	99.75	3003055	macrolide antibiotic; fluoroquinolone antibiotic; tetracycline antibiotic; phenicol antibiotic	antibiotic efflux	resistance-nodulation-cell division (RND) antibiotic efflux pump
Stenotrophomonas maltophilia 476BLSM_MAD	VFEX01000004.1_106	110682	111533	+	Strict	500	545.4	sul1	99.64	3000410	sulfonamide antibiotic	antibiotic target replacement	sulfonamide resistant sul
Stenotrophomonas maltophilia 476BLSM_MAD	VFEX01000004.1_115	119849	120685	+	Strict	500	563.5	APH(6)-Id	99.64	3002660	aminoglycoside antibiotic	antibiotic inactivation	APH(6)
Stenotrophomonas maltophilia 476BLSM_MAD	VFEX01000004.1_114	119046	119849	+	Strict	500	553.9	APH(3'')-Ib	99.63	3002639	aminoglycoside antibiotic	antibiotic inactivation	APH(3'')
Stenotrophomonas maltophilia 476BLSM_MAD	VFEX01000004.1_103	107383	107916	+	Strict	300	368.2	ANT(2'')-Ia	97.74	3000230	aminoglycoside antibiotic	antibiotic inactivation	ANT(2'')
Stenotrophomonas maltophilia 476BLSM_MAD	VFEX01000016.1_82	99155	102304	+	Loose	2090	1923.3	smeB	97.43	3003052	aminoglycoside antibiotic; cephalosporin; cephamycin; penam	antibiotic efflux	resistance-nodulation-cell division (RND) antibiotic efflux pump
Stenotrophomonas maltophilia 476BLSM_MAD	VFEX01000016.1_79	95740	96429	-	Strict	420	445.3	smeR	95.63	3003066	aminoglycoside antibiotic; cephalosporin; cephamycin; penam	antibiotic efflux	resistance-nodulation-cell division (RND) antibiotic efflux pump
Stenotrophomonas maltophilia 476BLSM_MAD	VFEX01000016.1_81	97946	99142	+	Loose	750	688	smeA	94.22	3003051	aminoglycoside antibiotic; cephalosporin; cephamycin; penam	antibiotic efflux	resistance-nodulation-cell division (RND) antibiotic efflux pump
Stenotrophomonas maltophilia 476BLSM_MAD	VFEX01000016.1_83	102301	103716	+	Loose	900	806.2	smeC	93.84	3003053	aminoglycoside antibiotic; cephalosporin; cephamycin; penam	antibiotic efflux	resistance-nodulation-cell division (RND) antibiotic efflux pump
Stenotrophomonas maltophilia 476BLSM_MAD	VFEX01000016.1_80	96426	97817	-	Loose	910	860.1	smeS	93.52	3003067	aminoglycoside antibiotic; cephalosporin; cephamycin; penam	antibiotic efflux	resistance-nodulation-cell division (RND) antibiotic efflux pump
Stenotrophomonas maltophilia 476BLSM_MAD	VFEX01000021.1_21	23225	24229	+	Strict	600	640.6	APH(9)-Ic	91.62	3007539	aminoglycoside antibiotic	antibiotic inactivation	APH(9)
Stenotrophomonas maltophilia 476BLSM_MAD	VFEX01000001.1_18	25260	25463	-	Loose	100	94.4	rsmA	86.79	3005069	fluoroquinolone antibiotic; diaminopyrimidine antibiotic; phenicol antibiotic	antibiotic efflux	resistance-nodulation-cell division (RND) antibiotic efflux pump
Stenotrophomonas maltophilia 476BLSM_MAD	VFEX01000021.1_18	20603	21406	+	Loose	500	467.2	APH(3')-IIc	86.52	3002646	aminoglycoside antibiotic	antibiotic inactivation	APH(3')
Stenotrophomonas maltophilia 476BLSM_MAD	VFEX01000017.1_53	56400	57269	-	Loose	500	471.5	L1 beta-lactamase	81.72	3000582	cephalosporin	antibiotic inactivation	L1 family beta-lactamase
Stenotrophomonas maltophilia 476BLSM_MAD	VFEX01000007.1_64	82889	84079	+	Loose	700	649	Escherichia coli EF-Tu mutants conferring resistance to Pulvomycin	78.99	3003369	elfamycin antibiotic	antibiotic target alteration	elfamycin resistant EF-Tu
Stenotrophomonas maltophilia 476BLSM_MAD	VFEX01000007.1_76	100314	101504	+	Loose	700	649	Escherichia coli EF-Tu mutants conferring resistance to Pulvomycin	78.99	3003369	elfamycin antibiotic	antibiotic target alteration	elfamycin resistant EF-Tu
Stenotrophomonas maltophilia STN-MAK7	WKLG01000052.1_1	186	1226	-	Strict	600	721.5	APH(9)-Ic	99.71	3007539	aminoglycoside antibiotic	antibiotic inactivation	APH(9)
Stenotrophomonas maltophilia STN-MAK7	WKLG01000016.1_5	8019	9422	+	Strict	910	912.9	smeS	99.57	3003067	aminoglycoside antibiotic; cephalosporin; cephamycin; penam	antibiotic efflux	resistance-nodulation-cell division (RND) antibiotic efflux pump
Stenotrophomonas maltophilia STN-MAK7	WKLG01000016.1_6	9419	10108	+	Strict	420	461.5	smeR	99.56	3003066	aminoglycoside antibiotic; cephalosporin; cephamycin; penam	antibiotic efflux	resistance-nodulation-cell division (RND) antibiotic efflux pump
Stenotrophomonas maltophilia STN-MAK7	WKLG01000016.1_3	3543	6692	-	Loose	2090	1959.9	smeB	99.33	3003052	aminoglycoside antibiotic; cephalosporin; cephamycin; penam	antibiotic efflux	resistance-nodulation-cell division (RND) antibiotic efflux pump
Stenotrophomonas maltophilia STN-MAK7	WKLG01000041.1_24	23260	26382	+	Loose	2070	1949.9	smeE	99.04	3003056	macrolide antibiotic; fluoroquinolone antibiotic; tetracycline antibiotic; phenicol antibiotic	antibiotic efflux	resistance-nodulation-cell division (RND) antibiotic efflux pump
Stenotrophomonas maltophilia STN-MAK7	WKLG01000016.1_2	2131	3546	-	Loose	900	850.9	smeC	98.94	3003053	aminoglycoside antibiotic; cephalosporin; cephamycin; penam	antibiotic efflux	resistance-nodulation-cell division (RND) antibiotic efflux pump
Stenotrophomonas maltophilia STN-MAK7	WKLG01000041.1_25	26490	27875	+	Loose	890	840.5	smeF	98.26	3003057	macrolide antibiotic; fluoroquinolone antibiotic; tetracycline antibiotic; phenicol antibiotic	antibiotic efflux	resistance-nodulation-cell division (RND) antibiotic efflux pump
Stenotrophomonas maltophilia STN-MAK7	WKLG01000016.1_4	6705	7901	-	Loose	750	718	smeA	98.24	3003051	aminoglycoside antibiotic; cephalosporin; cephamycin; penam	antibiotic efflux	resistance-nodulation-cell division (RND) antibiotic efflux pump
Stenotrophomonas maltophilia STN-MAK7	WKLG01000041.1_23	22063	23247	+	Loose	750	706.4	smeD	97.46	3003055	macrolide antibiotic; fluoroquinolone antibiotic; tetracycline antibiotic; phenicol antibiotic	antibiotic efflux	resistance-nodulation-cell division (RND) antibiotic efflux pump
Stenotrophomonas maltophilia STN-MAK7	WKLG01000067.1_11	11722	11925	+	Loose	100	94.4	rsmA	86.79	3005069	fluoroquinolone antibiotic; diaminopyrimidine antibiotic; phenicol antibiotic	antibiotic efflux	resistance-nodulation-cell division (RND) antibiotic efflux pump
Stenotrophomonas maltophilia STN-MAK7	WKLG01000052.1_5	3489	4292	-	Loose	500	455.3	APH(3')-IIc	85.02	3002646	aminoglycoside antibiotic	antibiotic inactivation	APH(3')
Stenotrophomonas maltophilia STN-MAK7	WKLG01000008.1_50	40301	41491	-	Loose	700	649	Escherichia coli EF-Tu mutants conferring resistance to Pulvomycin	78.99	3003369	elfamycin antibiotic	antibiotic target alteration	elfamycin resistant EF-Tu
Stenotrophomonas maltophilia STN-MAK7	WKLG01000008.1_62	57823	59013	-	Loose	700	649	Escherichia coli EF-Tu mutants conferring resistance to Pulvomycin	78.99	3003369	elfamycin antibiotic	antibiotic target alteration	elfamycin resistant EF-Tu
Stenotrophomonas maltophilia STN-MAK7	WKLG01000002.1_273	285030	285953	+	Loose	500	468.8	L1 beta-lactamase	77.89	3000582	cephalosporin	antibiotic inactivation	L1 family beta-lactamase
Stenotrophomonas maltophilia steno33	JABBZK010000026.1_60	62250	63434	+	Perfect	750	727.6	smeD	100	3003055	macrolide antibiotic; fluoroquinolone antibiotic; tetracycline antibiotic; phenicol antibiotic	antibiotic efflux	resistance-nodulation-cell division (RND) antibiotic efflux pump
Stenotrophomonas maltophilia steno33	JABBZK010000026.1_61	63447	66569	+	Loose	2070	1963	smeE	99.81	3003056	macrolide antibiotic; fluoroquinolone antibiotic; tetracycline antibiotic; phenicol antibiotic	antibiotic efflux	resistance-nodulation-cell division (RND) antibiotic efflux pump
Stenotrophomonas maltophilia steno33	JABBZK010000026.1_62	66677	68062	+	Loose	890	854	smeF	99.78	3003057	macrolide antibiotic; fluoroquinolone antibiotic; tetracycline antibiotic; phenicol antibiotic	antibiotic efflux	resistance-nodulation-cell division (RND) antibiotic efflux pump
Stenotrophomonas maltophilia steno33	JABBZK010000019.1_24	26745	29894	-	Loose	2090	1917.5	smeB	97.43	3003052	aminoglycoside antibiotic; cephalosporin; cephamycin; penam	antibiotic efflux	resistance-nodulation-cell division (RND) antibiotic efflux pump
Stenotrophomonas maltophilia steno33	JABBZK010000019.1_27	32620	33309	+	Strict	420	446.8	smeR	96.07	3003066	aminoglycoside antibiotic; cephalosporin; cephamycin; penam	antibiotic efflux	resistance-nodulation-cell division (RND) antibiotic efflux pump
Stenotrophomonas maltophilia steno33	JABBZK010000019.1_25	29907	31103	-	Loose	750	686.4	smeA	94.22	3003051	aminoglycoside antibiotic; cephalosporin; cephamycin; penam	antibiotic efflux	resistance-nodulation-cell division (RND) antibiotic efflux pump
Stenotrophomonas maltophilia steno33	JABBZK010000019.1_26	31232	32623	+	Loose	910	863.6	smeS	94.17	3003067	aminoglycoside antibiotic; cephalosporin; cephamycin; penam	antibiotic efflux	resistance-nodulation-cell division (RND) antibiotic efflux pump
Stenotrophomonas maltophilia steno33	JABBZK010000019.1_23	25333	26748	-	Loose	900	804.3	smeC	93.63	3003053	aminoglycoside antibiotic; cephalosporin; cephamycin; penam	antibiotic efflux	resistance-nodulation-cell division (RND) antibiotic efflux pump
Stenotrophomonas maltophilia steno33	JABBZK010000044.1_7	5133	6137	-	Strict	600	641.3	APH(9)-Ic	91.62	3007539	aminoglycoside antibiotic	antibiotic inactivation	APH(9)
Stenotrophomonas maltophilia steno33	JABBZK010000044.1_10	7956	8759	-	Loose	500	468	APH(3')-IIc	86.89	3002646	aminoglycoside antibiotic	antibiotic inactivation	APH(3')
Stenotrophomonas maltophilia steno33	JABBZK010000006.1_157	155863	156066	+	Loose	100	94.4	rsmA	86.79	3005069	fluoroquinolone antibiotic; diaminopyrimidine antibiotic; phenicol antibiotic	antibiotic efflux	resistance-nodulation-cell division (RND) antibiotic efflux pump
Stenotrophomonas maltophilia steno33	JABBZK010000022.1_28	29850	30719	+	Loose	500	473	L1 beta-lactamase	82.07	3000582	cephalosporin	antibiotic inactivation	L1 family beta-lactamase
Stenotrophomonas maltophilia steno33	JABBZK010000005.1_46	58697	59887	+	Loose	700	649	Escherichia coli EF-Tu mutants conferring resistance to Pulvomycin	78.99	3003369	elfamycin antibiotic	antibiotic target alteration	elfamycin resistant EF-Tu
Stenotrophomonas maltophilia steno33	JABBZK010000005.1_58	76122	77312	+	Loose	700	649	Escherichia coli EF-Tu mutants conferring resistance to Pulvomycin	78.99	3003369	elfamycin antibiotic	antibiotic target alteration	elfamycin resistant EF-Tu
Stenotrophomonas maltophilia FS40-1	JABDRT010000002.1_497	535414	538536	+	Loose	2070	1947.2	smeE	99.13	3003056	macrolide antibiotic; fluoroquinolone antibiotic; tetracycline antibiotic; phenicol antibiotic	antibiotic efflux	resistance-nodulation-cell division (RND) antibiotic efflux pump
Stenotrophomonas maltophilia FS40-1	JABDRT010000002.1_496	534217	535401	+	Loose	750	711.8	smeD	98.22	3003055	macrolide antibiotic; fluoroquinolone antibiotic; tetracycline antibiotic; phenicol antibiotic	antibiotic efflux	resistance-nodulation-cell division (RND) antibiotic efflux pump
Stenotrophomonas maltophilia FS40-1	JABDRT010000001.1_105	120203	121207	-	Strict	600	684.1	APH(9)-Ic	97.9	3007539	aminoglycoside antibiotic	antibiotic inactivation	APH(9)
Stenotrophomonas maltophilia FS40-1	JABDRT010000002.1_498	538634	540019	+	Loose	890	832.8	smeF	97.39	3003057	macrolide antibiotic; fluoroquinolone antibiotic; tetracycline antibiotic; phenicol antibiotic	antibiotic efflux	resistance-nodulation-cell division (RND) antibiotic efflux pump
Stenotrophomonas maltophilia FS40-1	JABDRT010000019.1_1	2	109	-	Loose	900	73.9	smeC	97.22	3003053	aminoglycoside antibiotic; cephalosporin; cephamycin; penam	antibiotic efflux	resistance-nodulation-cell division (RND) antibiotic efflux pump
Stenotrophomonas maltophilia FS40-1	JABDRT010000019.1_2	106	333	-	Loose	2090	134.8	smeB	93.33	3003052	aminoglycoside antibiotic; cephalosporin; cephamycin; penam	antibiotic efflux	resistance-nodulation-cell division (RND) antibiotic efflux pump
Stenotrophomonas maltophilia FS40-1	JABDRT010000001.1_109	123469	124272	-	Loose	500	466.5	APH(3')-IIc	87.64	3002646	aminoglycoside antibiotic	antibiotic inactivation	APH(3')
Stenotrophomonas maltophilia FS40-1	JABDRT010000001.1_390	409858	410061	-	Loose	100	94.4	rsmA	86.79	3005069	fluoroquinolone antibiotic; diaminopyrimidine antibiotic; phenicol antibiotic	antibiotic efflux	resistance-nodulation-cell division (RND) antibiotic efflux pump
Stenotrophomonas maltophilia FS40-1	JABDRT010000004.1_135	151923	152792	-	Loose	500	488	L1 beta-lactamase	84.14	3000582	cephalosporin	antibiotic inactivation	L1 family beta-lactamase
Stenotrophomonas maltophilia FS40-1	JABDRT010000001.1_1092	1154199	1155389	-	Loose	700	650.6	Escherichia coli EF-Tu mutants conferring resistance to Pulvomycin	79.24	3003369	elfamycin antibiotic	antibiotic target alteration	elfamycin resistant EF-Tu
Stenotrophomonas maltophilia FS40-1	JABDRT010000001.1_1104	1171698	1172888	-	Loose	700	650.6	Escherichia coli EF-Tu mutants conferring resistance to Pulvomycin	79.24	3003369	elfamycin antibiotic	antibiotic target alteration	elfamycin resistant EF-Tu
Stenotrophomonas maltophilia JS56-1	JABDRW010000004.1_161	183794	185197	-	Strict	910	916	smeS	99.79	3003067	aminoglycoside antibiotic; cephalosporin; cephamycin; penam	antibiotic efflux	resistance-nodulation-cell division (RND) antibiotic efflux pump
Stenotrophomonas maltophilia JS56-1	JABDRW010000004.1_160	183108	183797	-	Strict	420	461.5	smeR	99.56	3003066	aminoglycoside antibiotic; cephalosporin; cephamycin; penam	antibiotic efflux	resistance-nodulation-cell division (RND) antibiotic efflux pump
Stenotrophomonas maltophilia JS56-1	JABDRW010000004.1_163	186524	189673	+	Loose	2090	1960.3	smeB	99.33	3003052	aminoglycoside antibiotic; cephalosporin; cephamycin; penam	antibiotic efflux	resistance-nodulation-cell division (RND) antibiotic efflux pump
Stenotrophomonas maltophilia JS56-1	JABDRW010000001.1_99	112075	113115	-	Strict	600	714.5	APH(9)-Ic	99.13	3007539	aminoglycoside antibiotic	antibiotic inactivation	APH(9)
Stenotrophomonas maltophilia JS56-1	JABDRW010000002.1_121	129864	132986	+	Loose	2070	1948.7	smeE	99.04	3003056	macrolide antibiotic; fluoroquinolone antibiotic; tetracycline antibiotic; phenicol antibiotic	antibiotic efflux	resistance-nodulation-cell division (RND) antibiotic efflux pump
Stenotrophomonas maltophilia JS56-1	JABDRW010000004.1_162	185315	186511	+	Loose	750	724.5	smeA	98.99	3003051	aminoglycoside antibiotic; cephalosporin; cephamycin; penam	antibiotic efflux	resistance-nodulation-cell division (RND) antibiotic efflux pump
Stenotrophomonas maltophilia JS56-1	JABDRW010000004.1_164	189670	191085	+	Loose	900	850.5	smeC	98.94	3003053	aminoglycoside antibiotic; cephalosporin; cephamycin; penam	antibiotic efflux	resistance-nodulation-cell division (RND) antibiotic efflux pump
Stenotrophomonas maltophilia JS56-1	JABDRW010000002.1_122	133094	134479	+	Loose	890	841.6	smeF	98.48	3003057	macrolide antibiotic; fluoroquinolone antibiotic; tetracycline antibiotic; phenicol antibiotic	antibiotic efflux	resistance-nodulation-cell division (RND) antibiotic efflux pump
Stenotrophomonas maltophilia JS56-1	JABDRW010000002.1_120	128667	129851	+	Loose	750	710.7	smeD	97.97	3003055	macrolide antibiotic; fluoroquinolone antibiotic; tetracycline antibiotic; phenicol antibiotic	antibiotic efflux	resistance-nodulation-cell division (RND) antibiotic efflux pump
Stenotrophomonas maltophilia JS56-1	JABDRW010000001.1_332	366403	366606	-	Loose	100	94.4	rsmA	86.79	3005069	fluoroquinolone antibiotic; diaminopyrimidine antibiotic; phenicol antibiotic	antibiotic efflux	resistance-nodulation-cell division (RND) antibiotic efflux pump
Stenotrophomonas maltophilia JS56-1	JABDRW010000001.1_103	115378	116181	-	Loose	500	458.4	APH(3')-IIc	85.39	3002646	aminoglycoside antibiotic	antibiotic inactivation	APH(3')
Stenotrophomonas maltophilia JS56-1	JABDRW010000007.1_199	217040	217963	+	Loose	500	468.8	L1 beta-lactamase	77.89	3000582	cephalosporin	antibiotic inactivation	L1 family beta-lactamase
Stenotrophomonas maltophilia JS56-1	JABDRW010000029.1_1	3	458	+	Loose	700	237.3	Escherichia coli EF-Tu mutants conferring resistance to Pulvomycin	75.5	3003369	elfamycin antibiotic	antibiotic target alteration	elfamycin resistant EF-Tu
Stenotrophomonas maltophilia JS56-1	JABDRW010000074.1_1	3	254	+	Loose	700	117.5	Escherichia coli EF-Tu mutants conferring resistance to Pulvomycin	71.08	3003369	elfamycin antibiotic	antibiotic target alteration	elfamycin resistant EF-Tu
Stenotrophomonas maltophilia SM130	JABVAZ010000032.1_3	1941	2741	+	Perfect	500	530	OXA-74	100	3001798	carbapenem; cephalosporin; penam	antibiotic inactivation	OXA beta-lactamase
Stenotrophomonas maltophilia SM130	JABVAZ010000032.1_5	3594	4853	+	Perfect	750	805.8	cmlA5	100	3002695	phenicol antibiotic	antibiotic efflux	major facilitator superfamily (MFS) antibiotic efflux pump
Stenotrophomonas maltophilia SM130	JABVAZ010000032.1_6	5386	6225	+	Perfect	500	549.7	sul1	100	3000410	sulfonamide antibiotic	antibiotic target replacement	sulfonamide resistant sul
Stenotrophomonas maltophilia SM130	JABVAZ010000044.1_21	33137	33826	+	Perfect	420	463	smeR	100	3003066	aminoglycoside antibiotic; cephalosporin; cephamycin; penam	antibiotic efflux	resistance-nodulation-cell division (RND) antibiotic efflux pump
Stenotrophomonas maltophilia SM130	JABVAZ010000044.1_20	31737	33140	+	Strict	910	913.7	smeS	99.36	3003067	aminoglycoside antibiotic; cephalosporin; cephamycin; penam	antibiotic efflux	resistance-nodulation-cell division (RND) antibiotic efflux pump
Stenotrophomonas maltophilia SM130	JABVAZ010000044.1_18	27261	30410	-	Loose	2090	1956.4	smeB	99.14	3003052	aminoglycoside antibiotic; cephalosporin; cephamycin; penam	antibiotic efflux	resistance-nodulation-cell division (RND) antibiotic efflux pump
Stenotrophomonas maltophilia SM130	JABVAZ010000034.1_33	36965	40087	-	Loose	2070	1948.7	smeE	98.94	3003056	macrolide antibiotic; fluoroquinolone antibiotic; tetracycline antibiotic; phenicol antibiotic	antibiotic efflux	resistance-nodulation-cell division (RND) antibiotic efflux pump
Stenotrophomonas maltophilia SM130	JABVAZ010000034.1_34	40100	41284	-	Loose	750	715.7	smeD	98.73	3003055	macrolide antibiotic; fluoroquinolone antibiotic; tetracycline antibiotic; phenicol antibiotic	antibiotic efflux	resistance-nodulation-cell division (RND) antibiotic efflux pump
Stenotrophomonas maltophilia SM130	JABVAZ010000044.1_17	25849	27264	-	Loose	900	848.2	smeC	98.73	3003053	aminoglycoside antibiotic; cephalosporin; cephamycin; penam	antibiotic efflux	resistance-nodulation-cell division (RND) antibiotic efflux pump
Stenotrophomonas maltophilia SM130	JABVAZ010000034.1_32	35472	36857	-	Loose	890	841.6	smeF	98.48	3003057	macrolide antibiotic; fluoroquinolone antibiotic; tetracycline antibiotic; phenicol antibiotic	antibiotic efflux	resistance-nodulation-cell division (RND) antibiotic efflux pump
Stenotrophomonas maltophilia SM130	JABVAZ010000044.1_19	30423	31619	-	Loose	750	717.6	smeA	98.24	3003051	aminoglycoside antibiotic; cephalosporin; cephamycin; penam	antibiotic efflux	resistance-nodulation-cell division (RND) antibiotic efflux pump
Stenotrophomonas maltophilia SM130	JABVAZ010000016.1_32	30836	31639	+	Strict	500	523.9	APH(3')-IIc	97.75	3002646	aminoglycoside antibiotic	antibiotic inactivation	APH(3')
Stenotrophomonas maltophilia SM130	JABVAZ010000016.1_36	33902	34942	+	Strict	600	706.1	APH(9)-Ic	97.4	3007539	aminoglycoside antibiotic	antibiotic inactivation	APH(9)
Stenotrophomonas maltophilia SM130	JABVAZ010000014.1_96	91949	92152	+	Loose	100	94.4	rsmA	86.79	3005069	fluoroquinolone antibiotic; diaminopyrimidine antibiotic; phenicol antibiotic	antibiotic efflux	resistance-nodulation-cell division (RND) antibiotic efflux pump
Stenotrophomonas maltophilia SM130	JABVAZ010000008.1_42	51274	52464	+	Loose	700	650.6	Escherichia coli EF-Tu mutants conferring resistance to Pulvomycin	79.24	3003369	elfamycin antibiotic	antibiotic target alteration	elfamycin resistant EF-Tu
Stenotrophomonas maltophilia SM130	JABVAZ010000008.1_54	68797	69987	+	Loose	700	650.6	Escherichia coli EF-Tu mutants conferring resistance to Pulvomycin	79.24	3003369	elfamycin antibiotic	antibiotic target alteration	elfamycin resistant EF-Tu
Stenotrophomonas maltophilia SM130	JABVAZ010000022.1_154	155843	156766	+	Loose	500	465.3	L1 beta-lactamase	77.21	3000582	cephalosporin	antibiotic inactivation	L1 family beta-lactamase
Stenotrophomonas maltophilia STN-AUH4	SESO01000022.1_9	5106	8228	-	Loose	2070	1948.7	smeE	99.04	3003056	macrolide antibiotic; fluoroquinolone antibiotic; tetracycline antibiotic; phenicol antibiotic	antibiotic efflux	resistance-nodulation-cell division (RND) antibiotic efflux pump
Stenotrophomonas maltophilia STN-AUH4	SESO01000022.1_10	8241	9425	-	Loose	750	717.6	smeD	98.22	3003055	macrolide antibiotic; fluoroquinolone antibiotic; tetracycline antibiotic; phenicol antibiotic	antibiotic efflux	resistance-nodulation-cell division (RND) antibiotic efflux pump
Stenotrophomonas maltophilia STN-AUH4	SESO01000022.1_8	3614	4999	-	Loose	890	839	smeF	97.61	3003057	macrolide antibiotic; fluoroquinolone antibiotic; tetracycline antibiotic; phenicol antibiotic	antibiotic efflux	resistance-nodulation-cell division (RND) antibiotic efflux pump
[truncated: 1,127 more rows]

## Sheet: Sheet2
Stenotrophomonas acidaminiphila T0-18	5	Environment					15	23	14
Stenotrophomonas acidaminiphila SPDF1	9	Environment					16	16	15
[truncated: 211 more rows]

## Sheet: Sheet3
Stenotrophomonas maltophilia JV3	15	plant		Stenotrophomonas acidaminiphila T0-18	5	Environment		Stenotrophomonas geniculata E119	20	Clinical		Stenotrophomonas maltophilia a7	16	Animal
[truncated: 120 more rows]
