# Supplementary material for: A comprehensive comparative genomic analysis revealed that plant growth promoting traits are ubiquitous in strains of Stenotrophomonas
Source: Front Microbiol. 2024 May 16;15:1395477. doi: 10.3389/fmicb.2024.1395477 (PMC11138164; doi:10.3389/fmicb.2024.1395477)
Supplement: Supplementary file 9 [file Table_6.XLSX]

## Sheet: Sheet1
Supplementary Table 6: Predicted Phage proteins in Stenotrophomonas spp. using PHASTER
REGION	Region Length	Completeness(score)	Specific Keyword	Region Position	tRNA	Total Proteins	Phage Hit Proteins	Hypothetical Proteins	Phage + Hypothetical Protein %	Bacterial Proteins	Attachment Site	Most Common Phage Name(hit genes count)	First Most Common Phage %	G+C %
Stenotrophomonas acidaminiphila T0-18
1	22.3Kb	incomplete(50)	tail,lysin,integrase	3037890-3060261	0	25	13	12	1	0	yes	PHAGE_Pseudo_phiR18_NC_041964(2) PHAGE_Stenot_Moby_NC_048802(2) PHAGE_Stenot_YB07_NC_048755(2) PHAGE_Ralsto_RSY1_NC_025115(2) PHAGE_Stenot_Mendera_NC_048804(2) PHAGE_Mycoba_Spartacus_NC_041986(1) PHAGE_Stx2_c_86_NC_008464(1) PHAGE_Pseudo_YMC11/02/R656_NC_028657(1) PHAGE_Salmon_BTP1_NC_042346(1) PHAGE_Mycoba_Rando14_NC_051596(1) PHAGE_Pseudo_JBD44_NC_030929(1) PHAGE_Pseudo_PS_1_NC_029066(1) PHAGE_…	0.08	0.6474
Stenotrophomonas acidaminiphila SPDF1
1	5.7Kb	incomplete(30)	tail	2261492-2267266	1	7	6	1	1	0	no	PHAGE_Pseudo_vB_PaeS_PAO1_Ab19_NC_042115(1) PHAGE_Gordon_GordTnk2_NC_029074(1) PHAGE_Phage_phiJL001_NC_006938(1) PHAGE_Gordon_Jumbo_NC_031109(1) PHAGE_Loktan_pCB2051_A_NC_020853(1) PHAGE_Pseudo_PaMx11_NC_028770(1) PHAGE_Edward_KF_1_NC_019420(1) PHAGE_Klebsi_ST437_OXA245phi4.1_NC_049448(1) PHAGE_Pseudo_vB_PaeS_PAO1_Ab18_NC_026594(1) PHAGE_Gordon_GodonK_NC_048176(1) PHAGE_Vibrio_12A4_NC_021068(1) P…	0.1428	0.694
2	9.4Kb	incomplete(30)	tail	2384390-2393796	0	11	8	3	1	0	no	PHAGE_Escher_500465_1_NC_049342(6) PHAGE_Klebsi_ST15_OXA48phi14.1_NC_049454(1) PHAGE_Synech_ACG_2014f_NC_047714(1) PHAGE_Synech_ACG_2014f_NC_047713(1) PHAGE_Klebsi_ST437_OXA245phi4.1_NC_049448(1) PHAGE_Staphy_StauST398_5_NC_023500(1) PHAGE_Altero_vB_AcoS_R7M_NC_048878(1) PHAGE_Agroba_Atu_ph07_NC_042013(1) PHAGE_Cellul_phi17:2_NC_021798(1) PHAGE_Synech_ACG_2014f_NC_047712(1) PHAGE_Synech_S_CAM3_NC…	0.5454	0.6894
3	7.6Kb	incomplete(20)	tail	2445180-2452826	0	10	7	3	1	0	no	PHAGE_Pseudo_vB_PaeP_Tr60_Ab31_NC_023575(1) PHAGE_Xylell_Xfas53_NC_013599(1) PHAGE_Plankt_PaV_LD_NC_016564(1) PHAGE_Pseudo_H66_NC_042342(1) PHAGE_Marino_P12026_NC_018269(1) PHAGE_Pseudo_F116_NC_006552(1) PHAGE_Acinet_YMC11/11/R3177_NC_041866(1) PHAGE_Strept_315.1_NC_004584(1) PHAGE_Burkho_KS9_NC_013055(1) PHAGE_Salmon_SJ46_NC_031129(1) PHAGE_Xantho_CP2_NC_020205(1) PHAGE_Sphing_Lacusarx_NC_041927…	0.1	0.6603
4	6.4Kb	incomplete(10)	NA	2455417-2461835	1	12	6	6	1	0	no	PHAGE_Pseudo_F116_NC_006552(2) PHAGE_Pseudo_phi297_NC_016762(2) PHAGE_Pseudo_JBD44_NC_030929(2) PHAGE_Serrat_Eta_NC_021563(1) PHAGE_Sinorh_phiLM21_NC_029046(1) PHAGE_Mannhe_vB_MhS_535AP2_NC_028853(1) PHAGE_Xantho_CP2_NC_020205(1) PHAGE_Pseudo_phiPSA1_NC_024365(1) PHAGE_Pseudo_vB_PaeP_Tr60_Ab31_NC_023575(1) PHAGE_Xylell_Xfas53_NC_013599(1) PHAGE_Pseudo_D3_NC_002484(1) PHAGE_Pseudo_AF_NC_019923(1) …	0.1666	0.6556
5	9.1Kb	incomplete(30)	tail,head	3549196-3558305	0	8	6	2	1	0	no	PHAGE_Tenaci_pT24_NC_049383(2) PHAGE_Bacill_CP_51_NC_025423(1) PHAGE_Gordon_Cozz_NC_030941(1) PHAGE_Bacill_Eldridge_NC_030920(1) PHAGE_Strept_Annadreamy_NC_048719(1) PHAGE_Gordon_Troje_NC_042102(1) PHAGE_Pseudo_nickie_NC_042091(1) PHAGE_Prochl_P_SSM7_NC_015290(1) PHAGE_Strept_Comrade_NC_048728(1) PHAGE_Cellul_phiST_NC_020842(1) PHAGE_Sphing_Lacusarx_NC_041927(1) PHAGE_Bacill_JL_NC_028982(1) PHAGE…	0.25	0.6933
Stenotrophomonas acidaminiphila T25-65
1	9Kb	incomplete(40)	tail,protease	1180012-1189039	0	10	8	2	1	0	no	PHAGE_Shigel_SfIV_NC_022749(2) PHAGE_Altero_vB_AcoS_R7M_NC_048878(1) PHAGE_Altero_vB_AmeM_PT11_V22_NC_048847(1) PHAGE_Altero_vB_AspP_H4/4_NC_047834(1) PHAGE_Serrat_BF_NC_041917(1) PHAGE_Mycoba_Catera_NC_008207(1) PHAGE_Rhodoc_E3_NC_021347(1) PHAGE_Mycoba_Sebata_NC_041993(1) PHAGE_Mycoba_Cali_NC_011271(1) PHAGE_Aeromo_AS_zj_NC_048673(1) PHAGE_Cronob_vB_CsaM_GAP32_NC_019401(1) PHAGE_Agroba_Atu_ph07…	0.2	0.673
2	37.7Kb	incomplete(40)	capsid	1991787-2029516	0	49	32	17	1	0	no	PHAGE_Pseudo_B3_NC_006548(15) PHAGE_Pseudo_JBD18_NC_027986(14) PHAGE_Pseudo_JBD67_NC_042135(14) PHAGE_Pseudo_vB_PaeS_PM105_NC_028667(13) PHAGE_Burkho_phiE255_NC_009237(11) PHAGE_Burkho_BcepMu_NC_005882(8) PHAGE_Pseudo_JBD25_NC_027992(7) PHAGE_Rhodob_RcapMu_NC_016165(4) PHAGE_Pseudo_vB_PaeS_PAO1_Ab30_NC_026601(2) PHAGE_Rhizob_RR1_B_NC_021557(2) PHAGE_Achrom_JWF_NC_029075(1) PHAGE_Mannhe_vB_MhM_392…	0.3061	0.6709
3	33.1Kb	incomplete(90)	transposase,capsid,terminase	2660081-2693266	0	14	9	5	1	0	yes	PHAGE_Pseudo_PaMx74_NC_028809(3) PHAGE_Pseudo_PaMx28_NC_028931(3) PHAGE_Shigel_SfIV_NC_022749(2) PHAGE_Achrom_JWX_NC_028768(2) PHAGE_Roseob_1_NC_015466(1) PHAGE_Achrom_83_24_NC_028834(1) PHAGE_Pseudo_vB_PaeS_PAO1_Ab19_NC_042115(1) PHAGE_Aggreg_S1249_NC_013597(1) PHAGE_Synech_S_TIP37_NC_048026(1) PHAGE_Klebsi_ST13_OXA48phi12.1_NC_049453(1) PHAGE_Roseob_2_NC_041958(1) PHAGE_Bacill_Mgbh1_NC_041879(1	0.2142	0.673
Stenotrophomonas geniculata E119
1	14Kb	questionable(80)	tail	1378306-1392808	0	21	14	7	1	0	no	PHAGE_Entero_Arya_NC_031048(8) PHAGE_Escher_vB_EcoM_ECO1230_10_NC_027995(8) PHAGE_Escher_vB_EcoM_ECOO78_NC_041926(8) PHAGE_Escher_vB_EcoM_ep3_NC_025430(6) PHAGE_Pseudo_PPpW_3_NC_023006(5) PHAGE_Stenot_Smp131_NC_023588(3) PHAGE_Salmon_II_E1_NC_010495(1) PHAGE_Caulob_Seuss_NC_047757(1) PHAGE_Salmon_64795_sal3_NC_031918(1) PHAGE_Burkho_phiE202_NC_009234(1) PHAGE_Verruc_P8625_NC_029047(1) PHAGE_Pseud…	0.3809	0.6679
2	25.3Kb	incomplete(50)	integrase,tail	3142878-3168227	1	31	15	16	1	0	yes	PHAGE_Burkho_Bcep176_NC_007497(2) PHAGE_Ralsto_RSY1_NC_025115(2) PHAGE_Stenot_S1_NC_011589(2) PHAGE_Acinet_WCHABP1_NC_041966(1) PHAGE_Gordon_Zirinka_NC_031097(1) PHAGE_Escher_vB_EcoM_ECOO78_NC_041926(1) PHAGE_Acinet_WCHABP12_NC_041924(1) PHAGE_Escher_phiV10_NC_007804(1) PHAGE_Pseudo_F116_NC_006552(1) PHAGE_Escher_Murica_NC_041871(1) PHAGE_Phage_phiJL001_NC_006938(1) PHAGE_Cyanop_S_RIM50_NC_031242…	0.0645	0.6341
Stenotrophomonas indicatrix D763
1	17.9Kb	questionable(90)	head,tail	284452-302442	0	19	15	4	1	0	no	PHAGE_Burkho_phi1026b_NC_005284(5) PHAGE_Xantho_Xp10_NC_004902(4) PHAGE_Burkho_Bcep176_NC_007497(4) PHAGE_Xantho_Xop411_NC_009543(4) PHAGE_Burkho_KS9_NC_013055(4) PHAGE_Burkho_phi6442_NC_009235(4) PHAGE_Burkho_phiE125_NC_003309(3) PHAGE_Xantho_OP1_NC_007709(3) PHAGE_Xantho_CP1_NC_019933(2) PHAGE_Stenot_Moby_NC_048802(2) PHAGE_Stenot_Mendera_NC_048804(2) PHAGE_Xantho_phiL7_NC_012742(2) PHAGE_Pseud…	0.2631	0.6354
Stenotrophomonas indicatrixMGMM10
1	18.2Kb	questionable(90)	tail,head	840937-859155	0	18	15	3	1	0	no	PHAGE_Burkho_phi1026b_NC_005284(5) PHAGE_Burkho_KS9_NC_013055(4) PHAGE_Burkho_phi6442_NC_009235(4) PHAGE_Xantho_OP1_NC_007709(3) PHAGE_Burkho_phiE125_NC_003309(3) PHAGE_Xantho_Xp10_NC_004902(3) PHAGE_Burkho_Bcep176_NC_007497(3) PHAGE_Cronob_ENT39118_NC_019934(2) PHAGE_Stenot_Mendera_NC_048804(2) PHAGE_Pseudo_YMC11/02/R656_NC_028657(2) PHAGE_Xantho_CP1_NC_019933(2) PHAGE_Pseudo_PS_1_NC_029066(2) P…	0.2777	0.6378
Stenotrophomonas maltophilia JV3
1	19.3Kb	incomplete(40)	integrase,transposase,terminase	1590215-1609537	0	34	14	20	1	0	yes	PHAGE_Salmon_vB_SosS_Oslo_NC_018279(3) PHAGE_Haemop_Aaphi23_NC_004827(2) PHAGE_Acinet_YMC11/11/R3177_NC_041866(2) PHAGE_Aggreg_S1249_NC_013597(2) PHAGE_Pectob_ZF40_NC_019522(2) PHAGE_Xylell_Xfas53_NC_013599(2) PHAGE_Pseudo_YMC11/02/R656_NC_028657(2) PHAGE_Escher_K1_ind(2)_NC_041898(1) PHAGE_Ralsto_RsoM1USA_NC_049432(1) PHAGE_Brucel_Tb_NC_019446(1) PHAGE_Salmon_SJ46_NC_031129(1) PHAGE_Entero_P1_NC…	0.0882	0.6576
Stenotrophomonas maltophilia OUC_Est10
1	19Kb	questionable(90)	transposase	1046357-1065439	0	24	19	5	1	0	no	PHAGE_Escher_vB_EcoM_ECOO78_NC_041926(10) PHAGE_Escher_vB_EcoM_ECO1230_10_NC_027995(10) PHAGE_Entero_Arya_NC_031048(9) PHAGE_Escher_vB_EcoM_ep3_NC_025430(9) PHAGE_Pseudo_PPpW_3_NC_023006(6) PHAGE_Stenot_Smp131_NC_023588(3) PHAGE_Burkho_phiE12_2_NC_009236(2) PHAGE_Pseudo_PaP2_NC_005884(1) PHAGE_Strept_phiCAM_NC_041856(1) PHAGE_Vibrio_CP_T1_NC_019457(1) PHAGE_Strept_phiELB20_NC_041849(1) PHAGE_Burk…	0.4166	0.6573
2	41.7Kb	intact(130)	integrase,tail,capsid,head,portal	2833774-2875498 i	0	41	27	14	1	0	yes	PHAGE_Xantho_OP1_NC_007709(5) PHAGE_Xantho_CP1_NC_019933(4) PHAGE_Stenot_S1_NC_011589(4) PHAGE_Burkho_Bcep176_NC_007497(3) PHAGE_Xantho_Xp15_NC_007024(3) PHAGE_Burkho_phiE125_NC_003309(3) PHAGE_Xantho_Xp10_NC_004902(3) PHAGE_Entero_HK446_NC_019714(3) PHAGE_Xantho_Xop411_NC_009543(3) PHAGE_Xantho_phiL7_NC_012742(3) PHAGE_Burkho_phi1026b_NC_005284(3) PHAGE_Paraco_Shpa_NC_041868(2) PHAGE_Azospi_Cd_N…	0.1219	0.6315
Stenotrophomonas maltophilia CSM2
1	7.3Kb	intact(135)	NA	2308027-2315412	0	13	10	3	1	0	no	PHAGE_Stenot_phiSMA6_NC_043029(9) PHAGE_Xantho_Xf109_NC_043028(7) PHAGE_Stenot_PSH1_NC_010429(4) PHAGE_Xantho_Cf1c_NC_001396(4) PHAGE_Stenot_phiSHP2_NC_015586(3) PHAGE_Stenot_phiSMA7_NC_021569(2) PHAGE_Stenot_phiSMA9_NC_007189(2) PHAGE_Ralsto_PE226_NC_015297(1)	0.6923	0.6312
Stenotrophomonas maltophilia 291
1	20.4Kb	incomplete(50)	tail	272617-293101	0	22	17	5	1	0	no	PHAGE_Burkho_phi1026b_NC_005284(5) PHAGE_Burkho_phiE125_NC_003309(4) PHAGE_Burkho_phi6442_NC_009235(4) PHAGE_Burkho_Bcep176_NC_007497(4) PHAGE_Burkho_KS9_NC_013055(3) PHAGE_Xantho_Xop411_NC_009543(3) PHAGE_Xantho_Xp10_NC_004902(3) PHAGE_Entero_mEp235_NC_019708(2) PHAGE_Stenot_Moby_NC_048802(2) PHAGE_Stenot_Mendera_NC_048804(2) PHAGE_Xantho_OP1_NC_007709(2) PHAGE_Synech_S_WAM2_NC_031935(1) PHAGE_P…	0.2272	0.6436
Stenotrophomonas maltophilia KMM 349
1	7.2Kb	incomplete(30)	protease,tail	3359523-3366785	0	8	6	2	1	0	no	PHAGE_Mycoba_LinStu_NC_023714(1) PHAGE_Altero_vB_AmaP_AD45_P1_NC_021532(1) PHAGE_Mycoba_Sebata_NC_041993(1) PHAGE_Cyanop_P_TIM40_NC_028663(1) PHAGE_Pelagi_HTVC008M_NC_020484(1) PHAGE_Mycoba_Cali_NC_011271(1) PHAGE_Altero_vB_AspP_H4/4_NC_047834(1) PHAGE_Rhodoc_E3_NC_021347(1) PHAGE_Cellul_phi4:1_NC_021788(1) PHAGE_Mycoba_HyRo_NC_028869(1) PHAGE_Yersin_fHe_Yen9_04_NC_042116(1) PHAGE_Synech_ACG_2014…	0.125	0.6742
Stenotrophomonas maltophilia T50-20
1	48Kb	incomplete(50)	tail,protease	1006457-1054488	0	56	29	27	1	0	yes	PHAGE_Rhizob_RHEph01_NC_047738(15) PHAGE_Ralsto_DU_RP_I_NC_047888(12) PHAGE_Ralsto_RsoP1EGY_NC_047946(12) PHAGE_Mesorh_phagevB_MloP_Lo5R7ANS_NC_025431(11) PHAGE_Pelagi_HTVC019P_NC_020483(8) PHAGE_Pelagi_HTVC011P_NC_020482(7) PHAGE_Pectob_CBB_NC_041878(2) PHAGE_Ralsto_RSB2_NC_023736(2) PHAGE_Bacill_G_NC_023719(2) PHAGE_Agroba_Atu_ph07_NC_042013(2) PHAGE_Prochl_P_SSP7_NC_006882(1) PHAGE_Mycoba_Bene…	0.2678	0.6496
Stenotrophomonas maltophilia XL133
1	36.4Kb	intact(150)	portal,terminase,capsid,head,tail,plate,integrase	4070268-4106759	0	44	37	7	1	0	yes	PHAGE_Stenot_Smp131_NC_023588(35) PHAGE_Pseudo_Dobby_NC_048109(14) PHAGE_Pseudo_phiCTX_NC_003278(12) PHAGE_Burkho_KS14_NC_015273(9) PHAGE_Burkho_phiE202_NC_009234(9) PHAGE_Burkho_phi52237_NC_007145(6) PHAGE_Burkho_phiE12_2_NC_009236(6) PHAGE_Burkho_KS5_NC_015265(5) PHAGE_Burkho_KL3_NC_015266(5) PHAGE_Burkho_AP3_NC_047752(4) PHAGE_Ralsto_RSY1_NC_025115(4) PHAGE_Ralsto_RSA1_NC_009382(4) PHAGE_Burkh…	0.7954	0.6438
Stenotrophomonas maltophilia JZL8
1	32.4Kb	intact(110)	integrase,tail,lysin,terminase,portal,protease,capsid,head	953089-985543	0	37	17	20	1	0	yes	PHAGE_Entero_mEp235_NC_019708(4) PHAGE_Burkho_KS9_NC_013055(4) PHAGE_Pseudo_PMG1_NC_016765(3) PHAGE_Entero_HK140_NC_019710(3) PHAGE_Entero_HK022_NC_002166(3) PHAGE_Pseudo_D3_NC_002484(3) PHAGE_Entero_SfV_NC_003444(2) PHAGE_Pseudo_PAJU2_NC_011373(2) PHAGE_Pseudo_phi2_NC_030931(2) PHAGE_Rhizob_16_3_NC_011103(2) PHAGE_Entero_mEpX2_NC_019705(2) PHAGE_Pseudo_F116_NC_006552(2) PHAGE_Serrat_Parlo_NC_048…	0.1081	0.6431
2	19.7Kb	questionable(90)	tail	1052774-1072569	0	25	18	7	1	0	no	PHAGE_Escher_vB_EcoM_ECO1230_10_NC_027995(10) PHAGE_Entero_Arya_NC_031048(9) PHAGE_Escher_vB_EcoM_ECOO78_NC_041926(9) PHAGE_Escher_vB_EcoM_ep3_NC_025430(9) PHAGE_Pseudo_PPpW_3_NC_023006(7) PHAGE_Stenot_Smp131_NC_023588(3) PHAGE_Burkho_phiE202_NC_009234(2) PHAGE_Pseudo_phiPSA1_NC_024365(1) PHAGE_Vibrio_VHML_NC_004456(1) PHAGE_Vibrio_VP58.5_NC_027981(1) PHAGE_Strept_Amela_NC_028904(1) PHAGE_Salmon_…	0.4	0.6647
3	15.3Kb	incomplete(50)	integrase,capsid,head,tail	1988564-2003880	0	17	9	8	1	0	yes	PHAGE_Entero_mEp235_NC_019708(3) PHAGE_Pseudo_PMG1_NC_016765(2) PHAGE_Entero_HK140_NC_019710(2) PHAGE_Xantho_CP1_NC_019933(2) PHAGE_Brucel_BiPBO1_NC_031264(2) PHAGE_Entero_HK022_NC_002166(2) PHAGE_Burkho_Bcep176_NC_007497(2) PHAGE_Pseudo_D3_NC_002484(2) PHAGE_Klebsi_phiKO2_NC_005857(1) PHAGE_Salini_M8CC_19_NC_042349(1) PHAGE_Xantho_Xop411_NC_009543(1) PHAGE_Entero_phiP27_NC_003356(1) PHAGE_Xantho…	0.1764	0.6166
Stenotrophomonas maltophilia WGB211
1	48Kb	incomplete(50)	tail,protease	940906-988958	0	56	29	27	1	0	yes	PHAGE_Rhizob_RHEph01_NC_047738(15) PHAGE_Ralsto_DU_RP_I_NC_047888(12) PHAGE_Ralsto_RsoP1EGY_NC_047946(12) PHAGE_Mesorh_phagevB_MloP_Lo5R7ANS_NC_025431(11) PHAGE_Pelagi_HTVC019P_NC_020483(8) PHAGE_Pelagi_HTVC011P_NC_020482(7) PHAGE_Ralsto_RSB2_NC_023736(2) PHAGE_Pectob_CBB_NC_041878(2) PHAGE_Bacill_G_NC_023719(2) PHAGE_Agroba_Atu_ph07_NC_042013(2) PHAGE_Mycoba_Smeadley_NC_028860(1) PHAGE_Aurant_Am…	0.2678	0.6497
2	37.5Kb	intact(110)	integrase,tail	1048505-108605	0	30	20	10	1	0	yes	PHAGE_Escher_vB_EcoM_ECO1230_10_NC_027995(11) PHAGE_Entero_Arya_NC_031048(10) PHAGE_Escher_vB_EcoM_ECOO78_NC_041926(9) PHAGE_Escher_vB_EcoM_ep3_NC_025430(9) PHAGE_Pseudo_PPpW_3_NC_023006(6) PHAGE_Stenot_Smp131_NC_023588(3) PHAGE_Burkho_phiE12_2_NC_009236(2) PHAGE_Vibrio_vB_VpaM_MAR_NC_019722(1) PHAGE_Vibrio_VHML_NC_004456(1) PHAGE_Burkho_phiE255_NC_009237(1) PHAGE_Strept_phiELB20_NC_041849(1) PHA…	0.3666	0.6629
3	18.3Kb	incomplete(40)	integrase,tail	1863065-1881415	2	21	10	11	1	0	yes	PHAGE_Escher_500465_1_NC_049342(6) PHAGE_Klebsi_ST437_OXA245phi4.1_NC_049448(2) PHAGE_Sinorh_PBC5_NC_003324(1) PHAGE_Erwini_PEp14_NC_016767(1) PHAGE_Helico_1961P_NC_019512(1) PHAGE_Ralsto_RS_PII_1_NC_047804(1) PHAGE_Helico_KHP30_NC_019928(1) PHAGE_Pseudo_phi297_NC_016762(1) PHAGE_Helico_phiHP33_NC_016568(1) PHAGE_Klebsi_ST15_OXA48phi14.1_NC_049454(1) PHAGE_Pseudo_F116_NC_006552(1) PHAGE_Vibrio_12…	0.2857	0.6441
4	8.5Kb	intact(120)	terminase	2405808-2414318	0	13	12	1	1	0	no	PHAGE_Stenot_phiSMA7_NC_021569(8) PHAGE_Stenot_phiSMA9_NC_007189(5) PHAGE_Stenot_phiSHP2_NC_015586(3) PHAGE_Ralsto_RSM1_NC_008574(3) PHAGE_Stenot_phiSMA6_NC_043029(3) PHAGE_Stenot_PSH1_NC_010429(3) PHAGE_Ralsto_Rs551_NC_047765(3) PHAGE_Ralsto_RS603_NC_025454(2) PHAGE_Ralsto_RSM3_NC_011399(2) PHAGE_Salmon_SJ46_NC_031129(1) PHAGE_Entero_P1_NC_005856(1) PHAGE_Escher_RCS47_NC_042128(1)	0.6153	0.6125
5	32.6Kb	incomplete(60)	tail,capsid,lysin	3930430-3963071	0	34	29	5	1	0	no	PHAGE_Pseudo_vB_PaeS_PM105_NC_028667(16) PHAGE_Pseudo_JBD67_NC_042135(15) PHAGE_Pseudo_B3_NC_006548(15) PHAGE_Pseudo_JBD18_NC_027986(14) PHAGE_Burkho_BcepMu_NC_005882(8) PHAGE_Pseudo_JBD25_NC_027992(8) PHAGE_Burkho_phiE255_NC_009237(7) PHAGE_Pseudo_LKO4_NC_041934(4) PHAGE_Pseudo_YuA_NC_010116(3) PHAGE_Pseudo_PAE1_NC_028980(3) PHAGE_Pseudo_M6_NC_007809(3) PHAGE_Pseudo_MP1412_NC_018282(2) PHAGE_Pse…	0.4705	0.647
Stenotrophomonas maltophilia PSKL2
1	22.4Kb	incomplete(30)	lysin,tail	1036623-1059075	1	31	23	8	1	0	no	PHAGE_Escher_vB_EcoM_ECOO78_NC_041926(13) PHAGE_Escher_vB_EcoM_ep3_NC_025430(10) PHAGE_Entero_Arya_NC_031048(10) PHAGE_Escher_vB_EcoM_ECO1230_10_NC_027995(10) PHAGE_Pseudo_PPpW_3_NC_023006(7) PHAGE_Stenot_Smp131_NC_023588(3) PHAGE_Burkho_phiE202_NC_009234(2) PHAGE_Nodula_vB_NspS_kac68v161_NC_048757(2) PHAGE_Nodula_vB_NspS_kac65v151_NC_048756(2) PHAGE_Burkho_ST79_NC_021343(2) PHAGE_Pseudo_PaBG_NC_…	0.4193	0.6645
2	24.1Kb	questionable(80)	head,capsid,portal,lysin,tail	2729932-2754123	0	40	20	20	1	0	yes	PHAGE_Entero_mEp235_NC_019708(4) PHAGE_Entero_HK140_NC_019710(3) PHAGE_Xylell_Xfas53_NC_013599(3) PHAGE_Entero_HK022_NC_002166(3) PHAGE_Paraco_Shpa_NC_041868(2) PHAGE_Pseudo_F116_NC_006552(2) PHAGE_Pseudo_D3_NC_002484(2) PHAGE_Serrat_Parlo_NC_048758(2) PHAGE_Pseudo_PAJU2_NC_011373(2) PHAGE_Brucel_BiPBO1_NC_031264(2) PHAGE_Pseudo_phi2_NC_030931(2) PHAGE_Caulob_Sansa_NC_047756(1) PHAGE_Entero_HK446…	0.1	0.6454
Stenotrophomonas maltophilia ACYCb.6H
1	6.8Kb	incomplete(20)	tail	792484-799371	0	7	6	1	1	0	no	PHAGE_Bacill_vB_BtS_BMBtp14_NC_048640(2) PHAGE_Synech_ACG_2014f_NC_047713(1) PHAGE_Burkho_phi1026b_NC_005284(1) PHAGE_Synech_ACG_2014f_NC_047712(1) PHAGE_Synech_ACG_2014f_NC_047714(1) PHAGE_Lactoc_WRP3_NC_027341(1) PHAGE_Klebsi_ST437_OXA245phi4.1_NC_049448(1) PHAGE_Temper_phiNIH1.1_NC_003157(1) PHAGE_Lactoc_phiL47_NC_023574(1) PHAGE_Lactoc_949_NC_015263(1) PHAGE_Paenib_Leyra_NC_048692(1) PHAGE_Sy…	0.2857	0.6468
2	6.9Kb	incomplete(30)	tail,integrase	937479-944407	0	10	6	4	1	0	yes	PHAGE_Stenot_S1_NC_011589(4) PHAGE_Stenot_Smp131_NC_023588(2) PHAGE_Pseudo_F116_NC_006552(1) PHAGE_Klebsi_ST437_OXA245phi4.1_NC_049448(1) PHAGE_Erwini_vB_EhrS_59_NC_048198(1) PHAGE_Pseudo_Dobby_NC_048109(1) PHAGE_Burkho_phi1026b_NC_005284(1) PHAGE_Bacill_SPbeta_NC_001884(1)	0.4	0.629
3	16.4Kb	incomplete(20)	tail	3304873-3321295 i	1	27	18	9	1	0	no	PHAGE_Burkho_Bcep176_NC_007497(5) PHAGE_Brucel_BiPBO1_NC_031264(5) PHAGE_Entero_mEp235_NC_019708(3) PHAGE_Entero_HK140_NC_019710(2) PHAGE_Entero_HK022_NC_002166(2) PHAGE_Serrat_Parlo_NC_048758(2) PHAGE_Vibrio_X29_NC_024369(2) PHAGE_Salmon_118970_sal3_NC_031940(2) PHAGE_Xylell_Xfas53_NC_013599(2) PHAGE_Pseudo_phi2_NC_030931(2) PHAGE_Pseudo_F116_NC_006552(2) PHAGE_Azospi_Cd_NC_010355(2) PHAGE_Vibri…	0.1851	0.6538
Stenotrophomonas maltophilia ACYCb.1K
1	17Kb	incomplete(20)	tail	2709954-2727014	0	25	16	9	1	0	no	PHAGE_Brucel_BiPBO1_NC_031264(5) PHAGE_Burkho_Bcep176_NC_007497(5) PHAGE_Entero_mEp235_NC_019708(3) PHAGE_Pseudo_F116_NC_006552(2) PHAGE_Entero_HK140_NC_019710(2) PHAGE_Pseudo_PMG1_NC_016765(2) PHAGE_Pseudo_phi2_NC_030931(2) PHAGE_Serrat_Parlo_NC_048758(2) PHAGE_Entero_mEpX2_NC_019705(2) PHAGE_Salmon_118970_sal3_NC_031940(2) PHAGE_Entero_HK022_NC_002166(2) PHAGE_Escher_phiV10_NC_007804(1) PHAGE_P…	0.2	0.6398
Stenotrophomonas maltophilia ACYCa.2H
1	6.8Kb	incomplete(30)	transposase,tail	797999-804849	0	7	6	1	1	0	no	PHAGE_Synech_S_CAM3_NC_031906(1) PHAGE_Synech_ACG_2014f_NC_047712(1) PHAGE_Klebsi_ST437_OXA245phi4.1_NC_049448(1) PHAGE_Temper_phiNIH1.1_NC_003157(1) PHAGE_Lactoc_phiL47_NC_023574(1) PHAGE_Paenib_PBL1c_NC_048689(1) PHAGE_Bacill_G_NC_023719(1) PHAGE_Synech_ACG_2014f_NC_047714(1) PHAGE_Lactoc_WRP3_NC_027341(1) PHAGE_Burkho_phi1026b_NC_005284(1) PHAGE_Synech_ACG_2014f_NC_047713(1) PHAGE_Lactoc_949_N…	0.1428	0.6558
2	34.6Kb	incomplete(50)	capsid,lysin	1010891-1045556	0	33	21	12	1	0	yes	PHAGE_Escher_vB_EcoM_ECO1230_10_NC_027995(11) PHAGE_Escher_vB_EcoM_ECOO78_NC_041926(11) PHAGE_Escher_vB_EcoM_ep3_NC_025430(10) PHAGE_Entero_Arya_NC_031048(10) PHAGE_Pseudo_PPpW_3_NC_023006(8) PHAGE_Stenot_Smp131_NC_023588(4) PHAGE_Burkho_AP3_NC_047752(2) PHAGE_Altero_vB_AmaP_AD45_P1_NC_021532(1) PHAGE_Caulob_Seuss_NC_047757(1) PHAGE_Vibrio_VP58.5_NC_027981(1) PHAGE_Synech_S_CBS3_NC_015465(1) PHAG…	0.3333	0.6616
3	6.9Kb	intact(120)	NA	2262112-2269085	0	13	11	2	1	0	no	PHAGE_Stenot_phiSMA7_NC_021569(8) PHAGE_Stenot_phiSMA9_NC_007189(5) PHAGE_Stenot_phiSHP2_NC_015586(4) PHAGE_Ralsto_RSM1_NC_008574(3) PHAGE_Stenot_PSH1_NC_010429(3) PHAGE_Stenot_phiSMA6_NC_043029(3) PHAGE_Ralsto_Rs551_NC_047765(3) PHAGE_Ralsto_RS603_NC_025454(1) PHAGE_Ralsto_RSM3_NC_011399(1)	0.6153	0.6153
4	22.6Kb	questionable(80)	head,capsid,protease,portal,terminase,tail	3474972-3497601	0	36	22	14	1	0	no	PHAGE_Entero_HK140_NC_019710(4) PHAGE_Pseudo_PMG1_NC_016765(4) PHAGE_Burkho_KS9_NC_013055(4) PHAGE_Entero_mEp235_NC_019708(4) PHAGE_Pseudo_D3_NC_002484(3) PHAGE_Entero_HK022_NC_002166(3) PHAGE_Xantho_CP2_NC_020205(3) PHAGE_Pseudo_F116_NC_006552(3) PHAGE_Rhizob_16_3_NC_011103(2) PHAGE_Entero_mEpX2_NC_019705(2) PHAGE_Entero_SfV_NC_003444(2) PHAGE_Salmon_BTP1_NC_042346(2) PHAGE_Xantho_XcP1_NC_048147…	0.1111	0.6468
Stenotrophomonas maltophilia HT2
1	19.6Kb	incomplete(60)	transposase,tail,integrase	182-19799	0	14	8	6	1	0	yes	PHAGE_Stx2_c_Stx2a_WGPS9_NC_049923(2) PHAGE_Stx2_II_NC_004914(2) PHAGE_Entero_VT2phi_272_NC_028656(2) PHAGE_Acinet_YMC11/11/R3177_NC_041866(1) PHAGE_Klebsi_ST147_VIM1phi7.1_NC_049451(1) PHAGE_Thermo_THSA_485A_NC_018264(1) PHAGE_Stenot_S1_NC_011589(1) PHAGE_Entero_BP_4795_NC_004813(1) PHAGE_Staphy_PT1028_NC_007045(1) PHAGE_Salmon_SPN1S_NC_016761(1) PHAGE_Ralsto_RSY1_NC_025115(1) PHAGE_Stx2_c_1717_…	0.1428	0.3938
2	18.4Kb	incomplete(30)	protease,integrase	15047-33466	0	13	9	4	1	0	yes	PHAGE_Escher_PA28_NC_041935(4) PHAGE_Escher_PA2_NC_028449(2) PHAGE_Stx2_c_Stx2a_WGPS9_NC_049923(2) PHAGE_Stx2_II_NC_004914(2) PHAGE_Mycoba_Omega_NC_004688(1) PHAGE_Synech_ACG_2014g_NC_026924(1) PHAGE_Synech_ACG_2014f_NC_047714(1) PHAGE_Mycoba_Courthouse_NC_023690(1) PHAGE_Sinorh_PBC5_NC_003324(1) PHAGE_Salmon_SJ46_NC_031129(1) PHAGE_Mycoba_MiaZeal_NC_028953(1) PHAGE_Burkho_phiE125_NC_003309(1) PH…	0.3076	0.3798
3	8.4Kb	incomplete(60)	transposase,tail	323352-331795	0	14	10	4	1	0	no	PHAGE_Stx2_c_Stx2a_F451_NC_049924(3) PHAGE_Escher_SH2026Stx1_NC_049919(3) PHAGE_Stx2_c_1717_NC_011357(3) PHAGE_Entero_BP_4795_NC_004813(3) PHAGE_Cronob_ENT39118_NC_019934(2) PHAGE_Salmon_vB_SosS_Oslo_NC_018279(2) PHAGE_Stx2_c_Stx2a_WGPS9_NC_049923(2) PHAGE_Burkho_phiE125_NC_003309(1) PHAGE_Riemer_RAP44_NC_019490(1) PHAGE_Klebsi_phiKO2_NC_005857(1) PHAGE_Burkho_AP3_NC_047752(1) PHAGE_Pseudo_C5a_NC…	0.2142	0.3963
Stenotrophomonas nitritireducens 2001
1	31.7Kb	questionable(70)	tail,transposase,integrase	351007-382803	0	20	11	9	1	0	yes	PHAGE_Escher_500465_1_NC_049342(6) PHAGE_Klebsi_ST15_OXA48phi14.1_NC_049454(1) PHAGE_Staphy_StauST398_5_NC_023500(1) PHAGE_Sinorh_PBC5_NC_003324(1) PHAGE_Cronob_phiES15_NC_018454(1) PHAGE_Cellul_phi17:2_NC_021798(1) PHAGE_Bordet_BPP_1_NC_005357(1) PHAGE_Salmon_Fels_1_NC_010391(1) PHAGE_Agroba_Atu_ph07_NC_042013(1) PHAGE_Cellul_phi4:1_NC_021788(1) PHAGE_Erwini_PEp14_NC_016767(1) PHAGE_Vibrio_12A4_…	0.3	0.6285
2	17.3Kb	incomplete(30)	virion,integrase	3415970-3433333	1	9	6	3	1	0	yes	PHAGE_Vibrio_pTD1_NC_041916(1) PHAGE_Stenot_IME15_NC_019416(1) PHAGE_Pseudo_EL_NC_007623(1) PHAGE_Clostr_phiCDHM11_NC_029001(1) PHAGE_Salmon_SSU5_NC_018843(1) PHAGE_Clostr_c_st_NC_007581(1) PHAGE_Pseudo_phiPSA2_NC_024362(1) PHAGE_Mycoba_Panchino_NC_031281(1) PHAGE_Paenib_Tripp_NC_028930(1) PHAGE_Clostr_phiCD506_NC_028838(1) PHAGE_Pseudo_KNP_NC_047827(1) PHAGE_Clostr_phiCD481_1_NC_028951(1) PHAGE_…	0.1111	0.6296
Stenotrophomonas rhizophila DSM 14405
1	7.3Kb	incomplete(30)	tail,protease	1252963-1260265	0	8	6	2	1	0	no	PHAGE_Pelagi_HTVC008M_NC_020484(1) PHAGE_Mycoba_Sebata_NC_041993(1) PHAGE_Rhodoc_E3_NC_021347(1) PHAGE_Synech_S_WAM1_NC_031944(1) PHAGE_Mycoba_Pleione_NC_023737(1) PHAGE_Altero_vB_AmeM_PT11_V22_NC_048847(1) PHAGE_Altero_vB_AcoS_R7M_NC_048878(1) PHAGE_Altero_vB_AspP_H4/4_NC_047834(1) PHAGE_Mycoba_Cali_NC_011271(1) PHAGE_Synech_ACG_2014c_NC_019444(1) PHAGE_Agroba_Atu_ph07_NC_042013(1) PHAGE_Mycoba_…	0.125	0.6805
2	8.2Kb	incomplete(40)	tail	2171270-2179554	0	8	7	1	1	0	no	PHAGE_Lister_LP_048_NC_024359(3) PHAGE_Lister_LMTA_57_NC_047871(2) PHAGE_Lister_LMTA_94_NC_047872(2) PHAGE_Lister_LMTA_34_NC_042048(2) PHAGE_Lister_LP_124_NC_047745(2) PHAGE_Lister_LP_064_NC_041862(2) PHAGE_Xantho_Carpasina_NC_047962(1) PHAGE_Lister_LMSP_25_NC_024360(1) PHAGE_Xantho_XcP1_NC_048147(1) PHAGE_Lister_LMTA_148_NC_024787(1) PHAGE_Escher_RCS47_NC_042128(1) PHAGE_Lister_WIL_1_NC_025440(1…	0.375	0.6618
3	6.6Kb	incomplete(20)	capsid	4250585-4257201	0	8	7	1	1	0	no	PHAGE_Vibrio_ValKK3_NC_028829(2) PHAGE_Caulob_CcrSC_NC_048048(2) PHAGE_Gordon_Daredevil_NC_048021(2) PHAGE_Caulob_CcrBL9_NC_048047(2) PHAGE_Pectob_CBB_NC_041878(1) PHAGE_Burkho_BcepSaruman_NC_049850(1) PHAGE_Vibrio_VH7D_NC_023568(1) PHAGE_Cronob_vB_CsaM_GAP32_NC_019401(1) PHAGE_Acidov_ACP17_NC_041997(1) PHAGE_Rhodoc_E3_NC_021347(1) PHAGE_Aeromo_Aes012_NC_020879(1) PHAGE_Vibrio_KVP40_NC_005083(1) …	0.25	0.6801
Stenotrophomonas rhizophila Bl2-2
1	44.9Kb	intact(150)	tail,plate,head,terminase,capsid,portal,integrase	334531-379518	0	46	36	10	1	0	yes	PHAGE_Stenot_Smp131_NC_023588(34) PHAGE_Pseudo_Dobby_NC_048109(14) PHAGE_Pseudo_phiCTX_NC_003278(12) PHAGE_Burkho_KS14_NC_015273(9) PHAGE_Burkho_phiE12_2_NC_009236(8) PHAGE_Burkho_KS5_NC_015265(6) PHAGE_Burkho_phiE202_NC_009234(6) PHAGE_Burkho_KL3_NC_015266(5) PHAGE_Ralsto_RsoM1USA_NC_049432(5) PHAGE_Ralsto_RSA1_NC_009382(4) PHAGE_Burkho_ST79_NC_021343(4) PHAGE_Ralsto_RSY1_NC_025115(3) PHAGE_Burk…	0.7391	0.6466
2	25.3Kb	intact(150)	terminase,portal,head,capsid,tail	1833438-1858742	0	31	25	6	1	0	no	PHAGE_Burkho_phiE125_NC_003309(5) PHAGE_Burkho_KS9_NC_013055(4) PHAGE_Vibrio_VP58.5_NC_027981(3) PHAGE_Stenot_S1_NC_011589(3) PHAGE_Vibrio_vB_VpaM_MAR_NC_019722(3) PHAGE_Burkho_phi6442_NC_009235(3) PHAGE_Xantho_CP2_NC_020205(3) PHAGE_Burkho_Bcep176_NC_007497(3) PHAGE_Burkho_phi1026b_NC_005284(3) PHAGE_Entero_mEp213_NC_019720(2) PHAGE_Xantho_XcP1_NC_048147(2) PHAGE_Xantho_Xp10_NC_004902(2) PHAGE_S…	0.1612	0.6477
Stenotrophomonas rhizophila JC1
1	10.2Kb	incomplete(20)	integrase	1501553-1511811	0	8	6	2	1	0	yes	PHAGE_Xylell_Xfas53_NC_013599(2) PHAGE_Stenot_S1_NC_011589(2) PHAGE_Pseudo_F116_NC_006552(2) PHAGE_Ralsto_RsoM1USA_NC_049432(1) PHAGE_Burkho_KL3_NC_015266(1) PHAGE_Caulob_phiCbK_NC_019405(1) PHAGE_Pseudo_YMC11/07/P54_PAE_BP_NC_030909(1) PHAGE_Caulob_karma_NC_019410(1) PHAGE_Mannhe_vB_MhS_587AP2_NC_028743(1) PHAGE_Caulob_rogue_NC_019408(1) PHAGE_Caulob_swift_NC_019411(1) PHAGE_Pseudo_vB_PaeP_Tr60_…	0.25	0.6616
2	12.6Kb	questionable(70)	terminase,portal,head,capsid,tail	1511534-1524216	0	20	12	8	1	0	no	PHAGE_Entero_mEp235_NC_019708(5) PHAGE_Pseudo_D3_NC_002484(3) PHAGE_Pseudo_phi2_NC_030931(3) PHAGE_Xantho_phiL7_NC_012742(3) PHAGE_Pseudo_PMG1_NC_016765(3) PHAGE_Entero_HK140_NC_019710(2) PHAGE_Burkho_KS9_NC_013055(2) PHAGE_Entero_mEpX2_NC_019705(2) PHAGE_Burkho_phi1026b_NC_005284(2) PHAGE_Entero_HK022_NC_002166(2) PHAGE_Stenot_S1_NC_011589(2) PHAGE_Salmon_SE1_NC_011802(1) PHAGE_Salmon_BTP1_NC_04…	0.1612	0.6477
3	11Kb	incomplete(30)	tail	1657407-1668472	1	17	8	9	1	0	no	PHAGE_Escher_500465_1_NC_049342(6) PHAGE_Klebsi_ST437_OXA245phi4.1_NC_049448(2) PHAGE_Staphy_StauST398_5_NC_023500(1) PHAGE_Klebsi_ST15_OXA48phi14.1_NC_049454(1) PHAGE_Burkho_phi1026b_NC_005284(1) PHAGE_Phage_Gifsy_1_NC_010392(1)	0.3529	0.6706
4	10Kb	incomplete(20)	capsid	2817764-2827801	0	8	5	3	1	0	yes	PHAGE_Stenot_S1_NC_011589(2) PHAGE_Pseudo_F116_NC_006552(2) PHAGE_Caulob_karma_NC_019410(1) PHAGE_Pseudo_YMC11/07/P54_PAE_BP_NC_030909(1) PHAGE_Haemop_Aaphi23_NC_004827(1) PHAGE_Caulob_swift_NC_019411(1) PHAGE_Caulob_rogue_NC_019408(1) PHAGE_Pseudo_nickie_NC_042091(1) PHAGE_Pseudo_PMG1_NC_016765(1) PHAGE_Aggreg_S1249_NC_013597(1) PHAGE_Deftia_phiW_14_NC_013697(1) PHAGE_Salmon_SJ46_NC_031129(1) PH…	0.25	0.6571
Stenotrophomonas rhizophila QL-P4
1	23.1Kb	incomplete(50)	capsid,terminase,portal,integrase	493036-516198	0	19	13	6	1	0	yes	PHAGE_Stenot_Smp131_NC_023588(10) PHAGE_Pseudo_Dobby_NC_048109(4) PHAGE_Pseudo_phiCTX_NC_003278(3) PHAGE_Burkho_KS5_NC_015265(3) PHAGE_Ralsto_RSY1_NC_025115(2) PHAGE_Mycoba_HanShotFirst_NC_022975(1) PHAGE_Burkho_phiE12_2_NC_009236(1) PHAGE_Pseudo_phi3_NC_030940(1) PHAGE_Verruc_P8625_NC_029047(1) PHAGE_Mycoba_Barriga_NC_028804(1) PHAGE_Ralsto_RSA1_NC_009382(1) PHAGE_Burkho_phiE255_NC_009237(1) PHA…	0.5263	0.6231
2	10.3Kb	intact(105)	NA	2217842-2228170	0	14	10	4	1	0	no	PHAGE_Xantho_Xf109_NC_043028(8) PHAGE_Stenot_phiSMA6_NC_043029(7) PHAGE_Xantho_Cf1c_NC_001396(5) PHAGE_Stenot_PSH1_NC_010429(4) PHAGE_Stenot_phiSHP2_NC_015586(3) PHAGE_Stenot_phiSMA7_NC_021569(2) PHAGE_Entero_fd_NC_025824(1) PHAGE_Entero_Ike_NC_002014(1) PHAGE_Entero_P1_NC_005856(1) PHAGE_Entero_M13_NC_003287(1) PHAGE_Stenot_phiSMA9_NC_007189(1) PHAGE_Salmon_SJ46_NC_031129(1) PHAGE_Escher_RCS47_N…	0.5714	0.6193
Stenotrophomonas acidaminiphila Au-Ste40
1	5.7Kb	incomplete(30)	tail	169362-175138	1	7	6	1	1	0	no	PHAGE_Gordon_GordDuk1_NC_029060(1) PHAGE_Edward_KF_1_NC_019420(1) PHAGE_Klebsi_ST437_OXA245phi4.1_NC_049448(1) PHAGE_Loktan_pCB2051_A_NC_020853(1) PHAGE_Gordon_GodonK_NC_048176(1) PHAGE_Gordon_GordTnk2_NC_029074(1) PHAGE_Gordon_Gmala1_NC_028972(1) PHAGE_Vibrio_12A4_NC_021068(1) PHAGE_Pseudo_vB_PaeS_PAO1_Ab18_NC_026594(1) PHAGE_Sphing_Lacusarx_NC_041927(1) PHAGE_Plankt_PaV_LD_NC_016564(1) PHAGE_Ps…	0.1428	0.6948
2	9.3Kb	incomplete(30)	tail	292325-301720	0	11	8	3	1	0	no	PHAGE_Escher_500465_1_NC_049342(6) PHAGE_Staphy_StauST398_5_NC_023500(1) PHAGE_Agroba_Atu_ph07_NC_042013(1) PHAGE_Synech_ACG_2014f_NC_047713(1) PHAGE_Synech_ACG_2014f_NC_047714(1) PHAGE_Cellul_phi4:1_NC_021788(1) PHAGE_Altero_vB_AcoS_R7M_NC_048878(1) PHAGE_Cellul_phi17:2_NC_021798(1) PHAGE_Synech_ACG_2014f_NC_047712(1) PHAGE_Synech_S_CAM3_NC_031906(1) PHAGE_Klebsi_ST437_OXA245phi4.1_NC_049448(1) …	0.5454	0.6905
Stenotrophomonas acidaminiphila BDBP 071
1	99.4Kb	incomplete(40)	integrase,recombinase	154514-179041	0	14	9	5	1	0	yes	PHAGE_Pseudo_H66_NC_042342(2) PHAGE_Pseudo_YMC11/07/P54_PAE_BP_NC_030909(2) PHAGE_Pseudo_F116_NC_006552(2) PHAGE_Pseudo_phi297_NC_016762(1) PHAGE_Burkho_BcepNazgul_NC_005091(1) PHAGE_Gordon_Nymphadora_NC_031061(1) PHAGE_Cronob_phiES15_NC_018454(1) PHAGE_Vibrio_SHOU24_NC_023569(1) PHAGE_Xylell_Salvo_NC_042345(1) PHAGE_Sinorh_PBC5_NC_003324(1) PHAGE_Xylell_Sano_NC_042344(1) PHAGE_Vibrio_VP58.5_NC_0…	0.1428	0.6716
2	62.3Kb	incomplete(50)	portal,capsid,tail,plate	180576-200250	0	25	16	9	1	0	no	PHAGE_Pseudo_KPP25_NC_024123(5) PHAGE_Pseudo_phiR18_NC_041964(5) PHAGE_Burkho_DC1_NC_018452(4) PHAGE_Burkho_BcepMigl_NC_019917(3) PHAGE_Burkho_Bcep22_NC_005262(3) PHAGE_Pseudo_H66_NC_042342(3) PHAGE_Pseudo_F116_NC_006552(3) PHAGE_Acidov_ACP17_NC_041997(2) PHAGE_Sinorh_PBC5_NC_003324(2) PHAGE_Cronob_phiES15_NC_018454(2) PHAGE_Burkho_BcepIL02_NC_012743(2) PHAGE_Erwini_PEp14_NC_016767(2) PHAGE_Serra…	0.2	0.6684
Stenotrophomonas bentonitica DSM 103927
1	38.7Kb	intact(140)	tail,capsid,head,lysin	812209-851004	1	56	34	22	1	0	no	PHAGE_Burkho_phi6442_NC_009235(6) PHAGE_Rhizob_vB_RglS_P106B_NC_023566(5) PHAGE_Burkho_Bcep176_NC_007497(5) PHAGE_Burkho_phi1026b_NC_005284(5) PHAGE_Salico_CGphi29_NC_020844(5) PHAGE_Pseudo_phiPSA1_NC_024365(5) PHAGE_Rhizob_RHEph06_NC_027296(4) PHAGE_Burkho_phiE125_NC_003309(4) PHAGE_Rhizob_RHEph04_NC_041908(4) PHAGE_Burkho_KS9_NC_013055(4) PHAGE_Escher_HK639_NC_016158(3) PHAGE_Klebsi_JD001_NC_02…	0.1071	0.6475
2	38.7Kb	incomplete(50)	tail,plate,recombinase,capsid,terminase	838106-872590	1	12	9	3	1	0	yes	PHAGE_Escher_500465_1_NC_049342(6) PHAGE_Klebsi_ST437_OXA245phi4.1_NC_049448(2) PHAGE_Stenot_S1_NC_011589(1) PHAGE_Burkho_phi1026b_NC_005284(1) PHAGE_Staphy_StauST398_5_NC_023500(1) PHAGE_Klebsi_ST15_OXA48phi14.1_NC_049454(1) PHAGE_Shewan_1/44_NC_025463(1)	0.5	0.6647
3	20Kb	incomplete(30)	integrase,tail	930675-950750	0	11	8	3	1	0	yes	PHAGE_Salmon_epsilon15_NC_004775(2) PHAGE_Escher_phiV10_NC_007804(2) PHAGE_Salmon_SSU5_NC_018843(2) PHAGE_Salmon_SPN1S_NC_016761(2) PHAGE_Pectob_CBB_NC_041878(2) PHAGE_Serrat_BF_NC_041917(1) PHAGE_Entero_Tyrion_NC_031077(1) PHAGE_Cronob_vB_CsaM_GAP32_NC_019401(1) PHAGE_Gordon_Bowser_NC_030930(1) PHAGE_Escher_TL_2011b_NC_019445(1) PHAGE_Thermu_phiYS40_NC_008584(1) PHAGE_Sphing_Lacusarx_NC_041927(1…	0.1818	0.661
Stenotrophomonas bentonitica VV6
1	28.5Kb	intact(130)	tail,capsid,head,portal,terminase	8844-37382	0	34	23	11	1	0	no	PHAGE_Vibrio_vB_VpaM_MAR_NC_019722(4) PHAGE_Vibrio_VP58.5_NC_027981(4) PHAGE_Vibrio_VHML_NC_004456(3) PHAGE_Xantho_CP2_NC_020205(3) PHAGE_Arthro_Lymara_NC_049471(2) PHAGE_Aurant_AmM_1_NC_027334(2) PHAGE_Xantho_XcP1_NC_048147(2) PHAGE_Xantho_Carpasina_NC_047962(2) PHAGE_Pseudo_MD8_NC_031091(2) PHAGE_Arthro_vB_ArtM_ArV1_NC_026606(2) PHAGE_Arthro_Colucci_NC_042000(2) PHAGE_Stenot_S1_NC_011589(2) PHA…	0.1176	0.6509
2	25.3Kb	incomplete(30)	integrase,terminase	88879-114224	0	30	15	15	1	0	yes	PHAGE_Xylell_Xfas53_NC_013599(3) PHAGE_Pseudo_phiPSA1_NC_024365(2) PHAGE_Entero_mEpX1_NC_019709(2) PHAGE_Xantho_CP2_NC_020205(2) PHAGE_Erwini_phiEt88_NC_015295(2) PHAGE_Ralsto_RsoM1USA_NC_049432(1) PHAGE_Acinet_vB_AbaS_TRS1_NC_031098(1) PHAGE_Paraco_Shpa_NC_041868(1) PHAGE_Salmon_SE1_NC_011802(1) PHAGE_Pseudo_YMC11/02/R656_NC_028657(1) PHAGE_Salmon_BTP1_NC_042346(1) PHAGE_Pseudo_vB_PaeP_Tr60_Ab31…	0.1	0.6563
Stenotrophomonas chelatiphaga DSM 21508
1	8.2Kb	incomplete(10)	NA	20183-28449	0	9	6	3	1	0	no	PHAGE_Escher_ESCO5_NC_047776(3) PHAGE_Escher_vB_EcoM_Schickermooser_NC_048196(3) PHAGE_Entero_phi92_NC_023693(3) PHAGE_Escher_phAPEC8_NC_020079(3) PHAGE_Escher_ESCO13_NC_047770(2) PHAGE_Caulob_CcrPW_NC_048046(1) PHAGE_Klebsi_ZCKP1_NC_047994(1) PHAGE_Staphy_phiN315_NC_004740(1) PHAGE_Caulob_Cr30_NC_025422(1) PHAGE_Bacill_SP_15_NC_031245(1) PHAGE_Caulob_CcrColossus_NC_019406(1)	0.3333	0.6465
2	5.9Kb	incomplete(20)	tail	6129-12079	0	8	6	3	1	0	no	PHAGE_Escher_500465_1_NC_049342(6) PHAGE_Klebsi_ST437_OXA245phi4.1_NC_049448(1) PHAGE_Klebsi_ST15_OXA48phi14.1_NC_049454(1) PHAGE_Staphy_StauST398_5_NC_023500(1)	0.75	0.6733
Stenotrophomonas geniculata 95
1	12.5Kb	incomplete(10)	NA	14691-27252	0	19	14	5	1	0	no	PHAGE_Burkho_Bcep176_NC_007497(7) PHAGE_Brucel_BiPBO1_NC_031264(4) PHAGE_Xantho_OP1_NC_007709(3) PHAGE_Entero_HK022_NC_002166(2) PHAGE_Salmon_118970_sal3_NC_031940(2) PHAGE_Shigel_SfIV_NC_022749(2) PHAGE_Xantho_phiL7_NC_012742(2) PHAGE_Entero_mEp235_NC_019708(2) PHAGE_Xantho_Xp10_NC_004902(2) PHAGE_Xantho_Xop411_NC_009543(2) PHAGE_Entero_HK140_NC_019710(2) PHAGE_Entero_SfI_NC_027339(1) PHAGE_Ente…	0.3684	0.6399
2	42.7Kb	intact(120)	integrase,terminase,portal,head,virion,lysin,tail	169-42879	0	48	36	12	1	0	yes	PHAGE_Stenot_S1_NC_011589(25) PHAGE_Ralsto_RS138_NC_029107(4) PHAGE_Pseudo_MD8_NC_031091(3) PHAGE_Entero_c_1_NC_019706(3) PHAGE_Entero_mEp213_NC_019720(3) PHAGE_Phage_Gifsy_2_NC_010393(3) PHAGE_Pseudo_F10_NC_007805(2) PHAGE_Burkho_KS9_NC_013055(2) PHAGE_Entero_HK225_NC_019717(2) PHAGE_Entero_mEp237_NC_019704(2) PHAGE_Pseudo_F116_NC_006552(2) PHAGE_Entero_N15_NC_001901(2) PHAGE_Shewan_1/44_NC_0254…	0.5208	0.6337
Stenotrophomonas geniculata BLCC-B124
1	13Kb	incomplete(30)	transposase,terminase	143593-156607	0	17	10	7	1	0	no	PHAGE_Pectob_ZF40_NC_019522(2) PHAGE_Pseudo_JBD44_NC_030929(2) PHAGE_Pseudo_YMC11/02/R656_NC_028657(2) PHAGE_Salmon_vB_SosS_Oslo_NC_018279(2) PHAGE_Pseudo_vB_PaeS_PM105_NC_028667(1) PHAGE_Escher_HK639_NC_016158(1) PHAGE_Stx2_c_1717_NC_011357(1) PHAGE_Brucel_Pr_NC_019447(1) PHAGE_Stx2_c_Stx2a_F451_NC_049924(1) PHAGE_Pseudo_JBD67_NC_042135(1) PHAGE_Entero_P1_NC_005856(1) PHAGE_Entero_933W_NC_000924…	0.1176	0.6562
2	19.8Kb	questionable(90)	tail	36764-56577	0	25	18	7	1	0	no	PHAGE_Escher_vB_EcoM_ECO1230_10_NC_027995(10) PHAGE_Entero_Arya_NC_031048(9) PHAGE_Escher_vB_EcoM_ECOO78_NC_041926(9) PHAGE_Escher_vB_EcoM_ep3_NC_025430(9) PHAGE_Pseudo_PPpW_3_NC_023006(7) PHAGE_Stenot_Smp131_NC_023588(3) PHAGE_Burkho_phiE202_NC_009234(2) PHAGE_Pseudo_PaP2_NC_005884(1) PHAGE_Strept_phiCAM_NC_041856(1) PHAGE_Salmon_64795_sal3_NC_031918(1) PHAGE_Strept_Amela_NC_028904(1) PHAGE_Burk…	0.4	0.6645
3	49.4Kb	intact(150)	integrase,tail,plate,head,terminase,capsid,portal	7072-56494	0	59	39	20	1	0	yes	PHAGE_Stenot_Smp131_NC_023588(36) PHAGE_Pseudo_phiCTX_NC_003278(11) PHAGE_Pseudo_Dobby_NC_048109(11) PHAGE_Burkho_phiE202_NC_009234(11) PHAGE_Burkho_KS14_NC_015273(10) PHAGE_Burkho_phiE12_2_NC_009236(8) PHAGE_Burkho_KS5_NC_015265(5) PHAGE_Burkho_KL3_NC_015266(5) PHAGE_Ralsto_RSY1_NC_025115(4) PHAGE_Burkho_AP3_NC_047752(4) PHAGE_Ralsto_RSA1_NC_009382(4) PHAGE_Burkho_phi52237_NC_007145(3) PHAGE_Bur…	0.6101	0.6405
Stenotrophomonas geniculata JCM 13324
1	7Kb	questionable(85)	NA	90325-97404	0	13	6	7	1	0	no	PHAGE_Stenot_phiSMA6_NC_043029(5) PHAGE_Xantho_Xf109_NC_043028(4) PHAGE_Stenot_PSH1_NC_010429(4) PHAGE_Xantho_Cf1c_NC_001396(3) PHAGE_Stenot_phiSMA9_NC_007189(2) PHAGE_Stenot_phiSHP2_NC_015586(2) PHAGE_Stenot_phiSMA7_NC_021569(1)	0.3846	0.6119
2	53.5Kb	intact(150)	terminase,head,portal,capsid,tail,integrase	16178-69746	0	37	28	9	1	0	yes	PHAGE_Burkho_Bcep176_NC_007497(4) PHAGE_Vibrio_vB_VpaM_MAR_NC_019722(3) PHAGE_Vibrio_VP58.5_NC_027981(3) PHAGE_Cronob_ENT39118_NC_019934(3) PHAGE_Xantho_CP2_NC_020205(3) PHAGE_Burkho_KS9_NC_013055(3) PHAGE_Stenot_S1_NC_011589(3) PHAGE_Xantho_XcP1_NC_048147(2) PHAGE_Entero_c_1_NC_019706(2) PHAGE_Burkho_phi1026b_NC_005284(2) PHAGE_Entero_cdtI_NC_009514(2) PHAGE_Phage_Gifsy_2_NC_010393(2) PHAGE_Ente…	0.1081	0.6365
3	19.8Kb	questionable(90)	tail	44969-64793	0	26	19	7	1	0	no	PHAGE_Escher_vB_EcoM_ECO1230_10_NC_027995(10) PHAGE_Entero_Arya_NC_031048(9) PHAGE_Escher_vB_EcoM_ep3_NC_025430(9) PHAGE_Escher_vB_EcoM_ECOO78_NC_041926(9) PHAGE_Pseudo_PPpW_3_NC_023006(7) PHAGE_Stenot_Smp131_NC_023588(3) PHAGE_Burkho_phiE202_NC_009234(2) PHAGE_Pseudo_phiPSA1_NC_024365(1) PHAGE_Salmon_64795_sal3_NC_031918(1) PHAGE_Vibrio_CP_T1_NC_019457(1) PHAGE_Vibrio_VHML_NC_004456(1) PHAGE_Aci…	0.3846	0.6646
4	16.1Kb	incomplete(20)	lysin	659-16780	0	18	15	3	1	0	no	PHAGE_Pseudo_vB_PaeS_PM105_NC_028667(11) PHAGE_Pseudo_JBD18_NC_027986(11) PHAGE_Pseudo_B3_NC_006548(10) PHAGE_Pseudo_JBD67_NC_042135(10) PHAGE_Burkho_BcepMu_NC_005882(9) PHAGE_Burkho_phiE255_NC_009237(8) PHAGE_Pseudo_JBD25_NC_027992(3) PHAGE_Rhodob_RcapMu_NC_016165(2) PHAGE_Ralsto_phiAp1_NC_047800(1) PHAGE_Xylell_Xfas53_NC_013599(1) PHAGE_Rhizob_RR1_B_NC_021557(1) PHAGE_Ralsto_RSB3_NC_022917(1) P…	0.6111	0.6427
5	22.6Kb	intact(110)	capsid,protease,virion,head,portal,terminase,lysin,transposase	657-23305	0	39	22	17	1	0	no	PHAGE_Pseudo_vB_PaeS_PM105_NC_028667(13) PHAGE_Pseudo_JBD18_NC_027986(11) PHAGE_Pseudo_B3_NC_006548(11) PHAGE_Pseudo_JBD67_NC_042135(11) PHAGE_Burkho_BcepMu_NC_005882(10) PHAGE_Burkho_phiE255_NC_009237(9) PHAGE_Pseudo_JBD25_NC_027992(5) PHAGE_Burkho_KS10_NC_011216(2) PHAGE_Rhodob_RcapMu_NC_016165(2) PHAGE_Salmon_SPN9CC_NC_017985(1) PHAGE_Xylell_Xfas53_NC_013599(1) PHAGE_Rhizob_RR1_B_NC_021557(1) …	0.3333	0.6486
Stenotrophomonas geniculata NWUBe21
1	30.2Kb	intact(120)	tail,lysin,virion,recombinase,head,portal,terminase	18629-48852	0	31	27	4	1	0	no	PHAGE_Stenot_S1_NC_011589(24) PHAGE_Shewan_1/44_NC_025463(5) PHAGE_Ralsto_RS138_NC_029107(4) PHAGE_Erwini_vB_EhrS_59_NC_048198(1) PHAGE_Idioma_Phi1M2_2_NC_025471(1) PHAGE_Pseudo_F10_NC_007805(1) PHAGE_Gordon_Kita_NC_031233(1) PHAGE_Salmon_SSU5_NC_018843(1) PHAGE_Phage_Gifsy_2_NC_010393(1) PHAGE_Pseudo_MD8_NC_031091(1) PHAGE_Bacter_Lily_NC_028841(1) PHAGE_Strept_YDN12_NC_028974(1) PHAGE_Vibrio_vB_…	0.2307	0.6439
2	14.3Kb	questionable(90)	tail	24753-39075	0	18	15	3	1	0	no	PHAGE_Escher_vB_EcoM_ECOO78_NC_041926(9) PHAGE_Escher_vB_EcoM_ECO1230_10_NC_027995(9) PHAGE_Escher_vB_EcoM_ep3_NC_025430(8) PHAGE_Entero_Arya_NC_031048(8) PHAGE_Pseudo_PPpW_3_NC_023006(5) PHAGE_Stenot_Smp131_NC_023588(3) PHAGE_Burkho_phiE202_NC_009234(2) PHAGE_Salmon_64795_sal3_NC_031918(1) PHAGE_Burkho_phiE12_2_NC_009236(1) PHAGE_Burkho_phiE255_NC_009237(1) PHAGE_Salmon_IME207_NC_031924(1) PHAGE…	0.5	0.6658
Stenotrophomonas geniculata N1
1	10.2Kb	incomplete(40)	portal,plate,integrase	3-10273	0	13	8	5	1	0	yes	PHAGE_Stenot_S1_NC_011589(3) PHAGE_Gordon_BetterKatz_NC_031247(1) PHAGE_Lactob_LL_H_NC_009554(1) PHAGE_Ralsto_RSY1_NC_025115(1) PHAGE_Bacill_PM1_NC_020883(1) PHAGE_Mycoba_Purky_NC_051739(1) PHAGE_Sinorh_phiN3_NC_028945(1) PHAGE_Clostr_c_st_NC_007581(1) PHAGE_Stenot_vB_SmaS_DLP_5_NC_042082(1) PHAGE_Burkho_phi1026b_NC_005284(1) PHAGE_Burkho_phi6442_NC_009235(1) PHAGE_Pseudo_F116_NC_006552(1) PHAGE_…	0.3	0.3667
2	19.8Kb	questionable(90)	tail	213577-233396	0	25	18	7	1	0	no	PHAGE_Escher_vB_EcoM_ECO1230_10_NC_027995(10) PHAGE_Escher_vB_EcoM_ep3_NC_025430(9) PHAGE_Escher_vB_EcoM_ECOO78_NC_041926(9) PHAGE_Entero_Arya_NC_031048(9) PHAGE_Pseudo_PPpW_3_NC_023006(7) PHAGE_Stenot_Smp131_NC_023588(3) PHAGE_Burkho_phiE202_NC_009234(2) PHAGE_Vibrio_VHML_NC_004456(1) PHAGE_Salmon_IME207_NC_031924(1) PHAGE_Salmon_II_E1_NC_010495(1) PHAGE_Vibrio_vB_VpaM_MAR_NC_019722(1) PHAGE_Pse…	0.4	0.6626
3	48Kb	intact(150)	integrase,tail,plate,head,terminase,capsid,portal	47718-95750	0	55	41	14	1	0	yes	PHAGE_Stenot_Smp131_NC_023588(36) PHAGE_Pseudo_Dobby_NC_048109(13) PHAGE_Pseudo_phiCTX_NC_003278(12) PHAGE_Burkho_KS14_NC_015273(9) PHAGE_Burkho_phiE202_NC_009234(9) PHAGE_Burkho_phi52237_NC_007145(6) PHAGE_Burkho_phiE12_2_NC_009236(6) PHAGE_Burkho_KS5_NC_015265(5) PHAGE_Ralsto_RSY1_NC_025115(5) PHAGE_Burkho_KL3_NC_015266(5) PHAGE_Ralsto_RsoM1USA_NC_049432(5) PHAGE_Ralsto_RSA1_NC_009382(4) PHAGE_…	0.6545	0.6362
Stenotrophomonas humi DSM 18929
1	40.8Kb	intact(150)	tail,injection,head,capsid,portal,recombinase,integrase	131416-172282	5	61	29	32	1	0	yes	PHAGE_Xylell_Xfas53_NC_013599(5) PHAGE_Rhodof_P26218_NC_029061(4) PHAGE_Pseudo_YMC11/02/R656_NC_028657(4) PHAGE_Pseudo_vB_PaeP_Tr60_Ab31_NC_023575(3) PHAGE_Thalas_BA3_NC_009990(3) PHAGE_Erwini_PEp14_NC_016767(2) PHAGE_Ralsto_DU_RP_I_NC_047888(2) PHAGE_Xantho_Xc10_NC_047840(2) PHAGE_Ralsto_RsoP1EGY_NC_047946(2) PHAGE_Aggreg_S1249_NC_013597(2) PHAGE_Serrat_Parlo_NC_048758(2) PHAGE_Vibrio_VvAW1_NC_0…	0.0819	0.6046
2	16Kb	intact(150)	NA	131416-172282	0	32	16	16	1	0	no	PHAGE_Stenot_phiSHP2_NC_015586(9) PHAGE_Stenot_PSH1_NC_010429(6) PHAGE_Stenot_phiSMA6_NC_043029(6) PHAGE_Xantho_Xf109_NC_043028(4) PHAGE_Stenot_phiSMA7_NC_021569(4) PHAGE_Stenot_phiSMA9_NC_007189(3) PHAGE_Pseudo_Pf3_NC_001418(2) PHAGE_Xantho_Cf1c_NC_001396(2) PHAGE_Entero_M13_NC_003287(1) PHAGE_Ralsto_p12J_NC_005131(1) PHAGE_Ralsto_PE226_NC_015297(1) PHAGE_Entero_fd_NC_025824(1) PHAGE_Entero_Ike_…	0.2812	0.5887
3	20.4Kb	incomplete(30)	terminase,integrase	107027-127450	0	28	12	16	1	0	yes	PHAGE_Burkho_KL3_NC_015266(1) PHAGE_Cronob_ENT47670_NC_019927(1) PHAGE_Marino_P12026_NC_018269(1) PHAGE_Sulfit_NYA_2014a_NC_027299(1) PHAGE_Entero_lambda_NC_001416(1) PHAGE_Propio_E6_NC_041894(1) PHAGE_Pseudo_PAJU2_NC_011373(1) PHAGE_Burkho_Bcep22_NC_005262(1) PHAGE_Propio_B22_NC_041891(1) PHAGE_Salmon_vB_SemP_Emek_NC_018275(1) PHAGE_Acinet_vB_AbaS_TRS1_NC_031098(1) PHAGE_Ralsto_RSK1_NC_022915(1)…	0.0357	0.6199
Stenotrophomonas indicatrix BOVIS40
1	17.6Kb	incomplete(50)	portal,terminase,tail	36246-53845	0	29	17	12	1	0	no	PHAGE_Sulfit_NYA_2014a_NC_027299(3) PHAGE_Sulfit_pCB2047_A_NC_020858(3) PHAGE_Sulfit_pCB2047_C_NC_020856(3) PHAGE_Pseudo_Pq0_NC_029100(2) PHAGE_Xantho_Xop411_NC_009543(2) PHAGE_Xantho_OP1_NC_007709(2) PHAGE_Xantho_Xp10_NC_004902(2) PHAGE_Pseudo_tf_NC_017971(2) PHAGE_Verruc_P8625_NC_029047(1) PHAGE_Entero_CAjan_NC_028776(1) PHAGE_Thalas_BA3_NC_009990(1) PHAGE_Salmon_yarpen_NC_048863(1) PHAGE_Xanth…	0.1034	0.6096
Stenotrophomonas indicatrix CPHE1
1	5.6Kb	incomplete(30)	tail,transposase	52670-58285	0	7	6	1	1	0	no	PHAGE_Shigel_SfIV_NC_022749(2) PHAGE_Paenib_Kawika_NC_048715(1) PHAGE_Paenib_Pagassa_NC_048690(1) PHAGE_Shigel_SfII_NC_021857(1) PHAGE_Mycoba_D29_NC_001900(1) PHAGE_Entero_BP_4795_NC_004813(1) PHAGE_Mycoba_Chy4_NC_021338(1) PHAGE_Paenib_HB10c2_NC_028758(1) PHAGE_Mycoba_LadyBird_NC_028744(1) PHAGE_Paenib_Tadhana_NC_048691(1) PHAGE_Shigel_Sf6_NC_005344(1) PHAGE_Mycoba_Rockstar_NC_042036(1) PHAGE_Pa…	0.2857	0.6074
2	15.1Kb	incomplete(50)	integrase,tail	31583-46692	0	17	10	7	1	0	yes	PHAGE_Escher_500465_1_NC_049342(6) PHAGE_Klebsi_ST437_OXA245phi4.1_NC_049448(2) PHAGE_Staphy_StauST398_5_NC_023500(1) PHAGE_Salmon_Fels_1_NC_010391(1) PHAGE_Erwini_vB_EamM_Caitlin_NC_031120(1) PHAGE_Klebsi_ST15_OXA48phi14.1_NC_049454(1) PHAGE_Helico_phiHP33_NC_016568(1) PHAGE_Cronob_phiES15_NC_018454(1) PHAGE_Entero_phiP27_NC_003356(1) PHAGE_Shigel_Ss_VASD_NC_028685(1) PHAGE_Escher_phi191_NC_0286…	0.3529	0.6411
Stenotrophomonas indicatrix JUb19
1	20.5Kb	incomplete(40)	tail,integrase	81197-105661	1	13	9	4	1	0	yes	PHAGE_Escher_500465_1_NC_049342(4) PHAGE_Klebsi_ST437_OXA245phi4.1_NC_049448(2) PHAGE_Rhizob_vB_RglS_P106B_NC_023566(2) PHAGE_Stenot_S1_NC_011589(1) PHAGE_Staphy_StauST398_5_NC_023500(1) PHAGE_Burkho_phi1026b_NC_005284(1) PHAGE_Salico_CGphi29_NC_020844(1) PHAGE_Sinorh_PBC5_NC_003324(1) PHAGE_Mannhe_vB_MhS_1152AP2_NC_028956(1) PHAGE_Klebsi_ST15_OXA48phi14.1_NC_049454(1)	0.3076	0.6587
2	16.1Kb	questionable(80)	head,tail	3691214-3707395	0	18	5	3	1	0	no	PHAGE_Burkho_phi1026b_NC_005284(5) PHAGE_Xantho_Xop411_NC_009543(4) PHAGE_Xantho_Xp10_NC_004902(4) PHAGE_Burkho_Bcep176_NC_007497(4) PHAGE_Burkho_phi6442_NC_009235(4) PHAGE_Burkho_KS9_NC_013055(4) PHAGE_Xantho_OP1_NC_007709(3) PHAGE_Burkho_phiE125_NC_003309(3) PHAGE_Stenot_Mendera_NC_048804(2) PHAGE_Xantho_CP1_NC_019933(2) PHAGE_Pseudo_YMC11/02/R656_NC_028657(2) PHAGE_Stenot_Moby_NC_048802(2) PHA…	0.2777	0.6334
Stenotrophomonas indicatrix PierC1
1	18.2Kb	questionable(80)	head,tail	55816-74039	0	19	15	4	1	0	no	PHAGE_Burkho_phi1026b_NC_005284(5) PHAGE_Burkho_phi6442_NC_009235(4) PHAGE_Burkho_KS9_NC_013055(4) PHAGE_Burkho_Bcep176_NC_007497(4) PHAGE_Xantho_Xp10_NC_004902(4) PHAGE_Burkho_phiE125_NC_003309(3) PHAGE_Xantho_OP1_NC_007709(3) PHAGE_Xantho_Xop411_NC_009543(3) PHAGE_Xantho_CP1_NC_019933(2) PHAGE_Stenot_Mendera_NC_048804(2) PHAGE_Pseudo_YMC11/02/R656_NC_028657(2) PHAGE_Stenot_Moby_NC_048802(2) PHA…	0.4545	0.4022
2	10.2Kb	incomplete(10)	NA	83120-93392	0	17	12	5	1	0	no	PHAGE_Burkho_Bcep176_NC_007497(7) PHAGE_Brucel_BiPBO1_NC_031264(5) PHAGE_Entero_mEp235_NC_019708(3) PHAGE_Entero_HK022_NC_002166(2) PHAGE_Entero_HK140_NC_019710(2) PHAGE_Salmon_118970_sal3_NC_031940(2) PHAGE_Pseudo_D3_NC_002484(1) PHAGE_Shigel_SfIV_NC_022749(1) PHAGE_Escher_vB_EcoS_HdH2_NC_048748(1) PHAGE_Escher_vB_EcoM_ECOO78_NC_041926(1) PHAGE_Vibrio_X29_NC_024369(1) PHAGE_Pseudo_UNO_SLW1_NC_04…	0.4117	0.6395
Stenotrophomonas indicatrix OVT16A
1	21.7Kb	incomplete(30)	lysin,plate	80190-117251	1	27	21	6	1	0	no	PHAGE_Escher_vB_EcoM_ECOO78_NC_041926(11) PHAGE_Entero_Arya_NC_031048(10) PHAGE_Escher_vB_EcoM_ECO1230_10_NC_027995(10) PHAGE_Escher_vB_EcoM_ep3_NC_025430(10) PHAGE_Pseudo_PPpW_3_NC_023006(6) PHAGE_Stenot_Smp131_NC_023588(4) PHAGE_Nodula_vB_NspS_kac65v151_NC_048756(2) PHAGE_Pseudo_PaBG_NC_022096(2) PHAGE_Nodula_vB_NspS_kac68v161_NC_048757(2) PHAGE_Burkho_AP3_NC_047752(2) PHAGE_Pseudo_phiCTX_NC_00…	0.4074	0.6596
2	8.7Kb	incomplete(30)	integrase,tail	1420060-1428816	1	14	9	5	1	0	yes	PHAGE_Escher_500465_1_NC_049342(4) PHAGE_Klebsi_ST437_OXA245phi4.1_NC_049448(2) PHAGE_Rhizob_vB_RglS_P106B_NC_023566(2) PHAGE_Mannhe_vB_MhS_1152AP2_NC_028956(1) PHAGE_Sinorh_PBC5_NC_003324(1) PHAGE_Burkho_phi1026b_NC_005284(1) PHAGE_Staphy_StauST398_5_NC_023500(1) PHAGE_Klebsi_ST15_OXA48phi14.1_NC_049454(1) PHAGE_Stenot_S1_NC_011589(1)	0.2857	0.6541
3	7.5Kb	questionable(85)	coat	1859329-1866847	0	9	6	3	1	0	no	PHAGE_Stenot_PSH1_NC_010429(4) PHAGE_Stenot_phiSMA6_NC_043029(4) PHAGE_Xantho_Cf1c_NC_001396(3) PHAGE_Xantho_Xf109_NC_043028(2) PHAGE_Stenot_phiSHP2_NC_015586(2) PHAGE_Burkho_ST79_NC_021343(1) PHAGE_Stenot_phiSMA7_NC_021569(1) PHAGE_Stenot_phiSMA9_NC_007189(1) PHAGE_Ralsto_RSS30_NC_021862(1)	0.4444	0.6022
4	42.9Kb	intact(150)	portal,terminase,capsid,head,tail,plate,integrase	3098555-3141549	0	45	34	11	1	0	yes	PHAGE_Stenot_Smp131_NC_023588(28) PHAGE_Pseudo_Dobby_NC_048109(15) PHAGE_Pseudo_phiCTX_NC_003278(11) PHAGE_Burkho_KS14_NC_015273(9) PHAGE_Ralsto_RSY1_NC_025115(6) PHAGE_Ralsto_RsoM1USA_NC_049432(5) PHAGE_Ralsto_RSA1_NC_009382(5) PHAGE_Burkho_phi52237_NC_007145(4) PHAGE_Erwini_ENT90_NC_019932(4) PHAGE_Burkho_phiE12_2_NC_009236(4) PHAGE_Burkho_AP3_NC_047752(4) PHAGE_Burkho_KL3_NC_015266(3) PHAGE_Bu…	0.6222	0.6529
Stenotrophomonas lactitubi M15
1	19.3Kb	incomplete(20)	integrase	1313334-1332672	0	11	7	4	1	0	yes	PHAGE_Pseudo_H66_NC_042342(2) PHAGE_Vibrio_VHML_NC_004456(1) PHAGE_Vibrio_VP58.5_NC_027981(1) PHAGE_Pseudo_phiCTX_NC_003278(1) PHAGE_Mycoba_BodEinwohner17_NC_051637(1) PHAGE_Strept_phiARI0460_1_NC_031913(1) PHAGE_Mycoba_PegLeg_NC_021299(1) PHAGE_Vibrio_vB_VpaM_MAR_NC_019722(1) PHAGE_Escher_P13374_NC_018846(1) PHAGE_Serrat_Parlo_NC_048758(1) PHAGE_Mycoba_JoeyJr_NC_051669(1) PHAGE_Escher_RCS47_NC_0…	0.1818	0.6398
2	25.2Kb	incomplete(40)	terminase,portal,capsid	1336777-1361999	1	36	21	15	1	0	no	PHAGE_Pseudo_KPP25_NC_024123(8) PHAGE_Pseudo_phiR18_NC_041964(7) PHAGE_Pseudo_F116_NC_006552(5) PHAGE_Pseudo_H66_NC_042342(4) PHAGE_Burkho_Bcep22_NC_005262(3) PHAGE_Burkho_DC1_NC_018452(3) PHAGE_Burkho_BcepMigl_NC_019917(3) PHAGE_Stenot_Moby_NC_048802(3) PHAGE_Stenot_Mendera_NC_048804(3) PHAGE_Stenot_YB07_NC_048755(2) PHAGE_Sinorh_PBC5_NC_003324(2) PHAGE_Burkho_BcepIL02_NC_012743(2) PHAGE_Serrat_…	0.2222	0.6514
3	13.3Kb	intact(135)	protease	1819644-1832985	0	21	15	6	1	0	no	PHAGE_Stenot_phiSMA6_NC_043029(9) PHAGE_Xantho_Xf109_NC_043028(8) PHAGE_Stenot_PSH1_NC_010429(5) PHAGE_Xantho_Cf1c_NC_001396(4) PHAGE_Stenot_phiSMA9_NC_007189(4) PHAGE_Stenot_phiSHP2_NC_015586(4) PHAGE_Ralsto_PE226_NC_015297(2) PHAGE_Stenot_phiSMA7_NC_021569(2)	0.3488	0.3904
4	28Kb	incomplete(30)	lysin	2229193-2257218	0	35	22	13	1	0	no	PHAGE_Pseudo_JBD25_NC_027992(10) PHAGE_Entero_SfMu_NC_027382(6) PHAGE_Entero_Mu_NC_000929(6) PHAGE_Rhodov_RS1_NC_020866(5) PHAGE_Escher_D108_NC_013594(5) PHAGE_Rhodob_RC1_NC_020839(5) PHAGE_Pseudo_JBD24_NC_020203(4) PHAGE_Pseudo_vB_PaeS_PM105_NC_028667(4) PHAGE_Pseudo_JBD18_NC_027986(4) PHAGE_Vibrio_12B12_NC_021070(4) PHAGE_Pseudo_JBD67_NC_042135(4) PHAGE_Pseudo_B3_NC_006548(4) PHAGE_Ralsto_RS138…	0.2857	0.6465
5	37.3Kb	intact(150)	portal,terminase,capsid,head,tail,plate,integrase	3054114-3091494	0	50	40	10	1	0	yes	PHAGE_Stenot_Smp131_NC_023588(35) PHAGE_Pseudo_Dobby_NC_048109(14) PHAGE_Pseudo_phiCTX_NC_003278(12) PHAGE_Burkho_KS14_NC_015273(11) PHAGE_Burkho_phiE202_NC_009234(9) PHAGE_Burkho_phiE12_2_NC_009236(8) PHAGE_Burkho_KL3_NC_015266(5) PHAGE_Burkho_KS5_NC_015265(4) PHAGE_Burkho_AP3_NC_047752(4) PHAGE_Burkho_ST79_NC_021343(4) PHAGE_Ralsto_RSA1_NC_009382(3) PHAGE_Ralsto_RSY1_NC_025115(3) PHAGE_Burkho_p…	0.6111	0.3926
6	44.5Kb	intact(150)	integrase,tail,capsid,head,portal,terminase	3621149-3665724	0	43	29	14	1	0	yes	PHAGE_Burkho_KS9_NC_013055(5) PHAGE_Burkho_Bcep176_NC_007497(4) PHAGE_Burkho_phi1026b_NC_005284(4) PHAGE_Burkho_phiE125_NC_003309(4) PHAGE_Vibrio_VP58.5_NC_027981(3) PHAGE_Stenot_S1_NC_011589(3) PHAGE_Vibrio_vB_VpaM_MAR_NC_019722(3) PHAGE_Cronob_ENT39118_NC_019934(3) PHAGE_Xantho_CP2_NC_020205(3) PHAGE_Vibrio_VHML_NC_004456(2) PHAGE_Erwini_PEp14_NC_016767(2) PHAGE_Synech_S_CBS1_NC_016164(2) PHAGE…	0.1162	0.6404
7	18Kb	questionable(80)	head,tail	339422-357486	0	19	15	4	1	0	no	PHAGE_Burkho_phi1026b_NC_005284(5) PHAGE_Burkho_Bcep176_NC_007497(4) PHAGE_Burkho_phi6442_NC_009235(4) PHAGE_Xantho_Xop411_NC_009543(4) PHAGE_Xantho_Xp10_NC_004902(3) PHAGE_Burkho_KS9_NC_013055(3) PHAGE_Xantho_OP1_NC_007709(3) PHAGE_Burkho_phiE125_NC_003309(3) PHAGE_Xantho_CP1_NC_019933(2) PHAGE_Pseudo_PMBT14_NC_048687(2) PHAGE_Pseudo_PS_1_NC_029066(2) PHAGE_Stenot_Mendera_NC_048804(2) PHAGE_Sten…	0.2631	0.6345
Stenotrophomonas lactitubi Bi66
1	23.9Kb	intact(150)	terminase,head,portal,capsid,tail,integrase	41897-78958	0	26	19	7	1	0	no	PHAGE_Burkho_KS9_NC_013055(4) PHAGE_Burkho_Bcep176_NC_007497(4) PHAGE_Vibrio_vB_VpaM_MAR_NC_019722(3) PHAGE_Burkho_phi6442_NC_009235(3) PHAGE_Burkho_phi1026b_NC_005284(3) PHAGE_Vibrio_VP58.5_NC_027981(3) PHAGE_Entero_c_1_NC_019706(2) PHAGE_Burkho_phiE125_NC_003309(2) PHAGE_Synech_S_CBS1_NC_016164(2) PHAGE_Entero_mEp213_NC_019720(2) PHAGE_Stenot_Moby_NC_048802(2) PHAGE_Stenot_S1_NC_011589(2) PHAGE…	0.1538	0.6477
2	18.7Kb	intact(100)	tail,head	58685-77423	0	21	15	6	1	0	no	PHAGE_Burkho_phi1026b_NC_005284(5) PHAGE_Burkho_Bcep176_NC_007497(4) PHAGE_Burkho_phi6442_NC_009235(4) PHAGE_Xantho_Xop411_NC_009543(4) PHAGE_Burkho_KS9_NC_013055(4) PHAGE_Xantho_Xp10_NC_004902(3) PHAGE_Burkho_phiE125_NC_003309(3) PHAGE_Xantho_OP1_NC_007709(3) PHAGE_Xantho_CP1_NC_019933(2) PHAGE_Pseudo_PS_1_NC_029066(2) PHAGE_Xantho_phiL7_NC_012742(2) PHAGE_Staphy_SA1_NC_027991(1) PHAGE_Psychr_Ps…	0.238	0.6362
3	11.8Kb	incomplete(30)	capsid	6053-17861	0	19	16	3	1	0	no	PHAGE_Acinet_Bphi_B1251_NC_019541(12) PHAGE_Acinet_YMC11/11/R3177_NC_041866(8) PHAGE_Pseudo_D3_NC_002484(1) PHAGE_Halovi_HGTV_1_NC_021328(1) PHAGE_Paenib_Tripp_NC_028930(1) PHAGE_Mycoba_Panchino_NC_031281(1) PHAGE_Erwini_vB_EhrS_49_NC_048197(1) PHAGE_Pseudo_PS_1_NC_029066(1) PHAGE_Acinet_vB_AbaS_TRS1_NC_031098(1) PHAGE_Gordon_Nymphadora_NC_031061(1) PHAGE_Pseudo_PMG1_NC_016765(1) PHAGE_Clostr_c_s…	0.6315	0.3796
4	11Kb	incomplete(40)	tail,integrase	77569-88604	1	10	7	3	1	0	yes	PHAGE_Escher_500465_1_NC_049342(4) PHAGE_Klebsi_ST437_OXA245phi4.1_NC_049448(2) PHAGE_Burkho_phi1026b_NC_005284(1) PHAGE_Erwini_vB_EamM_Caitlin_NC_031120(1) PHAGE_Klebsi_ST15_OXA48phi14.1_NC_049454(1) PHAGE_Staphy_StauST398_5_NC_023500(1)	0.4	0.6547
5	44.9Kb	intact(130)	tail,portal,head,integrase	16228-61156	0	58	35	24	1	0	yes	PHAGE_Pseudo_PAJU2_NC_011373(9) PHAGE_Entero_HK022_NC_002166(7) PHAGE_Entero_mEp235_NC_019708(6) PHAGE_Pseudo_PMG1_NC_016765(6) PHAGE_Entero_HK140_NC_019710(4) PHAGE_Pseudo_D3_NC_002484(4) PHAGE_Entero_mEpX2_NC_019705(4) PHAGE_Stx2_c_1717_NC_011357(3) PHAGE_Entero_BP_4795_NC_004813(3) PHAGE_Pseudo_phi297_NC_016762(3) PHAGE_Pseudo_PS_1_NC_029066(3) PHAGE_Vibrio_SHOU24_NC_023569(2) PHAGE_Pseudo_phi…	0.1551	0.6397
Stenotrophomonas lactitubi As-7
1	8.1Kb	incomplete(40)	tail,transposase	525852-533997	0	7	7	0	1	0	no	PHAGE_Pseudo_vB_PaeS_PM105_NC_028667(4) PHAGE_Pseudo_B3_NC_006548(4) PHAGE_Pseudo_JBD18_NC_027986(3) PHAGE_Burkho_BcepMu_NC_005882(3) PHAGE_Burkho_phiE255_NC_009237(3) PHAGE_Pseudo_JBD25_NC_027992(2) PHAGE_Pseudo_JBD67_NC_042135(2) PHAGE_Klebsi_May_NC_047900(1) PHAGE_Proteu_Mydo_NC_048741(1) PHAGE_Escher_Pollock_NC_027381(1) PHAGE_Vibrio_VP882_NC_009016(1) PHAGE_Burkho_KS9_NC_013055(1) PHAGE_Burk…	0.5714	0.6442
2	22Kb	incomplete(60)	tail,head,lysin	180569-202666	0	27	20	7	1	0	no	PHAGE_Pseudo_JBD25_NC_027992(8) PHAGE_Pseudo_B3_NC_006548(6) PHAGE_Rhodob_RC1_NC_020839(5) PHAGE_Rhodov_RS1_NC_020866(5) PHAGE_Pseudo_JBD67_NC_042135(5) PHAGE_Entero_SfMu_NC_027382(4) PHAGE_Escher_D108_NC_013594(4) PHAGE_Pseudo_JBD18_NC_027986(4) PHAGE_Ralsto_RS138_NC_029107(3) PHAGE_Pseudo_vB_PaeS_PM105_NC_028667(3) PHAGE_Pseudo_JD024_NC_024330(2) PHAGE_Pseudo_JBD30_NC_020198(2) PHAGE_Xantho_Xp1…	0.2962	0.65
3	18Kb	intact(100)	head,tail	52646-70713	0	19	15	4	1	0	no	PHAGE_Burkho_phi1026b_NC_005284(5) PHAGE_Burkho_Bcep176_NC_007497(4) PHAGE_Burkho_KS9_NC_013055(4) PHAGE_Burkho_phi6442_NC_009235(4) PHAGE_Xantho_Xop411_NC_009543(4) PHAGE_Xantho_Xp10_NC_004902(3) PHAGE_Burkho_phiE125_NC_003309(3) PHAGE_Xantho_OP1_NC_007709(3) PHAGE_Xantho_phiL7_NC_012742(2) PHAGE_Xantho_CP1_NC_019933(2) PHAGE_Stenot_Mendera_NC_048804(2) PHAGE_Stenot_Moby_NC_048802(2) PHAGE_Pseud…	0.2631	0.6342
Stenotrophomonas lactitubiRIT-As-2
1	30.6Kb	intact(130)	tail,head,capsid,protease,portal,terminase	41670-72324	1	49	26	23	1	0	no	PHAGE_Entero_mEp235_NC_019708(5) PHAGE_Burkho_KS9_NC_013055(4) PHAGE_Pseudo_PMG1_NC_016765(4) PHAGE_Pseudo_D3_NC_002484(4) PHAGE_Stenot_S1_NC_011589(4) PHAGE_Entero_mEpX2_NC_019705(3) PHAGE_Entero_HK140_NC_019710(3) PHAGE_Xylell_Xfas53_NC_013599(3) PHAGE_Entero_HK022_NC_002166(3) PHAGE_Burkho_Bcep176_NC_007497(2) PHAGE_Burkho_phi1026b_NC_005284(2) PHAGE_Pseudo_PAJU2_NC_011373(2) PHAGE_Entero_mEp2…	0.102	0.6461
2	6.6Kb	intact(105)	NA	1607-8267	0	11	7	4	1	0	no	PHAGE_Stenot_phiSMA6_NC_043029(7) PHAGE_Stenot_phiSMA9_NC_007189(3) PHAGE_Xantho_Xf109_NC_043028(3) PHAGE_Stenot_phiSHP2_NC_015586(3) PHAGE_Stenot_PSH1_NC_010429(3) PHAGE_Stenot_phiSMA7_NC_021569(2) PHAGE_Xantho_Cf1c_NC_001396(2) PHAGE_Ralsto_p12J_NC_005131(1) PHAGE_Ralsto_PE226_NC_015297(1)	0.6363	0.6148
3	22Kb	incomplete(20)	lysin	1739-23748	1	21	28	7	1	0	no	PHAGE_Escher_vB_EcoM_ECOO78_NC_041926(11) PHAGE_Entero_Arya_NC_031048(11) PHAGE_Escher_vB_EcoM_ep3_NC_025430(10) PHAGE_Escher_vB_EcoM_ECO1230_10_NC_027995(9) PHAGE_Pseudo_PPpW_3_NC_023006(5) PHAGE_Stenot_Smp131_NC_023588(4) PHAGE_Nodula_vB_NspS_kac68v161_NC_048757(2) PHAGE_Nodula_vB_NspS_kac65v151_NC_048756(2) PHAGE_Pseudo_PaBG_NC_022096(2) PHAGE_Burkho_AP3_NC_047752(2) PHAGE_Salmon_64795_sal3_NC…	0.3928	0.6568
4	13Kb	incomplete(30)	portal,tail	11909-25003	0	25	11	14	1	0	no	PHAGE_Xantho_Xp10_NC_004902(1) PHAGE_Sulfit_pCB2047_C_NC_020856(1) PHAGE_Sulfit_NYA_2014a_NC_027299(1) PHAGE_Pseudo_PEV2_NC_031063(1) PHAGE_Salmon_epsilon34_NC_011976(1) PHAGE_Pseudo_PaP2_NC_005884(1) PHAGE_Entero_J8_65_NC_025445(1) PHAGE_Ralsto_DU_RP_I_NC_047888(1) PHAGE_Pectob_PP99_NC_047802(1) PHAGE_Pseudo_DL54_NC_028919(1) PHAGE_Yersin_fHe_Yen9_04_NC_042116(1) PHAGE_Pseudo_vB_PaeP_C2_10_Ab22_…	0.04	0.6131
Stenotrophomonas maltophilia MF89
1	7.1Kb	questionable(85)	NA	92532-99660 in	0	12	6	6	1	0	no	PHAGE_Stenot_phiSMA6_NC_043029(5) PHAGE_Stenot_PSH1_NC_010429(4) PHAGE_Xantho_Cf1c_NC_001396(3) PHAGE_Xantho_Xf109_NC_043028(3) PHAGE_Stenot_phiSHP2_NC_015586(2) PHAGE_Stenot_phiSMA9_NC_007189(2) PHAGE_Stenot_phiSMA7_NC_021569(1)	0.4166	0.6106
2	15.4Kb	incomplete(60)	terminase,head,capsid	9473-24967	0	28	17	11	1	0	no	PHAGE_Entero_mEp235_NC_019708(6) PHAGE_Pseudo_PMG1_NC_016765(5) PHAGE_Burkho_phi1026b_NC_005284(4) PHAGE_Xantho_phiL7_NC_012742(4) PHAGE_Entero_HK140_NC_019710(3) PHAGE_Pseudo_D3_NC_002484(3) PHAGE_Xantho_CP2_NC_020205(3) PHAGE_Xantho_CP1_NC_019933(3) PHAGE_Entero_HK022_NC_002166(3) PHAGE_Entero_mEpX2_NC_019705(3) PHAGE_Xantho_Carpasina_NC_047962(2) PHAGE_Pseudo_phi2_NC_030931(2) PHAGE_Xantho_XcP…	0.2142	0.6582
3	24Kb	incomplete(50)	integrase,tail	16411-40509	0	12	10	2	1	0	yes	PHAGE_Pseudo_phi297_NC_016762(5) PHAGE_Pseudo_PAJU2_NC_011373(4) PHAGE_Pseudo_D3_NC_002484(3) PHAGE_Pseudo_JBD44_NC_030929(3) PHAGE_Pseudo_PMG1_NC_016765(3) PHAGE_Stenot_S1_NC_011589(2) PHAGE_Pseudo_PS_1_NC_029066(2) PHAGE_Entero_HK022_NC_002166(2) PHAGE_Entero_HK140_NC_019710(2) PHAGE_Entero_mEp235_NC_019708(2) PHAGE_Pseudo_YMC11/07/P54_PAE_BP_NC_030909(2) PHAGE_Idioma_Phi1M2_2_NC_025471(1) PHAG…	0.4166	0.6463
Stenotrophomonas maltophilia BurA1
1	7.8Kb	intact(107)	NA	1433-9271	0	13	8	5	1	0	no	PHAGE_Stenot_PSH1_NC_010429(5) PHAGE_Stenot_phiSMA6_NC_043029(5) PHAGE_Stenot_phiSHP2_NC_015586(3) PHAGE_Xantho_Xf109_NC_043028(3) PHAGE_Stenot_phiSMA7_NC_021569(3) PHAGE_Stenot_phiSMA9_NC_007189(3) PHAGE_Xantho_Cf1c_NC_001396(2) PHAGE_Ralsto_RSS0_NC_019548(1) PHAGE_Gordon_GMA4_NC_030939(1) PHAGE_Ralsto_p12J_NC_005131(1) PHAGE_Ralsto_RSS1_NC_008575(1)	0.3846	0.616
2	26Kb	incomplete(60)	head,capsid,portal,tail,integrase	61630-87706	0	38	21	17	1	0	yes	PHAGE_Entero_mEp235_NC_019708(4) PHAGE_Entero_HK140_NC_019710(4) PHAGE_Xantho_CP2_NC_020205(3) PHAGE_Entero_HK022_NC_002166(3) PHAGE_Pseudo_F116_NC_006552(2) PHAGE_Pseudo_phi2_NC_030931(2) PHAGE_Xylell_Xfas53_NC_013599(2) PHAGE_Xantho_Carpasina_NC_047962(2) PHAGE_Xantho_XcP1_NC_048147(2) PHAGE_Serrat_Parlo_NC_048758(2) PHAGE_Entero_HK544_NC_019767(2) PHAGE_Pseudo_D3_NC_002484(2) PHAGE_Stenot_S1_N…	0.1052	0.6494
3	19.8Kb	incomplete(40)	integrase,tail	50770-70599	0	19	11	8	1	0	yes	PHAGE_Pectob_CBB_NC_041878(2) PHAGE_Salmon_SSU5_NC_018843(2) PHAGE_Salmon_epsilon15_NC_004775(2) PHAGE_Salmon_SPN1S_NC_016761(2) PHAGE_Escher_phiV10_NC_007804(2) PHAGE_Brevib_Davies_NC_022980(1) PHAGE_Brevib_Osiris_NC_028969(1) PHAGE_Brevib_Jimmer2_NC_041976(1) PHAGE_Erwini_PEp14_NC_016767(1) PHAGE_Brevib_Abouo_NC_029029(1) PHAGE_Vibrio_VP882_NC_009016(1) PHAGE_Escher_TL_2011b_NC_019445(1) PHAGE_…	0.1052	0.6432
Stenotrophomonas maltophilia CBF10-1
1	19.7Kb	questionable(90)	tail	14547-34345	0	27	19	8	1	0	yes	PHAGE_Escher_vB_EcoM_ECO1230_10_NC_027995(11) PHAGE_Escher_vB_EcoM_ep3_NC_025430(9) PHAGE_Escher_vB_EcoM_ECOO78_NC_041926(9) PHAGE_Entero_Arya_NC_031048(8) PHAGE_Pseudo_PPpW_3_NC_023006(7) PHAGE_Stenot_Smp131_NC_023588(4) PHAGE_Burkho_AP3_NC_047752(2) PHAGE_Burkho_ST79_NC_021343(1) PHAGE_Pseudo_PaP2_NC_005884(1) PHAGE_Burkho_KS14_NC_015273(1) PHAGE_Salmon_64795_sal3_NC_031918(1) PHAGE_Pseudo_phiP…	0.4074	0.6634
Stenotrophomonas maltophilia F2			tail
1	19.4Kb	questionable(90)	tail,head	110250-129683	0	21	17	4	1	0	no	PHAGE_Xantho_Xop411_NC_009543(4) PHAGE_Burkho_phi6442_NC_009235(4) PHAGE_Burkho_phi1026b_NC_005284(4) PHAGE_Burkho_Bcep176_NC_007497(4) PHAGE_Xantho_Xp10_NC_004902(3) PHAGE_Burkho_phiE125_NC_003309(3) PHAGE_Burkho_KS9_NC_013055(3) PHAGE_Xantho_OP1_NC_007709(3) PHAGE_Xantho_CP1_NC_019933(2) PHAGE_Stenot_Mendera_NC_048804(2) PHAGE_Pseudo_PMBT14_NC_048687(2) PHAGE_Entero_mEp235_NC_019708(2) PHAGE_Xa…	0.1904	0.652
Stenotrophomonas maltophilia SB275
1	10.4Kb	incomplete(40)	integrase,terminase,recombinase	117490-127970	0	15	9	6	1	0	yes	PHAGE_Stenot_S1_NC_011589(2) PHAGE_Xylell_Xfas53_NC_013599(2) PHAGE_Entero_phi80_NC_021190(1) PHAGE_Mannhe_vB_MhS_1152AP2_NC_028956(1) PHAGE_Paraco_Shpa_NC_041868(1) PHAGE_Gordon_BritBrat_NC_030942(1) PHAGE_Mannhe_vB_MhS_587AP2_NC_028743(1) PHAGE_Pseudo_D3_NC_002484(1) PHAGE_Aggreg_S1249_NC_013597(1) PHAGE_Pseudo_PMG1_NC_016765(1) PHAGE_Burkho_vB_BmuP_KL4_NC_047958(1) PHAGE_Entero_HK140_NC_019710…	0.1333	0.6485
2	13Kb	incomplete(30)	tail,integrase	25574-38631	1	11	8	3	1	0	yes	PHAGE_Escher_500465_1_NC_049342(5) PHAGE_Klebsi_ST437_OXA245phi4.1_NC_049448(2) PHAGE_Stenot_S1_NC_011589(2) PHAGE_Staphy_StauST398_5_NC_023500(1) PHAGE_Klebsi_ST15_OXA48phi14.1_NC_049454(1) PHAGE_Burkho_phi1026b_NC_005284(1)	0.4545	0.6575
3	15.1Kb	incomplete(50)	capsid,terminase,tail	53381-68510	0	22	16	6	1	0	no	PHAGE_Entero_HK022_NC_002166(3) PHAGE_Serrat_Parlo_NC_048758(2) PHAGE_Xylell_Xfas53_NC_013599(2) PHAGE_Entero_mEpX2_NC_019705(2) PHAGE_Pseudo_PAJU2_NC_011373(2) PHAGE_Entero_mEp235_NC_019708(2) PHAGE_Pseudo_F116_NC_006552(2) PHAGE_Pseudo_D3_NC_002484(2) PHAGE_Salmon_ST64B_NC_004313(2) PHAGE_Pseudo_PMG1_NC_016765(2) PHAGE_Entero_HK140_NC_019710(2) PHAGE_Rhizob_16_3_NC_011103(2) PHAGE_Pseudo_phi2_N…	0.1363	0.6504
4	19.7Kb	questionable(90)	tail	29877-49675	0	26	19	7	1	0	no	PHAGE_Escher_vB_EcoM_ECO1230_10_NC_027995(11) PHAGE_Escher_vB_EcoM_ep3_NC_025430(9) PHAGE_Escher_vB_EcoM_ECOO78_NC_041926(9) PHAGE_Entero_Arya_NC_031048(8) PHAGE_Pseudo_PPpW_3_NC_023006(7) PHAGE_Stenot_Smp131_NC_023588(4) PHAGE_Burkho_AP3_NC_047752(2) PHAGE_Pseudo_phiPSA1_NC_024365(1) PHAGE_Altero_vB_AmaP_AD45_P1_NC_021532(1) PHAGE_Burkho_ST79_NC_021343(1) PHAGE_Pseudo_PaP2_NC_005884(1) PHAGE_Bur…	0.423	0.6633
Stenotrophomonas maltophilia NS26
1	31.6Kb	intact(150)	portal,terminase,capsid,head,tail,plate	120504-152138	0	43	39	4	1	0	no	PHAGE_Stenot_Smp131_NC_023588(35) PHAGE_Pseudo_Dobby_NC_048109(12) PHAGE_Burkho_KS14_NC_015273(10) PHAGE_Pseudo_phiCTX_NC_003278(10) PHAGE_Burkho_phiE202_NC_009234(9) PHAGE_Ralsto_RsoM1USA_NC_049432(7) PHAGE_Burkho_phiE12_2_NC_009236(7) PHAGE_Burkho_KL3_NC_015266(7) PHAGE_Burkho_phi52237_NC_007145(6) PHAGE_Ralsto_RSA1_NC_009382(4) PHAGE_Burkho_KS5_NC_015265(4) PHAGE_Burkho_ST79_NC_021343(3) PHAGE…	0.8139	0.6505
Stenotrophomonas maltophilia EP13
1	13.9Kb	intact(135)	NA	26703-40670	0	30	24	6	1	0	no	PHAGE_Stenot_phiSMA7_NC_021569(9) PHAGE_Stenot_phiSMA9_NC_007189(5) PHAGE_Stenot_phiSHP2_NC_015586(4) PHAGE_Stenot_phiSMA6_NC_043029(3) PHAGE_Stenot_PSH1_NC_010429(3) PHAGE_Ralsto_Rs551_NC_047765(2) PHAGE_Ralsto_RS603_NC_025454(2) PHAGE_Ralsto_RSM1_NC_008574(2) PHAGE_Ralsto_PE226_NC_015297(1) PHAGE_Ralsto_RSM3_NC_011399(1) PHAGE_Xantho_Xf109_NC_043028(1) PHAGE_Xantho_Cf1c_NC_001396(1)	0.3	0.6179
2	46.9Kb	questionable(90)	integrase,lysin,tail,terminase,capsid	261676-308672	2	55	36	19	1	0	yes	PHAGE_Xantho_CP2_NC_020205(12) PHAGE_Entero_Tyrion_NC_031077(8) PHAGE_Escher_TL_2011b_NC_019445(6) PHAGE_Salmon_epsilon15_NC_004775(6) PHAGE_Escher_phiV10_NC_007804(6) PHAGE_Salmon_SPN1S_NC_016761(5) PHAGE_Pseudo_vB_PaeP_Tr60_Ab31_NC_023575(4) PHAGE_Pseudo_AF_NC_019923(4) PHAGE_Xylell_Xfas53_NC_013599(3) PHAGE_Burkho_vB_BmuP_KL4_NC_047958(3) PHAGE_Bordet_BPP_1_NC_005357(2) PHAGE_Xantho_XAJ24_NC_0…	0.2181	0.6593
3	22.4Kb	incomplete(30)	lysin,plate	214712-237168	1	30	23	7	1	0	no	PHAGE_Escher_vB_EcoM_ECOO78_NC_041926(12) PHAGE_Escher_vB_EcoM_ECO1230_10_NC_027995(11) PHAGE_Escher_vB_EcoM_ep3_NC_025430(10) PHAGE_Entero_Arya_NC_031048(9) PHAGE_Pseudo_PPpW_3_NC_023006(7) PHAGE_Stenot_Smp131_NC_023588(4) PHAGE_Nodula_vB_NspS_kac65v151_NC_048756(2) PHAGE_Pseudo_PaBG_NC_022096(2) PHAGE_Burkho_AP3_NC_047752(2) PHAGE_Nodula_vB_NspS_kac68v161_NC_048757(2) PHAGE_Burkho_phiE12_2_NC_0…	0.4	0.6635
Stenotrophomonas maltophilia NEC1
1	25.2Kb	intact(130)	capsid	198859-224105	0	34	22	12	1	0	no	PHAGE_Entero_mEp235_NC_019708(7) PHAGE_Pseudo_D3_NC_002484(6) PHAGE_Burkho_KS9_NC_013055(5) PHAGE_Pseudo_PMG1_NC_016765(5) PHAGE_Burkho_phi1026b_NC_005284(5) PHAGE_Burkho_Bcep176_NC_007497(4) PHAGE_Entero_HK140_NC_019710(4) PHAGE_Entero_HK022_NC_002166(4) PHAGE_Xantho_phiL7_NC_012742(3) PHAGE_Entero_mEpX2_NC_019705(3) PHAGE_Xantho_CP1_NC_019933(3) PHAGE_Burkho_phiE125_NC_003309(3) PHAGE_Pseudo_ph…	0.2058	0.6413
2	26.1Kb	incomplete(30)	lysin,tail	44545-70690	1	34	23	11	1	0	no	PHAGE_Escher_vB_EcoM_ECOO78_NC_041926(11) PHAGE_Escher_vB_EcoM_ECO1230_10_NC_027995(10) PHAGE_Entero_Arya_NC_031048(10) PHAGE_Escher_vB_EcoM_ep3_NC_025430(10) PHAGE_Pseudo_PPpW_3_NC_023006(8) PHAGE_Stenot_Smp131_NC_023588(3) PHAGE_Nodula_vB_NspS_kac68v161_NC_048757(2) PHAGE_Nodula_vB_NspS_kac65v151_NC_048756(2) PHAGE_Burkho_phiE202_NC_009234(2) PHAGE_Salmon_II_E1_NC_010495(1) PHAGE_Clostr_phiCTP1…	0.3235	0.6645
Stenotrophomonas maltophilia RC09
1	25.6Kb	intact(130)	tail,head,capsid,portal,terminase	104807-130484	0	35	23	12	1	0	no	PHAGE_Entero_mEp235_NC_019708(7) PHAGE_Pseudo_D3_NC_002484(5) PHAGE_Pseudo_PMG1_NC_016765(5) PHAGE_Burkho_phi1026b_NC_005284(5) PHAGE_Burkho_KS9_NC_013055(5) PHAGE_Entero_mEpX2_NC_019705(4) PHAGE_Entero_HK140_NC_019710(4) PHAGE_Burkho_Bcep176_NC_007497(4) PHAGE_Entero_HK022_NC_002166(4) PHAGE_Xantho_CP1_NC_019933(3) PHAGE_Burkho_phiE125_NC_003309(3) PHAGE_Xantho_phiL7_NC_012742(3) PHAGE_Pseudo_ph…	0.2	0.642
2	26.1Kb	incomplete(30)	tail,lysin	50297-76442	1	34	23	11	1	0	no	PHAGE_Escher_vB_EcoM_ECOO78_NC_041926(11) PHAGE_Escher_vB_EcoM_ECO1230_10_NC_027995(10) PHAGE_Escher_vB_EcoM_ep3_NC_025430(10) PHAGE_Entero_Arya_NC_031048(10) PHAGE_Pseudo_PPpW_3_NC_023006(8) PHAGE_Stenot_Smp131_NC_023588(3) PHAGE_Nodula_vB_NspS_kac65v151_NC_048756(2) PHAGE_Nodula_vB_NspS_kac68v161_NC_048757(2) PHAGE_Burkho_phiE202_NC_009234(2) PHAGE_Salmon_SJ46_NC_031129(1) PHAGE_Burkho_AP3_NC_0…	0.3235	0.6645
Stenotrophomonas maltophilia ptp 12.25
1	9.6Kb	incomplete(30)	tail	25042-34695	0	7	6	1	1	0	no	PHAGE_Escher_vB_EcoM_Schickermooser_NC_048196(4) PHAGE_Entero_phi92_NC_023693(4) PHAGE_Escher_ESCO5_NC_047776(4) PHAGE_Escher_phAPEC8_NC_020079(3) PHAGE_Escher_ESCO13_NC_047770(3) PHAGE_Klebsi_ZCKP1_NC_047994(2) PHAGE_Gordon_Demosthenes_NC_030944(1) PHAGE_Gordon_Kvothe_NC_030914(1) PHAGE_Gordon_Katyusha_NC_041950(1) PHAGE_Bacill_SP_15_NC_031245(1)	0.5714	0.6617
2	8Kb	incomplete(20)	tail	180-8199	0	10	7	3	1	0	no	PHAGE_Escher_500465_1_NC_049342(6) PHAGE_Klebsi_ST437_OXA245phi4.1_NC_049448(2) PHAGE_Klebsi_ST15_OXA48phi14.1_NC_049454(1) PHAGE_Staphy_StauST398_5_NC_023500(1) PHAGE_Burkho_phi1026b_NC_005284(1)	0.6	0.6802
3	8.8Kb	incomplete(30)	tail	45980-54786	0	10	7	3	1	0	no	PHAGE_Salmon_SSU5_NC_018843(34) PHAGE_Pseudo_nickie_NC_042091(32) PHAGE_Rhizob_RHEph10_NC_034248(25) PHAGE_Burkho_phi1026b_NC_005284(3) PHAGE_Burkho_Bcep176_NC_007497(3) PHAGE_Acinet_YMC11/11/R3177_NC_041866(2) PHAGE_Bacill_Slash_NC_022774(2) PHAGE_Bacill_SP_10_NC_019487(2) PHAGE_Escher_HK639_NC_016158(2) PHAGE_Pseudo_PaMx25_NC_041953(2) PHAGE_Sodali_phiSG1_NC_007902(2) PHAGE_Burkho_KS14_NC_01527…	0.1	0.6728
Stenotrophomonas maltophilia G1W4
1	45.1Kb	intact(150)	integrase,tail,terminase,portal,head,virion,lysin	62718-99062	0	44	32	12	1	0	yes	PHAGE_Stenot_S1_NC_011589(21) PHAGE_Ralsto_RS138_NC_029107(3) PHAGE_Entero_mEp213_NC_019720(3) PHAGE_Phage_Gifsy_2_NC_010393(3) PHAGE_Entero_c_1_NC_019706(3) PHAGE_Stenot_Smp131_NC_023588(3) PHAGE_Entero_DE3_NC_042057(2) PHAGE_Shewan_1/44_NC_025463(2) PHAGE_Entero_N15_NC_001901(2) PHAGE_Entero_mEp237_NC_019704(2) PHAGE_Salmon_Fels_1_NC_010391(2) PHAGE_Caulob_Sansa_NC_047756(2) PHAGE_Entero_cdtI_N…	0.4772	0.6376
2	19.9Kb	incomplete(40)	capsid,tail	1451331-1471305	0	32	16	16	1	0	no	PHAGE_Stenot_S1_NC_011589(3) PHAGE_Entero_HK633_NC_019719(2) PHAGE_Gordon_Nymphadora_NC_031061(2) PHAGE_Pseudo_YMC11/02/R656_NC_028657(2) PHAGE_Pseudo_vB_PaeP_Tr60_Ab31_NC_023575(2) PHAGE_Erwini_vB_EhrS_49_NC_048197(1) PHAGE_Mycoba_Rem711_NC_051725(1) PHAGE_Entero_EFC_1_NC_025453(1) PHAGE_Stenot_vB_SmaS_DLP_5_NC_042082(1) PHAGE_Entero_P1_NC_005856(1) PHAGE_Pseudo_F116_NC_006552(1) PHAGE_Entero_c_…	0.0937	0.6577
3	19.4Kb	incomplete(30)	tail,integrase	1478518-1498000	1	10	9	1	1	0	yes	PHAGE_Stenot_S1_NC_011589(3) PHAGE_Arthro_vB_ArtM_ArV1_NC_026606(1) PHAGE_Pseudo_F116_NC_006552(1) PHAGE_Synech_S_SM2_NC_015279(1) PHAGE_Entero_phi80_NC_021190(1) PHAGE_Prochl_P_SSM4_NC_006884(1) PHAGE_Escher_C130_2_NC_048067(1) PHAGE_Klebsi_vB_KpnS_KpV522_NC_047784(1) PHAGE_Synech_S_SM1_NC_015282(1) PHAGE_Arthro_Abba_NC_049498(1) PHAGE_Bacill_SPbeta_NC_001884(1) PHAGE_Stenot_Smp131_NC_023588(1) …	0.3	0.6544
4	10Kb	incomplete(20)	integrase	198773-208860	1	9	6	3	1	0	yes	PHAGE_Stenot_S1_NC_011589(2) PHAGE_Xylell_Xfas53_NC_013599(2) PHAGE_Dinoro_vB_DshS_R5C_NC_041921(1) PHAGE_Mannhe_vB_MhS_1152AP2_NC_028956(1) PHAGE_Burkho_BcepGomr_NC_009447(1) PHAGE_Pseudo_B3_NC_006548(1) PHAGE_Pseudo_PaMx25_NC_041953(1) PHAGE_Arthro_Sonali_NC_048152(1) PHAGE_Mannhe_vB_MhS_587AP2_NC_028743(1) PHAGE_Vibrio_VP882_NC_009016(1) PHAGE_Burkho_phiE125_NC_003309(1) PHAGE_Arthro_Mufasa8_N…	0.2222	0.6074
Stenotrophomonas maltophilia JHV2-2
1	36.3Kb	intact(100)	plate,tail,head,transposase	520402-551089	2	47	13	21	1	0	no	PHAGE_Erwini_phiEt88_NC_015295(10) PHAGE_Pantoe_vB_PagM_AAM37_NC_048766(9) PHAGE_Pantoe_vB_PagM_PSKM_NC_048767(9) PHAGE_Xantho_vB_XveM_DIBBI_NC_017981(8) PHAGE_Faecal_FP_Brigit_NC_047909(8) PHAGE_Xantho_CP2_NC_020205(4) PHAGE_Cronob_ENT47670_NC_019927(3) PHAGE_Pantoe_vB_PagM_LIET2_NC_048751(3) PHAGE_Burkho_phiE125_NC_003309(2) PHAGE_Pectob_ZF40_NC_019522(2) PHAGE_Pseudo_vB_PaeM_G1_NC_041968(2) PH…	0.2127	0.6393
2	21.7Kb	questionable(75)	tail	1245146-1261201	0	28	16	12	1	0	no	PHAGE_Acinet_Bphi_B1251_NC_019541(13) PHAGE_Acinet_YMC11/11/R3177_NC_041866(12) PHAGE_Acinet_vB_AbaS_TRS1_NC_031098(9) PHAGE_Edward_GF_2_NC_026611(1) PHAGE_Acinet_Petty_NC_023570(1) PHAGE_Salmon_9NA_NC_025443(1) PHAGE_Salmon_epsilon34_NC_011976(1) PHAGE_Acinet_phiAB1_NC_028675(1) PHAGE_Salmon_118970_sal3_NC_031940(1) PHAGE_Pseudo_phiPSA1_NC_024365(1) PHAGE_Pseudo_JBD93_NC_030918(1) PHAGE_Pseudo_M…	0.4642	0.39
3	9.2Kb	intact(150)	transposase,tail,capsid	79573-116491	0	17	17	0	1	0	no	PHAGE_Acinet_YMC11/11/R3177_NC_041866(16) PHAGE_Acinet_Bphi_B1251_NC_019541(13) PHAGE_Acinet_vB_AbaS_TRS1_NC_031098(6) PHAGE_Pseudo_phiPSA1_NC_024365(3) PHAGE_Haemop_HP2_NC_003315(2) PHAGE_Pseudo_phi3_NC_030940(2) PHAGE_Pseudo_PS_1_NC_029066(2) PHAGE_Mannhe_vB_MhS_1152AP2_NC_028956(2) PHAGE_Pseudo_YMC11/02/R656_NC_028657(2) PHAGE_Entero_HK022_NC_002166(1) PHAGE_Acinet_phiAB1_NC_028675(1) PHAGE_Vi…	0.9411	0.3962
Stenotrophomonas maltophilia NMBU_R2
1	22.6Kb	intact(100)	tail	432679-455288	1	30	22	8	1	0	no	PHAGE_Escher_vB_EcoM_ECO1230_10_NC_027995(12) PHAGE_Escher_vB_EcoM_ECOO78_NC_041926(11) PHAGE_Escher_vB_EcoM_ep3_NC_025430(10) PHAGE_Entero_Arya_NC_031048(9) PHAGE_Pseudo_PPpW_3_NC_023006(7) PHAGE_Stenot_Smp131_NC_023588(4) PHAGE_Burkho_AP3_NC_047752(2) PHAGE_Nodula_vB_NspS_kac65v151_NC_048756(2) PHAGE_Pseudo_PaBG_NC_022096(2) PHAGE_Nodula_vB_NspS_kac68v161_NC_048757(2) PHAGE_Burkho_ST79_NC_02134…	0.4	0.6619
2	38.8Kb	intact(150)	portal,terminase,capsid,head,tail,plate,integrase	66366-105171	0	44	37	7	1	0	yes	PHAGE_Stenot_Smp131_NC_023588(35) PHAGE_Pseudo_Dobby_NC_048109(13) PHAGE_Burkho_KS14_NC_015273(11) PHAGE_Pseudo_phiCTX_NC_003278(10) PHAGE_Burkho_phiE202_NC_009234(10) PHAGE_Burkho_KL3_NC_015266(8) PHAGE_Burkho_phi52237_NC_007145(7) PHAGE_Ralsto_RSA1_NC_009382(6) PHAGE_Ralsto_RSY1_NC_025115(6) PHAGE_Burkho_phiE12_2_NC_009236(5) PHAGE_Burkho_AP3_NC_047752(4) PHAGE_Burkho_KS5_NC_015265(4) PHAGE_Ral…	0.7954	0.6481
3	20Kb	incomplete(40)	integrase,capsid	38679-58724	1	12	7	5	1	0	yes	7 Most Common Phage Name(hit genes count) PHAGE_Burkho_AH2_NC_018283(1) PHAGE_Escher_P13374_NC_018846(1) PHAGE_Vibrio_VHML_NC_004456(1) PHAGE_Cronob_phiES15_NC_018454(1) PHAGE_Escher_RCS47_NC_042128(1) PHAGE_Strept_phiARI0460_1_NC_031913(1) PHAGE_Bordet_BPP_1_NC_005357(1) PHAGE_Mycoba_JoeyJr_NC_051669(1) PHAGE_Burkho_BcepNazgul_NC_005091(1) PHAGE_Strept_phiARI0468_2_NC_031923(1) PHAGE_Mycoba_Bong…	0.0833	0.6058
4	19.4Kb	incomplete(50)	portal,capsid,tail	67686-87123	0	29	19	10	1	0	no	PHAGE_Pseudo_phiR18_NC_041964(7) PHAGE_Pseudo_KPP25_NC_024123(6) PHAGE_Burkho_Bcep22_NC_005262(4) PHAGE_Burkho_BcepMigl_NC_019917(3) PHAGE_Pseudo_F116_NC_006552(3) PHAGE_Stenot_Moby_NC_048802(3) PHAGE_Acidov_ACP17_NC_041997(3) PHAGE_Burkho_DC1_NC_018452(3) PHAGE_Stenot_Mendera_NC_048804(3) PHAGE_Pseudo_H66_NC_042342(3) PHAGE_Stenot_YB07_NC_048755(3) PHAGE_Erwini_PEp14_NC_016767(2) PHAGE_Sinorh_PB…	0.2413	0.6554
5	39.1Kb	intact(120)	integrase,tail,lysin,portal,capsid,head,injection	24064-63200	0	47	24	23	1	0	yes	PHAGE_Xylell_Xfas53_NC_013599(8) PHAGE_Vibrio_VvAW1_NC_020488(6) PHAGE_Rhodof_P26218_NC_029061(5) PHAGE_Thalas_BA3_NC_009990(4) PHAGE_Ralsto_RSK1_NC_022915(2) PHAGE_Escher_HK639_NC_016158(2) PHAGE_Pseudo_YMC11/02/R656_NC_028657(2) PHAGE_Burkho_vB_BmuP_KL4_NC_047958(1) PHAGE_Pseudo_vB_PaeP_Tr60_Ab31_NC_023575(1) PHAGE_Xantho_CP2_NC_020205(1) PHAGE_Bacter_Lily_NC_028841(1) PHAGE_Pseudo_AF_NC_019923…	0.1702	0.6346
Stenotrophomonas maltophilia N0320
1	40Kb	intact(100)	lysin,tail,injection,head,capsid	222-40233	0	38	17	21	1	0	yes	PHAGE_Pseudo_PMG1_NC_016765(4) PHAGE_Entero_mEp235_NC_019708(4) PHAGE_Entero_HK140_NC_019710(4) PHAGE_Burkho_KS9_NC_013055(4) PHAGE_Entero_HK022_NC_002166(3) PHAGE_Entero_mEpX2_NC_019705(3) PHAGE_Pseudo_D3_NC_002484(3) PHAGE_Shigel_SfIV_NC_022749(2) PHAGE_Pseudo_phi2_NC_030931(2) PHAGE_Rhizob_16_3_NC_011103(2) PHAGE_Erwini_PEp14_NC_016767(2) PHAGE_Entero_SfV_NC_003444(2) PHAGE_Pseudo_F116_NC_0065…	0.1052	0.647
2	40.8Kb	intact(150)	integrase,tail,terminase,head	111056-151936	2	57	35	22	1	0	yes	PHAGE_Burkho_Bcep176_NC_007497(7) PHAGE_Burkho_phi1026b_NC_005284(7) PHAGE_Entero_mEp235_NC_019708(6) PHAGE_Burkho_KS9_NC_013055(5) PHAGE_Pseudo_PMG1_NC_016765(5) PHAGE_Burkho_phiE125_NC_003309(4) PHAGE_Burkho_phi6442_NC_009235(4) PHAGE_Xantho_phiL7_NC_012742(4) PHAGE_Entero_HK022_NC_002166(4) PHAGE_Entero_mEpX2_NC_019705(4) PHAGE_Pseudo_D3_NC_002484(4) PHAGE_Entero_HK140_NC_019710(3) PHAGE_Xylel…	0.1228	0.6458
3	7Kb	intact(116)	transposase	216-7235	0	9	8	1	1	0	no	PHAGE_Stenot_phiSHP2_NC_015586(7) PHAGE_Stenot_phiSMA9_NC_007189(2) PHAGE_Stenot_PSH1_NC_010429(2) PHAGE_Xantho_Xf109_NC_043028(2) PHAGE_Xantho_Cf1c_NC_001396(2) PHAGE_Stenot_phiSMA6_NC_043029(2) PHAGE_Stenot_phiSMA7_NC_021569(1) PHAGE_Salmon_SJ46_NC_031129(1)	0.7777	0.6064
4	22.6Kb	incomplete(30)	lysin,plate	10360-33016	0	30	23	7	1	0	no	PHAGE_Escher_vB_EcoM_ECOO78_NC_041926(12) PHAGE_Escher_vB_EcoM_ECO1230_10_NC_027995(11) PHAGE_Escher_vB_EcoM_ep3_NC_025430(10) PHAGE_Entero_Arya_NC_031048(9) PHAGE_Pseudo_PPpW_3_NC_023006(7) PHAGE_Stenot_Smp131_NC_023588(4) PHAGE_Burkho_AP3_NC_047752(2) PHAGE_Nodula_vB_NspS_kac65v151_NC_048756(2) PHAGE_Nodula_vB_NspS_kac68v161_NC_048757(2) PHAGE_Pseudo_PaBG_NC_022096(2) PHAGE_Pseudo_PaP2_NC_00588…	0.4	0.6626
Stenotrophomonas maltophilia S76-3
1	50.7Kb	intact(130)	tail,integrase,head,portal,terminase	36722-87421	0	48	29	19	1	0	yes	PHAGE_Pseudo_PAJU2_NC_011373(6) PHAGE_Escher_500465_1_NC_049342(5) PHAGE_Burkho_Bcep176_NC_007497(5) PHAGE_Burkho_phi1026b_NC_005284(5) PHAGE_Burkho_KS9_NC_013055(4) PHAGE_Entero_mEp235_NC_019708(4) PHAGE_Entero_BP_4795_NC_004813(4) PHAGE_Pseudo_PMG1_NC_016765(4) PHAGE_Burkho_phi6442_NC_009235(4) PHAGE_Pseudo_PMBT14_NC_048687(3) PHAGE_Stx2_c_1717_NC_011357(3) PHAGE_Stenot_S1_NC_011589(3) PHAGE_Bu…	0.125	0.6536
2	10.6Kb	incomplete(20)	tail	74423-85073	0	18	8	10	1	0	no	PHAGE_Escher_RCS47_NC_042128(1) PHAGE_Thalas_BA3_NC_009990(1) PHAGE_Gordon_GMA1_NC_030902(1) PHAGE_Xantho_CP2_NC_020205(1) PHAGE_Pseudo_phi2_NC_030931(1) PHAGE_Mannhe_vB_MhS_535AP2_NC_028853(1) PHAGE_Psychr_Psymv2_NC_023734(1) PHAGE_Pseudo_MD8_NC_031091(1) PHAGE_Burkho_phi1026b_NC_005284(1) PHAGE_Burkho_phi6442_NC_009235(1) PHAGE_Propio_Anatole_NC_041890(1) PHAGE_Propio_E6_NC_041894(1) PHAGE_Lact…	0.0555	0.6501
Stenotrophomonas maltophilia TR1
1	41.7Kb	intact(150)	7457-49205	38010-91172	0	54	37	17	1	0	no	PHAGE_Pseudo_vB_PaeS_PM105_NC_028667(20) PHAGE_Pseudo_JBD67_NC_042135(17) PHAGE_Pseudo_B3_NC_006548(16) PHAGE_Pseudo_JBD18_NC_027986(16) PHAGE_Burkho_BcepMu_NC_005882(10) PHAGE_Burkho_phiE255_NC_009237(9) PHAGE_Pseudo_JBD25_NC_027992(9) PHAGE_Stenot_vB_SmaS_DLP_5_NC_042082(3) PHAGE_Pseudo_JBD93_NC_030918(3) PHAGE_Pseudo_PAE1_NC_028980(2) PHAGE_Rhodob_RcapMu_NC_016165(2) PHAGE_Ralsto_RS138_NC_0291…	0.3703	0.6513
Stenotrophomonas nitritireducens SCN18_13_7_16_R1_B_68_91
1	22Kb	incomplete(40)	head,portal	463172-485185	0	30	22	8	1	0	no	PHAGE_Brucel_BiPBO1_NC_031264(5) PHAGE_Burkho_Bcep176_NC_007497(4) PHAGE_Entero_mEp235_NC_019708(4) PHAGE_Mannhe_vB_MhS_587AP2_NC_028743(2) PHAGE_Entero_HK022_NC_002166(2) PHAGE_Shigel_SfIV_NC_022749(2) PHAGE_Pseudo_F116_NC_006552(2) PHAGE_Salmon_118970_sal3_NC_031940(2) PHAGE_Yersin_PY54_NC_005069(2) PHAGE_Salmon_BTP1_NC_042346(2) PHAGE_Azospi_Cd_NC_010355(2) PHAGE_Paraco_Shpa_NC_041868(2) PHAGE…	0.1666	0.6582
Stenotrophomonas pavanii MHSD12
1	41.2Kb	intact(120)	tail,terminase,portal,protease,capsid,head	449196-490434	0	43	22	21	1	0	yes	PHAGE_Entero_mEp235_NC_019708(5) PHAGE_Burkho_KS9_NC_013055(5) PHAGE_Entero_HK140_NC_019710(4) PHAGE_Pseudo_D3_NC_002484(3) PHAGE_Pseudo_PMG1_NC_016765(3) PHAGE_Entero_HK022_NC_002166(3) PHAGE_Pseudo_PAJU2_NC_011373(2) PHAGE_Stenot_S1_NC_011589(2) PHAGE_Burkho_phi6442_NC_009235(2) PHAGE_Entero_mEpX2_NC_019705(2) PHAGE_Pseudo_MD8_NC_031091(2) PHAGE_Vibrio_X29_NC_024369(2) PHAGE_Entero_mEp213_NC_01…	0.1162	0.6507
2	25Kb	intact(100)	injection,head,capsid,portal,terminase,lysin,tail	4948-102547	0	44	20	24	1	0	no	PHAGE_Xylell_Xfas53_NC_013599(8) PHAGE_Rhodof_P26218_NC_029061(5) PHAGE_Thalas_BA3_NC_009990(4) PHAGE_Vibrio_VvAW1_NC_020488(4) PHAGE_Sodali_phiSG1_NC_007902(3) PHAGE_Salmon_SEN34_NC_028699(2) PHAGE_Entero_mEp237_NC_019704(2) PHAGE_Pseudo_PS_1_NC_029066(2) PHAGE_Entero_ES18_NC_006949(2) PHAGE_Salmon_ST160_NC_014900(1) PHAGE_Entero_mEp460_NC_019716(1) PHAGE_Entero_HK022_NC_002166(1) PHAGE_Mannhe_p…	0.1818	0.6178
3	10.7Kb	incomplete(30)	tail,integrase	6881-31964	0	10	5	5	1	0	no	PHAGE_Strept_5093_NC_012753(1) PHAGE_Klebsi_AltoGao_NC_047849(1) PHAGE_Pseudo_PMG1_NC_016765(1) PHAGE_Entero_vB_EfaS_AL2_NC_042127(1) PHAGE_Pseudo_D3_NC_002484(1) PHAGE_Synech_S_CBS1_NC_016164(1) PHAGE_Synech_S_CBS2_NC_015463(1) PHAGE_Escher_Minorna_NC_048172(1) PHAGE_Lister_LP_037_NC_021787(1) PHAGE_Burkho_AP3_NC_047752(1) PHAGE_Synech_S_TIP37_NC_048026(1) PHAGE_Bacill_MG_B1_NC_021336(1) PHAGE_P…	0.1	0.6067
Stenotrophomonas pavanii ME55
1	24.3Kb	questionable(90)	lysin,tail,head,capsid	79700-104030	0	23	18	5	1	0	no	PHAGE_Burkho_phi1026b_NC_005284(5) PHAGE_Burkho_Bcep176_NC_007497(4) PHAGE_Xantho_Xp10_NC_004902(4) PHAGE_Burkho_phi6442_NC_009235(4) PHAGE_Burkho_phiE125_NC_003309(4) PHAGE_Burkho_KS9_NC_013055(3) PHAGE_Xantho_Xop411_NC_009543(3) PHAGE_Stenot_Mendera_NC_048804(2) PHAGE_Stenot_Moby_NC_048802(2) PHAGE_Xantho_OP1_NC_007709(2) PHAGE_Acinet_vB_AbaM_phiAbaA1_NC_031280(1) PHAGE_Xantho_CP1_NC_019933(1) …	0.2173	0.6463
2	18.5Kb	questionable(70)	tail,capsid,protease,portal,terminase	28015-46548	0	23	13	10	1	0	no	PHAGE_Pseudo_PMG1_NC_016765(4) PHAGE_Pseudo_D3_NC_002484(4) PHAGE_Entero_mEp235_NC_019708(4) PHAGE_Burkho_KS9_NC_013055(3) PHAGE_Entero_HK022_NC_002166(3) PHAGE_Entero_HK140_NC_019710(3) PHAGE_Rhizob_16_3_NC_011103(2) PHAGE_Pseudo_PAJU2_NC_011373(2) PHAGE_Entero_SfV_NC_003444(2) PHAGE_Entero_mEpX2_NC_019705(2) PHAGE_Azospi_Cd_NC_010355(1) PHAGE_Burkho_phi6442_NC_009235(1) PHAGE_Escher_vB_EcoM_ECO…	0.1739	0.651
Stenotrophomonas pavanii DSM 25135
1	43.1Kb	intact(150)	lysin,portal,capsid,head,tail	25136-68269	0	50	34	16	1	0	yes	PHAGE_Stenot_S1_NC_011589(22) PHAGE_Ralsto_RS138_NC_029107(3) PHAGE_Entero_mEp213_NC_019720(3) PHAGE_Entero_c_1_NC_019706(3) PHAGE_Entero_DE3_NC_042057(2) PHAGE_Shewan_1/44_NC_025463(2) PHAGE_Entero_cdtI_NC_009514(2) PHAGE_Pseudo_F10_NC_007805(2) PHAGE_Phage_Gifsy_2_NC_010393(2) PHAGE_Entero_mEp460_NC_019716(2) PHAGE_Pseudo_F116_NC_006552(2) PHAGE_Entero_phi80_NC_021190(2) PHAGE_Entero_N15_NC_001…	0.4	0.6283
2	20.1Kb	questionable(90)	portal,tail,head	40678-60814	0	18	13	5	1	0	no	PHAGE_Burkho_phi1026b_NC_005284(4) PHAGE_Xantho_Xp10_NC_004902(3) PHAGE_Burkho_Bcep176_NC_007497(3) PHAGE_Burkho_phi6442_NC_009235(3) PHAGE_Burkho_KS9_NC_013055(3) PHAGE_Pseudo_PMBT14_NC_048687(2) PHAGE_Xantho_Xop411_NC_009543(2) PHAGE_Entero_mEp235_NC_019708(2) PHAGE_Burkho_phiE125_NC_003309(2) PHAGE_Escher_RCS47_NC_042128(1) PHAGE_Xantho_phiL7_NC_012742(1) PHAGE_Psychr_Psymv2_NC_023734(1) PHAGE…	0.2222	0.6492
Stenotrophomonas pictorum JCM 9942
1	22.8Kb	questionable(90)	portal,head,lysin,tail,virion	15261-38102	0	26	19	7	1	0	no	PHAGE_Pseudo_F10_NC_007805(3) PHAGE_Pseudo_MD8_NC_031091(3) PHAGE_Stenot_S1_NC_011589(3) PHAGE_Phage_Gifsy_2_NC_010393(3) PHAGE_Salmon_Fels_1_NC_010391(3) PHAGE_Entero_c_1_NC_019706(2) PHAGE_Entero_mEp213_NC_019720(2) PHAGE_Entero_DE3_NC_042057(2) PHAGE_Entero_HK225_NC_019717(2) PHAGE_Entero_mEp237_NC_019704(2) PHAGE_Entero_N15_NC_001901(2) PHAGE_Entero_ST104_NC_005841(1) PHAGE_Burkho_BcepIL02_NC…	0.1153	0.6399
2	18.8Kb	incomplete(50)	terminase,recombinase,lysin,integrase	10970-29857	0	30	17	13	1	0	yes	PHAGE_Pseudo_PS_1_NC_029066(4) PHAGE_Pseudo_phi297_NC_016762(2) PHAGE_Entero_P1_NC_005856(2) PHAGE_Xylell_Xfas53_NC_013599(2) PHAGE_Mannhe_vB_MhS_587AP2_NC_028743(1) PHAGE_Shigel_Stx_NC_029120(1) PHAGE_Erwini_phiEt88_NC_015295(1) PHAGE_Marino_P12026_NC_018269(1) PHAGE_Gordon_Twister6_NC_031052(1) PHAGE_Pseudo_H105/1_NC_015293(1) PHAGE_Stenot_S1_NC_011589(1) PHAGE_Pseudo_vB_PsyM_KIL4_NC_042054(1) …	0.1333	0.6383
3	17Kb	intact(110)	tail,head,capsid,protease,portal,terminase,lysin	1-17075	0	25	20	5	1	0	no	PHAGE_Burkho_KS9_NC_013055(6) PHAGE_Pseudo_PMG1_NC_016765(3) PHAGE_Entero_mEp235_NC_019708(3) PHAGE_Rhizob_16_3_NC_011103(3) PHAGE_Rhodob_RcCronus_NC_042049(2) PHAGE_Paraco_vB_PmaS_IMEP1_NC_026608(2) PHAGE_Erwini_PEp14_NC_016767(2) PHAGE_Burkho_Bcep176_NC_007497(2) PHAGE_Altero_vB_AcoS_R7M_NC_048878(2) PHAGE_Pseudo_D3_NC_002484(2) PHAGE_Burkho_phi1026b_NC_005284(2) PHAGE_Pseudo_phi2_NC_030931(2) …	0.24	0.6496
Stenotrophomonas rhizophila CFBP13529 P1801
1	8.3Kb	incomplete(50)	transposase,tail	131379-139734	0	11	7	4	1	0	no	PHAGE_Mycoba_Timshel_NC_041983(1) PHAGE_Bacill_G_NC_023719(1) PHAGE_Stenot_S1_NC_011589(1) PHAGE_Mycoba_Phantastic_NC_024148(1) PHAGE_Klebsi_vB_KpnS_IME279_NC_047862(1) PHAGE_Salmon_Lumpael_NC_048113(1) PHAGE_Xantho_CP2_NC_020205(1) PHAGE_Stenot_Smp131_NC_023588(1) PHAGE_Mycoba_Wile_NC_023709(1) PHAGE_Ralsto_RSY1_NC_025115(1) PHAGE_Plankt_PaV_LD_NC_016564(1) PHAGE_Burkho_KS5_NC_015265(1) PHAGE_Ps…	0.0909	0.6539
Stenotrophomonas rhizophila SR80
1	6.7Kb	incomplete(40)	protease,tail	627635-634427	0	7	6	1	1	0	no	PHAGE_Altero_vB_AspP_H4/4_NC_047834(1) PHAGE_Pelagi_HTVC008M_NC_020484(1) PHAGE_Cronob_vB_CsaM_GAP32_NC_019401(1) PHAGE_Mycoba_Myrna_NC_011273(1) PHAGE_Mycoba_Nappy_NC_023725(1) PHAGE_Synech_S_WAM1_NC_031944(1) PHAGE_Mycoba_Catera_NC_008207(1) PHAGE_Mycoba_Sebata_NC_041993(1) PHAGE_Agroba_Atu_ph07_NC_042013(1) PHAGE_Altero_vB_AcoS_R7M_NC_048878(1) PHAGE_Altero_vB_AmeM_PT11_V22_NC_048847(1) PHAGE_…	0.1428	0.6783
2	9.4Kb	incomplete(30)	tail	240948-250377	1	12	8	4	1	0	no	PHAGE_Escher_500465_1_NC_049342(6) PHAGE_Klebsi_ST437_OXA245phi4.1_NC_049448(2) PHAGE_Acinet_Berthold_NC_049490(1) PHAGE_Burkho_phi1026b_NC_005284(1) PHAGE_Acinet_vB_ApiM_fHyAci03_NC_049438(1) PHAGE_Acinet_Acj61_NC_014661(1) PHAGE_Staphy_StauST398_5_NC_023500(1) PHAGE_Klebsi_ST15_OXA48phi14.1_NC_049454(1) PHAGE_Acinet_AM101_NC_049511(1) PHAGE_Acinet_Lazarus_NC_049493(1)	0.5	0.6744
3	10Kb	questionable(80)	terminase,head,capsid	367701-377745	0	14	11	3	1	0	no	PHAGE_Entero_mEp235_NC_019708(5) PHAGE_Pseudo_PMG1_NC_016765(4) PHAGE_Burkho_phi1026b_NC_005284(3) PHAGE_Pseudo_D3_NC_002484(3) PHAGE_Xantho_phiL7_NC_012742(3) PHAGE_Entero_HK022_NC_002166(2) PHAGE_Xantho_OP1_NC_007709(2) PHAGE_Pseudo_phi2_NC_030931(2) PHAGE_Entero_HK140_NC_019710(2) PHAGE_Entero_mEpX2_NC_019705(2) PHAGE_Pseudo_MD8_NC_031091(1) PHAGE_Burkho_KS9_NC_013055(1) PHAGE_Entero_mEp234_NC…	0.3571	0.6499
Stenotrophomonas rhizophila DE0483
1	13.5Kb	incomplete(10)	lysin,tail,head,portal,capsid	287512-301062	0	9	6	3	1	0	no	PHAGE_Synech_S_CRM01_NC_015569(1) PHAGE_Mycoba_Hades_NC_026595(1) PHAGE_Microb_KaiHaiDragon_NC_048020(1) PHAGE_Arthro_CaptnMurica_NC_041951(1) PHAGE_Bacill_G_NC_023719(1) PHAGE_Mycoba_RitaG_NC_051704(1) PHAGE_Mycoba_OwlsT2W_NC_051695(1) PHAGE_Mycoba_Nivrat_NC_051691(1) PHAGE_Microb_Paschalis_NC_047976(1) PHAGE_Bacill_SPbeta_NC_001884(1) PHAGE_Microb_Armstrong_NC_048090(1) PHAGE_Microb_TinyTimothy…	0.1111	0.6489
2	8Kb	incomplete(30)	tail	689413-697500	0	10	8	2	1	0	no	PHAGE_Escher_500465_1_NC_049342(6) PHAGE_Klebsi_ST437_OXA245phi4.1_NC_049448(2) PHAGE_Staphy_StauST398_5_NC_023500(1) PHAGE_Burkho_phi1026b_NC_005284(1) PHAGE_Gordon_Bowser_NC_030930(1) PHAGE_Rhodoc_E3_NC_021347(1) PHAGE_Klebsi_ST15_OXA48phi14.1_NC_049454(1)	0.6	0.6931
3	6Kb	incomplete(50)	tail	984148-990233	1	11	6	5	1	0	no	PHAGE_Stenot_Smp131_NC_023588(3) PHAGE_Aeromo_AS_sw_NC_048674(2) PHAGE_Burkho_KL3_NC_015266(2) PHAGE_Yersin_L_413C_NC_004745(1) PHAGE_Burkho_phiE202_NC_009234(1) PHAGE_Stenot_vB_SmaS_DLP_5_NC_042082(1) PHAGE_Burkho_KS14_NC_015273(1) PHAGE_Prochl_P_SSM2_NC_006883(1) PHAGE_Mycoba_Saguaro_NC_051583(1) PHAGE_Ralsto_RsoM1USA_NC_049432(1) PHAGE_Synech_S_SKS1_NC_020851(1) PHAGE_Klebsi_vB_Kpn_F48_NC_0486…	0.2727	0.64
4	7.4Kb	incomplete(30)	tail,protease	62074-69533	0	8	7	1	1	0	no	PHAGE_Mycoba_Catera_NC_008207(1) PHAGE_Mycoba_LinStu_NC_023714(1) PHAGE_Altero_vB_AspP_H4/4_NC_047834(1) PHAGE_Synech_ACG_2014c_NC_019444(1) PHAGE_Synech_S_WAM1_NC_031944(1) PHAGE_Synech_ACG_2014d_NC_026923(1) PHAGE_Serrat_BF_NC_041917(1) PHAGE_Rhodoc_E3_NC_021347(1) PHAGE_Agroba_Atu_ph07_NC_042013(1) PHAGE_Mycoba_Cali_NC_011271(1) PHAGE_Altero_vB_AmeM_PT11_V22_NC_048847(1) PHAGE_Altero_vB_AmaP_A…	0.125	0.6739
Stenotrophomonas rhizophila CFBP 13503
1	10.2Kb	incomplete(50)	integrase,capsid,recombinase,tail	345823-356038	0	20	9	11	1	0	no	PHAGE_Xylell_Xfas53_NC_013599(2) PHAGE_Pseudo_PAJU2_NC_011373(1) PHAGE_Erwini_vB_EhrS_49_NC_048197(1) PHAGE_Paraco_Shpa_NC_041868(1) PHAGE_Aeromo_vB_AsaM_56_NC_019527(1) PHAGE_Iodoba_phiPLPE_NC_011142(1) PHAGE_Pseudo_YMC11/02/R656_NC_028657(1) PHAGE_Escher_K1ind1_NC_041897(1) PHAGE_Vibrio_pYD21_A_NC_020846(1) PHAGE_Xantho_CP2_NC_020205(1) PHAGE_Pseudo_D3_NC_002484(1) PHAGE_Entero_EFC_1_NC_025453(…	0.1	0.6551
2	9.1Kb	incomplete(30)	terminase	357125-366289	0	17	8	9	1	0	no	PHAGE_Shigel_Sf6_NC_005344(2) PHAGE_Pseudo_H66_NC_042342(2) PHAGE_Entero_Sf101_NC_027398(2) PHAGE_Salmon_HK620_NC_002730(2) PHAGE_Salmon_vB_SosS_Oslo_NC_018279(1) PHAGE_Escher_phiV10_NC_007804(1) PHAGE_Marino_P12026_NC_018269(1) PHAGE_Rhizob_RHEph08_NC_047869(1) PHAGE_Pseudo_YMC11/07/P54_PAE_BP_NC_030909(1) PHAGE_Pseudo_F116_NC_006552(1) PHAGE_Rhizob_RHEph09_NC_047870(1) PHAGE_Escher_SH2026Stx1_N…	0.1176	0.6463
3	41.1Kb	intact(140)	transposase,tail,terminase,portal,head	104189-145374	0	11	9	2	1	0	no	PHAGE_Salmon_SEN34_NC_028699(7) PHAGE_Pectob_ZF40_NC_019522(3) PHAGE_Psychr_pOW20_A_NC_020841(2) PHAGE_Vibrio_CP_T1_NC_019457(2) PHAGE_Vibrio_vB_VchM_138_NC_019518(2) PHAGE_Acinet_YMC11/11/R3177_NC_041866(1) PHAGE_Pseudo_phiPSA1_NC_024365(1) PHAGE_Pseudo_YMC11/02/R656_NC_028657(1) PHAGE_Salmon_9NA_NC_025443(1) PHAGE_Haemop_Aaphi23_NC_004827(1) PHAGE_Klebsi_JD001_NC_020204(1) PHAGE_Klebsi_vB_KpnM_…	0.6363	0.4292
Stenotrophomonas rhizophila OG2
1	9.4Kb	incomplete(30)	head,capsid,tail,integrase	72293-81707	1	12	8	4	1	0	no	PHAGE_Escher_500465_1_NC_049342(6) PHAGE_Klebsi_ST437_OXA245phi4.1_NC_049448(2) PHAGE_Burkho_phi1026b_NC_005284(1) PHAGE_Klebsi_ST15_OXA48phi14.1_NC_049454(1) PHAGE_Acinet_AM101_NC_049511(1) PHAGE_Acinet_Lazarus_NC_049493(1) PHAGE_Acinet_vB_ApiM_fHyAci03_NC_049438(1) PHAGE_Acinet_Berthold_NC_049490(1) PHAGE_Staphy_StauST398_5_NC_023500(1) PHAGE_Acinet_Acj61_NC_014661(1)	0.5	0.6739
2	6.7Kb	incomplete(40)	tail,protease	53290-60081	0	7	6	1	1	0	no	PHAGE_Altero_vB_AmeM_PT11_V22_NC_048847(1) PHAGE_Synech_ACG_2014d_NC_026923(1) PHAGE_Mycoba_ET08_NC_013650(1) PHAGE_Altero_vB_AmaP_AD45_P1_NC_021532(1) PHAGE_Altero_vB_AcoS_R7M_NC_048878(1) PHAGE_Rhodoc_E3_NC_021347(1) PHAGE_Mycoba_Cali_NC_011271(1) PHAGE_Altero_vB_AspP_H4/4_NC_047834(1) PHAGE_Mycoba_Catera_NC_008207(1) PHAGE_Synech_ACG_2014c_NC_019444(1) PHAGE_Mycoba_Myrna_NC_011273(1) PHAGE_Myc…	0.1428	0.6774
Stenotrophomonas rhizophila GN_RF3
1	39.6Kb	intact(150)	integrase,tail,plate,head,terminase,capsid,portal	58843-98536	1	43	34	9	1	0	yes	PHAGE_Stenot_Smp131_NC_023588(28) PHAGE_Pseudo_Dobby_NC_048109(14) PHAGE_Pseudo_phiCTX_NC_003278(12) PHAGE_Burkho_KS14_NC_015273(9) PHAGE_Burkho_phiE12_2_NC_009236(8) PHAGE_Ralsto_RSA1_NC_009382(6) PHAGE_Ralsto_RsoM1USA_NC_049432(6) PHAGE_Burkho_phiE202_NC_009234(6) PHAGE_Burkho_AP3_NC_047752(5) PHAGE_Ralsto_RSY1_NC_025115(5) PHAGE_Burkho_KL3_NC_015266(4) PHAGE_Burkho_phi52237_NC_007145(3) PHAGE_…	0.6511	0.6485
2	5.2Kb	questionable(85)	NA	24549-29754	0	9	6	3	1	0	no	PHAGE_Stenot_phiSMA7_NC_021569(5) PHAGE_Stenot_phiSMA9_NC_007189(4) PHAGE_Ralsto_RS603_NC_025454(3) PHAGE_Stenot_PSH1_NC_010429(3) PHAGE_Stenot_phiSHP2_NC_015586(2) PHAGE_Stenot_phiSMA6_NC_043029(2) PHAGE_Ralsto_RSM3_NC_011399(2) PHAGE_Ralsto_RSM1_NC_008574(2) PHAGE_Ralsto_Rs551_NC_047765(2) PHAGE_Xantho_Cf1c_NC_001396(1) PHAGE_Xantho_Xf109_NC_043028(1)	0.5555	0.6193
Stenotrophomonas rhizophila IS26
1	9Kb	incomplete(30)	integrase,tail,head	177257-186324	1	12	7	5	1	0	yes	PHAGE_Escher_500465_1_NC_049342(6) PHAGE_Klebsi_ST15_OXA48phi14.1_NC_049454(1) PHAGE_Klebsi_ST437_OXA245phi4.1_NC_049448(1) PHAGE_Stenot_S1_NC_011589(1) PHAGE_Staphy_StauST398_5_NC_023500(1)	0.5	0.6697
Stenotrophomonas terrae DSM 18941
1	23.1Kb	incomplete(50)	integrase,tail	11538-34726	0	31	12	19	1	0	yes	PHAGE_Burkho_Bcep176_NC_007497(4) PHAGE_Brucel_BiPBO1_NC_031264(3) PHAGE_Rhodov_vB_RhkS_P1_NC_031059(2) PHAGE_Pseudo_D3_NC_002484(2) PHAGE_Rhodov_RS1_NC_020866(2) PHAGE_Rhodob_RC1_NC_020839(2) PHAGE_Nitrin_1M3_16_NC_024217(2) PHAGE_Pseudo_PMG1_NC_016765(2) PHAGE_Stenot_S1_NC_011589(2) PHAGE_Burkho_Bcep22_NC_005262(1) PHAGE_Pseudo_YMC11/02/R656_NC_028657(1) PHAGE_Escher_HK75_NC_016160(1) PHAGE_Sal…	0.1081	0.6129
2	38Kb	intact(130)	capsid,tail,virion,head,portal,terminase,integrase	13934-51962	0	36	20	16	1	0	yes	PHAGE_Stenot_S1_NC_011589(5) PHAGE_Pseudo_JBD67_NC_042135(3) PHAGE_Bacter_Lily_NC_028841(3) PHAGE_Pseudo_JBD18_NC_027986(3) PHAGE_Pseudo_vB_PaeS_PAO1_Ab30_NC_026601(2) PHAGE_Pseudo_B3_NC_006548(2) PHAGE_Pseudo_vB_PaeS_PM105_NC_028667(2) PHAGE_Pseudo_H70_NC_027384(2) PHAGE_Faecal_FP_Toutatis_NC_047915(2) PHAGE_Stenot_Smp131_NC_023588(2) PHAGE_Faecal_FP_Lagaffe_NC_047911(1) PHAGE_Aurant_AmM_1_NC_02…	0.1388	0.6186
Stenotrophomonas tumulicola JCM 30961
1	23.5Kb	incomplete(30)	plate,tail,head,capsid,portal,transposase	323395-346989	0	51	34	17	1	0	yes	PHAGE_Pseudo_D3_NC_002484(3) PHAGE_Pseudo_JBD44_NC_030929(3) PHAGE_Shigel_Stx_NC_029120(2) PHAGE_Xantho_CP2_NC_020205(2) PHAGE_Shigel_POCJ13_NC_025434(2) PHAGE_Pseudo_PMG1_NC_016765(2) PHAGE_Pseudo_vB_PaeP_Tr60_Ab31_NC_023575(2) PHAGE_Acinet_LZ35_NC_031117(1) PHAGE_Pseudo_F116_NC_006552(1) PHAGE_Mannhe_vB_MhS_535AP2_NC_028853(1) PHAGE_Entero_Tyrion_NC_031077(1) PHAGE_Acinet_Bphi_B1251_NC_019541(1…	0.0967	0.6351
Stenotrophomonas sp. MES1
1	32.3Kb	intact(140)	virion,terminase,head,capsid,tail,integrase	199146-231471	0	45	28	17	1	0	yes	PHAGE_Xantho_phiL7_NC_012742(11) PHAGE_Xantho_OP1_NC_007709(10) PHAGE_Xantho_Xp10_NC_004902(9) PHAGE_Xantho_CP1_NC_019933(9) PHAGE_Xantho_Xop411_NC_009543(9) PHAGE_Burkho_Bcep176_NC_007497(4) PHAGE_Burkho_phi1026b_NC_005284(3) PHAGE_Xantho_Xp15_NC_007024(2) PHAGE_Pseudo_PMG1_NC_016765(2) PHAGE_Pseudo_YMC11/02/R656_NC_028657(2) PHAGE_Pseudo_D3_NC_002484(2) PHAGE_Entero_mEp235_NC_019708(2) PHAGE_En…	0.2444	0.6595
2	38.1Kb	questionable(90)	integrase,portal,terminase,tail	701-38889	0	58	29	29	1	0	yes	PHAGE_Xylell_Xfas53_NC_013599(3) PHAGE_Thalas_BA3_NC_009990(3) PHAGE_Vibrio_VvAW1_NC_020488(3) PHAGE_Ralsto_RSK1_NC_022915(3) PHAGE_Pseudo_H66_NC_042342(3) PHAGE_Rhodof_P26218_NC_029061(3) PHAGE_Pseudo_Pq0_NC_029100(3) PHAGE_Burkho_phiE202_NC_009234(2) PHAGE_Burkho_phi52237_NC_007145(2) PHAGE_Burkho_BcepIL02_NC_012743(2) PHAGE_Entero_Sf101_NC_027398(2) PHAGE_Erwini_PEp14_NC_016767(2) PHAGE_Entero…	0.0517	0.6227
3	38.1Kb	questionable(90)	integrase,portal,terminase,tail	38803-76991	0	58	29	29	1	0	yes	PHAGE_Xylell_Xfas53_NC_013599(3) PHAGE_Thalas_BA3_NC_009990(3) PHAGE_Ralsto_RSK1_NC_022915(3) PHAGE_Vibrio_VvAW1_NC_020488(3) PHAGE_Pseudo_H66_NC_042342(3) PHAGE_Pseudo_Pq0_NC_029100(3) PHAGE_Rhodof_P26218_NC_029061(3) PHAGE_Burkho_phiE202_NC_009234(2) PHAGE_Burkho_BcepIL02_NC_012743(2) PHAGE_Entero_Sf101_NC_027398(2) PHAGE_Burkho_phi52237_NC_007145(2) PHAGE_Erwini_PEp14_NC_016767(2) PHAGE_Entero…	0.0517	0.6227
4	37Kb	intact(130)	integrase,tail,terminase,portal,head,recombinase	27745-64755	0	53	24	29	1	0	yes	PHAGE_Stenot_S1_NC_011589(9) PHAGE_Burkho_phi1026b_NC_005284(3) PHAGE_Pseudo_F10_NC_007805(3) PHAGE_Burkho_phiE125_NC_003309(3) PHAGE_Pseudo_MD8_NC_031091(2) PHAGE_Salmon_Fels_1_NC_010391(2) PHAGE_Entero_cdtI_NC_009514(2) PHAGE_Entero_mEp213_NC_019720(2) PHAGE_Vibrio_VP58.5_NC_027981(2) PHAGE_Entero_c_1_NC_019706(2) PHAGE_Rhodob_RcRhea_NC_028954(2) PHAGE_Burkho_Bcep176_NC_007497(2) PHAGE_Rhizob_v…	0.1698	0.6538
5	54Kb	incomplete(60)	integrase,lysin,tail	21986-76069	0	57	38	19	1	0	yes	PHAGE_Pseudo_JBD25_NC_027992(14) PHAGE_Pseudo_B3_NC_006548(9) PHAGE_Pseudo_JBD67_NC_042135(7) PHAGE_Ralsto_RS138_NC_029107(7) PHAGE_Pseudo_vB_PaeS_PM105_NC_028667(6) PHAGE_Pseudo_JBD18_NC_027986(5) PHAGE_Entero_SfMu_NC_027382(4) PHAGE_Rhodob_RC1_NC_020839(4) PHAGE_Pseudo_JBD93_NC_030918(4) PHAGE_Pseudo_FHA0480_NC_041851(4) PHAGE_Rhodov_RS1_NC_020866(4) PHAGE_Escher_D108_NC_013594(4) PHAGE_Pseudo_…	0.2456	0.6748
Stenotrophomonas sp. AP15.006
1	26.8Kb	incomplete(40)	tail,integrase	25882-55315	1	15	9	6	1	0	yes	PHAGE_Escher_500465_1_NC_049342(6) PHAGE_Klebsi_ST437_OXA245phi4.1_NC_049448(2) PHAGE_Stenot_S1_NC_011589(1) PHAGE_Klebsi_ST15_OXA48phi14.1_NC_049454(1) PHAGE_Plankt_PaV_LD_NC_016564(1) PHAGE_Burkho_phi1026b_NC_005284(1) PHAGE_Halovi_HCTV_5_NC_021327(1) PHAGE_Staphy_StauST398_5_NC_023500(1) PHAGE_Pseudo_PaBG_NC_022096(1) PHAGE_Pseudo_EL_NC_007623(1) PHAGE_Halovi_HGTV_1_NC_021328(1)	0.4	0.652
2	29.4Kb	intact(130)	tail,capsid,head,portal,terminase	17821-46560	0	37	25	12	1	0	no	PHAGE_Xantho_CP1_NC_019933(5) PHAGE_Xantho_phiL7_NC_012742(5) PHAGE_Xantho_Xp10_NC_004902(5) PHAGE_Xantho_Xop411_NC_009543(4) PHAGE_Xantho_CP2_NC_020205(3) PHAGE_Stenot_S1_NC_011589(3) PHAGE_Pseudo_MD8_NC_031091(3) PHAGE_Xantho_OP1_NC_007709(3) PHAGE_Xantho_Xp15_NC_007024(3) PHAGE_Entero_mEp213_NC_019720(2) PHAGE_Aurant_AmM_1_NC_027334(2) PHAGE_Synech_S_CBS3_NC_015465(2) PHAGE_Phage_Gifsy_2_NC_01…	0.1351	0.6658
Stenotrophomonas sp. JN11.010
1	4.3Kb	intact(116)	tail	10771-15114	0	7	7	0	1	0	no	PHAGE_Stenot_phiSHP2_NC_015586(7) PHAGE_Stenot_PSH1_NC_010429(3) PHAGE_Stenot_phiSMA6_NC_043029(2) PHAGE_Stenot_phiSMA7_NC_021569(2) PHAGE_Stenot_phiSMA9_NC_007189(2) PHAGE_Xantho_Xf109_NC_043028(1) PHAGE_Xantho_Cf1c_NC_001396(1)	1	0.6029
2	47.6Kb	incomplete(50)	tail,protease	3413-51017	0	56	29	27	1	0	yes	PHAGE_Rhizob_RHEph01_NC_047738(15) PHAGE_Ralsto_RsoP1EGY_NC_047946(12) PHAGE_Ralsto_DU_RP_I_NC_047888(12) PHAGE_Mesorh_phagevB_MloP_Lo5R7ANS_NC_025431(11) PHAGE_Pelagi_HTVC011P_NC_020482(7) PHAGE_Pelagi_HTVC019P_NC_020483(7) PHAGE_Agroba_Atu_ph07_NC_042013(3) PHAGE_Bacill_G_NC_023719(2) PHAGE_Ralsto_RSB2_NC_023736(2) PHAGE_Pectob_CBB_NC_041878(2) PHAGE_Synech_S_RIP1_NC_020867(1) PHAGE_Celeri_P120…	0.2678	0.6503
Stenotrophomonas sp. SH_67_7
1	10.7Kb	incomplete(50)	tail,head	56-10809	0	13	9	4	1	0	no	PHAGE_Xantho_Xop411_NC_009543(3) PHAGE_Xantho_OP1_NC_007709(3) PHAGE_Xantho_Xp10_NC_004902(3) PHAGE_Xantho_phiL7_NC_012742(2) PHAGE_Burkho_phi1026b_NC_005284(2) PHAGE_Xantho_CP1_NC_019933(2) PHAGE_Pseudo_PS_1_NC_029066(1) PHAGE_Burkho_phiE125_NC_003309(1) PHAGE_Burkho_KS9_NC_013055(1) PHAGE_Entero_mEp235_NC_019708(1) PHAGE_Synech_S_WAM2_NC_031935(1) PHAGE_Escher_RCS47_NC_042128(1) PHAGE_Ralsto_Rs…	0.1666	0.3868
2	10.1Kb	incomplete(60)	tail	3910-14080	0	10	9	1	1	0	no	PHAGE_Burkho_KS9_NC_013055(4) PHAGE_Burkho_phi1026b_NC_005284(3) PHAGE_Burkho_Bcep176_NC_007497(3) PHAGE_Burkho_phi6442_NC_009235(3) PHAGE_Burkho_phiE125_NC_003309(2) PHAGE_Stenot_Mendera_NC_048804(2) PHAGE_Stenot_Moby_NC_048802(2) PHAGE_Xantho_Xop411_NC_009543(1) PHAGE_Edward_eiAU_183_NC_023555(1) PHAGE_Ralsto_RsoP1IDN_NC_047930(1) PHAGE_Xantho_Xp10_NC_004902(1) PHAGE_Pseudo_PMBT14_NC_048687(1) …	0.4	0.6391
Stenotrophomonas maltophilia 142
1	48Kb	incomplete(50)	tail,protease	975917-1023970	0	56	29	27	1	0	yes	PHAGE_Rhizob_RHEph01_NC_047738(15) PHAGE_Ralsto_DU_RP_I_NC_047888(12) PHAGE_Ralsto_RsoP1EGY_NC_047946(12) PHAGE_Mesorh_phagevB_MloP_Lo5R7ANS_NC_025431(11) PHAGE_Pelagi_HTVC019P_NC_020483(8) PHAGE_Pelagi_HTVC011P_NC_020482(7) PHAGE_Bacill_G_NC_023719(2) PHAGE_Ralsto_RSB2_NC_023736(2) PHAGE_Agroba_Atu_ph07_NC_042013(2) PHAGE_Pectob_CBB_NC_041878(2) PHAGE_Salmon_SI7_NC_049460(1) PHAGE_Verruc_P8625_N…	0.2678	0.6496
2	22.4Kb	incomplete(30)	lysin,plate	1100462-1122931	0	30	23	7	1	0	no	PHAGE_Escher_vB_EcoM_ECOO78_NC_041926(13) PHAGE_Escher_vB_EcoM_ECO1230_10_NC_027995(11) PHAGE_Escher_vB_EcoM_ep3_NC_025430(10) PHAGE_Entero_Arya_NC_031048(9) PHAGE_Pseudo_PPpW_3_NC_023006(7) PHAGE_Stenot_Smp131_NC_023588(4) PHAGE_Nodula_vB_NspS_kac68v161_NC_048757(2) PHAGE_Nodula_vB_NspS_kac65v151_NC_048756(2) PHAGE_Pseudo_PaBG_NC_022096(2) PHAGE_Burkho_AP3_NC_047752(2) PHAGE_Acidov_ACP17_NC_0419…	0.4333	0.6638
3	28.8Kb	intact(100)	transposase,tail	2298650-2327543	0	28	15	13	1	0	no	PHAGE_Stenot_phiSHP2_NC_015586(6) PHAGE_Stenot_PSH1_NC_010429(3) PHAGE_Stenot_phiSMA6_NC_043029(3) PHAGE_Stenot_phiSMA7_NC_021569(2) PHAGE_Shigel_SfIV_NC_022749(1) PHAGE_Synech_A.HR1_NC_020486(1) PHAGE_Mannhe_vB_MhS_535AP2_NC_028853(1) PHAGE_Bacill_vB_BceS_MY192_NC_048633(1) PHAGE_Escher_500465_2_NC_049343(1) PHAGE_Xantho_Cf1c_NC_001396(1) PHAGE_Burkho_BcepSauron_NC_049851(1) PHAGE_Stenot_phiSMA9…	0.2142	0.615
Stenotrophomonas maltophilia ISMMS2
1	19.8Kb	questionable(90)	tail	3285-20963	0	25	18	7	1	0	no	PHAGE_Escher_vB_EcoM_ECO1230_10_NC_027995(10) PHAGE_Escher_vB_EcoM_ECOO78_NC_041926(9) PHAGE_Escher_vB_EcoM_ep3_NC_025430(9) PHAGE_Entero_Arya_NC_031048(9) PHAGE_Pseudo_PPpW_3_NC_023006(7) PHAGE_Stenot_Smp131_NC_023588(3) PHAGE_Burkho_phiE202_NC_009234(2) PHAGE_Pseudo_phiPSA1_NC_024365(1) PHAGE_Burkho_BcepMu_NC_005882(1) PHAGE_Strept_phiCAM_NC_041856(1) PHAGE_Verruc_P8625_NC_029047(1) PHAGE_Vibri…	0.4	0.665
Stenotrophomonas maltophilia FDAARGOS_92
1	13.1Kb	questionable(70)	terminase,portal,head,capsid,integrase	58928-72113	0	16	10	6	1	0	yes	PHAGE_Entero_HK446_NC_019714(3) PHAGE_Escher_ECP1_NC_049926(3) PHAGE_Entero_HK022_NC_002166(3) PHAGE_Entero_mEp235_NC_019708(2) PHAGE_Pseudo_PaBG_NC_022096(2) PHAGE_Nodula_vB_NspS_kac65v151_NC_048756(2) PHAGE_Entero_HK140_NC_019710(2) PHAGE_Nodula_vB_NspS_kac68v161_NC_048757(2) PHAGE_Entero_HK542_NC_019769(2) PHAGE_Bacill_WBeta_NC_007734(1) PHAGE_Rhodob_RcRhea_NC_028954(1) PHAGE_Burkho_phi1026b_N…	0.1875	0.6458
2	19.7Kb	incomplete(30)	integrase,tail	736180-758382 i	0	11	9	4	1	0	yes	PHAGE_Xylell_Xfas53_NC_013599(2) PHAGE_Pseudo_YMC11/02/R656_NC_028657(2) PHAGE_Salmon_SEN4_NC_029015(1) PHAGE_Edward_GF_2_NC_026611(1) PHAGE_Entero_phi80_NC_021190(1) PHAGE_Pseudo_PS_1_NC_029066(1) PHAGE_Pseudo_Lu11_NC_017972(1) PHAGE_Mycoba_Rem711_NC_051725(1) PHAGE_Gordon_Fairfaxidum_NC_048185(1) PHAGE_Iodoba_phiPLPE_NC_011142(1) PHAGE_Pseudo_PAJU2_NC_011373(1) PHAGE_Escher_K1_ind(2)_NC_041898(…	0.1818	0.6507
3	22.2Kb	incomplete(40)	lysin,plate	736180-758382	0	2	20	6	1	0	no	PHAGE_Escher_vB_EcoM_ECOO78_NC_041926(11) PHAGE_Escher_vB_EcoM_ep3_NC_025430(10) PHAGE_Escher_vB_EcoM_ECO1230_10_NC_027995(10) PHAGE_Entero_Arya_NC_031048(9) PHAGE_Pseudo_PPpW_3_NC_023006(7) PHAGE_Stenot_Smp131_NC_023588(4) PHAGE_Burkho_AP3_NC_047752(2) PHAGE_Caulob_Seuss_NC_047757(1) PHAGE_Verruc_P8625_NC_029047(1) PHAGE_Burkho_ST79_NC_021343(1) PHAGE_Burkho_phiE202_NC_009234(1) PHAGE_Burkho_phi…	0.423	0.6636
4	19.5Kb	questionable(80)	tail,terminase,portal,capsid	954402-973902	0	28	18	10	1	0	no	PHAGE_Burkho_Bcep22_NC_005262(4) PHAGE_Pseudo_KPP25_NC_024123(4) PHAGE_Pseudo_phiR18_NC_041964(4) PHAGE_Burkho_DC1_NC_018452(3) PHAGE_Burkho_BcepMigl_NC_019917(3) PHAGE_Pseudo_H66_NC_042342(3) PHAGE_Pseudo_F116_NC_006552(3) PHAGE_Acidov_ACP17_NC_041997(3) PHAGE_Stenot_Moby_NC_048802(3) PHAGE_Stenot_Mendera_NC_048804(3) PHAGE_Stenot_YB07_NC_048755(3) PHAGE_Erwini_PEp14_NC_016767(2) PHAGE_Burkho_Bc…	0.1428	0.6551
5	35.4Kb	intact(130)	tail,lysin,virion,recombinase,head,portal,terminase,integrase	2652526-2687938	0	39	31	8	1	0	no	PHAGE_Stenot_S1_NC_011589(28) PHAGE_Shewan_1/44_NC_025463(4) PHAGE_Burkho_KS9_NC_013055(2) PHAGE_Ralsto_RS138_NC_029107(2) PHAGE_Stenot_Smp131_NC_023588(2) PHAGE_Cyanop_NATL2A_133_NC_016659(1) PHAGE_Pseudo_F116_NC_006552(1) PHAGE_Erwini_vB_EhrS_59_NC_048198(1) PHAGE_Burkho_Bcep1_NC_005263(1) PHAGE_Pseudo_MP38_NC_011611(1) PHAGE_Entero_c_1_NC_019706(1) PHAGE_Burkho_phiE125_NC_003309(1) PHAGE_Vibri…	0.7179	0.6338
6	45.5Kb	incomplete(50)	tail,transposase	32357-44702	0	55	29	26	1	0	yes	PHAGE_Rhizob_RHEph01_NC_047738(15) PHAGE_Ralsto_RsoP1EGY_NC_047946(12) PHAGE_Ralsto_DU_RP_I_NC_047888(12) PHAGE_Mesorh_phagevB_MloP_Lo5R7ANS_NC_025431(11) PHAGE_Pelagi_HTVC019P_NC_020483(8) PHAGE_Pelagi_HTVC011P_NC_020482(7) PHAGE_Ralsto_RSB2_NC_023736(2) PHAGE_Pectob_CBB_NC_041878(2) PHAGE_Pseudo_PEV2_NC_031063(1) PHAGE_Entero_WPhi_NC_005056(1) PHAGE_Celeri_P12053L_NC_018280(1) PHAGE_Escher_PGT2…	0.2727	0.649
Stenotrophomonas maltophilia NCTC10498
1	22.6Kb	intact(100)	tail	1036496-1059106	1	30	22	8	1	0	no	PHAGE_Escher_vB_EcoM_ECO1230_10_NC_027995(12) PHAGE_Escher_vB_EcoM_ECOO78_NC_041926(11) PHAGE_Escher_vB_EcoM_ep3_NC_025430(10) PHAGE_Entero_Arya_NC_031048(9) PHAGE_Pseudo_PPpW_3_NC_023006(7) PHAGE_Stenot_Smp131_NC_023588(4) PHAGE_Nodula_vB_NspS_kac65v151_NC_048756(2) PHAGE_Nodula_vB_NspS_kac68v161_NC_048757(2) PHAGE_Burkho_AP3_NC_047752(2) PHAGE_Pseudo_PaBG_NC_022096(2) PHAGE_Vibrio_vB_VpaM_MAR_N…	0.4	0.662
2	20.8Kb	incomplete(30)	integrase,tail,terminase	1648900-1669756	0	34	15	19	1	0	yes	PHAGE_Pseudo_vB_PaeP_Tr60_Ab31_NC_023575(3) PHAGE_Pseudo_YMC11/02/R656_NC_028657(3) PHAGE_Shigel_Sf6_NC_005344(2) PHAGE_Pseudo_PMG1_NC_016765(2) PHAGE_Pseudo_D3_NC_002484(2) PHAGE_Pseudo_H66_NC_042342(2) PHAGE_Salmon_HK620_NC_002730(2) PHAGE_Escher_HK639_NC_016158(2) PHAGE_Entero_Sf101_NC_027398(2) PHAGE_Entero_933W_NC_000924(1) PHAGE_Iodoba_phiPLPE_NC_011142(1) PHAGE_Escher_K1_ind(2)_NC_041898(1…	0.0882	0.6512
Stenotrophomonas maltophilia FDAARGOS_507
1	21.6Kb	intact(100)	tail	722215-743850	1	28	21	7	1	0	no	PHAGE_Escher_vB_EcoM_ECO1230_10_NC_027995(12) PHAGE_Escher_vB_EcoM_ECOO78_NC_041926(11) PHAGE_Escher_vB_EcoM_ep3_NC_025430(10) PHAGE_Entero_Arya_NC_031048(9) PHAGE_Pseudo_PPpW_3_NC_023006(7) PHAGE_Stenot_Smp131_NC_023588(4) PHAGE_Pseudo_PaBG_NC_022096(2) PHAGE_Nodula_vB_NspS_kac65v151_NC_048756(2) PHAGE_Nodula_vB_NspS_kac68v161_NC_048757(2) PHAGE_Burkho_AP3_NC_047752(2) PHAGE_Pseudo_EL_NC_007623(…	0.4285	0.6634
2	11.8Kb	questionable(70)	tail,terminase,portal,protease,capsid	1474443-1488853	0	23	14	9	1	0	no	PHAGE_Entero_mEp235_NC_019708(4) PHAGE_Entero_HK140_NC_019710(4) PHAGE_Pseudo_PMG1_NC_016765(4) PHAGE_Burkho_KS9_NC_013055(3) PHAGE_Entero_HK022_NC_002166(3) PHAGE_Pseudo_D3_NC_002484(3) PHAGE_Shigel_SfIV_NC_022749(2) PHAGE_Entero_SfV_NC_003444(2) PHAGE_Entero_mEpX2_NC_019705(2) PHAGE_Pseudo_phi2_NC_030931(2) PHAGE_Rhizob_16_3_NC_011103(2) PHAGE_Pseudo_F116_NC_006552(2) PHAGE_Serrat_Parlo_NC_0487…	0.1739	0.6432
3	21.9Kb	incomplete(30)	integrase,tail	1502175-1524170	1	12	8	4	1	0	yes	PHAGE_Escher_500465_1_NC_049342(5) PHAGE_Stenot_S1_NC_011589(2) PHAGE_Klebsi_ST437_OXA245phi4.1_NC_049448(2) PHAGE_Staphy_StauST398_5_NC_023500(1) PHAGE_Burkho_phi1026b_NC_005284(1) PHAGE_Klebsi_ST15_OXA48phi14.1_NC_049454(1)	0.4166	0.6478
4	18.6Kb	incomplete(20)	integrase	3217684-3236349	1	32	14	18	1	0	yes	PHAGE_Pseudo_PMG1_NC_016765(3) PHAGE_Pseudo_PS_1_NC_029066(2) PHAGE_Xylell_Xfas53_NC_013599(2) PHAGE_Pseudo_vB_PaeP_Tr60_Ab31_NC_023575(2) PHAGE_Escher_K1_ind(2)_NC_041898(1) PHAGE_Burkho_KL3_NC_015266(1) PHAGE_Vibrio_VvAW1_NC_020488(1) PHAGE_Erwini_PEp14_NC_016767(1) PHAGE_Pseudo_YMC11/02/R656_NC_028657(1) PHAGE_Pseudo_MP22_NC_009818(1) PHAGE_Escher_HK639_NC_016158(1) PHAGE_Mannhe_vB_MhS_1152AP2…	0.0937	0.6579
Stenotrophomonas maltophilia CYZ
1	38.3Kb	intact(150)	integrase,tail,plate,head,terminase,capsid,portal	995358-1033712	1	45	41	4	1	0	yes	PHAGE_Stenot_Smp131_NC_023588(36) PHAGE_Burkho_KS14_NC_015273(11) PHAGE_Pseudo_Dobby_NC_048109(11) PHAGE_Pseudo_phiCTX_NC_003278(9) PHAGE_Burkho_phiE202_NC_009234(8) PHAGE_Burkho_KL3_NC_015266(7) PHAGE_Ralsto_RsoM1USA_NC_049432(5) PHAGE_Ralsto_RSY1_NC_025115(5) PHAGE_Ralsto_RSA1_NC_009382(5) PHAGE_Burkho_phiE12_2_NC_009236(5) PHAGE_Burkho_ST79_NC_021343(5) PHAGE_Burkho_phi52237_NC_007145(4) PHAGE…	0.8	0.636
2	12.7Kb	incomplete(30)	tail,integrase	2663540-2676325	1	11	8	3	1	0	yes	PHAGE_Escher_500465_1_NC_049342(5) PHAGE_Klebsi_ST437_OXA245phi4.1_NC_049448(2) PHAGE_Stenot_S1_NC_011589(2) PHAGE_Klebsi_ST15_OXA48phi14.1_NC_049454(1) PHAGE_Staphy_StauST398_5_NC_023500(1) PHAGE_Burkho_phi1026b_NC_005284(1)	0.4545	0.6608
3	16.7Kb	questionable(80)	head,capsid,protease,portal,terminase,tail	2693403-2710150	0	27	16	11	1	0	no	PHAGE_Pseudo_PMG1_NC_016765(4) PHAGE_Burkho_KS9_NC_013055(4) PHAGE_Entero_mEp235_NC_019708(4) PHAGE_Entero_mEpX2_NC_019705(3) PHAGE_Pseudo_D3_NC_002484(3) PHAGE_Entero_HK022_NC_002166(3) PHAGE_Entero_HK140_NC_019710(3) PHAGE_Pseudo_F116_NC_006552(2) PHAGE_Shigel_SfIV_NC_022749(2) PHAGE_Serrat_Parlo_NC_048758(2) PHAGE_Rhizob_16_3_NC_011103(2) PHAGE_Pseudo_phi2_NC_030931(2) PHAGE_Erwini_PEp14_NC_01…	0.1481	0.6486
4	19.7Kb	questionable(90)	tail	3437368-3457166	0	26	19	7	1	0	no	PHAGE_Escher_vB_EcoM_ECO1230_10_NC_027995(11) PHAGE_Escher_vB_EcoM_ep3_NC_025430(9) PHAGE_Escher_vB_EcoM_ECOO78_NC_041926(9) PHAGE_Entero_Arya_NC_031048(8) PHAGE_Pseudo_PPpW_3_NC_023006(7) PHAGE_Stenot_Smp131_NC_023588(4) PHAGE_Burkho_AP3_NC_047752(2) PHAGE_Burkho_BcepMu_NC_005882(1) PHAGE_Salmon_II_E1_NC_010495(1) PHAGE_Salmon_64795_sal3_NC_031918(1) PHAGE_Burkho_KS14_NC_015273(1) PHAGE_Vibrio_V…	0.423	0.6634
Stenotrophomonas pavanii PI-27
1	38Kb	intact(150)	integrase,tail,plate,head,terminase,capsid,portal	970777-1008795	1	45	39	6	1	0	yes	PHAGE_Stenot_Smp131_NC_023588(37) PHAGE_Pseudo_Dobby_NC_048109(14) PHAGE_Pseudo_phiCTX_NC_003278(11) PHAGE_Burkho_KS14_NC_015273(9) PHAGE_Burkho_phiE202_NC_009234(8) PHAGE_Burkho_phiE12_2_NC_009236(7) PHAGE_Burkho_KL3_NC_015266(6) PHAGE_Burkho_ST79_NC_021343(6) PHAGE_Burkho_phi52237_NC_007145(5) PHAGE_Ralsto_RsoM1USA_NC_049432(3) PHAGE_Ralsto_RSY1_NC_025115(3) PHAGE_Burkho_KS5_NC_015265(2) PHAGE_…	0.8222	0.6401
2	28.8Kb	incomplete(30)	tail,integrase	2593859-2622717	1	11	8	3	1	0	yes	PHAGE_Escher_500465_1_NC_049342(5) PHAGE_Klebsi_ST437_OXA245phi4.1_NC_049448(2) PHAGE_Stenot_S1_NC_011589(1) PHAGE_Pseudo_OBP_NC_016571(1) PHAGE_Burkho_phi1026b_NC_005284(1) PHAGE_Staphy_StauST398_5_NC_023500(1) PHAGE_Klebsi_ST15_OXA48phi14.1_NC_049454(1)	0.4545	0.6625
3	18.1Kb	incomplete(40)	plate,tail,lysin	3326424-3344525	0	32	17	6	1	0	no	PHAGE_Escher_vB_EcoM_ECOO78_NC_041926(11) PHAGE_Escher_vB_EcoM_ECO1230_10_NC_027995(10) PHAGE_Escher_vB_EcoM_ep3_NC_025430(9) PHAGE_Entero_Arya_NC_031048(8) PHAGE_Pseudo_PPpW_3_NC_023006(6) PHAGE_Stenot_Smp131_NC_023588(3) PHAGE_Caulob_Seuss_NC_047757(1) PHAGE_Burkho_phiE255_NC_009237(1) PHAGE_Strept_phiCAM_NC_041856(1) PHAGE_Burkho_KS5_NC_015265(1) PHAGE_Burkho_BcepMu_NC_005882(1) PHAGE_Pseudo_p…	0.4782	0.6531
4	19.6Kb	incomplete(60)	head,capsid,portal,terminase,tail	3416637-3436282	0	29	17	12	1	0	no	PHAGE_Entero_HK140_NC_019710(4) PHAGE_Entero_mEp235_NC_019708(4) PHAGE_Entero_HK022_NC_002166(3) PHAGE_Pseudo_D3_NC_002484(2) PHAGE_Pseudo_phi2_NC_030931(2) PHAGE_Azospi_Cd_NC_010355(2) PHAGE_Pseudo_PAJU2_NC_011373(2) PHAGE_Serrat_Parlo_NC_048758(2) PHAGE_Entero_mEp390_NC_019721(2) PHAGE_Pseudo_F116_NC_006552(2) PHAGE_Paraco_Shpa_NC_041868(2) PHAGE_Brucel_BiPBO1_NC_031264(2) PHAGE_Vibrio_X29_NC_0…	0.1379	0.6485
Stenotrophomonas indicatrix EYE_224
1	18.1Kb	questionable(80)	87121-105281	59289-97980	0	19	14	5	1	0	no	PHAGE_Burkho_phi1026b_NC_005284(5) PHAGE_Burkho_KS9_NC_013055(4) PHAGE_Xantho_Xp10_NC_004902(4) PHAGE_Burkho_phi6442_NC_009235(4) PHAGE_Burkho_phiE125_NC_003309(3) PHAGE_Burkho_Bcep176_NC_007497(3) PHAGE_Xantho_Xop411_NC_009543(3) PHAGE_Xantho_OP1_NC_007709(3) PHAGE_Cronob_ENT39118_NC_019934(2) PHAGE_Xantho_phiL7_NC_012742(2) PHAGE_Stenot_Mendera_NC_048804(2) PHAGE_Stenot_Moby_NC_048802(2) PHAGE_…	0.2631	0.6372
2	42.6Kb	intact(130)	tail,lysin,virion,recombinase,head,portal,terminase	44935-87563	0	37	26	11	1	0	yes	PHAGE_Stenot_S1_NC_011589(20) PHAGE_Ralsto_RS138_NC_029107(4) PHAGE_Entero_mEp460_NC_019716(4) PHAGE_Entero_cdtI_NC_009514(3) PHAGE_Pseudo_F10_NC_007805(2) PHAGE_Shewan_1/44_NC_025463(2) PHAGE_Pseudo_MD8_NC_031091(2) PHAGE_Entero_c_1_NC_019706(2) PHAGE_Entero_mEp213_NC_019720(2) PHAGE_Mannhe_vB_MhM_1127AP1_NC_047750(1) PHAGE_Pseudo_PPpW_3_NC_023006(1) PHAGE_Nitrin_1M3_16_NC_024217(1) PHAGE_Ralsto…	0.5405	0.628
Stenotrophomonas maltophilia 1038
1	10.6Kb	questionable(85)	coat	85136-95799	0	19	12	7	1	0	no	PHAGE_Stenot_phiSMA6_NC_043029(5) PHAGE_Stenot_PSH1_NC_010429(4) PHAGE_Stenot_phiSMA9_NC_007189(4) PHAGE_Ralsto_RSM1_NC_008574(3) PHAGE_Stenot_phiSMA7_NC_021569(3) PHAGE_Xantho_Cf1c_NC_001396(3) PHAGE_Xantho_Xf109_NC_043028(3) PHAGE_Ralsto_Rs551_NC_047765(3) PHAGE_Stenot_phiSHP2_NC_015586(2) PHAGE_Ralsto_RSM3_NC_011399(2) PHAGE_Ralsto_RS603_NC_025454(2) PHAGE_Ralsto_p12J_NC_005131(1)	0.2631	0.614
2	19.4Kb	incomplete(40)	integrase,tail	48971-68432	2	16	11	5	1	0	yes	PHAGE_Stenot_S1_NC_011589(3) PHAGE_Stenot_Smp131_NC_023588(2) PHAGE_Pelagi_HTVC019P_NC_020483(2) PHAGE_Mycoba_Fredward_NC_022753(1) PHAGE_Sodali_SO1_NC_013600(1) PHAGE_Burkho_KS9_NC_013055(1) PHAGE_Serrat_vB_SmaA_3M_NC_048736(1) PHAGE_Rhizob_RR1_A_NC_021560(1) PHAGE_Mycoba_Astro_NC_042337(1) PHAGE_Klebsi_KpS8_NC_048873(1) PHAGE_Salmon_35_NC_048632(1) PHAGE_Pseudo_F116_NC_006552(1) PHAGE_Escher_Po…	0.1875	0.6071
3	19.3Kb	intact(120)	tail,head	10445-29799	0	21	17	4	1	0	no	PHAGE_Burkho_phi1026b_NC_005284(5) PHAGE_Burkho_Bcep176_NC_007497(4) PHAGE_Burkho_KS9_NC_013055(4) PHAGE_Burkho_phi6442_NC_009235(4) PHAGE_Xantho_Xop411_NC_009543(4) PHAGE_Burkho_phiE125_NC_003309(4) PHAGE_Xantho_OP1_NC_007709(3) PHAGE_Xantho_Xp10_NC_004902(3) PHAGE_Stenot_Mendera_NC_048804(2) PHAGE_Entero_mEp235_NC_019708(2) PHAGE_Stenot_Moby_NC_048802(2) PHAGE_Xantho_CP1_NC_019933(2) PHAGE_Xant…	0.1666	0.3928
4	13.4Kb	incomplete(40)	integrase,tail	64803-78292	0	14	8	6	1	0	yes	PHAGE_Stenot_S1_NC_011589(7) PHAGE_Ralsto_RS138_NC_029107(3) PHAGE_Burkho_phiE125_NC_003309(2) PHAGE_Shewan_1/44_NC_025463(2) PHAGE_Burkho_phi1026b_NC_005284(1) PHAGE_Burkho_KS9_NC_013055(1) PHAGE_Xylell_Salvo_NC_042345(1) PHAGE_Ralsto_RS_PII_1_NC_047804(1) PHAGE_Pseudo_B3_NC_006548(1) PHAGE_Ralsto_RS_PI_1_NC_047816(1) PHAGE_Mannhe_vB_MhM_1127AP1_NC_047750(1) PHAGE_Mannhe_vB_MhM_587AP1_NC_028898(…	0.4	0.5948
5	9.3Kb	questionable(70)	transposase,protease	50781-60170	0	10	9	1	1	0	no	PHAGE_Escher_RCS47_NC_042128(2) PHAGE_Acidia_virus_NC_029316(1) PHAGE_Klebsi_K64_1_NC_027399(1) PHAGE_Cyanop_P_RSM1_NC_021071(1) PHAGE_Burkho_KS5_NC_015265(1) PHAGE_Synech_S_CAM8_NC_021530(1) PHAGE_Bacill_BMBtpLA_NC_028748(1) PHAGE_Cyanop_S_RIM12_NC_047715(1) PHAGE_Phormi_MIS_PhV1B_NC_028998(1) PHAGE_Prochl_Syn33_NC_015285(1) PHAGE_Bacill_SPP1_NC_004166(1) PHAGE_Prochl_P_SSM3_NC_021559(1) PHAGE_P…	0.2	0.6396
6	3.9Kb	questionable(90)	NA	1-3954	0	9	9	0	1	0	no	PHAGE_Stenot_phiSMA7_NC_021569(6) PHAGE_Stenot_phiSHP2_NC_015586(4) PHAGE_Stenot_phiSMA6_NC_043029(3) PHAGE_Stenot_phiSMA9_NC_007189(2) PHAGE_Stenot_PSH1_NC_010429(2) PHAGE_Xantho_Xf109_NC_043028(1) PHAGE_Xantho_Cf1c_NC_001396(1)	0.6666	0.6206
Stenotrophomonas maltophilia 1064209
1	22.4Kb	incomplete(30)	tail,lysin	46354-68810	1	31	21	10	1	0	no	PHAGE_Escher_vB_EcoM_ECOO78_NC_041926(11) PHAGE_Escher_vB_EcoM_ep3_NC_025430(10) PHAGE_Entero_Arya_NC_031048(10) PHAGE_Escher_vB_EcoM_ECO1230_10_NC_027995(10) PHAGE_Pseudo_PPpW_3_NC_023006(7) PHAGE_Stenot_Smp131_NC_023588(3) PHAGE_Nodula_vB_NspS_kac65v151_NC_048756(2) PHAGE_Pseudo_PaBG_NC_022096(2) PHAGE_Burkho_ST79_NC_021343(2) PHAGE_Burkho_phiE202_NC_009234(2) PHAGE_Nodula_vB_NspS_kac68v161_NC_…	0.3548	0.6649
Stenotrophomonas maltophilia 1491
1	16.9Kb	incomplete(40)	integrase,terminase,tail	25874-42812	1	16	10	6	1	0	yes	PHAGE_Xylell_Xfas53_NC_013599(2) PHAGE_Dinoro_vB_DshS_R5C_NC_041921(2) PHAGE_Pseudo_YMC11/02/R656_NC_028657(2) PHAGE_Caulob_CcrBL9_NC_048047(1) PHAGE_Strept_Str_PAP_1_NC_028666(1) PHAGE_Xantho_CP2_NC_020205(1) PHAGE_Burkho_Bcep176_NC_007497(1) PHAGE_Bacill_BCD7_NC_019515(1) PHAGE_Ralsto_RsoM1USA_NC_049432(1) PHAGE_Ralsto_RSK1_NC_022915(1) PHAGE_Mycoba_Quesadilla_NC_051584(1) PHAGE_Gordon_Nymphado…	0.125	0.6505
2	20.5Kb	incomplete(50)	terminase,capsid,tail,integrase,portal,head	28842-49375	2	83	52	31	1	0	yes	PHAGE_Xantho_CP2_NC_020205(15) PHAGE_Entero_Tyrion_NC_031077(8) PHAGE_Escher_phiV10_NC_007804(7) PHAGE_Escher_TL_2011b_NC_019445(6) PHAGE_Salmon_SPN1S_NC_016761(6) PHAGE_Salmon_epsilon15_NC_004775(5) PHAGE_Xylell_Xfas53_NC_013599(5) PHAGE_Pseudo_vB_PaeP_Tr60_Ab31_NC_023575(4) PHAGE_Entero_mEp235_NC_019708(4) PHAGE_Pseudo_F116_NC_006552(4) PHAGE_Pseudo_AF_NC_019923(4) PHAGE_Entero_HK140_NC_019710(…	0.1807	0.6505
3	73.2Kb	intact(150)	tail,lysin,virion,head,portal,terminase,integrase	43988-117245	0	48	34	14	1	0	yes	PHAGE_Stenot_S1_NC_011589(23) PHAGE_Entero_c_1_NC_019706(3) PHAGE_Ralsto_RS138_NC_029107(3) PHAGE_Entero_mEp213_NC_019720(3) PHAGE_Entero_N15_NC_001901(2) PHAGE_Pseudo_F10_NC_007805(2) PHAGE_Entero_mEp460_NC_019716(2) PHAGE_Shewan_1/44_NC_025463(2) PHAGE_Entero_HK225_NC_019717(2) PHAGE_Entero_DE3_NC_042057(2) PHAGE_Entero_cdtI_NC_009514(2) PHAGE_Caulob_Sansa_NC_047756(2) PHAGE_Pseudo_MD8_NC_03109…	0.4791	0.6378
4	48Kb	intact(150)	transposase,tail	29200-77246	0	72	21	51	1	0	no	PHAGE_Stenot_phiSMA7_NC_021569(9) PHAGE_Stenot_phiSMA9_NC_007189(5) PHAGE_Stenot_phiSMA6_NC_043029(4) PHAGE_Stenot_phiSHP2_NC_015586(4) PHAGE_Ralsto_Rs551_NC_047765(3) PHAGE_Stenot_PSH1_NC_010429(3) PHAGE_Ralsto_RSM1_NC_008574(2) PHAGE_Dinoro_DFL12phi1_NC_024367(1) PHAGE_Xantho_Xf109_NC_043028(1) PHAGE_Escher_500465_2_NC_049343(1) PHAGE_Shigel_SfIV_NC_022749(1) PHAGE_Burkho_BcepSauron_NC_049851(1…	0.125	0.6314
5	68Kb	intact(135)	tail,integrase	26076-94144	1	11	8	3	1	0	no	PHAGE_Escher_500465_1_NC_049342(5) PHAGE_Klebsi_ST437_OXA245phi4.1_NC_049448(2) PHAGE_Synech_ACG_2014b_NC_027130(1) PHAGE_Burkho_phi1026b_NC_005284(1) PHAGE_Synech_ACG_2014b_NC_047718(1) PHAGE_Prochl_Syn33_NC_015285(1) PHAGE_Stenot_S1_NC_011589(1) PHAGE_Klebsi_ST15_OXA48phi14.1_NC_049454(1) PHAGE_Synech_ACG_2014c_NC_019444(1) PHAGE_Staphy_StauST398_5_NC_023500(1) PHAGE_Synech_R1_1999_NC_020859(1)	0.4545	0.639
6	10.1Kb	incomplete(30)	protease,transposase	98637-108760	0	9	7	2	1	0	no	PHAGE_Entero_BP_4795_NC_004813(2) PHAGE_Phormi_MIS_PhV1B_NC_028998(1) PHAGE_Entero_vB_KleM_RaK2_NC_019526(1) PHAGE_Stenot_phiSMA9_NC_007189(1) PHAGE_Cronob_vB_CsaM_GAP32_NC_019401(1) PHAGE_Bacill_AP50_NC_011523(1) PHAGE_Xantho_Cf1c_NC_001396(1) PHAGE_Prochl_P_SSM3_NC_021559(1) PHAGE_Pectob_CBB_NC_041878(1) PHAGE_Phormi_MIS_PhV1A_NC_029032(1) PHAGE_Bacill_SPP1_NC_004166(1) PHAGE_Prochl_P_SSM4_NC_0…	0.2222	0.6282
7	37.7Kb	intact(150)	transposase,lysin,terminase,portal,head,virion,protease,capsid,tail	4199-41915	0	47	35	12	1	0	no	PHAGE_Pseudo_B3_NC_006548(19) PHAGE_Pseudo_vB_PaeS_PM105_NC_028667(19) PHAGE_Pseudo_JBD18_NC_027986(17) PHAGE_Pseudo_JBD67_NC_042135(16) PHAGE_Pseudo_JBD25_NC_027992(11) PHAGE_Burkho_BcepMu_NC_005882(10) PHAGE_Burkho_phiE255_NC_009237(8) PHAGE_Pseudo_JBD93_NC_030918(3) PHAGE_Rhizob_RR1_B_NC_021557(2) PHAGE_Pseudo_FHA0480_NC_041851(2) PHAGE_Rhodob_RcapMu_NC_016165(2) PHAGE_Pseudo_LKO4_NC_041934(2)…	0.4042	0.6531
8	26.7Kb	intact(130)	capsid,integrase,tail,terminase,portal,protease,head,lysin	16678-43469	0	35	22	13	1	0	yes	PHAGE_Escher_vB_EcoM_ECO1230_10_NC_027995(12) PHAGE_Escher_vB_EcoM_ECOO78_NC_041926(11) PHAGE_Escher_vB_EcoM_ep3_NC_025430(10) PHAGE_Entero_Arya_NC_031048(9) PHAGE_Pseudo_PPpW_3_NC_023006(8) PHAGE_Stenot_Smp131_NC_023588(4) PHAGE_Burkho_AP3_NC_047752(2) PHAGE_Altero_vB_AmaP_AD45_P1_NC_021532(1) PHAGE_Synech_S_CBS1_NC_016164(1) PHAGE_Caulob_Seuss_NC_047757(1) PHAGE_Burkho_KL3_NC_015266(1) PHAGE_Vi…	0.3428	0.6577
Stenotrophomonas maltophilia B1
1	28.7Kb	questionable(85)	NA	114546-121596	0	12	6	6	1	0	no	PHAGE_Stenot_phiSMA6_NC_043029(5) PHAGE_Xantho_Cf1c_NC_001396(4) PHAGE_Xantho_Xf109_NC_043028(4) PHAGE_Stenot_PSH1_NC_010429(4) PHAGE_Stenot_phiSHP2_NC_015586(2) PHAGE_Stenot_phiSMA9_NC_007189(2) PHAGE_Stenot_phiSMA7_NC_021569(2)	0.4166	0.604
2	7Kb	intact(100)	tail,terminase,portal,protease,capsid,head	32622-61419	0	43	22	11	1	0	no	PHAGE_Stenot_S1_NC_011589(4) PHAGE_Burkho_KS9_NC_013055(4) PHAGE_Entero_mEp235_NC_019708(4) PHAGE_Pseudo_PMG1_NC_016765(3) PHAGE_Entero_HK140_NC_019710(3) PHAGE_Pseudo_D3_NC_002484(3) PHAGE_Entero_HK022_NC_002166(3) PHAGE_Entero_mEpX2_NC_019705(2) PHAGE_Shigel_SfII_NC_021857(2) PHAGE_Pseudo_phi2_NC_030931(2) PHAGE_Serrat_Parlo_NC_048758(2) PHAGE_Entero_SfV_NC_003444(2) PHAGE_Pseudo_PAJU2_NC_01137…	0.093	0.655
Stenotrophomonas maltophilia A2
1	7.1Kb	intact(128)	NA	12097-19278	0	12	10	2	1	0	no	PHAGE_Stenot_phiSMA7_NC_021569(7) PHAGE_Stenot_phiSMA9_NC_007189(6) PHAGE_Stenot_phiSMA6_NC_043029(4) PHAGE_Stenot_phiSHP2_NC_015586(3) PHAGE_Ralsto_Rs551_NC_047765(3) PHAGE_Xantho_Xf109_NC_043028(2) PHAGE_Ralsto_RSM3_NC_011399(2) PHAGE_Ralsto_RSM1_NC_008574(2) PHAGE_Ralsto_RS603_NC_025454(2) PHAGE_Xantho_Cf1c_NC_001396(2) PHAGE_Ralsto_PE226_NC_015297(1) PHAGE_Stenot_PSH1_NC_010429(1)	0.5833	0.6175
2	48.5Kb	intact(150)	integrase,tail,capsid,head,portal,terminase	39005-87525	0	39	23	16	1	0	yes	PHAGE_Burkho_KS9_NC_013055(5) PHAGE_Stenot_S1_NC_011589(4) PHAGE_Burkho_phiE125_NC_003309(4) PHAGE_Burkho_Bcep176_NC_007497(4) PHAGE_Vibrio_VP58.5_NC_027981(3) PHAGE_Burkho_phi1026b_NC_005284(3) PHAGE_Burkho_phi6442_NC_009235(3) PHAGE_Vibrio_vB_VpaM_MAR_NC_019722(3) PHAGE_Entero_cdtI_NC_009514(2) PHAGE_Phage_Gifsy_2_NC_010393(2) PHAGE_Aurant_AmM_1_NC_027334(2) PHAGE_Pseudo_F10_NC_007805(2) PHAGE_…	0.1282	0.6363
3	21.5Kb	incomplete(20)	integrase	78241-99819	0	29	10	19	1	0	yes	PHAGE_Burkho_KS9_NC_013055(5) PHAGE_Stenot_S1_NC_011589(4) PHAGE_Burkho_phiE125_NC_003309(4) PHAGE_Burkho_Bcep176_NC_007497(4) PHAGE_Vibrio_VP58.5_NC_027981(3) PHAGE_Burkho_phi1026b_NC_005284(3) PHAGE_Burkho_phi6442_NC_009235(3) PHAGE_Vibrio_vB_VpaM_MAR_NC_019722(3) PHAGE_Entero_cdtI_NC_009514(2) PHAGE_Phage_Gifsy_2_NC_010393(2) PHAGE_Aurant_AmM_1_NC_027334(2) PHAGE_Pseudo_F10_NC_007805(2) PHAGE_…	0.1282	0.6363
4	23.5Kb	intact(120)	lysin,tail,head	20606-44173	0	24	17	7	1	0	no	PHAGE_Burkho_phi1026b_NC_005284(5) PHAGE_Burkho_phi6442_NC_009235(4) PHAGE_Burkho_KS9_NC_013055(4) PHAGE_Burkho_Bcep176_NC_007497(4) PHAGE_Burkho_phiE125_NC_003309(4) PHAGE_Xantho_Xp10_NC_004902(3) PHAGE_Xantho_Xop411_NC_009543(3) PHAGE_Stenot_Moby_NC_048802(2) PHAGE_Stenot_Mendera_NC_048804(2) PHAGE_Xantho_OP1_NC_007709(2) PHAGE_Entero_mEp235_NC_019708(2) PHAGE_Erwini_vB_EamM_Alexandra_NC_047995…	0.2083	0.6541
Stenotrophomonas maltophilia AU12-09
1	30.6Kb	intact(130)	tail,head,capsid,portal	35907-66514	0	45	31	14	1	0	no	PHAGE_Xantho_Xop411_NC_009543(6) PHAGE_Burkho_phiE125_NC_003309(5) PHAGE_Burkho_Bcep176_NC_007497(5) PHAGE_Xantho_Xp10_NC_004902(5) PHAGE_Burkho_KS9_NC_013055(5) PHAGE_Xantho_CP1_NC_019933(5) PHAGE_Xantho_phiL7_NC_012742(4) PHAGE_Pseudo_F116_NC_006552(3) PHAGE_Pseudo_PMBT14_NC_048687(3) PHAGE_Xylell_Xfas53_NC_013599(3) PHAGE_Burkho_phi6442_NC_009235(3) PHAGE_Xantho_OP1_NC_007709(3) PHAGE_Burkho_p…	0.1333	0.6438
Stenotrophomonas maltophilia R5G
1	49.9Kb	intact(135)	transposase	114444-164423	0	56	27	20	1	0	yes	PHAGE_Stenot_phiSMA6_NC_043029(9) PHAGE_Xantho_Xf109_NC_043028(9) PHAGE_Xantho_Cf1c_NC_001396(7) PHAGE_Stenot_PSH1_NC_010429(6) PHAGE_Stenot_phiSMA9_NC_007189(4) PHAGE_Stenot_phiSHP2_NC_015586(3) PHAGE_Stenot_phiSMA7_NC_021569(2) PHAGE_Ralsto_PE226_NC_015297(2) PHAGE_Rhodov_RS1_NC_020866(1) PHAGE_Entero_Ike_NC_002014(1) PHAGE_Cronob_CR5_NC_021531(1) PHAGE_Ralsto_RSM1_NC_008574(1) PHAGE_Clostr_vB_…	0.1607	0.6115
2	45.6Kb	questionable(80)	capsid,terminase,tail,integrase	4836-50489	2	54	34	20	1	0	yes	PHAGE_Xantho_CP2_NC_020205(14) PHAGE_Entero_Tyrion_NC_031077(9) PHAGE_Escher_phiV10_NC_007804(6) PHAGE_Salmon_SPN1S_NC_016761(6) PHAGE_Salmon_epsilon15_NC_004775(5) PHAGE_Pseudo_AF_NC_019923(5) PHAGE_Pseudo_vB_PaeP_Tr60_Ab31_NC_023575(5) PHAGE_Escher_TL_2011b_NC_019445(4) PHAGE_Bordet_BPP_1_NC_005357(3) PHAGE_Pseudo_YMC11/02/R656_NC_028657(3) PHAGE_Xylell_Xfas53_NC_013599(2) PHAGE_Stenot_Pokken_N…	0.2592	0.6609
Stenotrophomonas maltophilia GC_2008
1	32.1Kb	incomplete(40)	capsid,integrase	55412-87561	1	11	6	5	1	0	yes	PHAGE_Pseudo_phi2_NC_030931(1) PHAGE_Erwini_vB_EhrS_49_NC_048197(1) PHAGE_Erwini_vB_EamM_Bue1_NC_048702(1) PHAGE_Dinoro_vB_DshS_R5C_NC_041921(1) PHAGE_Photob_PDCC_1_NC_048821(1) PHAGE_Mannhe_vB_MhS_587AP2_NC_028743(1) PHAGE_Pectob_ZF40_NC_019522(1) PHAGE_Vibrio_Aphrodite1_NC_042100(1) PHAGE_Vibrio_SSP002_NC_041910(1) PHAGE_Mycoba_Quesadilla_NC_051584(1) PHAGE_Bacill_BCD7_NC_019515(1) PHAGE_Xylell…	0.0909	0.6593
2	48Kb	incomplete(50)	tail,protease	37995-86048	0	60	30	30	1	0	yes	Most Common Phage Name(hit genes count) PHAGE_Rhizob_RHEph01_NC_047738(15) PHAGE_Ralsto_DU_RP_I_NC_047888(14) PHAGE_Ralsto_RsoP1EGY_NC_047946(13) PHAGE_Mesorh_phagevB_MloP_Lo5R7ANS_NC_025431(11) PHAGE_Pelagi_HTVC019P_NC_020483(8) PHAGE_Pelagi_HTVC011P_NC_020482(7) PHAGE_Bacill_G_NC_023719(2) PHAGE_Ralsto_RSB2_NC_023736(2) PHAGE_Agroba_Atu_ph07_NC_042013(2) PHAGE_Pectob_CBB_NC_041878(2) PHAGE_Cele…	0.25	0.6496
3	40Kb	incomplete(60)	capsid,lysin,plate	146213-186242	0	38	22	16	1	0	yes	PHAGE_Escher_vB_EcoM_ECO1230_10_NC_027995(11) PHAGE_Escher_vB_EcoM_ECOO78_NC_041926(11) PHAGE_Escher_vB_EcoM_ep3_NC_025430(10) PHAGE_Entero_Arya_NC_031048(9) PHAGE_Pseudo_PPpW_3_NC_023006(8) PHAGE_Stenot_Smp131_NC_023588(4) PHAGE_Burkho_AP3_NC_047752(2) PHAGE_Salmon_II_E1_NC_010495(1) PHAGE_Verruc_P8625_NC_029047(1) PHAGE_Acidov_ACP17_NC_041997(1) PHAGE_Burkho_KL3_NC_015266(1) PHAGE_Burkho_ST79_N…	0.2894	0.6616
4	8.4Kb	intact(100)	NA	3316-13933	0	19	13	6	1	0	no	PHAGE_Stenot_phiSHP2_NC_015586(6) PHAGE_Stenot_phiSMA6_NC_043029(4) PHAGE_Stenot_PSH1_NC_010429(4) PHAGE_Xantho_Xf109_NC_043028(3) PHAGE_Stenot_phiSMA7_NC_021569(3) PHAGE_Xantho_Cf1c_NC_001396(3) PHAGE_Stenot_phiSMA9_NC_007189(2) PHAGE_Ralsto_PE226_NC_015297(1)	0.3157	0.6214
Stenotrophomonas maltophilia MS_2008
1	33Kb	intact(120)	tail,portal,head,terminase,integrase	2305-35402	0	54	34	20	1	0	yes	PHAGE_Pseudo_PAJU2_NC_011373(8) PHAGE_Entero_mEp235_NC_019708(8) PHAGE_Entero_HK022_NC_002166(7) PHAGE_Pseudo_PMG1_NC_016765(7) PHAGE_Entero_HK140_NC_019710(6) PHAGE_Pseudo_D3_NC_002484(5) PHAGE_Entero_mEpX2_NC_019705(5) PHAGE_Stenot_S1_NC_011589(4) PHAGE_Pseudo_PS_1_NC_029066(3) PHAGE_Xantho_CP2_NC_020205(3) PHAGE_Entero_BP_4795_NC_004813(3) PHAGE_Stx2_c_1717_NC_011357(3) PHAGE_Entero_YYZ_2008_N…	0.1481	0.6394
Stenotrophomonas maltophilia SanG_2013
1	10.2Kb	questionable(85)	NA	93891-104179	0	19	11	8	1	0	no	PHAGE_Stenot_phiSMA6_NC_043029(5) PHAGE_Stenot_phiSHP2_NC_015586(4) PHAGE_Xantho_Cf1c_NC_001396(4) PHAGE_Xantho_Xf109_NC_043028(4) PHAGE_Stenot_PSH1_NC_010429(4) PHAGE_Ralsto_p12J_NC_005131(2) PHAGE_Stenot_phiSMA9_NC_007189(2) PHAGE_Stenot_phiSMA7_NC_021569(1)	0.2631	0.6125
2	43.9Kb	incomplete(40)	tail	386-44344	0	59	28	31	1	0	yes	PHAGE_Rhizob_RHEph01_NC_047738(15) PHAGE_Ralsto_DU_RP_I_NC_047888(14) PHAGE_Ralsto_RsoP1EGY_NC_047946(13) PHAGE_Mesorh_phagevB_MloP_Lo5R7ANS_NC_025431(11) PHAGE_Pelagi_HTVC019P_NC_020483(8) PHAGE_Pelagi_HTVC011P_NC_020482(7) PHAGE_Ralsto_RSB2_NC_023736(2) PHAGE_Pectob_CBB_NC_041878(2) PHAGE_Cyanop_KBS_S_2A_NC_020854(1) PHAGE_Aurant_AmM_1_NC_027334(1) PHAGE_Burkho_Bcep781_NC_004333(1) PHAGE_Synech…	0.2542	0.6507
3	22.4Kb	incomplete(30)	lysin,plate	10424-32893	1	30	23	7	1	0	no	PHAGE_Escher_vB_EcoM_ECOO78_NC_041926(13) PHAGE_Escher_vB_EcoM_ECO1230_10_NC_027995(11) PHAGE_Escher_vB_EcoM_ep3_NC_025430(10) PHAGE_Entero_Arya_NC_031048(9) PHAGE_Pseudo_PPpW_3_NC_023006(7) PHAGE_Stenot_Smp131_NC_023588(4) PHAGE_Pseudo_PaBG_NC_022096(2) PHAGE_Nodula_vB_NspS_kac68v161_NC_048757(2) PHAGE_Nodula_vB_NspS_kac65v151_NC_048756(2) PHAGE_Burkho_AP3_NC_047752(2) PHAGE_Dickey_vB_DsoM_JA29_…	0.4333	0.6638
4	36.3Kb	intact(150)	portal,terminase,capsid,head,tail,plate,integrase	75298-111695	0	48	39	9	1	0	yes	PHAGE_Stenot_Smp131_NC_023588(38) PHAGE_Pseudo_Dobby_NC_048109(13) PHAGE_Pseudo_phiCTX_NC_003278(12) PHAGE_Burkho_phiE202_NC_009234(9) PHAGE_Burkho_KS14_NC_015273(9) PHAGE_Burkho_phiE12_2_NC_009236(7) PHAGE_Burkho_phi52237_NC_007145(5) PHAGE_Burkho_KS5_NC_015265(5) PHAGE_Ralsto_RSY1_NC_025115(5) PHAGE_Burkho_AP3_NC_047752(5) PHAGE_Ralsto_RSA1_NC_009382(5) PHAGE_Burkho_ST79_NC_021343(4) PHAGE_Rals…	0.7916	0.6448
Stenotrophomonas maltophilia GC_2012_STM2
1	43.9Kb	incomplete(40)	tail	459-44417	0	58	28	30	1	0	yes	PHAGE_Rhizob_RHEph01_NC_047738(15) PHAGE_Ralsto_DU_RP_I_NC_047888(14) PHAGE_Ralsto_RsoP1EGY_NC_047946(13) PHAGE_Mesorh_phagevB_MloP_Lo5R7ANS_NC_025431(11) PHAGE_Pelagi_HTVC019P_NC_020483(8) PHAGE_Pelagi_HTVC011P_NC_020482(7) PHAGE_Ralsto_RSB2_NC_023736(2) PHAGE_Pectob_CBB_NC_041878(2) PHAGE_Mycoba_Benedict_NC_042331(1) PHAGE_Burkho_Bcep781_NC_004333(1) PHAGE_Prochl_P_SSP7_NC_006882(1) PHAGE_Esche…	0.2586	0.6507
2	32.1Kb	incomplete(40)	capsid,head,portal	55436-87585	0	23	15	8	1	0	yes	PHAGE_Aurant_AmM_1_NC_027334(1) PHAGE_Pectob_ZF40_NC_019522(1) PHAGE_Dinoro_vB_DshS_R5C_NC_041921(1) PHAGE_Erwini_vB_EhrS_49_NC_048197(1) PHAGE_Burkho_BcepGomr_NC_009447(1) PHAGE_Arthro_Sonali_NC_048152(1) PHAGE_Mycoba_Quesadilla_NC_051584(1) PHAGE_Mannhe_vB_MhS_1152AP2_NC_028956(1) PHAGE_Mannhe_vB_MhS_587AP2_NC_028743(1) PHAGE_Bacill_BCD7_NC_019515(1) PHAGE_Burkho_KL3_NC_015266(1) PHAGE_Gordon_N…	0.0909	0.6593
3	34.4Kb	intact(130)	tail,integrase,capsid	28474-62883	0	35	22	13	1	0	yes	PHAGE_Escher_vB_EcoM_ECO1230_10_NC_027995(12) PHAGE_Escher_vB_EcoM_ECOO78_NC_041926(11) PHAGE_Escher_vB_EcoM_ep3_NC_025430(10) PHAGE_Entero_Arya_NC_031048(9) PHAGE_Pseudo_PPpW_3_NC_023006(8) PHAGE_Stenot_Smp131_NC_023588(4) PHAGE_Burkho_AP3_NC_047752(2) PHAGE_Salmon_64795_sal3_NC_031918(1) PHAGE_Burkho_phiE12_2_NC_009236(1) PHAGE_Altero_vB_AmaP_AD45_P1_NC_021532(1) PHAGE_Burkho_phiE255_NC_009237(…	0.3428	0.6537
4	10.6Kb	intact(140)	NA	3269-13922	0	19	13	6	1	0	no	PHAGE_Pseudo_nickie_NC_042091(16) PHAGE_Salmon_SSU5_NC_018843(11) PHAGE_Rhizob_RHEph10_NC_034248(9) PHAGE_Bacill_Staley_NC_022767(2) PHAGE_Xantho_RiverRider_NC_048703(2) PHAGE_Bacill_CampHawk_NC_022761(1) PHAGE_Salmon_S147_NC_048012(1) PHAGE_Bacill_Stahl_NC_028856(1) PHAGE_Pseudo_pf16_NC_041881(1) PHAGE_Proteu_PM135_NC_042090(1) PHAGE_Entero_P1_NC_005856(1) PHAGE_Cronob_vB_CsaM_GAP31_NC_019400(1)…	0.3157	0.6223
Stenotrophomonas maltophilia TG_2012_STM1
1	6.2Kb	incomplete(20)	tail,transposase,integrase	77647-83935	0	8	6	2	1	0	no	PHAGE_Escher_500465_1_NC_049342(5) PHAGE_Klebsi_ST437_OXA245phi4.1_NC_049448(2) PHAGE_Staphy_StauST398_5_NC_023500(1) PHAGE_Klebsi_ST15_OXA48phi14.1_NC_049454(1) PHAGE_Burkho_phi1026b_NC_005284(1)	0.625	0.678
2	8.3Kb	incomplete(20)	tail	26157-34474	0	10	7	3	1	0	no	PHAGE_Mycoba_Vortex_NC_028801(1) PHAGE_Cellul_phi17:2_NC_021798(1) PHAGE_Mycoba_Cali_NC_011271(1) PHAGE_Synech_ACG_2014d_NC_026923(1) PHAGE_Pelagi_HTVC008M_NC_020484(1) PHAGE_Microc_MaMV_DC_NC_029002(1) PHAGE_Microc_Ma_LMM01_NC_008562(1) PHAGE_Synech_S_SSM4_NC_020875(1) PHAGE_Mycoba_Nappy_NC_023725(1) PHAGE_Synech_S_WAM1_NC_031944(1) PHAGE_Mycoba_Catera_NC_008207(1) PHAGE_Altero_vB_AmeM_PT11_V22_…	0.1	0.6768
Stenotrophomonas maltophilia TG_2004
1	40Kb	intact(130)	capsid,integrase,tail	106495-146524	0	35	22	13	1	0	yes	PHAGE_Escher_vB_EcoM_ECO1230_10_NC_027995(12) PHAGE_Escher_vB_EcoM_ECOO78_NC_041926(11) PHAGE_Escher_vB_EcoM_ep3_NC_025430(10) PHAGE_Entero_Arya_NC_031048(9) PHAGE_Pseudo_PPpW_3_NC_023006(8) PHAGE_Stenot_Smp131_NC_023588(4) PHAGE_Burkho_AP3_NC_047752(2) PHAGE_Altero_vB_AmaP_AD45_P1_NC_021532(1) PHAGE_Burkho_phiE12_2_NC_009236(1) PHAGE_Caulob_Seuss_NC_047757(1) PHAGE_Acidov_ACP17_NC_041997(1) PHAG…	0.3428	0.6617
Stenotrophomonas maltophilia GC_2010
1	14.2Kb	intact(150)	integrase	3009-17287	0	25	19	6	1	0	yes	PHAGE_Stenot_phiSHP2_NC_015586(9) PHAGE_Xantho_Xf109_NC_043028(7) PHAGE_Stenot_phiSMA6_NC_043029(6) PHAGE_Xantho_Cf1c_NC_001396(6) PHAGE_Stenot_phiSMA7_NC_021569(4) PHAGE_Stenot_PSH1_NC_010429(4) PHAGE_Stenot_phiSMA9_NC_007189(4) PHAGE_Entero_M13_NC_003287(1) PHAGE_Ralsto_PE226_NC_015297(1)	0.36	0.6176
2	34.4Kb	incomplete(60)	plate,lysin,capsid	28474-62883	0	39	22	17	1	0	yes	PHAGE_Escher_vB_EcoM_ECO1230_10_NC_027995(11) PHAGE_Escher_vB_EcoM_ECOO78_NC_041926(11) PHAGE_Escher_vB_EcoM_ep3_NC_025430(10) PHAGE_Entero_Arya_NC_031048(9) PHAGE_Pseudo_PPpW_3_NC_023006(8) PHAGE_Stenot_Smp131_NC_023588(4) PHAGE_Burkho_AP3_NC_047752(2) PHAGE_Burkho_KL3_NC_015266(1) PHAGE_Burkho_phiE202_NC_009234(1) PHAGE_Verruc_P8625_NC_029047(1) PHAGE_Caulob_Seuss_NC_047757(1) PHAGE_Burkho_Bcep…	0.282	0.6537
3	47.9Kb	incomplete(50)	protease,tail	114668-162604	0	61	30	31	1	0	yes	PHAGE_Rhizob_RHEph01_NC_047738(15) PHAGE_Ralsto_DU_RP_I_NC_047888(14) PHAGE_Ralsto_RsoP1EGY_NC_047946(13) PHAGE_Mesorh_phagevB_MloP_Lo5R7ANS_NC_025431(11) PHAGE_Pelagi_HTVC019P_NC_020483(8) PHAGE_Pelagi_HTVC011P_NC_020482(7) PHAGE_Bacill_G_NC_023719(2) PHAGE_Pectob_CBB_NC_041878(2) PHAGE_Agroba_Atu_ph07_NC_042013(2) PHAGE_Ralsto_RSB2_NC_023736(2) PHAGE_Gordon_OneUp_NC_030917(1) PHAGE_Entero_WPhi_…	0.2459	0.6499
4	32.1Kb	incomplete(40)	capsid,integrase	14603-46752	1	11	6	5	1	0	yes	PHAGE_Aurant_AmM_1_NC_027334(1) PHAGE_Arthro_Sonali_NC_048152(1) PHAGE_Mannhe_vB_MhS_1152AP2_NC_028956(1) PHAGE_Achrom_Motura_NC_049849(1) PHAGE_Vibrio_SSP002_NC_041910(1) PHAGE_Erwini_vB_EamM_Bue1_NC_048702(1) PHAGE_Photob_PDCC_1_NC_048821(1) PHAGE_Burkho_KL3_NC_015266(1) PHAGE_Erwini_vB_EhrS_49_NC_048197(1) PHAGE_Pseudo_PaMx25_NC_041953(1) PHAGE_Pseudo_NP1_NC_031058(1) PHAGE_Gordon_Nymphadora_N…	0.0909	0.6593
Stenotrophomonas maltophilia TG_2006
1	6.2Kb	incomplete(20)	tail	77646-83934	0	8	6	2	1	0	no	PHAGE_Escher_500465_1_NC_049342(5) PHAGE_Klebsi_ST437_OXA245phi4.1_NC_049448(2) PHAGE_Staphy_StauST398_5_NC_023500(1) PHAGE_Klebsi_ST15_OXA48phi14.1_NC_049454(1) PHAGE_Burkho_phi1026b_NC_005284(1)	0.625	0.678
2	8.3Kb	incomplete(20)	tail	45202-53519	0	9	7	2	1	0	no	PHAGE_Mycoba_Vortex_NC_028801(1) PHAGE_Altero_vB_AmeM_PT11_V22_NC_048847(1) PHAGE_Serrat_BF_NC_041917(1) PHAGE_Altero_vB_AcoS_R7M_NC_048878(1) PHAGE_Microc_MaMV_DC_NC_029002(1) PHAGE_Altero_vB_AmaP_AD45_P1_NC_021532(1) PHAGE_Altero_vB_AspP_H4/4_NC_047834(1) PHAGE_Yersin_fHe_Yen9_04_NC_042116(1) PHAGE_Agroba_Atu_ph07_NC_042013(1) PHAGE_Mycoba_Jolie2_NC_023604(1) PHAGE_Rhodoc_E3_NC_021347(1) PHAGE_…	0.1111	0.6768
Stenotrophomonas maltophilia AV_2013
1	11.1Kb	questionable(80)	head,capsid,protease,portal,terminase,lysin	11299-22483	0	20	14	6	1	0	no	PHAGE_Entero_mEp235_NC_019708(4) PHAGE_Burkho_KS9_NC_013055(3) PHAGE_Entero_HK140_NC_019710(3) PHAGE_Entero_HK022_NC_002166(3) PHAGE_Entero_SfV_NC_003444(3) PHAGE_Xantho_CP2_NC_020205(3) PHAGE_Pseudo_D3_NC_002484(3) PHAGE_Pseudo_PMG1_NC_016765(3) PHAGE_Entero_mEpX2_NC_019705(2) PHAGE_Shigel_SfIV_NC_022749(2) PHAGE_Xantho_XcP1_NC_048147(2) PHAGE_Shigel_SfII_NC_021857(2) PHAGE_Rhizob_16_3_NC_011103…	0.2	0.6544
2	19.4Kb	incomplete(50)	tail,capsid,portal	89710-109151	0	28	18	10	1	0	no	PHAGE_Pseudo_KPP25_NC_024123(5) PHAGE_Pseudo_phiR18_NC_041964(5) PHAGE_Stenot_Moby_NC_048802(4) PHAGE_Stenot_Mendera_NC_048804(4) PHAGE_Burkho_Bcep22_NC_005262(4) PHAGE_Pseudo_F116_NC_006552(3) PHAGE_Stenot_YB07_NC_048755(3) PHAGE_Burkho_DC1_NC_018452(3) PHAGE_Burkho_BcepMigl_NC_019917(3) PHAGE_Pseudo_H66_NC_042342(3) PHAGE_Acidov_ACP17_NC_041997(2) PHAGE_Sinorh_PBC5_NC_003324(2) PHAGE_Erwini_PEp…	0.1785	0.6562
3	11.8Kb	incomplete(30)	integrase	121548-133403	1	17	10	7	1	0	no	PHAGE_Escher_RCS47_NC_042128(2) PHAGE_Pseudo_H66_NC_042342(2) PHAGE_Salmon_SJ46_NC_031129(1) PHAGE_Mycoba_Polka14_NC_051700(1) PHAGE_Salmon_SPN1S_NC_016761(1) PHAGE_Salmon_Fels_1_NC_010391(1) PHAGE_Shigel_Ss_VASD_NC_028685(1) PHAGE_Pseudo_F116_NC_006552(1) PHAGE_Mycoba_Empress_NC_051654(1) PHAGE_Strept_phiARI0460_1_NC_031913(1) PHAGE_Oenoco_phi9805_NC_023559(1) PHAGE_Bordet_BPP_1_NC_005357(1) PHA…	0.1176	0.6379
4	22.7Kb	intact(100)	tail	182044-204752	1	30	23	7	1	0	no	PHAGE_Escher_vB_EcoM_ECO1230_10_NC_027995(12) PHAGE_Escher_vB_EcoM_ECOO78_NC_041926(12) PHAGE_Escher_vB_EcoM_ep3_NC_025430(10) PHAGE_Entero_Arya_NC_031048(9) PHAGE_Pseudo_PPpW_3_NC_023006(7) PHAGE_Stenot_Smp131_NC_023588(4) PHAGE_Nodula_vB_NspS_kac65v151_NC_048756(2) PHAGE_Burkho_AP3_NC_047752(2) PHAGE_Pseudo_PaBG_NC_022096(2) PHAGE_Nodula_vB_NspS_kac68v161_NC_048757(2) PHAGE_Pseudo_PMBT3_NC_0479…	0.4	0.6605
5	7.2Kb	incomplete(60)	transposase,tail	65771-73034	0	11	7	4	1	0	no	PHAGE_Shigel_SfIV_NC_022749(1) PHAGE_Escher_500465_2_NC_049343(1) PHAGE_Burkho_BcepSaruman_NC_049850(1) PHAGE_Lactob_phiAQ113_NC_019782(1) PHAGE_Bacill_PfEFR_4_NC_048641(1) PHAGE_Burkho_BcepSauron_NC_049851(1) PHAGE_Dinoro_DFL12phi1_NC_024367(1) PHAGE_Mannhe_vB_MhS_535AP2_NC_028853(1) PHAGE_Achrom_Motura_NC_049849(1) PHAGE_Strept_BRock_NC_048650(1) PHAGE_Bacill_PfEFR_5_NC_031055(1) PHAGE_Mannhe_v…	0.0909	0.6282
6	18.5Kb	intact(128)	protease,transposase	77527-96125	0	23	19	4	1	0	no	PHAGE_Stenot_phiSMA7_NC_021569(7) PHAGE_Stenot_phiSMA9_NC_007189(6) PHAGE_Stenot_PSH1_NC_010429(4) PHAGE_Stenot_phiSHP2_NC_015586(4) PHAGE_Stenot_phiSMA6_NC_043029(3) PHAGE_Ralsto_RS603_NC_025454(3) PHAGE_Ralsto_RSM1_NC_008574(3) PHAGE_Xantho_Xf109_NC_043028(2) PHAGE_Ralsto_Rs551_NC_047765(2) PHAGE_Burkho_phiE125_NC_003309(1) PHAGE_Prochl_P_TIM68_NC_028955(1) PHAGE_Phormi_MIS_PhV1B_NC_028998(1) P…	0.3043	0.6237
7	16.5Kb	incomplete(30)	integrase,recombinase	76290-92793	0	10	7	3	1	0	yes	PHAGE_Xylell_Xfas53_NC_013599(2) PHAGE_Caulob_Sansa_NC_047756(1) PHAGE_Rhizob_vB_RleM_PPF1_NC_025427(1) PHAGE_Entero_phi80_NC_021190(1) PHAGE_Burkho_KL3_NC_015266(1) PHAGE_Sinorh_phiLM21_NC_029046(1) PHAGE_Agroba_7_7_1_NC_019519(1) PHAGE_Entero_mEpX1_NC_019709(1) PHAGE_Paraco_Shpa_NC_041868(1) PHAGE_Cronob_ENT47670_NC_019927(1) PHAGE_Aeromo_vB_AsaM_56_NC_019527(1) PHAGE_Halovi_HCTV_5_NC_021327(1)…	0.2	0.6567
8	27.6Kb	incomplete(30)	terminase,capsid	97642-125274	1	30	19	11	1	0	no	PHAGE_Xantho_CP2_NC_020205(10) PHAGE_Escher_phiV10_NC_007804(8) PHAGE_Entero_Tyrion_NC_031077(7) PHAGE_Salmon_SPN1S_NC_016761(7) PHAGE_Salmon_epsilon15_NC_004775(6) PHAGE_Escher_TL_2011b_NC_019445(6) PHAGE_Pseudo_AF_NC_019923(5) PHAGE_Burkho_vB_BmuP_KL4_NC_047958(2) PHAGE_Bordet_BPP_1_NC_005357(2) PHAGE_Pseudo_vB_PaeP_Tr60_Ab31_NC_023575(2) PHAGE_Pseudo_phi297_NC_016762(1) PHAGE_Burkho_BcepC6B_NC…	0.3333	0.6671
Stenotrophomonas maltophilia Fma_2009
1	47.9Kb	incomplete(50)	protease,tail	53412-101348	0	57	29	28	1	0	yes	PHAGE_Rhizob_RHEph01_NC_047738(15) PHAGE_Ralsto_RsoP1EGY_NC_047946(12) PHAGE_Ralsto_DU_RP_I_NC_047888(12) PHAGE_Mesorh_phagevB_MloP_Lo5R7ANS_NC_025431(11) PHAGE_Pelagi_HTVC019P_NC_020483(8) PHAGE_Pelagi_HTVC011P_NC_020482(7) PHAGE_Bacill_G_NC_023719(2) PHAGE_Agroba_Atu_ph07_NC_042013(2) PHAGE_Pectob_CBB_NC_041878(2) PHAGE_Ralsto_RSB2_NC_023736(2) PHAGE_Vibrio_N4_NC_013651(1) PHAGE_Burkho_KS9_NC_0…	0.2631	0.6498
2	22.7Kb	intact(100)	tail	27058-49767	1	30	22	8	1	0	no	PHAGE_Escher_vB_EcoM_ECO1230_10_NC_027995(12) PHAGE_Escher_vB_EcoM_ECOO78_NC_041926(11) PHAGE_Escher_vB_EcoM_ep3_NC_025430(10) PHAGE_Entero_Arya_NC_031048(9) PHAGE_Pseudo_PPpW_3_NC_023006(7) PHAGE_Stenot_Smp131_NC_023588(4) PHAGE_Burkho_AP3_NC_047752(2) PHAGE_Nodula_vB_NspS_kac68v161_NC_048757(2) PHAGE_Nodula_vB_NspS_kac65v151_NC_048756(2) PHAGE_Pseudo_PaBG_NC_022096(2) PHAGE_Pseudo_PMBT3_NC_0479…	0.4	0.6604
Stenotrophomonas maltophilia GC_2013_STM1
1	41.4Kb	intact(130)	tail,integrase,capsid	15032-56493	0	35	22	13	1	0	yes	PHAGE_Escher_vB_EcoM_ECO1230_10_NC_027995(12) PHAGE_Escher_vB_EcoM_ECOO78_NC_041926(11) PHAGE_Escher_vB_EcoM_ep3_NC_025430(10) PHAGE_Entero_Arya_NC_031048(9) PHAGE_Pseudo_PPpW_3_NC_023006(8) PHAGE_Stenot_Smp131_NC_023588(4) PHAGE_Burkho_AP3_NC_047752(2) PHAGE_Altero_vB_AmaP_AD45_P1_NC_021532(1) PHAGE_Vibrio_vB_VpaM_MAR_NC_019722(1) PHAGE_Vibrio_VP58.5_NC_027981(1) PHAGE_Burkho_phiE12_2_NC_009236(…	0.3428	0.6596
2	23Kb	incomplete(30)	integrase,capsid	3428-26504	1	11	6	5	1	0	yes	PHAGE_Pseudo_NP1_NC_031058(1) PHAGE_Mannhe_vB_MhS_1152AP2_NC_028956(1) PHAGE_Arthro_Mufasa8_NC_049478(1) PHAGE_Burkho_KL3_NC_015266(1) PHAGE_Vibrio_Aphrodite1_NC_042100(1) PHAGE_Dinoro_vB_DshS_R5C_NC_041921(1) PHAGE_Erwini_vB_EhrS_49_NC_048197(1) PHAGE_Mannhe_vB_MhS_587AP2_NC_028743(1) PHAGE_Gordon_Nymphadora_NC_031061(1) PHAGE_Entero_EFC_1_NC_025453(1) PHAGE_Erwini_vB_EamM_Bue1_NC_048702(1) PHAG…	0.0909	0.6524
3	35.6Kb	incomplete(40)	tail	396-36082	0	43	23	20	1	0	no	PHAGE_Rhizob_RHEph01_NC_047738(14) PHAGE_Ralsto_DU_RP_I_NC_047888(13) PHAGE_Ralsto_RsoP1EGY_NC_047946(12) PHAGE_Mesorh_phagevB_MloP_Lo5R7ANS_NC_025431(10) PHAGE_Pelagi_HTVC011P_NC_020482(7) PHAGE_Pelagi_HTVC019P_NC_020483(6) PHAGE_Ralsto_RSB2_NC_023736(2) PHAGE_Salmon_epsilon15_NC_004775(1) PHAGE_Aeromo_2_L372D_NC_048769(1) PHAGE_Yersin_Yepe2_NC_011038(1) PHAGE_Aeromo_4_L372D_NC_048771(1) PHAGE_P…	0.3255	0.6574
Stenotrophomonas maltophilia BB_2010
1	22.4Kb	incomplete(30)	plate,lysin	101937-124393	1	32	23	9	1	0	no	PHAGE_Escher_vB_EcoM_ECOO78_NC_041926(12) PHAGE_Escher_vB_EcoM_ECO1230_10_NC_027995(11) PHAGE_Escher_vB_EcoM_ep3_NC_025430(10) PHAGE_Entero_Arya_NC_031048(9) PHAGE_Pseudo_PPpW_3_NC_023006(7) PHAGE_Stenot_Smp131_NC_023588(4) PHAGE_Pseudo_PaBG_NC_022096(2) PHAGE_Nodula_vB_NspS_kac65v151_NC_048756(2) PHAGE_Burkho_AP3_NC_047752(2) PHAGE_Nodula_vB_NspS_kac68v161_NC_048757(2) PHAGE_Burkho_BcepMu_NC_005…	0.375	0.6635
2	43.9Kb	incomplete(40)	tail	392-44350	0	58	28	30	1	0	yes	PHAGE_Rhizob_RHEph01_NC_047738(15) PHAGE_Ralsto_DU_RP_I_NC_047888(14) PHAGE_Ralsto_RsoP1EGY_NC_047946(13) PHAGE_Mesorh_phagevB_MloP_Lo5R7ANS_NC_025431(11) PHAGE_Pelagi_HTVC019P_NC_020483(8) PHAGE_Pelagi_HTVC011P_NC_020482(7) PHAGE_Ralsto_RSB2_NC_023736(2) PHAGE_Pectob_CBB_NC_041878(2) PHAGE_Escher_phiKT_NC_019520(1) PHAGE_Mycoba_Smeadley_NC_028860(1) PHAGE_Vibrio_N4_NC_013651(1) PHAGE_Entero_K1_5…	0.2586	0.6508
3	25Kb	questionable(90)	terminase,portal,head,virion,lysin,tail	641-25644	0	25	21	4	1	0	no	PHAGE_Stenot_S1_NC_011589(16) PHAGE_Entero_mEp213_NC_019720(3) PHAGE_Entero_c_1_NC_019706(3) PHAGE_Pseudo_F10_NC_007805(2) PHAGE_Ralsto_RS138_NC_029107(2) PHAGE_Pseudo_MD8_NC_031091(2) PHAGE_Shewan_1/44_NC_025463(2) PHAGE_Entero_mEp460_NC_019716(2) PHAGE_Entero_cdtI_NC_009514(2) PHAGE_Phage_Gifsy_2_NC_010393(2) PHAGE_Salmon_SSU5_NC_018843(1) PHAGE_Erwini_vB_EhrS_59_NC_048198(1) PHAGE_Stenot_Smp13…	0.64	0.6339
4	15.3Kb	incomplete(30)	tail,integrase	303-15627	0	22	11	11	1	0	yes	PHAGE_Stenot_S1_NC_011589(7) PHAGE_Pseudo_F116_NC_006552(1) PHAGE_Caulob_Sansa_NC_047756(1) PHAGE_Verruc_P8625_NC_029047(1) PHAGE_Burkho_KS9_NC_013055(1) PHAGE_Caulob_CcrColossus_NC_019406(1) PHAGE_Klebsi_ST147_VIM1phi7.1_NC_049451(1) PHAGE_Caulob_karma_NC_019410(1) PHAGE_Caulob_CcrPW_NC_048046(1) PHAGE_Crocei_P2559Y_NC_023614(1) PHAGE_Ralsto_RS_PII_1_NC_047804(1) PHAGE_Mannhe_vB_MhM_587AP1_NC_02…	0.3181	0.6363
Stenotrophomonas maltophilia CV_2008
1	31Kb	intact(150)	integrase,portal,terminase,capsid,head,tail,plate	90730-121774	0	44	34	10	1	0	yes	PHAGE_Stenot_Smp131_NC_023588(32) PHAGE_Pseudo_phiCTX_NC_003278(11) PHAGE_Burkho_phiE202_NC_009234(11) PHAGE_Pseudo_Dobby_NC_048109(10) PHAGE_Burkho_KS14_NC_015273(10) PHAGE_Burkho_phiE12_2_NC_009236(7) PHAGE_Burkho_AP3_NC_047752(4) PHAGE_Burkho_KS5_NC_015265(4) PHAGE_Burkho_KL3_NC_015266(4) PHAGE_Burkho_ST79_NC_021343(4) PHAGE_Ralsto_RsoM1USA_NC_049432(3) PHAGE_Ralsto_RSY1_NC_025115(3) PHAGE_Kle…	0.7272	0.6402
2	15.7Kb	questionable(90)	tail,lysin,terminase,portal,protease,capsid,head	75285-91041	0	29	18	11	1	0	no	PHAGE_Entero_mEp235_NC_019708(4) PHAGE_Xylell_Xfas53_NC_013599(3) PHAGE_Pseudo_PAJU2_NC_011373(3) PHAGE_Entero_HK140_NC_019710(3) PHAGE_Pseudo_D3_NC_002484(3) PHAGE_Entero_HK022_NC_002166(3) PHAGE_Pseudo_PMG1_NC_016765(3) PHAGE_Burkho_KS9_NC_013055(3) PHAGE_Entero_mEpX2_NC_019705(2) PHAGE_Rhizob_16_3_NC_011103(2) PHAGE_Pseudo_F116_NC_006552(2) PHAGE_Serrat_Parlo_NC_048758(2) PHAGE_Shigel_SfIV_NC_…	0.1379	0.6533
3	19.5Kb	questionable(70)	capsid,terminase,portal,tail	21533-41033	0	31	20	11	1	0	no	PHAGE_Pseudo_phiR18_NC_041964(7) PHAGE_Pseudo_KPP25_NC_024123(6) PHAGE_Burkho_Bcep22_NC_005262(4) PHAGE_Acidov_ACP17_NC_041997(3) PHAGE_Burkho_DC1_NC_018452(3) PHAGE_Stenot_YB07_NC_048755(3) PHAGE_Pseudo_H66_NC_042342(3) PHAGE_Burkho_BcepMigl_NC_019917(3) PHAGE_Stenot_Mendera_NC_048804(3) PHAGE_Pseudo_F116_NC_006552(3) PHAGE_Erwini_PEp14_NC_016767(3) PHAGE_Stenot_Moby_NC_048802(2) PHAGE_Burkho_Bc…	0.2258	0.6565
4	22.7Kb	incomplete(30)	lysin,plate	54846-77551	1	32	23	9	1	0	no	PHAGE_Escher_vB_EcoM_ECOO78_NC_041926(12) PHAGE_Escher_vB_EcoM_ECO1230_10_NC_027995(11) PHAGE_Escher_vB_EcoM_ep3_NC_025430(10) PHAGE_Entero_Arya_NC_031048(9) PHAGE_Pseudo_PPpW_3_NC_023006(7) PHAGE_Stenot_Smp131_NC_023588(4) PHAGE_Pseudo_PaBG_NC_022096(2) PHAGE_Nodula_vB_NspS_kac68v161_NC_048757(2) PHAGE_Nodula_vB_NspS_kac65v151_NC_048756(2) PHAGE_Burkho_AP3_NC_047752(2) PHAGE_Vibrio_VP58.5_NC_027…	0.375	0.6604
5	16.4Kb	intact(135)	NA	412-16860	0	28	20	8	1	0	no	PHAGE_Stenot_phiSMA7_NC_021569(9) PHAGE_Stenot_phiSMA6_NC_043029(6) PHAGE_Stenot_phiSMA9_NC_007189(6) PHAGE_Stenot_PSH1_NC_010429(5) PHAGE_Xantho_Xf109_NC_043028(4) PHAGE_Stenot_phiSHP2_NC_015586(4) PHAGE_Ralsto_RSM1_NC_008574(3) PHAGE_Ralsto_RS603_NC_025454(3) PHAGE_Xantho_Cf1c_NC_001396(2) PHAGE_Ralsto_Rs551_NC_047765(2) PHAGE_Burkho_Bcep1_NC_005263(1) PHAGE_Cyanop_NATL2A_133_NC_016659(1) PHAGE…	0.3214	0.6204
Stenotrophomonas maltophilia ZC_2004
1	38.4Kb	intact(150)	integrase,tail,plate	86231-124724	1	35	30	5	1	0	yes	PHAGE_Stenot_Smp131_NC_023588(28) PHAGE_Burkho_KS14_NC_015273(7) PHAGE_Burkho_KL3_NC_015266(7) PHAGE_Pseudo_Dobby_NC_048109(6) PHAGE_Burkho_phiE202_NC_009234(6) PHAGE_Burkho_phi52237_NC_007145(5) PHAGE_Burkho_ST79_NC_021343(4) PHAGE_Pseudo_phiCTX_NC_003278(4) PHAGE_Burkho_phiE12_2_NC_009236(4) PHAGE_Burkho_AP3_NC_047752(3) PHAGE_Klebsi_ST13_OXA48phi12.1_NC_049453(3) PHAGE_Ralsto_RSY1_NC_025115(3)…	0.8	0.6568
2	22.5Kb	incomplete(30)	plate,lysin	26315-48908	1	30	22	8	1	0	no	PHAGE_Escher_vB_EcoM_ECO1230_10_NC_027995(11) PHAGE_Escher_vB_EcoM_ECOO78_NC_041926(11) PHAGE_Escher_vB_EcoM_ep3_NC_025430(10) PHAGE_Entero_Arya_NC_031048(9) PHAGE_Pseudo_PPpW_3_NC_023006(7) PHAGE_Stenot_Smp131_NC_023588(4) PHAGE_Nodula_vB_NspS_kac68v161_NC_048757(2) PHAGE_Burkho_AP3_NC_047752(2) PHAGE_Pseudo_PaBG_NC_022096(2) PHAGE_Nodula_vB_NspS_kac65v151_NC_048756(2) PHAGE_Salmon_IME207_NC_031…	0.3666	0.6623
3	33.6Kb	intact(150)	tail,plate,integrase	273-33919	0	31	26	5	1	0	yes	PHAGE_Stenot_Smp131_NC_023588(24) PHAGE_Pseudo_Dobby_NC_048109(8) PHAGE_Burkho_phiE202_NC_009234(8) PHAGE_Burkho_KS14_NC_015273(6) PHAGE_Burkho_KL3_NC_015266(5) PHAGE_Pseudo_phiCTX_NC_003278(5) PHAGE_Burkho_ST79_NC_021343(4) PHAGE_Burkho_phi52237_NC_007145(4) PHAGE_Burkho_phiE12_2_NC_009236(4) PHAGE_Klebsi_ST13_OXA48phi12.1_NC_049453(2) PHAGE_Erwini_ENT90_NC_019932(2) PHAGE_Burkho_AP3_NC_047752(2…	0.7741	0.6547
Stenotrophomonas maltophilia MS_2006
1	7.2Kb	incomplete(60)	transposase,tail	40029-47292	0	11	7	4	1	0	no	PHAGE_Bacill_vB_BceS_MY192_NC_048633(1) PHAGE_Mannhe_vB_MhS_1152AP2_NC_028956(1) PHAGE_Dinoro_DFL12phi1_NC_024367(1) PHAGE_Achrom_Motura_NC_049849(1) PHAGE_Bacill_PfEFR_5_NC_031055(1) PHAGE_Bacill_PfEFR_4_NC_048641(1) PHAGE_Shigel_SfIV_NC_022749(1) PHAGE_Lactob_phiAQ113_NC_019782(1) PHAGE_Burkho_BcepSaruman_NC_049850(1) PHAGE_Mannhe_vB_MhS_535AP2_NC_028853(1) PHAGE_Escher_500465_2_NC_049343(1) PH…	0.0909	0.628
2	11Kb	incomplete(30)	protease,transposase	51785-62882	0	10	7	3	1	0	no	PHAGE_Stenot_phiSMA9_NC_007189(2) PHAGE_Bacill_AP50_NC_011523(1) PHAGE_Stenot_PSH1_NC_010429(1) PHAGE_Ralsto_RSM1_NC_008574(1) PHAGE_Stenot_phiSMA7_NC_021569(1) PHAGE_Pectob_CBB_NC_041878(1) PHAGE_Ralsto_RS603_NC_025454(1) PHAGE_Xantho_Cf1c_NC_001396(1) PHAGE_Phormi_MIS_PhV1B_NC_028998(1) PHAGE_Stenot_phiSHP2_NC_015586(1) PHAGE_Synech_S_CAM8_NC_021530(1) PHAGE_Burkho_phiE125_NC_003309(1) PHAGE_Kl…	0.2	0.6253
3	17.7Kb	incomplete(30)	integrase,tail	173-17879	1	14	8	6	1	0	yes	PHAGE_Escher_500465_1_NC_049342(5) PHAGE_Klebsi_ST437_OXA245phi4.1_NC_049448(2) PHAGE_Staphy_SA13_NC_021863(1) PHAGE_Strept_315.2_NC_004585(1) PHAGE_Burkho_phi1026b_NC_005284(1) PHAGE_Strept_SM1_NC_004996(1) PHAGE_Klebsi_ST15_OXA48phi14.1_NC_049454(1) PHAGE_Staphy_Sap26_NC_014460(1) PHAGE_Staphy_P630_NC_048635(1) PHAGE_Staphy_StauST398_5_NC_023500(1) PHAGE_Stenot_S1_NC_011589(1)	0.3571	0.6592
4	22.7Kb	incomplete(30)	lysin,plate	34856-57564	1	32	23	9	1	0	no	PHAGE_Escher_vB_EcoM_ECOO78_NC_041926(12) PHAGE_Escher_vB_EcoM_ECO1230_10_NC_027995(11) PHAGE_Escher_vB_EcoM_ep3_NC_025430(10) PHAGE_Entero_Arya_NC_031048(9) PHAGE_Pseudo_PPpW_3_NC_023006(7) PHAGE_Stenot_Smp131_NC_023588(4) PHAGE_Pseudo_PaBG_NC_022096(2) PHAGE_Burkho_AP3_NC_047752(2) PHAGE_Nodula_vB_NspS_kac65v151_NC_048756(2) PHAGE_Nodula_vB_NspS_kac68v161_NC_048757(2) PHAGE_Salmon_IME207_NC_031…	0.375	0.6604
5	37Kb	intact(150)	integrase,portal,terminase,capsid,head,tail,plate	57971-95047	0	44	39	5	1	0	yes	PHAGE_Stenot_Smp131_NC_023588(35) PHAGE_Pseudo_phiCTX_NC_003278(12) PHAGE_Burkho_KS14_NC_015273(11) PHAGE_Pseudo_Dobby_NC_048109(11) PHAGE_Burkho_phiE202_NC_009234(10) PHAGE_Burkho_phiE12_2_NC_009236(6) PHAGE_Burkho_KL3_NC_015266(5) PHAGE_Burkho_AP3_NC_047752(5) PHAGE_Burkho_KS5_NC_015265(5) PHAGE_Burkho_phi52237_NC_007145(5) PHAGE_Ralsto_RSY1_NC_025115(4) PHAGE_Ralsto_RsoM1USA_NC_049432(4) PHAGE…	0.7954	0.6433
6	25.2Kb	intact(110)	integrase,tail,lysin,terminase,portal,protease,capsid,head	9887-35104	0	47	21	26	1	0	yes	PHAGE_Entero_mEp235_NC_019708(5) PHAGE_Burkho_KS9_NC_013055(3) PHAGE_Entero_HK140_NC_019710(3) PHAGE_Pseudo_PAJU2_NC_011373(3) PHAGE_Shigel_SfIV_NC_022749(3) PHAGE_Entero_HK022_NC_002166(3) PHAGE_Entero_SfV_NC_003444(3) PHAGE_Pseudo_PMG1_NC_016765(3) PHAGE_Xylell_Xfas53_NC_013599(3) PHAGE_Pseudo_D3_NC_002484(3) PHAGE_Burkho_phi1026b_NC_005284(2) PHAGE_Vibrio_X29_NC_024369(2) PHAGE_Pseudo_phi2_NC_…	0.1063	0.6455
7	15.6Kb	incomplete(20)	lysin	308-15917	0	17	15	2	1	0	no	PHAGE_Pseudo_JBD67_NC_042135(12) PHAGE_Pseudo_vB_PaeS_PM105_NC_028667(11) PHAGE_Pseudo_JBD18_NC_027986(11) PHAGE_Pseudo_B3_NC_006548(9) PHAGE_Burkho_BcepMu_NC_005882(6) PHAGE_Pseudo_JBD25_NC_027992(5) PHAGE_Burkho_phiE255_NC_009237(4) PHAGE_Rhodob_RcapMu_NC_016165(2) PHAGE_Ralsto_RS138_NC_029107(1) PHAGE_Pseudo_JBD93_NC_030918(1) PHAGE_Rhizob_RR1_B_NC_021557(1) PHAGE_Nodula_vB_NspS_kac68v161_NC_0…	0.7058	0.6506
Stenotrophomonas maltophilia TG_2007_STM2
1	8.3Kb	incomplete(20)	tail	26157-34474	0	10	7	3	1	0	no	PHAGE_Mycoba_Vortex_NC_028801(1) PHAGE_Mycoba_ET08_NC_013650(1) PHAGE_Mycoba_Nappy_NC_023725(1) PHAGE_Rhodoc_E3_NC_021347(1) PHAGE_Altero_vB_AspP_H4/4_NC_047834(1) PHAGE_Synech_ACG_2014d_NC_026923(1) PHAGE_Pelagi_HTVC008M_NC_020484(1) PHAGE_Agroba_Atu_ph07_NC_042013(1) PHAGE_Mycoba_ShiVal_NC_028674(1) PHAGE_Microc_Ma_LMM01_NC_008562(1) PHAGE_Mycoba_Catera_NC_008207(1) PHAGE_Mycoba_Cali_NC_011271(…	0.1	0.6768
2	6.2Kb	incomplete(20)	tail	77648-83936	0	8	6	2	1	0	no	PHAGE_Escher_500465_1_NC_049342(5) PHAGE_Klebsi_ST437_OXA245phi4.1_NC_049448(2) PHAGE_Burkho_phi1026b_NC_005284(1) PHAGE_Staphy_StauST398_5_NC_023500(1) PHAGE_Klebsi_ST15_OXA48phi14.1_NC_049454(1)	0.625	0.678
Stenotrophomonas maltophilia TG_2007_STM1
1	6.2Kb	incomplete(20)	tail	77611-83899	0	8	6	2	1	0	no	PHAGE_Escher_500465_1_NC_049342(5) PHAGE_Klebsi_ST437_OXA245phi4.1_NC_049448(2) PHAGE_Burkho_phi1026b_NC_005284(1) PHAGE_Klebsi_ST15_OXA48phi14.1_NC_049454(1) PHAGE_Staphy_StauST398_5_NC_023500(1)	0.625	0.6779
2	8.3Kb	incomplete(20)	tail	26157-34474	0	10	7	3	1	0	no	PHAGE_Mycoba_ScottMcG_NC_011269(1) PHAGE_Microc_MaMV_DC_NC_029002(1) PHAGE_Altero_vB_AcoS_R7M_NC_048878(1) PHAGE_Cellul_phi4:1_NC_021788(1) PHAGE_Microc_Ma_LMM01_NC_008562(1) PHAGE_Mycoba_Jolie2_NC_023604(1) PHAGE_Mycoba_Catera_NC_008207(1) PHAGE_Mycoba_Vortex_NC_028801(1) PHAGE_Synech_S_WAM1_NC_031944(1) PHAGE_Synech_ACG_2014d_NC_026923(1) PHAGE_Altero_vB_AmaP_AD45_P1_NC_021532(1) PHAGE_Mycoba_E…	0.1	0.6768
Stenotrophomonas maltophilia MC_2012
1	30.1Kb	intact(110)	tail,capsid,portal,terminase,integrase	28337-58513	0	47	22	25	1	0	yes	PHAGE_Entero_mEp235_NC_019708(5) PHAGE_Pseudo_PMG1_NC_016765(4) PHAGE_Entero_HK022_NC_002166(4) PHAGE_Pseudo_D3_NC_002484(4) PHAGE_Entero_HK140_NC_019710(4) PHAGE_Burkho_KS9_NC_013055(3) PHAGE_Pseudo_phi2_NC_030931(3) PHAGE_Stenot_S1_NC_011589(2) PHAGE_Rhizob_16_3_NC_011103(2) PHAGE_Shigel_SfIV_NC_022749(2) PHAGE_Shigel_SfII_NC_021857(2) PHAGE_Pseudo_F116_NC_006552(2) PHAGE_Entero_SfV_NC_003444(2…	0.1063	0.6508
Stenotrophomonas maltophilia CV_2005
1	14.7Kb	intact(128)	NA	23584-38378	0	25	18	7	1	0	no	PHAGE_Stenot_phiSMA7_NC_021569(8) PHAGE_Stenot_phiSMA6_NC_043029(6) PHAGE_Stenot_phiSMA9_NC_007189(6) PHAGE_Stenot_PSH1_NC_010429(5) PHAGE_Stenot_phiSHP2_NC_015586(4) PHAGE_Xantho_Xf109_NC_043028(4) PHAGE_Ralsto_RSM1_NC_008574(3) PHAGE_Ralsto_RS603_NC_025454(3) PHAGE_Xantho_Cf1c_NC_001396(2) PHAGE_Ralsto_Rs551_NC_047765(2) PHAGE_Burkho_ST79_NC_021343(1) PHAGE_Cyanop_9515_10a_NC_016657(1) PHAGE_Ra…	0.32	0.6195
2	22.7Kb	incomplete(30)	plate,lysin	48296-71004	1	33	23	10	1	0	no	PHAGE_Escher_vB_EcoM_ECOO78_NC_041926(12) PHAGE_Escher_vB_EcoM_ECO1230_10_NC_027995(11) PHAGE_Escher_vB_EcoM_ep3_NC_025430(10) PHAGE_Entero_Arya_NC_031048(9) PHAGE_Pseudo_PPpW_3_NC_023006(7) PHAGE_Stenot_Smp131_NC_023588(4) PHAGE_Nodula_vB_NspS_kac68v161_NC_048757(2) PHAGE_Nodula_vB_NspS_kac65v151_NC_048756(2) PHAGE_Burkho_AP3_NC_047752(2) PHAGE_Pseudo_PaBG_NC_022096(2) PHAGE_Burkho_KS14_NC_01527…	0.3636	0.6604
3	15.7Kb	questionable(70)	tail,terminase,portal,protease,capsid	139710-155466	0	26	16	10	1	0	no	PHAGE_Entero_mEp235_NC_019708(4) PHAGE_Entero_HK140_NC_019710(3) PHAGE_Pseudo_D3_NC_002484(3) PHAGE_Entero_HK022_NC_002166(3) PHAGE_Burkho_KS9_NC_013055(3) PHAGE_Pseudo_PMG1_NC_016765(3) PHAGE_Pseudo_PAJU2_NC_011373(3) PHAGE_Pseudo_phi2_NC_030931(2) PHAGE_Serrat_Parlo_NC_048758(2) PHAGE_Xylell_Xfas53_NC_013599(2) PHAGE_Pseudo_F116_NC_006552(2) PHAGE_Rhizob_16_3_NC_011103(2) PHAGE_Entero_mEpX2_NC_…	0.1538	0.6533
4	19.4Kb	questionable(70)	tail,capsid,portal,terminase	38974-58402	0	31	21	10	1	0	no	PHAGE_Pseudo_phiR18_NC_041964(7) PHAGE_Pseudo_KPP25_NC_024123(6) PHAGE_Burkho_Bcep22_NC_005262(4) PHAGE_Stenot_Mendera_NC_048804(3) PHAGE_Burkho_DC1_NC_018452(3) PHAGE_Stenot_YB07_NC_048755(3) PHAGE_Erwini_PEp14_NC_016767(3) PHAGE_Stenot_Moby_NC_048802(3) PHAGE_Pseudo_H66_NC_042342(3) PHAGE_Burkho_BcepMigl_NC_019917(3) PHAGE_Pseudo_F116_NC_006552(3) PHAGE_Acidov_ACP17_NC_041997(3) PHAGE_Sinorh_PB…	0.2258	0.6563
5	18.4Kb	incomplete(30)	capsid,integrase	59695-78157	0	11	6	5	1	0	yes	PHAGE_Burkho_BcepNazgul_NC_005091(1) PHAGE_Strept_phiARI0468_2_NC_031923(1) PHAGE_Mycoba_Rey_NC_041971(1) PHAGE_Pseudo_H66_NC_042342(1) PHAGE_Mycoba_BodEinwohner17_NC_051637(1) PHAGE_Burkho_AH2_NC_018283(1) PHAGE_Clostr_phiCD27_NC_011398(1) PHAGE_Cronob_phiES15_NC_018454(1) PHAGE_Escher_RCS47_NC_042128(1) PHAGE_Strept_phiARI0460_1_NC_031913(1) PHAGE_Rhodoc_Jace_NC_047974(1) PHAGE_Pseudo_phiCTX_NC…	0.0909	0.6491
6	37.3Kb	intact(150)	integrase,portal,terminase,capsid,head,tail,plate	90809-128185	0	49	38	11	1	0	yes	PHAGE_Stenot_Smp131_NC_023588(34) PHAGE_Pseudo_phiCTX_NC_003278(12) PHAGE_Pseudo_Dobby_NC_048109(11) PHAGE_Burkho_phiE202_NC_009234(11) PHAGE_Burkho_KS14_NC_015273(10) PHAGE_Burkho_phiE12_2_NC_009236(7) PHAGE_Burkho_KS5_NC_015265(4) PHAGE_Burkho_ST79_NC_021343(4) PHAGE_Ralsto_RSY1_NC_025115(4) PHAGE_Burkho_AP3_NC_047752(4) PHAGE_Burkho_KL3_NC_015266(4) PHAGE_Klebsi_ST13_OXA48phi12.1_NC_049453(3) …	0.6938	0.6402
Stenotrophomonas maltophilia SanG_2012
1	40Kb	intact(150)	tail,transposase,virion,capsid,protease,head,portal,terminase,lysin	3324-43367	0	57	38	19	1	0	no	PHAGE_Pseudo_vB_PaeS_PM105_NC_028667(21) PHAGE_Pseudo_JBD67_NC_042135(17) PHAGE_Pseudo_B3_NC_006548(17) PHAGE_Pseudo_JBD18_NC_027986(16) PHAGE_Pseudo_JBD25_NC_027992(10) PHAGE_Burkho_BcepMu_NC_005882(10) PHAGE_Burkho_phiE255_NC_009237(9) PHAGE_Pseudo_JBD93_NC_030918(3) PHAGE_Pseudo_H70_NC_027384(3) PHAGE_Pseudo_MP1412_NC_018282(2) PHAGE_Lentib_vB_LenP_ICBM2_NC_048671(2) PHAGE_Stenot_vB_SmaS_DLP_5…	0.3684	0.6475
2	6.4Kb	incomplete(30)	integrase,recombinase	86459-92875	0	9	6	3	1	0	no	PHAGE_Pseudo_YMC11/02/R656_NC_028657(2) PHAGE_Xylell_Xfas53_NC_013599(2) PHAGE_Halovi_HCTV_5_NC_021327(1) PHAGE_Cronob_ENT47670_NC_019927(1) PHAGE_Ralsto_RsoM1USA_NC_049432(1) PHAGE_Entero_phi80_NC_021190(1) PHAGE_Entero_HK140_NC_019710(1) PHAGE_Rhizob_vB_RleM_PPF1_NC_025427(1) PHAGE_Mannhe_vB_MhS_587AP2_NC_028743(1) PHAGE_Entero_mEpX1_NC_019709(1) PHAGE_Caulob_Sansa_NC_047756(1) PHAGE_Paraco_Shp…	0.2222	0.6516
3	22.7Kb	intact(100)	tail	31315-54023	1	30	23	7	1	0	no	PHAGE_Escher_vB_EcoM_ECO1230_10_NC_027995(12) PHAGE_Escher_vB_EcoM_ECOO78_NC_041926(12) PHAGE_Escher_vB_EcoM_ep3_NC_025430(10) PHAGE_Entero_Arya_NC_031048(9) PHAGE_Pseudo_PPpW_3_NC_023006(7) PHAGE_Stenot_Smp131_NC_023588(4) PHAGE_Pseudo_PaBG_NC_022096(2) PHAGE_Nodula_vB_NspS_kac68v161_NC_048757(2) PHAGE_Nodula_vB_NspS_kac65v151_NC_048756(2) PHAGE_Burkho_AP3_NC_047752(2) PHAGE_Burkho_phiE12_2_NC_0…	0.4	0.6604
4	7.2Kb	incomplete(60)	transposase,tail	60869-68132	0	11	7	4	1	0	no	PHAGE_Escher_500465_2_NC_049343(1) PHAGE_Lactob_phiAQ113_NC_019782(1) PHAGE_Strept_BRock_NC_048650(1) PHAGE_Burkho_BcepSauron_NC_049851(1) PHAGE_Achrom_Motura_NC_049849(1) PHAGE_Bacill_vB_BceS_MY192_NC_048633(1) PHAGE_Burkho_BcepSaruman_NC_049850(1) PHAGE_Bacill_PfEFR_4_NC_048641(1) PHAGE_Mannhe_vB_MhS_1152AP2_NC_028956(1) PHAGE_Bacill_PfEFR_5_NC_031055(1) PHAGE_Mannhe_vB_MhS_535AP2_NC_028853(1) …	0.0909	0.6282
5	18.5Kb	intact(128)	protease,transposase	72625-91223	0	23	19	4	1	0	no	PHAGE_Stenot_phiSMA7_NC_021569(7) PHAGE_Stenot_phiSMA9_NC_007189(6) PHAGE_Stenot_PSH1_NC_010429(4) PHAGE_Stenot_phiSHP2_NC_015586(4) PHAGE_Stenot_phiSMA6_NC_043029(3) PHAGE_Ralsto_RSM1_NC_008574(3) PHAGE_Ralsto_RS603_NC_025454(3) PHAGE_Ralsto_Rs551_NC_047765(2) PHAGE_Xantho_Xf109_NC_043028(2) PHAGE_Ralsto_RSM3_NC_011399(1) PHAGE_Phormi_MIS_PhV1B_NC_028998(1) PHAGE_Cyanop_9515_10a_NC_016657(1) PHA…	0.3043	0.6237
6	7.8Kb	intact(135)	NA	17824-25712	0	16	12	4	1	0	no	PHAGE_Stenot_phiSMA7_NC_021569(9) PHAGE_Stenot_phiSMA9_NC_007189(5) PHAGE_Stenot_phiSHP2_NC_015586(4) PHAGE_Stenot_phiSMA6_NC_043029(3) PHAGE_Stenot_PSH1_NC_010429(3) PHAGE_Ralsto_RSM1_NC_008574(3) PHAGE_Ralsto_Rs551_NC_047765(3) PHAGE_Ralsto_RS603_NC_025454(2) PHAGE_Xantho_Xf109_NC_043028(1) PHAGE_Xantho_Cf1c_NC_001396(1) PHAGE_Ralsto_PE226_NC_015297(1) PHAGE_Ralsto_RSM3_NC_011399(1)	0.5625	0.6269
7	14.4Kb	incomplete(30)	tail,integrase	26083-40482	1	12	8	4	1	0	yes	PHAGE_Escher_500465_1_NC_049342(5) PHAGE_Klebsi_ST437_OXA245phi4.1_NC_049448(2) PHAGE_Entero_vB_EcoM_VR5_NC_028881(1) PHAGE_Burkho_phi1026b_NC_005284(1) PHAGE_Staphy_StauST398_5_NC_023500(1) PHAGE_Acinet_Presley_NC_023581(1) PHAGE_Klebsi_ST15_OXA48phi14.1_NC_049454(1) PHAGE_Brevib_Sundance_NC_028749(1) PHAGE_Geobac_E3_NC_029073(1) PHAGE_Staphy_SPbeta_like_NC_029119(1)	0.4166	0.6015
8	13.5Kb	questionable(80)	lysin,terminase,portal,protease,capsid,head	50-13613	0	25	14	11	1	0	no	PHAGE_Pseudo_PMG1_NC_016765(3) PHAGE_Burkho_KS9_NC_013055(3) PHAGE_Xantho_CP2_NC_020205(3) PHAGE_Entero_mEp235_NC_019708(2) PHAGE_Shigel_SfII_NC_021857(2) PHAGE_Shigel_SfIV_NC_022749(2) PHAGE_Entero_SfV_NC_003444(2) PHAGE_Rhizob_16_3_NC_011103(2) PHAGE_Xantho_XcP1_NC_048147(2) PHAGE_Xantho_Carpasina_NC_047962(2) PHAGE_Pseudo_D3_NC_002484(2) PHAGE_Pseudo_F116_NC_006552(2) PHAGE_Gordon_Attis_NC_041…	0.12	0.6569
9	16.1Kb	incomplete(30)	integrase,portal	40286-56399	0	20	10	10	1	0	yes	PHAGE_Burkho_KL3_NC_015266(3) PHAGE_Stenot_Smp131_NC_023588(3) PHAGE_Entero_P4_NC_001609(2) PHAGE_Stenot_S1_NC_011589(2) PHAGE_Pseudo_phiCTX_NC_003278(1) PHAGE_Psychr_pOW20_A_NC_020841(1) PHAGE_Pseudo_C5a_NC_047790(1) PHAGE_Thermo_THSA_485A_NC_018264(1) PHAGE_Staphy_PT1028_NC_007045(1) PHAGE_Synech_S_SM2_NC_015279(1) PHAGE_Ralsto_RSY1_NC_025115(1) PHAGE_Burkho_phi52237_NC_007145(1) PHAGE_Burkho_K…	0.15	0.6468
Stenotrophomonas maltophilia TG_2005
1	8.3Kb	incomplete(20)	tail	26157-34474	0	10	7	3	1	0	no	PHAGE_Microc_Ma_LMM01_NC_008562(1) PHAGE_Altero_vB_AmaP_AD45_P1_NC_021532(1) PHAGE_Cellul_phi4:1_NC_021788(1) PHAGE_Rhodoc_E3_NC_021347(1) PHAGE_Mycoba_ScottMcG_NC_011269(1) PHAGE_Altero_vB_AspP_H4/4_NC_047834(1) PHAGE_Serrat_BF_NC_041917(1) PHAGE_Pelagi_HTVC008M_NC_020484(1) PHAGE_Synech_ACG_2014d_NC_026923(1) PHAGE_Altero_vB_AmeM_PT11_V22_NC_048847(1) PHAGE_Mycoba_ET08_NC_013650(1) PHAGE_Mycoba…	0.1	0.6768
2	6.2Kb	incomplete(20)	tail	77647-83935	0	8	6	2	1	0	no	PHAGE_Escher_500465_1_NC_049342(5) PHAGE_Klebsi_ST437_OXA245phi4.1_NC_049448(2) PHAGE_Burkho_phi1026b_NC_005284(1) PHAGE_Klebsi_ST15_OXA48phi14.1_NC_049454(1) PHAGE_Staphy_StauST398_5_NC_023500(1)	0.625	0.678
Stenotrophomonas maltophilia TG_2009_STM2
1	8.3Kb	incomplete(20)	tail	26157-34474	0	10	7	3	1	0	no	PHAGE_Mycoba_Vortex_NC_028801(1) PHAGE_Altero_vB_AmeM_PT11_V22_NC_048847(1) PHAGE_Synech_ACG_2014d_NC_026923(1) PHAGE_Serrat_BF_NC_041917(1) PHAGE_Altero_vB_AspP_H4/4_NC_047834(1) PHAGE_Microc_Ma_LMM01_NC_008562(1) PHAGE_Cellul_phi4:1_NC_021788(1) PHAGE_Mycoba_ScottMcG_NC_011269(1) PHAGE_Mycoba_Nappy_NC_023725(1) PHAGE_Mycoba_Cali_NC_011271(1) PHAGE_Agroba_Atu_ph07_NC_042013(1) PHAGE_Synech_S_WAM…	0.1	0.6767
2	6.2Kb	incomplete(20)	tail	77647-83935	0	8	6	2	1	0	no	PHAGE_Escher_500465_1_NC_049342(5) PHAGE_Klebsi_ST437_OXA245phi4.1_NC_049448(2) PHAGE_Burkho_phi1026b_NC_005284(1) PHAGE_Klebsi_ST15_OXA48phi14.1_NC_049454(1) PHAGE_Staphy_StauST398_5_NC_023500(1)	0.625	0.678
Stenotrophomonas maltophilia E729
1	22.5Kb	incomplete(20)	integrase	610726-633234	0	15	9	6	1	0	yes	PHAGE_Escher_RCS47_NC_042128(2) PHAGE_Pseudo_H66_NC_042342(2) PHAGE_Sinorh_phiLM21_NC_029046(1) PHAGE_Salmon_Fels_1_NC_010391(1) PHAGE_Strept_phiARI0460_1_NC_031913(1) PHAGE_Bacill_phBC6A51_NC_004820(1) PHAGE_Mycoba_JoeyJr_NC_051669(1) PHAGE_Mycoba_Bongo_NC_041970(1) PHAGE_Vibrio_VHML_NC_004456(1) PHAGE_Mycoba_BodEinwohner17_NC_051637(1) PHAGE_Burkho_BcepNazgul_NC_005091(1) PHAGE_Salmon_SJ46_NC_0…	0.1333	0.6639
2	23.2Kb	incomplete(50)	portal,capsid,tail	641754-665010	1	31	20	11	1	0	no	PHAGE_Pseudo_phiR18_NC_041964(7) PHAGE_Pseudo_KPP25_NC_024123(6) PHAGE_Pseudo_F116_NC_006552(4) PHAGE_Burkho_Bcep22_NC_005262(3) PHAGE_Burkho_BcepMigl_NC_019917(3) PHAGE_Burkho_DC1_NC_018452(3) PHAGE_Pseudo_H66_NC_042342(3) PHAGE_Sinorh_PBC5_NC_003324(2) PHAGE_Acidov_ACP17_NC_041997(2) PHAGE_Stenot_Mendera_NC_048804(2) PHAGE_Burkho_BcepIL02_NC_012743(2) PHAGE_Erwini_PEp14_NC_016767(2) PHAGE_Strep…	0.2258	0.6592
3	29.1Kb	intact(116)	transposase,tail	129616-158766	0	27	16	11	1	0	no	PHAGE_Stenot_phiSHP2_NC_015586(7) PHAGE_Stenot_PSH1_NC_010429(3) PHAGE_Stenot_phiSMA6_NC_043029(3) PHAGE_Stenot_phiSMA7_NC_021569(3) PHAGE_Xantho_Cf1c_NC_001396(2) PHAGE_Xantho_Xf109_NC_043028(2) PHAGE_Burkho_BcepSauron_NC_049851(1) PHAGE_Bacill_PfEFR_5_NC_031055(1) PHAGE_Achrom_Motura_NC_049849(1) PHAGE_Strept_BRock_NC_048650(1) PHAGE_Mannhe_vB_MhS_535AP2_NC_028853(1) PHAGE_Synech_S_T4_NC_048049…	0.2592	0.6135
4	27.7Kb	incomplete(20)	integrase	1096484-1124245	0	38	15	23	1	0	yes	PHAGE_Pelagi_HTVC010P_NC_020481(4) PHAGE_Salmon_epsilon15_NC_004775(3) PHAGE_Entero_Tyrion_NC_031077(3) PHAGE_Vibrio_VP2_NC_005879(3) PHAGE_Vibrio_J2_NC_027393(3) PHAGE_Pseudo_JBD44_NC_030929(3) PHAGE_Vibrio_VP5_NC_005891(2) PHAGE_Escher_phiV10_NC_007804(2) PHAGE_Pseudo_D3_NC_002484(2) PHAGE_Vibrio_QH_NC_027397(2) PHAGE_Salmon_SPN1S_NC_016761(2) PHAGE_Entero_mEpX1_NC_019709(1) PHAGE_Plankt_PaV_LD…	0.1052	0.6646
5	21Kb	questionable(70)	tail,lysin	1340789-1361840	0	22	16	6	1	0	no	PHAGE_Burkho_phi1026b_NC_005284(5) PHAGE_Burkho_Bcep176_NC_007497(4) PHAGE_Burkho_phi6442_NC_009235(4) PHAGE_Burkho_KS9_NC_013055(3) PHAGE_Xantho_Xp10_NC_004902(3) PHAGE_Xantho_Xop411_NC_009543(3) PHAGE_Burkho_phiE125_NC_003309(3) PHAGE_Entero_mEp235_NC_019708(2) PHAGE_Xantho_OP1_NC_007709(2) PHAGE_Stenot_Moby_NC_048802(2) PHAGE_Stenot_Mendera_NC_048804(2) PHAGE_Pseudo_PMBT14_NC_048687(2) PHAGE_R…	0.2272	0.6516
Stenotrophomonas maltophilia E824
1	41.1Kb	intact(150)	terminase,tail,head,capsid,integrase	1518457-1559609	0	47	37	10	1	0	yes	PHAGE_Rhizob_vB_RglS_P106B_NC_023566(5) PHAGE_Pseudo_phiPSA1_NC_024365(5) PHAGE_Salico_CGphi29_NC_020844(5) PHAGE_Burkho_phi1026b_NC_005284(4) PHAGE_Rhizob_RHEph06_NC_027296(4) PHAGE_Burkho_phi6442_NC_009235(4) PHAGE_Xantho_CP2_NC_020205(4) PHAGE_Rhizob_RHEph04_NC_041908(4) PHAGE_Burkho_Bcep176_NC_007497(3) PHAGE_Burkho_KS9_NC_013055(3) PHAGE_Burkho_phiE125_NC_003309(3) PHAGE_Pseudo_PMBT14_NC_048…	0.1063	0.6508
2	44.3Kb	intact(150)	transposase,lysin,terminase,portal,head,virion,protease,capsid,tail	501632-545956	0	57	39	18	1	0	no	PHAGE_Pseudo_vB_PaeS_PM105_NC_028667(20) PHAGE_Pseudo_B3_NC_006548(17) PHAGE_Pseudo_JBD18_NC_027986(17) PHAGE_Pseudo_JBD67_NC_042135(17) PHAGE_Burkho_BcepMu_NC_005882(10) PHAGE_Burkho_phiE255_NC_009237(9) PHAGE_Pseudo_JBD25_NC_027992(8) PHAGE_Pseudo_JBD93_NC_030918(3) PHAGE_Pseudo_DMS3_NC_008717(2) PHAGE_Pseudo_LKO4_NC_041934(2) PHAGE_Pseudo_PaMx74_NC_028809(2) PHAGE_Pseudo_NP1_NC_031058(2) PHAGE…	0.3508	0.6544
Stenotrophomonas maltophilia E999
1	6.7Kb	incomplete(20)	tail	76974-83690	0	9	7	2	1	0	no	PHAGE_Escher_500465_1_NC_049342(5) PHAGE_Klebsi_ST437_OXA245phi4.1_NC_049448(2) PHAGE_Escher_vB_EcoM_Goslar_NC_048170(1) PHAGE_Staphy_StauST398_5_NC_023500(1) PHAGE_Burkho_phi1026b_NC_005284(1) PHAGE_Klebsi_ST15_OXA48phi14.1_NC_049454(1)	0.5555	0.6783
2	8.3Kb	incomplete(20)	tail	73731-82051	0	9	7	2	1	0	no	PHAGE_Agroba_Atu_ph07_NC_042013(1) PHAGE_Mycoba_LinStu_NC_023714(1) PHAGE_Microc_Ma_LMM01_NC_008562(1) PHAGE_Microc_MaMV_DC_NC_029002(1) PHAGE_Synech_S_SSM4_NC_020875(1) PHAGE_Altero_vB_AcoS_R7M_NC_048878(1) PHAGE_Altero_vB_AmeM_PT11_V22_NC_048847(1) PHAGE_Mycoba_Sebata_NC_041993(1) PHAGE_Synech_S_WAM1_NC_031944(1) PHAGE_Pelagi_HTVC008M_NC_020484(1) PHAGE_Mycoba_HyRo_NC_028869(1) PHAGE_Yersin_fHe…	0.1111	0.6772
Stenotrophomonas maltophilia E539
1	22.4Kb	intact(100)	tail	10474-32945	1	30	22	8	1	0	no	PHAGE_Escher_vB_EcoM_ECO1230_10_NC_027995(12) PHAGE_Escher_vB_EcoM_ECOO78_NC_041926(11) PHAGE_Escher_vB_EcoM_ep3_NC_025430(10) PHAGE_Entero_Arya_NC_031048(9) PHAGE_Pseudo_PPpW_3_NC_023006(7) PHAGE_Stenot_Smp131_NC_023588(4) PHAGE_Burkho_AP3_NC_047752(2) PHAGE_Nodula_vB_NspS_kac65v151_NC_048756(2) PHAGE_Pseudo_PaBG_NC_022096(2) PHAGE_Nodula_vB_NspS_kac68v161_NC_048757(2) PHAGE_Erwini_PhiEaH1_NC_02…	0.4	0.6635
2	23Kb	incomplete(30)	integrase,capsid	546793-569845	0	14	7	7	1	0	yes	PHAGE_Xylell_Xfas53_NC_013599(2) PHAGE_Mannhe_vB_MhS_587AP2_NC_028743(1) PHAGE_Mycoba_EagleEye_NC_023564(1) PHAGE_Paraco_Shpa_NC_041868(1) PHAGE_Altero_vB_AmeM_PT11_V22_NC_048847(1) PHAGE_Mycoba_Squirty_NC_026588(1) PHAGE_Salmon_SEN22_NC_028696(1) PHAGE_Burkho_KL3_NC_015266(1) PHAGE_Rhizob_vB_RleM_PPF1_NC_025427(1) PHAGE_Synech_S_PM2_NC_006820(1) PHAGE_Arthro_Anjali_NC_048739(1) PHAGE_Stenot_S1_N…	0.1428	0.6341
3	9.6Kb	incomplete(30)	tail	563325-572996	0	17	10	7	1	0	no	PHAGE_Caulob_CcrSC_NC_048048(2) PHAGE_Escher_Seurat_NC_027378(1) PHAGE_Pseudo_BS5_NC_031917(1) PHAGE_Erwini_vB_EamP_S2_NC_047917(1) PHAGE_Entero_9g_NC_024146(1) PHAGE_Entero_J8_65_NC_025445(1) PHAGE_Xylell_Xfas53_NC_013599(1) PHAGE_Entero_CAjan_NC_028776(1) PHAGE_Xantho_Xp10_NC_004902(1) PHAGE_Escher_Lidtsur_NC_048177(1) PHAGE_Salmon_SJ46_NC_031129(1) PHAGE_Pseudo_PA26_NC_041907(1) PHAGE_Stenot_S…	0.1176	0.6089
4	8.4Kb	intact(135)	NA	512635-521079	0	15	12	3	1	0	no	PHAGE_Stenot_phiSMA7_NC_021569(9) PHAGE_Stenot_phiSMA9_NC_007189(5) PHAGE_Stenot_phiSMA6_NC_043029(4) PHAGE_Stenot_phiSHP2_NC_015586(4) PHAGE_Ralsto_RS603_NC_025454(3) PHAGE_Stenot_PSH1_NC_010429(3) PHAGE_Ralsto_Rs551_NC_047765(2) PHAGE_Ralsto_RSM1_NC_008574(2) PHAGE_Ralsto_RSM3_NC_011399(1) PHAGE_Xantho_Cf1c_NC_001396(1) PHAGE_Xantho_Xf109_NC_043028(1)	0.6	0.6187
Stenotrophomonas maltophilia EA23
1	22.4Kb	incomplete(30)	lysin,plate	214802-237258	1	30	23	7	1	0	no	PHAGE_Escher_vB_EcoM_ECOO78_NC_041926(12) PHAGE_Escher_vB_EcoM_ECO1230_10_NC_027995(11) PHAGE_Escher_vB_EcoM_ep3_NC_025430(10) PHAGE_Entero_Arya_NC_031048(9) PHAGE_Pseudo_PPpW_3_NC_023006(7) PHAGE_Stenot_Smp131_NC_023588(4) PHAGE_Pseudo_PaBG_NC_022096(2) PHAGE_Nodula_vB_NspS_kac65v151_NC_048756(2) PHAGE_Nodula_vB_NspS_kac68v161_NC_048757(2) PHAGE_Burkho_AP3_NC_047752(2) PHAGE_Burkho_KL3_NC_015266…	0.4	0.6635
2	13.9Kb	intact(135)	NA	26703-40670	0	30	24	6	1	0	no	PHAGE_Stenot_phiSMA7_NC_021569(9) PHAGE_Stenot_phiSMA9_NC_007189(5) PHAGE_Stenot_phiSHP2_NC_015586(4) PHAGE_Stenot_phiSMA6_NC_043029(3) PHAGE_Stenot_PSH1_NC_010429(3) PHAGE_Ralsto_RS603_NC_025454(2) PHAGE_Ralsto_Rs551_NC_047765(2) PHAGE_Ralsto_RSM1_NC_008574(2) PHAGE_Xantho_Cf1c_NC_001396(1) PHAGE_Xantho_Xf109_NC_043028(1) PHAGE_Ralsto_PE226_NC_015297(1) PHAGE_Ralsto_RSM3_NC_011399(1)	0.3	0.618
3	31.4Kb	incomplete(50)	tail,capsid,terminase	563325-572996	1	31	24	7	1	0	no	PHAGE_Xantho_CP2_NC_020205(12) PHAGE_Entero_Tyrion_NC_031077(8) PHAGE_Escher_phiV10_NC_007804(6) PHAGE_Salmon_epsilon15_NC_004775(6) PHAGE_Escher_TL_2011b_NC_019445(6) PHAGE_Salmon_SPN1S_NC_016761(5) PHAGE_Pseudo_vB_PaeP_Tr60_Ab31_NC_023575(4) PHAGE_Pseudo_AF_NC_019923(4) PHAGE_Xantho_RiverRider_NC_048703(2) PHAGE_Stenot_Pokken_NC_049463(2) PHAGE_Bordet_BPP_1_NC_005357(2) PHAGE_Burkho_vB_BmuP_KL4…	0.387	0.6621
4	26.4Kb	incomplete(40)	tail,lysin,integrase	168606-195030	1	20	13	7	1	0	yes	PHAGE_Xylell_Xfas53_NC_013599(3) PHAGE_Dinoro_vB_DshS_R5C_NC_041921(2) PHAGE_Ralsto_RSK1_NC_022915(2) PHAGE_Mannhe_vB_MhS_1152AP2_NC_028956(2) PHAGE_Bacill_vB_BceM_Bc431v3_NC_020873(1) PHAGE_Entero_mEp213_NC_019720(1) PHAGE_Bacill_BCD7_NC_019515(1) PHAGE_Arthro_Sonali_NC_048152(1) PHAGE_Mycoba_Rem711_NC_051725(1) PHAGE_Pseudo_JBD44_NC_030929(1) PHAGE_Pseudo_F10_NC_007805(1) PHAGE_Stenot_S1_NC_011…	0.15	0.6554
Stenotrophomonas maltophilia E861
1	22.6Kb	intact(100)	tail	10474-33084	1	30	22	8	1	0	no	PHAGE_Escher_vB_EcoM_ECO1230_10_NC_027995(12) PHAGE_Escher_vB_EcoM_ECOO78_NC_041926(11) PHAGE_Escher_vB_EcoM_ep3_NC_025430(10) PHAGE_Entero_Arya_NC_031048(9) PHAGE_Pseudo_PPpW_3_NC_023006(7) PHAGE_Stenot_Smp131_NC_023588(4) PHAGE_Nodula_vB_NspS_kac65v151_NC_048756(2) PHAGE_Burkho_AP3_NC_047752(2) PHAGE_Pseudo_PaBG_NC_022096(2) PHAGE_Nodula_vB_NspS_kac68v161_NC_048757(2) PHAGE_Salmon_II_E1_NC_0104…	0.4	0.6619
2	10.8Kb	incomplete(60)	terminase,portal,protease,capsid	62742-73622	0	18	11	7	1	0	no	PHAGE_Entero_HK140_NC_019710(4) PHAGE_Entero_mEp235_NC_019708(4) PHAGE_Pseudo_D3_NC_002484(3) PHAGE_Pseudo_PMG1_NC_016765(3) PHAGE_Burkho_KS9_NC_013055(3) PHAGE_Entero_HK022_NC_002166(3) PHAGE_Shigel_SfIV_NC_022749(2) PHAGE_Pseudo_PAJU2_NC_011373(2) PHAGE_Shigel_SfII_NC_021857(2) PHAGE_Rhizob_16_3_NC_011103(2) PHAGE_Entero_mEpX2_NC_019705(2) PHAGE_Entero_SfV_NC_003444(2) PHAGE_Pseudo_phi2_NC_0309…	0.2222	0.6532
3	17.8Kb	incomplete(30)	integrase,tail	85540-103411	1	10	7	3	1	0	yes	PHAGE_Escher_500465_1_NC_049342(5) PHAGE_Klebsi_ST437_OXA245phi4.1_NC_049448(2) PHAGE_Klebsi_ST15_OXA48phi14.1_NC_049454(1) PHAGE_Staphy_StauST398_5_NC_023500(1) PHAGE_Burkho_phi1026b_NC_005284(1) PHAGE_Stenot_S1_NC_011589(1)	0.5	0.6626
4	26.3Kb	intact(130)	tail,head,portal,terminase	513966-540326	0	33	22	11	1	0	no	PHAGE_Burkho_KS9_NC_013055(6) PHAGE_Pseudo_PAJU2_NC_011373(6) PHAGE_Entero_mEp235_NC_019708(5) PHAGE_Entero_HK022_NC_002166(4) PHAGE_Burkho_phiE125_NC_003309(4) PHAGE_Burkho_phi1026b_NC_005284(3) PHAGE_Pseudo_PMG1_NC_016765(3) PHAGE_Pseudo_PMBT14_NC_048687(3) PHAGE_Burkho_Bcep176_NC_007497(3) PHAGE_Entero_mEpX2_NC_019705(3) PHAGE_Entero_BP_4795_NC_004813(3) PHAGE_Stx2_c_1717_NC_011357(3) PHAGE_En…	0.1818	0.6453
5	13.8Kb	incomplete(10)	NA	541974-555855	0	30	9	21	1	0	yes	PHAGE_Burkho_phi6442_NC_009235(2) PHAGE_Burkho_phiE125_NC_003309(2) PHAGE_Burkho_phi1026b_NC_005284(2) PHAGE_Stenot_S1_NC_011589(1) PHAGE_Entero_cdtI_NC_009514(1) PHAGE_Arthro_Kuleana_NC_049473(1) PHAGE_Pseudo_YMC11/02/R656_NC_028657(1) PHAGE_Entero_c_1_NC_019706(1) PHAGE_Shigel_SfIV_NC_022749(1) PHAGE_Vibrio_SHOU24_NC_023569(1) PHAGE_Mannhe_phiMHaA1_NC_008201(1) PHAGE_Sulfit_pCB2047_A_NC_020858(…	0.0666	0.6539
Stenotrophomonas maltophilia D388
1	22.6Kb	intact(100)	tail	10474-33084	1	30	22	8	1	0	no	PHAGE_Escher_vB_EcoM_ECO1230_10_NC_027995(12) PHAGE_Escher_vB_EcoM_ECOO78_NC_041926(11) PHAGE_Escher_vB_EcoM_ep3_NC_025430(10) PHAGE_Entero_Arya_NC_031048(9) PHAGE_Pseudo_PPpW_3_NC_023006(7) PHAGE_Stenot_Smp131_NC_023588(4) PHAGE_Burkho_AP3_NC_047752(2) PHAGE_Nodula_vB_NspS_kac65v151_NC_048756(2) PHAGE_Nodula_vB_NspS_kac68v161_NC_048757(2) PHAGE_Pseudo_PaBG_NC_022096(2) PHAGE_Pseudo_PMBT3_NC_0479…	0.4	0.6619
2	10.8Kb	incomplete(60)	terminase,portal,protease,capsid	62742-73622	0	18	11	7	1	0	no	PHAGE_Entero_HK140_NC_019710(4) PHAGE_Entero_mEp235_NC_019708(4) PHAGE_Burkho_KS9_NC_013055(3) PHAGE_Entero_HK022_NC_002166(3) PHAGE_Pseudo_PMG1_NC_016765(3) PHAGE_Pseudo_D3_NC_002484(3) PHAGE_Entero_mEpX2_NC_019705(2) PHAGE_Entero_SfV_NC_003444(2) PHAGE_Pseudo_PAJU2_NC_011373(2) PHAGE_Shigel_SfIV_NC_022749(2) PHAGE_Rhizob_16_3_NC_011103(2) PHAGE_Shigel_SfII_NC_021857(2) PHAGE_Gordon_SoilAssassin…	0.2222	0.6532
3	17.8Kb	incomplete(30)	integrase,tail	85540-103411	1	10	7	3	1	0	yes	PHAGE_Escher_500465_1_NC_049342(5) PHAGE_Klebsi_ST437_OXA245phi4.1_NC_049448(2) PHAGE_Burkho_phi1026b_NC_005284(1) PHAGE_Klebsi_ST15_OXA48phi14.1_NC_049454(1) PHAGE_Stenot_S1_NC_011589(1) PHAGE_Staphy_StauST398_5_NC_023500(1)	0.5	0.6626
4	28.4Kb	intact(140)	tail,head,portal,terminase	601478-629899	0	40	25	15	1	0	no	PHAGE_Burkho_KS9_NC_013055(7) PHAGE_Pseudo_PAJU2_NC_011373(6) PHAGE_Entero_mEp235_NC_019708(5) PHAGE_Entero_HK022_NC_002166(4) PHAGE_Burkho_phiE125_NC_003309(4) PHAGE_Pseudo_PMG1_NC_016765(4) PHAGE_Burkho_Bcep176_NC_007497(3) PHAGE_Entero_mEpX2_NC_019705(3) PHAGE_Entero_BP_4795_NC_004813(3) PHAGE_Pseudo_PMBT14_NC_048687(3) PHAGE_Pseudo_D3_NC_002484(3) PHAGE_Burkho_phi1026b_NC_005284(3) PHAGE_Stx2…	0.175	0.6438
5	11.3Kb	incomplete(10)	NA	632038-643367	0	24	8	16	1	0	yes	PHAGE_Burkho_phi1026b_NC_005284(2) PHAGE_Burkho_phiE125_NC_003309(2) PHAGE_Burkho_phi6442_NC_009235(2) PHAGE_Entero_mEp460_NC_019716(1) PHAGE_Burkho_Bcep176_NC_007497(1) PHAGE_Salmon_SSU5_NC_018843(1) PHAGE_Entero_SfV_NC_003444(1) PHAGE_Entero_HK022_NC_002166(1) PHAGE_Arthro_Abidatro_NC_042002(1) PHAGE_Mannhe_vB_MhM_1127AP1_NC_047750(1) PHAGE_Arthro_Kuleana_NC_049473(1) PHAGE_Psychr_Psymv2_NC_023…	0.0833	0.6513
Stenotrophomonas maltophilia E301
1	12.5Kb	incomplete(30)	portal,terminase	3913759-3926289	0	20	13	7	1	0	no	PHAGE_Brucel_BiPBO1_NC_031264(5) PHAGE_Burkho_Bcep176_NC_007497(5) PHAGE_Entero_mEp235_NC_019708(4) PHAGE_Azospi_Cd_NC_010355(2) PHAGE_Salmon_118970_sal3_NC_031940(2) PHAGE_Entero_HK140_NC_019710(2) PHAGE_Shigel_SfIV_NC_022749(2) PHAGE_Entero_HK022_NC_002166(2) PHAGE_Pseudo_F116_NC_006552(1) PHAGE_Entero_mEp234_NC_019715(1) PHAGE_Escher_phiV10_NC_007804(1) PHAGE_Brucel_Tb_NC_019446(1) PHAGE_Xylel…	0.25	0.643
Stenotrophomonas maltophilia 17307
1	22.4Kb	intact(100)	tail,plate	46429-68883	1	31	21	10	1	0	no	PHAGE_Escher_vB_EcoM_ECO1230_10_NC_027995(11) PHAGE_Escher_vB_EcoM_ep3_NC_025430(10) PHAGE_Escher_vB_EcoM_ECOO78_NC_041926(10) PHAGE_Entero_Arya_NC_031048(10) PHAGE_Pseudo_PPpW_3_NC_023006(7) PHAGE_Stenot_Smp131_NC_023588(3) PHAGE_Nodula_vB_NspS_kac68v161_NC_048757(2) PHAGE_Burkho_ST79_NC_021343(2) PHAGE_Pseudo_PaBG_NC_022096(2) PHAGE_Nodula_vB_NspS_kac65v151_NC_048756(2) PHAGE_Burkho_phiE202_NC_…	0.3548	0.6648
2	46.4Kb	questionable(90)	capsid,terminase,tail,recombinase,integrase	175150-221617	1	51	29	22	1	0	yes	PHAGE_Xantho_CP2_NC_020205(13) PHAGE_Entero_Tyrion_NC_031077(8) PHAGE_Salmon_epsilon15_NC_004775(7) PHAGE_Salmon_SPN1S_NC_016761(7) PHAGE_Escher_phiV10_NC_007804(6) PHAGE_Pseudo_vB_PaeP_Tr60_Ab31_NC_023575(5) PHAGE_Escher_TL_2011b_NC_019445(5) PHAGE_Pseudo_AF_NC_019923(5) PHAGE_Bordet_BPP_1_NC_005357(3) PHAGE_Burkho_vB_BmuP_KL4_NC_047958(3) PHAGE_Xylell_Xfas53_NC_013599(2) PHAGE_Pseudo_H66_NC_042…	0.2549	0.6362
Stenotrophomonas maltophilia 15180
1	22.4Kb	intact(100)	tail,plate	20473-42927	1	31	21	10	1	0	no	PHAGE_Escher_vB_EcoM_ECO1230_10_NC_027995(11) PHAGE_Escher_vB_EcoM_ep3_NC_025430(10) PHAGE_Escher_vB_EcoM_ECOO78_NC_041926(10) PHAGE_Entero_Arya_NC_031048(10) PHAGE_Pseudo_PPpW_3_NC_023006(7) PHAGE_Stenot_Smp131_NC_023588(3) PHAGE_Burkho_ST79_NC_021343(2) PHAGE_Pseudo_PaBG_NC_022096(2) PHAGE_Burkho_phiE202_NC_009234(2) PHAGE_Nodula_vB_NspS_kac65v151_NC_048756(2) PHAGE_Nodula_vB_NspS_kac68v161_NC_…	0.3548	0.6648
2	46.4Kb	questionable(90)	integrase,recombinase,tail,terminase,capsid	38834-85301	1	50	29	21	1	0	yes	PHAGE_Xantho_CP2_NC_020205(13) PHAGE_Entero_Tyrion_NC_031077(8) PHAGE_Salmon_epsilon15_NC_004775(7) PHAGE_Salmon_SPN1S_NC_016761(7) PHAGE_Escher_phiV10_NC_007804(6) PHAGE_Escher_TL_2011b_NC_019445(5) PHAGE_Pseudo_vB_PaeP_Tr60_Ab31_NC_023575(5) PHAGE_Pseudo_AF_NC_019923(5) PHAGE_Bordet_BPP_1_NC_005357(3) PHAGE_Burkho_vB_BmuP_KL4_NC_047958(3) PHAGE_Xylell_Xfas53_NC_013599(2) PHAGE_Pseudo_H66_NC_042…	0.26	0.6362
Stenotrophomonas maltophilia 16140
1	22.4Kb	intact(100)	tail,plate	37893-60347	1	31	21	10	1	0	no	PHAGE_Escher_vB_EcoM_ECO1230_10_NC_027995(11) PHAGE_Escher_vB_EcoM_ECOO78_NC_041926(11) PHAGE_Entero_Arya_NC_031048(10) PHAGE_Escher_vB_EcoM_ep3_NC_025430(10) PHAGE_Pseudo_PPpW_3_NC_023006(6) PHAGE_Stenot_Smp131_NC_023588(3) PHAGE_Burkho_ST79_NC_021343(2) PHAGE_Burkho_phiE202_NC_009234(2) PHAGE_Nodula_vB_NspS_kac68v161_NC_048757(2) PHAGE_Nodula_vB_NspS_kac65v151_NC_048756(2) PHAGE_Pseudo_PaBG_NC_…	0.3548	0.6648
2	46.4Kb	questionable(90)	capsid,terminase,tail,recombinase,integrase	6524-52991	1	53	30	23	1	0	yes	PHAGE_Xantho_CP2_NC_020205(13) PHAGE_Entero_Tyrion_NC_031077(8) PHAGE_Salmon_epsilon15_NC_004775(7) PHAGE_Salmon_SPN1S_NC_016761(7) PHAGE_Escher_phiV10_NC_007804(6) PHAGE_Escher_TL_2011b_NC_019445(5) PHAGE_Pseudo_vB_PaeP_Tr60_Ab31_NC_023575(5) PHAGE_Pseudo_AF_NC_019923(5) PHAGE_Bordet_BPP_1_NC_005357(3) PHAGE_Burkho_vB_BmuP_KL4_NC_047958(3) PHAGE_Pseudo_H66_NC_042342(2) PHAGE_Xylell_Xfas53_NC_013…	0.2452	0.6362
3	6.8Kb	incomplete(40)	tail,transposase	24810-31652	0	6	6	0	1	0	no	PHAGE_Lister_LP_124_NC_047745(3) PHAGE_Lister_LMTA_57_NC_047871(2) PHAGE_Lister_LMTA_94_NC_047872(2) PHAGE_Lister_LP_048_NC_024359(2) PHAGE_Lister_LP_064_NC_041862(2) PHAGE_Lister_LMSP_25_NC_024360(1) PHAGE_Xantho_Carpasina_NC_047962(1) PHAGE_Escher_SH2026Stx1_NC_049919(1) PHAGE_Lister_P100_NC_007610(1) PHAGE_Synech_S_SM2_NC_015279(1) PHAGE_Escher_500465_2_NC_049343(1) PHAGE_Lister_A511_NC_009811…	0.5	0.6447
Stenotrophomonas maltophilia SM-5815
1	18.6Kb	incomplete(30)	integrase,tail	33755-52403	0	19	8	11	1	0	yes	PHAGE_Stenot_S1_NC_011589(2) PHAGE_Stenot_Smp131_NC_023588(2) PHAGE_Pseudo_F116_NC_006552(2) PHAGE_Serrat_Parlo_NC_048758(2) PHAGE_Pectob_ZF40_NC_019522(2) PHAGE_Salmon_SE1_NC_011802(1) PHAGE_Pseudo_PMBT3_NC_047902(1) PHAGE_Pseudo_H66_NC_042342(1) PHAGE_Ralsto_RSK1_NC_022915(1) PHAGE_Pseudo_phi2_NC_030931(1) PHAGE_Escher_HK639_NC_016158(1) PHAGE_Pseudo_YMC11/07/P54_PAE_BP_NC_030909(1) PHAGE_Caulo…	0.1052	0.6356
2	21.9Kb	incomplete(40)	lysin,tail,plate	60812-82716	1	31	20	11	1	0	no	PHAGE_Escher_vB_EcoM_ECOO78_NC_041926(11) PHAGE_Escher_vB_EcoM_ECO1230_10_NC_027995(10) PHAGE_Escher_vB_EcoM_ep3_NC_025430(9) PHAGE_Entero_Arya_NC_031048(8) PHAGE_Pseudo_PPpW_3_NC_023006(6) PHAGE_Stenot_Smp131_NC_023588(4) PHAGE_Salmon_64795_sal3_NC_031918(1) PHAGE_Strept_Amela_NC_028904(1) PHAGE_Vibrio_VHML_NC_004456(1) PHAGE_Pseudo_PaBG_NC_022096(1) PHAGE_Strept_Dp_1_NC_015274(1) PHAGE_Burkho_K…	0.3548	0.6616
3	32.7Kb	intact(150)	transposase,lysin,terminase,portal,head,virion,protease,capsid,tail	2287-35013	0	35	30	5	1	0	no	PHAGE_Pseudo_vB_PaeS_PM105_NC_028667(18) PHAGE_Pseudo_JBD18_NC_027986(16) PHAGE_Pseudo_B3_NC_006548(16) PHAGE_Pseudo_JBD67_NC_042135(15) PHAGE_Burkho_BcepMu_NC_005882(8) PHAGE_Burkho_phiE255_NC_009237(7) PHAGE_Pseudo_JBD25_NC_027992(5) PHAGE_Rhodob_RcapMu_NC_016165(2) PHAGE_Pseudo_PaMx74_NC_028809(2) PHAGE_Pseudo_H70_NC_027384(2) PHAGE_Pseudo_PAE1_NC_028980(2) PHAGE_Pseudo_JBD93_NC_030918(2) PHAG…	0.5142	0.6464
4	21.3Kb	incomplete(20)	integrase	36610-57979	0	12	6	6	1	0	yes	PHAGE_Pseudo_H66_NC_042342(2) PHAGE_Cronob_phiES15_NC_018454(1) PHAGE_Rhodoc_Jace_NC_047974(1) PHAGE_Burkho_BcepNazgul_NC_005091(1) PHAGE_Escher_RCS47_NC_042128(1) PHAGE_Vibrio_VHML_NC_004456(1) PHAGE_Mycoba_Bongo_NC_041970(1) PHAGE_Mycoba_Rey_NC_041971(1) PHAGE_Strept_phiARI0468_2_NC_031923(1) PHAGE_Mycoba_JoeyJr_NC_051669(1) PHAGE_Bacill_phBC6A51_NC_004820(1) PHAGE_Mycoba_PegLeg_NC_021299(1) PH…	0.1666	0.6377
5	19.4Kb	incomplete(50)	portal,capsid,tail	58083-77533	0	27	18	9	1	0	no	PHAGE_Pseudo_phiR18_NC_041964(4) PHAGE_Pseudo_KPP25_NC_024123(4) PHAGE_Burkho_Bcep22_NC_005262(3) PHAGE_Burkho_BcepMigl_NC_019917(3) PHAGE_Burkho_DC1_NC_018452(3) PHAGE_Pseudo_H66_NC_042342(3) PHAGE_Stenot_Moby_NC_048802(3) PHAGE_Stenot_YB07_NC_048755(3) PHAGE_Pseudo_F116_NC_006552(3) PHAGE_Stenot_Mendera_NC_048804(3) PHAGE_Acidov_ACP17_NC_041997(3) PHAGE_Burkho_BcepIL02_NC_012743(2) PHAGE_Erwini…	0.1481	0.6536
6	16.4Kb	incomplete(30)	terminase,integrase	56120-72540	0	29	14	15	1	0	yes	PHAGE_Pseudo_vB_PaeP_Tr60_Ab31_NC_023575(3) PHAGE_Escher_SH2026Stx1_NC_049919(2) PHAGE_Stenot_S1_NC_011589(2) PHAGE_Pseudo_PS_1_NC_029066(2) PHAGE_Ralsto_RSK1_NC_022915(2) PHAGE_Salmon_BTP1_NC_042346(1) PHAGE_Entero_Sf101_NC_027398(1) PHAGE_Salmon_HK620_NC_002730(1) PHAGE_Pseudo_BS5_NC_031917(1) PHAGE_Bdello_phi1422_NC_019525(1) PHAGE_Pseudo_MP22_NC_009818(1) PHAGE_Entero_mEp237_NC_019704(1) PHAG…	0.1034	0.6564
7	11.2Kb	incomplete(40)	portal,head,capsid	331-11575	0	19	13	6	1	0	no	PHAGE_Entero_HK140_NC_019710(3) PHAGE_Entero_mEp235_NC_019708(3) PHAGE_Paraco_Shpa_NC_041868(3) PHAGE_Entero_HK022_NC_002166(3) PHAGE_Xantho_CP2_NC_020205(3) PHAGE_Xantho_Carpasina_NC_047962(2) PHAGE_Brucel_BiPBO1_NC_031264(2) PHAGE_Xantho_XcP1_NC_048147(2) PHAGE_Azospi_Cd_NC_010355(2) PHAGE_Entero_HK544_NC_019767(1) PHAGE_Burkho_phi1026b_NC_005284(1) PHAGE_Escher_ECP1_NC_049926(1) PHAGE_Escher_v…	0.1578	0.6454
Stenotrophomonas maltophilia SM_055
1	8.2Kb	incomplete(30)	integrase,tail	101655-109893	0	10	6	4	1	0	yes	PHAGE_Stenot_S1_NC_011589(4) PHAGE_Acinet_vB_AbaS_TRS1_NC_031098(1) PHAGE_Bacill_SPbeta_NC_001884(1) PHAGE_Mannhe_phiMHaA1_NC_008201(1) PHAGE_Mannhe_vB_MhM_587AP1_NC_028898(1) PHAGE_Ralsto_RS_PII_1_NC_047804(1) PHAGE_Pseudo_F116_NC_006552(1) PHAGE_Stenot_Smp131_NC_023588(1) PHAGE_Mannhe_vB_MhM_1127AP1_NC_047750(1)	0.4	0.5862
2	20Kb	incomplete(30)	tail,integrase	25262-45347	1	15	8	7	1	0	yes	PHAGE_Escher_500465_1_NC_049342(5) PHAGE_Klebsi_ST437_OXA245phi4.1_NC_049448(2) PHAGE_Prochl_P_SSM4_NC_006884(1) PHAGE_Synech_S_SM2_NC_015279(1) PHAGE_Cyanop_Syn30_NC_021072(1) PHAGE_Klebsi_ST15_OXA48phi14.1_NC_049454(1) PHAGE_Synech_S_SM1_NC_015282(1) PHAGE_Burkho_phi1026b_NC_005284(1) PHAGE_Staphy_StauST398_5_NC_023500(1) PHAGE_Cyanop_P_RSM1_NC_021071(1) PHAGE_Stenot_S1_NC_011589(1)	0.3333	0.6363
Stenotrophomonas maltophilia STN-AUH4
1	41.3Kb	intact(120)	integrase,tail,terminase,portal,protease,capsid,head	17822-59195	0	46	19	27	1	0	yes	PHAGE_Burkho_KS9_NC_013055(5) PHAGE_Entero_HK140_NC_019710(4) PHAGE_Entero_mEp235_NC_019708(4) PHAGE_Pseudo_PMG1_NC_016765(4) PHAGE_Entero_HK022_NC_002166(3) PHAGE_Pseudo_D3_NC_002484(3) PHAGE_Entero_mEpX2_NC_019705(2) PHAGE_Shigel_SfIV_NC_022749(2) PHAGE_Burkho_Bcep176_NC_007497(2) PHAGE_Xylell_Xfas53_NC_013599(2) PHAGE_Entero_SfV_NC_003444(2) PHAGE_Rhizob_16_3_NC_011103(2) PHAGE_Shigel_SfII_NC_…	0.1086	0.6445
2	7Kb	incomplete(20)	tail	7806-14880	0	9	7	2	1	0	no	PHAGE_Escher_500465_1_NC_049342(5) PHAGE_Klebsi_ST437_OXA245phi4.1_NC_049448(2) PHAGE_Staphy_StauST398_5_NC_023500(1) PHAGE_Burkho_phi1026b_NC_005284(1) PHAGE_Escher_500465_2_NC_049343(1) PHAGE_Klebsi_ST15_OXA48phi14.1_NC_049454(1)	0.5555	0.6715
Stenotrophomonas maltophilia SMYN42
1	5.8Kb	incomplete(20)	integrase	3055-8919	0	8	7	1	1	0	yes	PHAGE_Stenot_S1_NC_011589(5) PHAGE_Entero_Sf101_NC_027398(1) PHAGE_Caulob_CcrColossus_NC_019406(1) PHAGE_Entero_mEp390_NC_019721(1) PHAGE_Caulob_phiCbK_NC_019405(1) PHAGE_Ralsto_RS_PII_1_NC_047804(1) PHAGE_Burkho_BcepC6B_NC_005887(1) PHAGE_Mannhe_vB_MhM_587AP1_NC_028898(1) PHAGE_Pseudo_B3_NC_006548(1) PHAGE_Pseudo_vB_PaeS_PM105_NC_028667(1) PHAGE_Caulob_swift_NC_019411(1) PHAGE_Burkho_Bp_AMP1_NC_…	0.625	0.6367
2	9.6Kb	incomplete(20)	tail	230683-240359	0	7	6	1	1	0	no	PHAGE_Entero_phi92_NC_023693(4) PHAGE_Escher_vB_EcoM_Schickermooser_NC_048196(4) PHAGE_Escher_ESCO5_NC_047776(4) PHAGE_Escher_ESCO13_NC_047770(3) PHAGE_Escher_phAPEC8_NC_020079(3) PHAGE_Klebsi_ZCKP1_NC_047994(2) PHAGE_Bacill_SP_15_NC_031245(1) PHAGE_Gordon_Katyusha_NC_041950(1) PHAGE_Gordon_Demosthenes_NC_030944(1) PHAGE_Gordon_Kvothe_NC_030914(1)	0.5714	0.6663
3	6.7Kb	incomplete(20)	tail	162970-169701	0	9	7	2	1	0	no	PHAGE_Escher_500465_1_NC_049342(5) PHAGE_Klebsi_ST437_OXA245phi4.1_NC_049448(2) PHAGE_Pseudo_OBP_NC_016571(1) PHAGE_Burkho_phi1026b_NC_005284(1) PHAGE_Staphy_StauST398_5_NC_023500(1) PHAGE_Klebsi_ST15_OXA48phi14.1_NC_049454(1) PHAGE_Escher_vB_EcoM_Goslar_NC_048170(1)	0.5555	0.6784
4	8.5Kb	incomplete(20)	tail	45244-53786	0	10	7	3	1	0	no	PHAGE_Mycoba_ShiVal_NC_028674(1) PHAGE_Serrat_BF_NC_041917(1) PHAGE_Mycoba_ET08_NC_013650(1) PHAGE_Synech_S_WAM1_NC_031944(1) PHAGE_Altero_vB_AspP_H4/4_NC_047834(1) PHAGE_Synech_S_SSM4_NC_020875(1) PHAGE_Agroba_Atu_ph07_NC_042013(1) PHAGE_Mycoba_Vortex_NC_028801(1) PHAGE_Rhodoc_E3_NC_021347(1) PHAGE_Mycoba_Cali_NC_011271(1) PHAGE_Altero_vB_AmaP_AD45_P1_NC_021532(1) PHAGE_Pelagi_HTVC008M_NC_020484…	0.1	0.6748
Stenotrophomonas maltophilia 476BLSM_MAD
1	23.8Kb	questionable(80)	integrase	78211-102109	1	22	8	14	1	0	yes	PHAGE_Pseudo_phi297_NC_016762(1) PHAGE_Pseudo_F116_NC_006552(1) PHAGE_Clostr_c_st_NC_007581(1)	0.0454	0.5901
2	23.6Kb	questionable(70)	integrase,transposase,recombinase	103052-126702	0	17	10	7	1	0	yes	PHAGE_Escher_RCS47_NC_042128(2) PHAGE_Escher_520873_NC_049344(2) PHAGE_Entero_fiAA91_ss_NC_022750(2) PHAGE_Escher_503458_NC_049341(2) PHAGE_Escher_500465_1_NC_049342(2) PHAGE_Staphy_SPbeta_like_NC_029119(1) PHAGE_Salmon_SJ46_NC_031129(1) PHAGE_Clostr_vB_CpeS_CP51_NC_021325(1) PHAGE_Entero_mEp237_NC_019704(1) PHAGE_Entero_phi80_NC_021190(1) PHAGE_Vibrio_VAP7_NC_048765(1) PHAGE_Bacill_vB_BtS_BMBtp1…	0.1176	0.63
3	19.4Kb	questionable(90)	head,tail	67204-86637	0	21	17	4	1	0	no	PHAGE_Xantho_Xop411_NC_009543(4) PHAGE_Burkho_Bcep176_NC_007497(4) PHAGE_Burkho_phi6442_NC_009235(4) PHAGE_Burkho_phi1026b_NC_005284(4) PHAGE_Burkho_phiE125_NC_003309(3) PHAGE_Xantho_OP1_NC_007709(3) PHAGE_Xantho_Xp10_NC_004902(3) PHAGE_Burkho_KS9_NC_013055(3) PHAGE_Entero_mEp235_NC_019708(2) PHAGE_Pseudo_PMBT14_NC_048687(2) PHAGE_Stenot_Moby_NC_048802(2) PHAGE_Xantho_CP1_NC_019933(2) PHAGE_Pseud…	0.1904	0.652
Stenotrophomonas maltophilia STN-MAK7
1	19.4Kb	incomplete(50)	tail,capsid,portal	90776-110213	0	30	19	11	1	0	no	PHAGE_Pseudo_phiR18_NC_041964(7) PHAGE_Pseudo_KPP25_NC_024123(6) PHAGE_Burkho_Bcep22_NC_005262(4) PHAGE_Stenot_Mendera_NC_048804(3) PHAGE_Stenot_YB07_NC_048755(3) PHAGE_Pseudo_H66_NC_042342(3) PHAGE_Burkho_BcepMigl_NC_019917(3) PHAGE_Burkho_DC1_NC_018452(3) PHAGE_Pseudo_F116_NC_006552(3) PHAGE_Acidov_ACP17_NC_041997(3) PHAGE_Stenot_Moby_NC_048802(3) PHAGE_Sinorh_PBC5_NC_003324(2) PHAGE_Burkho_Bce…	0.2333	0.6554
2	20.5Kb	incomplete(30)	capsid,integrase	110306-130832	0	9	6	3	1	0	yes	PHAGE_Pseudo_phiCTX_NC_003278(1) PHAGE_Strept_phiARI0460_1_NC_031913(1) PHAGE_Vibrio_VHML_NC_004456(1) PHAGE_Vibrio_VP58.5_NC_027981(1) PHAGE_Burkho_AH2_NC_018283(1) PHAGE_Escher_P13374_NC_018846(1) PHAGE_Bordet_BPP_1_NC_005357(1) PHAGE_Cronob_phiES15_NC_018454(1) PHAGE_Mycoba_Polka14_NC_051700(1) PHAGE_Escher_RCS47_NC_042128(1) PHAGE_Mycoba_PegLeg_NC_021299(1) PHAGE_Salmon_Fels_1_NC_010391(1) PH…	0.1111	0.6356
3	22.6Kb	intact(100)	tail	10466-33075	1	30	22	8	1	0	no	PHAGE_Escher_vB_EcoM_ECO1230_10_NC_027995(12) PHAGE_Escher_vB_EcoM_ECOO78_NC_041926(11) PHAGE_Escher_vB_EcoM_ep3_NC_025430(10) PHAGE_Entero_Arya_NC_031048(9) PHAGE_Pseudo_PPpW_3_NC_023006(7) PHAGE_Stenot_Smp131_NC_023588(4) PHAGE_Pseudo_PaBG_NC_022096(2) PHAGE_Nodula_vB_NspS_kac68v161_NC_048757(2) PHAGE_Burkho_AP3_NC_047752(2) PHAGE_Nodula_vB_NspS_kac65v151_NC_048756(2) PHAGE_Salmon_II_E1_NC_0104…	0.4	0.6619
Stenotrophomonas maltophiliasteno33
1	19.3Kb	intact(120)	tail,head	86339-105692	0	21	17	4	1	0	no	PHAGE_Burkho_phi1026b_NC_005284(5) PHAGE_Burkho_KS9_NC_013055(4) PHAGE_Burkho_Bcep176_NC_007497(4) PHAGE_Burkho_phi6442_NC_009235(4) PHAGE_Burkho_phiE125_NC_003309(4) PHAGE_Xantho_Xop411_NC_009543(4) PHAGE_Xantho_Xp10_NC_004902(3) PHAGE_Xantho_OP1_NC_007709(3) PHAGE_Entero_mEp235_NC_019708(2) PHAGE_Pseudo_PS_1_NC_029066(2) PHAGE_Stenot_Mendera_NC_048804(2) PHAGE_Stenot_Moby_NC_048802(2) PHAGE_Xan…	0.238	0.6521
2	28.4Kb	incomplete(30)	tail,integrase	35408-63833	1	13	9	4	1	0	yes	PHAGE_Escher_500465_1_NC_049342(4) PHAGE_Stenot_S1_NC_011589(3) PHAGE_Klebsi_ST437_OXA245phi4.1_NC_049448(2) PHAGE_Bacill_SPbeta_NC_001884(1) PHAGE_Stenot_Smp131_NC_023588(1) PHAGE_Pseudo_F116_NC_006552(1) PHAGE_Klebsi_ST15_OXA48phi14.1_NC_049454(1) PHAGE_Burkho_phi1026b_NC_005284(1) PHAGE_Pseudo_OBP_NC_016571(1) PHAGE_Erwini_vB_EhrS_59_NC_048198(1) PHAGE_Staphy_StauST398_5_NC_023500(1)	0.3076	0.6656
3	21.6Kb	intact(140)	tail,head,capsid,terminase	58299-79994	0	24	21	3	1	0	no	PHAGE_Salico_CGphi29_NC_020844(5) PHAGE_Rhizob_vB_RglS_P106B_NC_023566(5) PHAGE_Burkho_KS9_NC_013055(5) PHAGE_Burkho_phiE125_NC_003309(5) PHAGE_Pseudo_phiPSA1_NC_024365(5) PHAGE_Burkho_Bcep176_NC_007497(5) PHAGE_Rhizob_RHEph04_NC_041908(4) PHAGE_Burkho_phi6442_NC_009235(4) PHAGE_Burkho_phi1026b_NC_005284(4) PHAGE_Rhizob_RHEph06_NC_027296(4) PHAGE_Pseudo_M6_NC_007809(2) PHAGE_Sinorh_phiLM21_NC_029…	0.2083	0.6589
4	11Kb	incomplete(10)	NA	82434-93509	0	22	9	13	1	0	no	PHAGE_Burkho_phi1026b_NC_005284(1) PHAGE_Psychr_Psymv2_NC_023734(1) PHAGE_Brevib_Osiris_NC_028969(1) PHAGE_Lactob_LL_H_NC_009554(1) PHAGE_Burkho_Bcep176_NC_007497(1) PHAGE_Salmon_SJ46_NC_031129(1) PHAGE_Paenib_Harrison_NC_028746(1) PHAGE_Faecal_FP_Lagaffe_NC_047911(1) PHAGE_Mycoba_Rosebush_NC_004684(1) PHAGE_Brevib_Jimmer2_NC_041976(1) PHAGE_Burkho_phi6442_NC_009235(1) PHAGE_Bacill_PM1_NC_020883(…	0.0454	0.6415
Stenotrophomonas maltophilia FS40-1
1	21.1Kb	incomplete(30)	tail,integrase	255471-276623	1	17	13	4	1	0	yes	PHAGE_Escher_500465_1_NC_049342(5) PHAGE_Stenot_S1_NC_011589(3) PHAGE_Erwini_vB_EhrS_59_NC_048198(2) PHAGE_Klebsi_ST437_OXA245phi4.1_NC_049448(2) PHAGE_Cyanop_P_RSM1_NC_021071(1) PHAGE_Phage_phiJL001_NC_006938(1) PHAGE_Burkho_phi1026b_NC_005284(1) PHAGE_Klebsi_ST15_OXA48phi14.1_NC_049454(1) PHAGE_Stenot_Smp131_NC_023588(1) PHAGE_Burkho_DC1_NC_018452(1) PHAGE_Gordon_Terrapin_NC_031001(1) PHAGE_Ent…	0.2941	0.6542
2	15.4Kb	incomplete(50)	terminase,tail,recombinase	286739-302229	0	26	10	16	1	0	yes	PHAGE_Salmon_HK620_NC_002730(2) PHAGE_Entero_Sf101_NC_027398(2) PHAGE_Shigel_Sf6_NC_005344(2) PHAGE_Mycoba_Indlulamithi_NC_048824(1) PHAGE_Cellul_phi19:1_NC_021799(1) PHAGE_Burkho_Bcep22_NC_005262(1) PHAGE_Pseudo_119X_NC_007807(1) PHAGE_Entero_phi80_NC_021190(1) PHAGE_Pseudo_JBD67_NC_042135(1) PHAGE_Acinet_Ac42_NC_014660(1) PHAGE_Flavob_11b_NC_006356(1) PHAGE_Pseudo_JBD5_NC_020202(1) PHAGE_Marino…	0.0769	0.6421
Stenotrophomonas maltophilia JS56-1
1	22.6Kb	incomplete(30)	lysin,plate	134210-156897	1	30	22	8	1	0	no	PHAGE_Escher_vB_EcoM_ECOO78_NC_041926(12) PHAGE_Escher_vB_EcoM_ECO1230_10_NC_027995(11) PHAGE_Escher_vB_EcoM_ep3_NC_025430(10) PHAGE_Entero_Arya_NC_031048(9) PHAGE_Pseudo_PPpW_3_NC_023006(6) PHAGE_Stenot_Smp131_NC_023588(4) PHAGE_Nodula_vB_NspS_kac68v161_NC_048757(2) PHAGE_Burkho_AP3_NC_047752(2) PHAGE_Pseudo_PaBG_NC_022096(2) PHAGE_Nodula_vB_NspS_kac65v151_NC_048756(2) PHAGE_Pseudo_EL_NC_007623(…	0.4	0.6635
Stenotrophomonas maltophilia SM130
1	44Kb	incomplete(40)	tail	147826-191851	0	56	28	28	1	0	yes	PHAGE_Rhizob_RHEph01_NC_047738(14) PHAGE_Ralsto_DU_RP_I_NC_047888(14) PHAGE_Ralsto_RsoP1EGY_NC_047946(13) PHAGE_Mesorh_phagevB_MloP_Lo5R7ANS_NC_025431(10) PHAGE_Pelagi_HTVC019P_NC_020483(8) PHAGE_Pelagi_HTVC011P_NC_020482(7) PHAGE_Ralsto_RSB2_NC_023736(2) PHAGE_Pectob_CBB_NC_041878(2) PHAGE_Pseudo_PA11_NC_007808(1) PHAGE_Mycoba_Smeadley_NC_028860(1) PHAGE_Acinet_ZZ1_NC_018087(1) PHAGE_Yersin_Yep_…	0.25	0.6477
2	22.6Kb	incomplete(30)	lysin,plate	20679-43341	1	30	22	8	1	0	no	PHAGE_Escher_vB_EcoM_ECO1230_10_NC_027995(11) PHAGE_Escher_vB_EcoM_ECOO78_NC_041926(11) PHAGE_Escher_vB_EcoM_ep3_NC_025430(10) PHAGE_Entero_Arya_NC_031048(9) PHAGE_Pseudo_PPpW_3_NC_023006(7) PHAGE_Stenot_Smp131_NC_023588(4) PHAGE_Pseudo_PaBG_NC_022096(2) PHAGE_Burkho_AP3_NC_047752(2) PHAGE_Nodula_vB_NspS_kac65v151_NC_048756(2) PHAGE_Nodula_vB_NspS_kac68v161_NC_048757(2) PHAGE_Clostr_phiCTP1_NC_01…	0.3666	0.6605
Stenotrophomonas maltophilia PC271
1	9Kb	incomplete(20)	tail	124771-133771	0	7	6	1	1	0	no	PHAGE_Escher_phAPEC8_NC_020079(4) PHAGE_Escher_ESCO5_NC_047776(4) PHAGE_Entero_phi92_NC_023693(4) PHAGE_Escher_vB_EcoM_Schickermooser_NC_048196(4) PHAGE_Escher_ESCO13_NC_047770(3) PHAGE_Bacill_SP_15_NC_031245(1) PHAGE_Klebsi_ZCKP1_NC_047994(1) PHAGE_Gordon_Kvothe_NC_030914(1) PHAGE_Gordon_Katyusha_NC_041950(1) PHAGE_Gordon_Woes_NC_030905(1)	0.5714	0.6596
2	7.4Kb	incomplete(60)	capsid,protease,portal,terminase	63756-71223	0	10	9	1	1	0	no	PHAGE_Entero_HK140_NC_019710(4) PHAGE_Entero_mEp235_NC_019708(4) PHAGE_Burkho_KS9_NC_013055(3) PHAGE_Pseudo_D3_NC_002484(3) PHAGE_Entero_HK022_NC_002166(3) PHAGE_Pseudo_PMG1_NC_016765(3) PHAGE_Pseudo_PAJU2_NC_011373(2) PHAGE_Rhizob_16_3_NC_011103(2) PHAGE_Entero_mEpX2_NC_019705(2) PHAGE_Gordon_SoilAssassin_NC_031251(1) PHAGE_Strept_Lilbooboo_NC_048155(1) PHAGE_Shigel_SfIV_NC_022749(1) PHAGE_Shige…	0.4	0.6551
Stenotrophomonas maltophilia PU126
1	86.2Kb	intact(120)	transposase,portal,virion,head,tail	2258-88525	0	95	41	54	1	0	no	PHAGE_Pseudo_JBD25_NC_027992(11) PHAGE_Stenot_phiSMA7_NC_021569(8) PHAGE_Entero_Mu_NC_000929(7) PHAGE_Pseudo_B3_NC_006548(6) PHAGE_Stenot_phiSMA6_NC_043029(6) PHAGE_Escher_D108_NC_013594(5) PHAGE_Entero_SfMu_NC_027382(5) PHAGE_Stenot_phiSMA9_NC_007189(5) PHAGE_Rhodob_RC1_NC_020839(4) PHAGE_Stenot_phiSHP2_NC_015586(4) PHAGE_Pseudo_JBD67_NC_042135(4) PHAGE_Ralsto_RS138_NC_029107(4) PHAGE_Rhodov_RS1…	0.1157	0.6456
2	39.9Kb	intact(140)	integrase,tail,terminase,portal,head,recombinase,virion,lysin	22920-62848	0	41	24	17	1	0	yes	PHAGE_Stenot_S1_NC_011589(21) PHAGE_Shewan_1/44_NC_025463(3) PHAGE_Ralsto_RS138_NC_029107(2) PHAGE_Vibrio_VHML_NC_004456(2) PHAGE_Vibrio_VP58.5_NC_027981(2) PHAGE_Bordet_BPP_1_NC_005357(1) PHAGE_Escher_vB_EcoM_ep3_NC_025430(1) PHAGE_Caulob_CcrColossus_NC_019406(1) PHAGE_Pectob_ZF40_NC_019522(1) PHAGE_Idioma_Phi1M2_2_NC_025471(1) PHAGE_Nitrin_1M3_16_NC_024217(1) PHAGE_Vibrio_vB_VpaM_MAR_NC_019722(…	0.5121	0.6384
3	39.4Kb	intact(150)	transposase,lysin,terminase,portal,head,virion,protease,capsid,tail	42140-81606	0	53	35	18	1	0	no	PHAGE_Pseudo_vB_PaeS_PM105_NC_028667(19) PHAGE_Pseudo_B3_NC_006548(17) PHAGE_Pseudo_JBD67_NC_042135(16) PHAGE_Pseudo_JBD18_NC_027986(16) PHAGE_Burkho_BcepMu_NC_005882(10) PHAGE_Pseudo_JBD25_NC_027992(9) PHAGE_Burkho_phiE255_NC_009237(9) PHAGE_Pseudo_JBD93_NC_030918(3) PHAGE_Pseudo_MP22_NC_009818(2) PHAGE_Pseudo_PaMx74_NC_028809(2) PHAGE_Ralsto_RS138_NC_029107(2) PHAGE_Pseudo_JBD88a_NC_020200(2) P…	0.3584	0.6482
Stenotrophomonas maltophilia P626
1	19.5Kb	incomplete(50)	portal,capsid,tail	253961-273461	0	28	18	10	1	0	no	PHAGE_Pseudo_phiR18_NC_041964(6) PHAGE_Pseudo_KPP25_NC_024123(5) PHAGE_Burkho_Bcep22_NC_005262(4) PHAGE_Stenot_Mendera_NC_048804(3) PHAGE_Acidov_ACP17_NC_041997(3) PHAGE_Stenot_YB07_NC_048755(3) PHAGE_Pseudo_H66_NC_042342(3) PHAGE_Pseudo_F116_NC_006552(3) PHAGE_Burkho_DC1_NC_018452(3) PHAGE_Stenot_Moby_NC_048802(3) PHAGE_Burkho_BcepMigl_NC_019917(3) PHAGE_Sinorh_PBC5_NC_003324(2) PHAGE_Burkho_Bce…	0.2142	0.6569
2	9.1Kb	intact(135)	terminase	18228-27388	0	16	13	3	1	0	no	PHAGE_Stenot_phiSMA7_NC_021569(9) PHAGE_Stenot_phiSMA9_NC_007189(6) PHAGE_Stenot_phiSHP2_NC_015586(5) PHAGE_Ralsto_Rs551_NC_047765(3) PHAGE_Stenot_phiSMA6_NC_043029(3) PHAGE_Stenot_PSH1_NC_010429(3) PHAGE_Ralsto_RS603_NC_025454(2) PHAGE_Ralsto_RSM1_NC_008574(2) PHAGE_Xantho_Xf109_NC_043028(1) PHAGE_Xantho_Cf1c_NC_001396(1) PHAGE_Salmon_SJ46_NC_031129(1) PHAGE_Entero_P1_NC_005856(1) PHAGE_Escher_R…	0.5625	0.6138
3	22.5Kb	incomplete(30)	plate,lysin	26132-48699	1	30	22	8	1	0	no	PHAGE_Escher_vB_EcoM_ECOO78_NC_041926(11) PHAGE_Escher_vB_EcoM_ECO1230_10_NC_027995(10) PHAGE_Escher_vB_EcoM_ep3_NC_025430(10) PHAGE_Entero_Arya_NC_031048(9) PHAGE_Pseudo_PPpW_3_NC_023006(7) PHAGE_Stenot_Smp131_NC_023588(4) PHAGE_Burkho_AP3_NC_047752(2) PHAGE_Nodula_vB_NspS_kac65v151_NC_048756(2) PHAGE_Pseudo_PaBG_NC_022096(2) PHAGE_Nodula_vB_NspS_kac68v161_NC_048757(2) PHAGE_Pseudo_EL_NC_007623(…	0.3666	0.6628
Stenotrophomonas maltophilia PC315
1	47.2Kb	incomplete(50)	tail,protease	6063-53293	3	55	28	27	1	0	yes	PHAGE_Rhizob_RHEph01_NC_047738(14) PHAGE_Ralsto_DU_RP_I_NC_047888(12) PHAGE_Ralsto_RsoP1EGY_NC_047946(12) PHAGE_Mesorh_phagevB_MloP_Lo5R7ANS_NC_025431(11) PHAGE_Pelagi_HTVC019P_NC_020483(8) PHAGE_Pelagi_HTVC011P_NC_020482(7) PHAGE_Pectob_CBB_NC_041878(2) PHAGE_Ralsto_RSB2_NC_023736(2) PHAGE_Agroba_Atu_ph07_NC_042013(2) PHAGE_Burkho_KS9_NC_013055(1) PHAGE_Mycoba_Benedict_NC_042331(1) PHAGE_Pseudo_…	0.2545	0.6486
2	22.7Kb	incomplete(30)	plate,lysin	75206-98002	1	32	23	9	1	0	no	PHAGE_Escher_vB_EcoM_ECOO78_NC_041926(13) PHAGE_Escher_vB_EcoM_ECO1230_10_NC_027995(11) PHAGE_Escher_vB_EcoM_ep3_NC_025430(10) PHAGE_Entero_Arya_NC_031048(9) PHAGE_Pseudo_PPpW_3_NC_023006(6) PHAGE_Stenot_Smp131_NC_023588(4) PHAGE_Pseudo_PaBG_NC_022096(2) PHAGE_Nodula_vB_NspS_kac65v151_NC_048756(2) PHAGE_Burkho_AP3_NC_047752(2) PHAGE_Nodula_vB_NspS_kac68v161_NC_048757(2) PHAGE_Erwini_PhiEaH1_NC_02…	0.4062	0.6625
Stenotrophomonas maltophilia S3149
1	22.4Kb	incomplete(30)	plate,lysin	28433-50889	1	32	23	9	1	0	no	PHAGE_Escher_vB_EcoM_ECOO78_NC_041926(12) PHAGE_Escher_vB_EcoM_ECO1230_10_NC_027995(11) PHAGE_Escher_vB_EcoM_ep3_NC_025430(10) PHAGE_Entero_Arya_NC_031048(9) PHAGE_Pseudo_PPpW_3_NC_023006(7) PHAGE_Stenot_Smp131_NC_023588(4) PHAGE_Pseudo_PaBG_NC_022096(2) PHAGE_Nodula_vB_NspS_kac65v151_NC_048756(2) PHAGE_Nodula_vB_NspS_kac68v161_NC_048757(2) PHAGE_Burkho_AP3_NC_047752(2) PHAGE_Vibrio_VHML_NC_00445…	0.375	0.6635
Stenotrophomonas maltophilia PU100
1	36.8Kb	intact(150)	integrase,tail,plate,head,terminase,capsid,portal	36531-73402	0	45	39	6	1	0	yes	PHAGE_Stenot_Smp131_NC_023588(37) PHAGE_Pseudo_Dobby_NC_048109(12) PHAGE_Pseudo_phiCTX_NC_003278(12) PHAGE_Burkho_KS14_NC_015273(10) PHAGE_Burkho_phiE202_NC_009234(8) PHAGE_Burkho_phiE12_2_NC_009236(8) PHAGE_Burkho_KS5_NC_015265(6) PHAGE_Ralsto_RsoM1USA_NC_049432(5) PHAGE_Burkho_KL3_NC_015266(5) PHAGE_Burkho_phi52237_NC_007145(4) PHAGE_Burkho_AP3_NC_047752(4) PHAGE_Ralsto_RSY1_NC_025115(4) PHAGE_…	0.8222	0.6402
2	32.8Kb	incomplete(40)	integrase,recombinase	58590-91403	0	29	14	15	1	0	yes	PHAGE_Xylell_Xfas53_NC_013599(2) PHAGE_Mannhe_vB_MhS_587AP2_NC_028743(2) PHAGE_Salmon_BTP1_NC_042346(2) PHAGE_Entero_ST104_NC_005841(1) PHAGE_Escher_SH2026Stx1_NC_049919(1) PHAGE_Salmon_Fels_1_NC_010391(1) PHAGE_Dickey_Katbat_NC_048057(1) PHAGE_Bacill_CP_51_NC_025423(1) PHAGE_Burkho_Bcep22_NC_005262(1) PHAGE_Dickey_Dagda_NC_047961(1) PHAGE_Stx2_c_Stx2a_F451_NC_049924(1) PHAGE_Ralsto_RsoM1USA_NC_0…	0.0689	0.6516
3	48Kb	incomplete(50)	tail,protease	57050-105103	0	60	30	30	1	0	yes	PHAGE_Rhizob_RHEph01_NC_047738(15) PHAGE_Ralsto_DU_RP_I_NC_047888(14) PHAGE_Ralsto_RsoP1EGY_NC_047946(13) PHAGE_Mesorh_phagevB_MloP_Lo5R7ANS_NC_025431(11) PHAGE_Pelagi_HTVC019P_NC_020483(8) PHAGE_Pelagi_HTVC011P_NC_020482(7) PHAGE_Bacill_G_NC_023719(2) PHAGE_Agroba_Atu_ph07_NC_042013(2) PHAGE_Ralsto_RSB2_NC_023736(2) PHAGE_Pectob_CBB_NC_041878(2) PHAGE_Tsukam_TPA2_NC_015210(1) PHAGE_Salmon_SI7_NC…	0.25	0.6496
4	22.6Kb	incomplete(30)	lysin,plate	1358-23968	1	32	22	10	1	0	no	PHAGE_Escher_vB_EcoM_ECO1230_10_NC_027995(11) PHAGE_Escher_vB_EcoM_ECOO78_NC_041926(11) PHAGE_Escher_vB_EcoM_ep3_NC_025430(10) PHAGE_Entero_Arya_NC_031048(9) PHAGE_Pseudo_PPpW_3_NC_023006(7) PHAGE_Stenot_Smp131_NC_023588(4) PHAGE_Nodula_vB_NspS_kac65v151_NC_048756(2) PHAGE_Nodula_vB_NspS_kac68v161_NC_048757(2) PHAGE_Burkho_AP3_NC_047752(2) PHAGE_Pseudo_PaBG_NC_022096(2) PHAGE_Vibrio_VHML_NC_00445…	0.3437	0.662
Stenotrophomonas maltophilia PG157
1	9.3Kb	incomplete(30)	integrase,recombinase	140543-149852	0	17	8	9	1	0	no	PHAGE_Pseudo_YMC11/02/R656_NC_028657(2) PHAGE_Xylell_Xfas53_NC_013599(2) PHAGE_Pseudo_F10_NC_007805(1) PHAGE_Burkho_KL3_NC_015266(1) PHAGE_Cronob_ENT47670_NC_019927(1) PHAGE_Escher_K1_dep(1)_NC_027994(1) PHAGE_Entero_mEpX1_NC_019709(1) PHAGE_Pseudo_JBD44_NC_030929(1) PHAGE_Mannhe_vB_MhS_587AP2_NC_028743(1) PHAGE_Pseudo_PMG1_NC_016765(1) PHAGE_Stenot_S1_NC_011589(1) PHAGE_Escher_VB_EcoS_Golestan_N…	0.1176	0.647
2	8.6Kb	incomplete(20)	terminase	150889-159499	0	17	8	9	1	0	no	PHAGE_Salmon_vB_SosS_Oslo_NC_018279(3) PHAGE_Pectob_ZF40_NC_019522(2) PHAGE_Pseudo_YMC11/02/R656_NC_028657(2) PHAGE_Gordon_Asapag_NC_048146(1) PHAGE_Mycoba_Seagreen_NC_028813(1) PHAGE_Vibrio_KVP40_NC_005083(1) PHAGE_Erwini_PEp14_NC_016767(1) PHAGE_Pseudo_phiPSA1_NC_024365(1) PHAGE_Mycoba_Frankie_NC_051660(1) PHAGE_Escher_phiV10_NC_007804(1) PHAGE_Salmon_vB_SemP_Emek_NC_018275(1) PHAGE_Mycoba_Indl…	0.1764	0.651
3	21.4Kb	incomplete(30)	capsid,tail	84903-106372	0	33	16	17	1	0	no	PHAGE_Ralsto_RSK1_NC_022915(2) PHAGE_Pseudo_F116_NC_006552(2) PHAGE_Clostr_phiCT453B_NC_029004(1) PHAGE_Burkho_phiE125_NC_003309(1) PHAGE_Burkho_Bcep176_NC_007497(1) PHAGE_Cronob_ENT47670_NC_019927(1) PHAGE_Mycoba_Rosebush_NC_004684(1) PHAGE_Mycoba_Kingsley_NC_051673(1) PHAGE_Salmon_BTP1_NC_042346(1) PHAGE_Entero_ST104_NC_005841(1) PHAGE_Cellul_phi18:3_NC_021794(1) PHAGE_Clostr_phiCT19406C_NC_029…	0.0606	0.6592
4	27.7Kb	intact(150)	terminase,tail,head,capsid,integrase	108069-135806	1	30	25	5	1	0	yes	PHAGE_Burkho_KS9_NC_013055(6) PHAGE_Burkho_phiE125_NC_003309(5) PHAGE_Rhizob_vB_RglS_P106B_NC_023566(5) PHAGE_Salico_CGphi29_NC_020844(5) PHAGE_Pseudo_phiPSA1_NC_024365(5) PHAGE_Burkho_Bcep176_NC_007497(4) PHAGE_Burkho_phi6442_NC_009235(4) PHAGE_Rhizob_RHEph06_NC_027296(4) PHAGE_Burkho_phi1026b_NC_005284(4) PHAGE_Rhizob_RHEph04_NC_041908(4) PHAGE_Stenot_S1_NC_011589(3) PHAGE_Pseudo_PMBT14_NC_0486…	0.2	0.6615
5	48Kb	incomplete(50)	tail,protease	48506-96559	0	60	30	30	1	0	yes	PHAGE_Rhizob_RHEph01_NC_047738(15) PHAGE_Ralsto_DU_RP_I_NC_047888(14) PHAGE_Ralsto_RsoP1EGY_NC_047946(13) PHAGE_Mesorh_phagevB_MloP_Lo5R7ANS_NC_025431(11) PHAGE_Pelagi_HTVC019P_NC_020483(8) PHAGE_Pelagi_HTVC011P_NC_020482(7) PHAGE_Bacill_G_NC_023719(2) PHAGE_Pectob_CBB_NC_041878(2) PHAGE_Ralsto_RSB2_NC_023736(2) PHAGE_Agroba_Atu_ph07_NC_042013(2) PHAGE_Pseudo_phi15_NC_015208(1) PHAGE_Entero_K1_5_…	0.25	0.6496
6	22.6Kb	incomplete(30)	plate,lysin	27761-50417	1	31	23	8	1	0	no	PHAGE_Escher_vB_EcoM_ECOO78_NC_041926(12) PHAGE_Escher_vB_EcoM_ECO1230_10_NC_027995(11) PHAGE_Escher_vB_EcoM_ep3_NC_025430(10) PHAGE_Entero_Arya_NC_031048(9) PHAGE_Pseudo_PPpW_3_NC_023006(7) PHAGE_Stenot_Smp131_NC_023588(4) PHAGE_Nodula_vB_NspS_kac68v161_NC_048757(2) PHAGE_Nodula_vB_NspS_kac65v151_NC_048756(2) PHAGE_Pseudo_PaBG_NC_022096(2) PHAGE_Burkho_AP3_NC_047752(2) PHAGE_Erwini_PhiEaH1_NC_02…	0.387	0.6627
7	3.9Kb	intact(116)	NA	3-3925	0	8	7	1	1	0	no	PHAGE_Stenot_phiSHP2_NC_015586(7) PHAGE_Stenot_phiSMA6_NC_043029(2) PHAGE_Stenot_phiSMA9_NC_007189(2) PHAGE_Xantho_Cf1c_NC_001396(2) PHAGE_Xantho_Xf109_NC_043028(2) PHAGE_Stenot_PSH1_NC_010429(2) PHAGE_Stenot_phiSMA7_NC_021569(1)	0.875	0.6164
Stenotrophomonas maltophilia S289
1	39.7Kb	intact(150)	integrase,portal,terminase,capsid,head,tail,plate	17508-57249	0	55	42	13	1	0	yes	PHAGE_Stenot_Smp131_NC_023588(37) PHAGE_Pseudo_Dobby_NC_048109(14) PHAGE_Pseudo_phiCTX_NC_003278(13) PHAGE_Burkho_KS14_NC_015273(10) PHAGE_Burkho_phiE202_NC_009234(8) PHAGE_Burkho_KL3_NC_015266(7) PHAGE_Burkho_phiE12_2_NC_009236(6) PHAGE_Ralsto_RsoM1USA_NC_049432(5) PHAGE_Burkho_ST79_NC_021343(4) PHAGE_Burkho_phi52237_NC_007145(4) PHAGE_Ralsto_RSY1_NC_025115(4) PHAGE_Ralsto_RSA1_NC_009382(3) PHAG…	0.6727	0.647
2	15Kb	incomplete(30)	integrase,tail	33848-48917	1	13	7	6	1	0	yes	PHAGE_Escher_500465_1_NC_049342(4) PHAGE_Klebsi_ST437_OXA245phi4.1_NC_049448(2) PHAGE_Staphy_SA13_NC_021863(1) PHAGE_Strept_315.2_NC_004585(1) PHAGE_Staphy_P630_NC_048635(1) PHAGE_Staphy_StauST398_5_NC_023500(1) PHAGE_Klebsi_ST15_OXA48phi14.1_NC_049454(1) PHAGE_Strept_SM1_NC_004996(1) PHAGE_Burkho_phi1026b_NC_005284(1) PHAGE_Stenot_S1_NC_011589(1) PHAGE_Staphy_Sap26_NC_014460(1)	0.3076	0.6419
Stenotrophomonas maltophilia JZ50
1	15.3Kb	incomplete(50)	head,portal,terminase,tail	143563-158908	0	29	19	10	1	0	no	PHAGE_Burkho_Bcep176_NC_007497(5) PHAGE_Brucel_BiPBO1_NC_031264(5) PHAGE_Entero_mEp235_NC_019708(4) PHAGE_Pseudo_MD8_NC_031091(2) PHAGE_Serrat_Parlo_NC_048758(2) PHAGE_Paraco_Shpa_NC_041868(2) PHAGE_Entero_HK140_NC_019710(2) PHAGE_Entero_HK022_NC_002166(2) PHAGE_Azospi_Cd_NC_010355(2) PHAGE_Pseudo_F116_NC_006552(2) PHAGE_Xylell_Xfas53_NC_013599(2) PHAGE_Entero_mEpX2_NC_019705(2) PHAGE_Salmon_1189…	0.1724	0.6542
Stenotrophomonas maltophilia GQ250
1	33.5Kb	intact(150)	integrase,tail,plate,head,terminase,capsid,portal	351503-385054	0	44	41	3	1	0	yes	PHAGE_Stenot_Smp131_NC_023588(37) PHAGE_Pseudo_Dobby_NC_048109(13) PHAGE_Pseudo_phiCTX_NC_003278(10) PHAGE_Burkho_KS14_NC_015273(10) PHAGE_Burkho_phiE202_NC_009234(8) PHAGE_Burkho_phiE12_2_NC_009236(7) PHAGE_Burkho_KL3_NC_015266(7) PHAGE_Ralsto_RsoM1USA_NC_049432(6) PHAGE_Burkho_ST79_NC_021343(5) PHAGE_Burkho_phi52237_NC_007145(5) PHAGE_Burkho_KS5_NC_015265(5) PHAGE_Ralsto_RSA1_NC_009382(4) PHAGE…	0.8409	0.6477
2	27.6Kb	incomplete(30)	integrase,tail	70790-98454	1	10	7	3	1	0	yes	PHAGE_Escher_500465_1_NC_049342(5) PHAGE_Klebsi_ST437_OXA245phi4.1_NC_049448(2) PHAGE_Staphy_StauST398_5_NC_023500(1) PHAGE_Klebsi_ST15_OXA48phi14.1_NC_049454(1) PHAGE_Burkho_phi1026b_NC_005284(1) PHAGE_Stenot_S1_NC_011589(1)	0.5	0.6528
3	22.4Kb	incomplete(30)	lysin,plate	10432-32901	1	30	23	7	1	0	no	PHAGE_Escher_vB_EcoM_ECOO78_NC_041926(13) PHAGE_Escher_vB_EcoM_ECO1230_10_NC_027995(11) PHAGE_Escher_vB_EcoM_ep3_NC_025430(10) PHAGE_Entero_Arya_NC_031048(9) PHAGE_Pseudo_PPpW_3_NC_023006(7) PHAGE_Stenot_Smp131_NC_023588(4) PHAGE_Burkho_AP3_NC_047752(2) PHAGE_Nodula_vB_NspS_kac68v161_NC_048757(2) PHAGE_Pseudo_PaBG_NC_022096(2) PHAGE_Nodula_vB_NspS_kac65v151_NC_048756(2) PHAGE_Vibrio_vB_VpaM_MAR_N…	0.4333	0.6638
Stenotrophomonas maltophilia JZ42
1	30.6Kb	questionable(80)	integrase,tail,terminase,portal,head	51954-82593	0	43	21	22	1	0	no	PHAGE_Burkho_Bcep176_NC_007497(5) PHAGE_Brucel_BiPBO1_NC_031264(5) PHAGE_Entero_mEp235_NC_019708(4) PHAGE_Entero_HK140_NC_019710(2) PHAGE_Xylell_Xfas53_NC_013599(2) PHAGE_Pseudo_MD8_NC_031091(2) PHAGE_Pseudo_F116_NC_006552(2) PHAGE_Entero_HK022_NC_002166(2) PHAGE_Pseudo_phi2_NC_030931(2) PHAGE_Salmon_118970_sal3_NC_031940(2) PHAGE_Serrat_Parlo_NC_048758(2) PHAGE_Paraco_Shpa_NC_041868(2) PHAGE_Azo…	0.1162	0.64
Stenotrophomonas maltophilia HZ34
1	6.2Kb	incomplete(20)	tail	193907-200194	0	8	6	2	1	0	no	PHAGE_Escher_500465_1_NC_049342(5) PHAGE_Klebsi_ST437_OXA245phi4.1_NC_049448(2) PHAGE_Klebsi_ST15_OXA48phi14.1_NC_049454(1) PHAGE_Burkho_phi1026b_NC_005284(1) PHAGE_Staphy_StauST398_5_NC_023500(1)	0.625	0.677
2	9Kb	incomplete(20)	tail	228944-237959	0	7	6	1	1	0	no	PHAGE_Escher_phAPEC8_NC_020079(4) PHAGE_Escher_ESCO5_NC_047776(4) PHAGE_Entero_phi92_NC_023693(4) PHAGE_Escher_ESCO13_NC_047770(3) PHAGE_Escher_vB_EcoM_Schickermooser_NC_048196(3) PHAGE_Klebsi_ZCKP1_NC_047994(2) PHAGE_Gordon_Woes_NC_030905(1) PHAGE_Bacill_SP_15_NC_031245(1) PHAGE_Gordon_Katyusha_NC_041950(1) PHAGE_Gordon_Kvothe_NC_030914(1)	0.5714	0.6595
3	8.7Kb	incomplete(60)	terminase,portal,protease,capsid	419-9160	0	13	10	3	1	0	no	PHAGE_Entero_mEp235_NC_019708(4) PHAGE_Pseudo_PMG1_NC_016765(4) PHAGE_Pseudo_D3_NC_002484(3) PHAGE_Entero_HK140_NC_019710(3) PHAGE_Entero_HK022_NC_002166(3) PHAGE_Burkho_KS9_NC_013055(3) PHAGE_Rhizob_16_3_NC_011103(2) PHAGE_Entero_mEpX2_NC_019705(2) PHAGE_Burkho_phi6442_NC_009235(1) PHAGE_Bacill_vB_BceS_MY192_NC_048633(1) PHAGE_Vibrio_X29_NC_024369(1) PHAGE_Gordon_Attis_NC_041883(1) PHAGE_Shigel_…	0.3076	0.6558
4	8Kb	incomplete(20)	tail	43898-51908	0	9	7	2	1	0	no	PHAGE_Mycoba_Jolie2_NC_023604(1) PHAGE_Altero_vB_AcoS_R7M_NC_048878(1) PHAGE_Mycoba_Cali_NC_011271(1) PHAGE_Synech_ACG_2014d_NC_026923(1) PHAGE_Microc_MaMV_DC_NC_029002(1) PHAGE_Mycoba_ScottMcG_NC_011269(1) PHAGE_Altero_vB_AmaP_AD45_P1_NC_021532(1) PHAGE_Altero_vB_AmeM_PT11_V22_NC_048847(1) PHAGE_Synech_S_WAM1_NC_031944(1) PHAGE_Mycoba_ShiVal_NC_028674(1) PHAGE_Cellul_phi4:1_NC_021788(1) PHAGE_Se…	0.1111	0.6767
5	6.9Kb	incomplete(50)	terminase,portal,protease,capsid	3-6972	0	9	8	1	1	0	no	PHAGE_Entero_mEp235_NC_019708(4) PHAGE_Burkho_KS9_NC_013055(3) PHAGE_Entero_HK140_NC_019710(3) PHAGE_Entero_HK022_NC_002166(3) PHAGE_Pseudo_PAJU2_NC_011373(2) PHAGE_Pseudo_PMG1_NC_016765(2) PHAGE_Pseudo_D3_NC_002484(2) PHAGE_Entero_mEpX2_NC_019705(2) PHAGE_Rhizob_16_3_NC_011103(2) PHAGE_Strept_Lilbooboo_NC_048155(1) PHAGE_Pseudo_phi2_NC_030931(1) PHAGE_Entero_SfV_NC_003444(1) PHAGE_Psychr_Psymv2_…	0.4444	0.6534
6	7.2Kb	incomplete(20)	tail	55628-62877	0	12	6	6	1	0	no	PHAGE_Stenot_S1_NC_011589(3) PHAGE_Entero_mEp213_NC_019720(2) PHAGE_Serrat_Parlo_NC_048758(2) PHAGE_Pseudo_F116_NC_006552(1) PHAGE_Escher_ECP1_NC_049926(1) PHAGE_Ralsto_RSK1_NC_022915(1) PHAGE_Erwini_PEp14_NC_016767(1) PHAGE_Pseudo_H66_NC_042342(1) PHAGE_Pseudo_MD8_NC_031091(1) PHAGE_Burkho_KS9_NC_013055(1) PHAGE_Pseudo_phi2_NC_030931(1)	0.25	0.6494
Stenotrophomonas maltophilia JZ104
1	36.6Kb	intact(110)	integrase,tail	132551-169232	0	30	20	10	1	0	yes	PHAGE_Escher_vB_EcoM_ECO1230_10_NC_027995(11) PHAGE_Escher_vB_EcoM_ECOO78_NC_041926(9) PHAGE_Escher_vB_EcoM_ep3_NC_025430(9) PHAGE_Entero_Arya_NC_031048(8) PHAGE_Pseudo_PPpW_3_NC_023006(7) PHAGE_Stenot_Smp131_NC_023588(4) PHAGE_Burkho_AP3_NC_047752(2) PHAGE_Burkho_phiE202_NC_009234(1) PHAGE_Salmon_II_E1_NC_010495(1) PHAGE_Vibrio_vB_VpaM_MAR_NC_019722(1) PHAGE_Acidov_ACP17_NC_041997(1) PHAGE_Pseud…	0.3666	0.6616
Stenotrophomonas maltophilia JZ56-1
1	41.1Kb	intact(120)	integrase,tail,terminase,portal,protease,capsid,head	165614-206715	0	41	22	19	1	0	yes	PHAGE_Pseudo_D3_NC_002484(4) PHAGE_Burkho_KS9_NC_013055(4) PHAGE_Entero_mEp235_NC_019708(4) PHAGE_Pseudo_PMG1_NC_016765(4) PHAGE_Entero_HK022_NC_002166(3) PHAGE_Pseudo_F116_NC_006552(3) PHAGE_Entero_HK140_NC_019710(3) PHAGE_Rhizob_16_3_NC_011103(2) PHAGE_Pseudo_PAJU2_NC_011373(2) PHAGE_Pseudo_phi2_NC_030931(2) PHAGE_Serrat_Parlo_NC_048758(2) PHAGE_Entero_mEpX2_NC_019705(2) PHAGE_Stenot_S1_NC_0115…	0.0975	0.6467
Stenotrophomonas maltophilia 15973
1	45Kb	questionable(70)	integrase,tail,terminase,capsid	191067-236085	1	55	34	21	1	0	yes	PHAGE_Xantho_CP2_NC_020205(14) PHAGE_Escher_phiV10_NC_007804(7) PHAGE_Escher_TL_2011b_NC_019445(6) PHAGE_Salmon_SPN1S_NC_016761(6) PHAGE_Pseudo_AF_NC_019923(5) PHAGE_Entero_Tyrion_NC_031077(5) PHAGE_Pseudo_vB_PaeP_Tr60_Ab31_NC_023575(4) PHAGE_Salmon_epsilon15_NC_004775(4) PHAGE_Stenot_S1_NC_011589(3) PHAGE_Burkho_vB_BmuP_KL4_NC_047958(3) PHAGE_Stenot_Pokken_NC_049463(3) PHAGE_Xantho_XAJ24_NC_0477…	0.2545	0.6596
2	33.4Kb	questionable(70)	tail,head,lysin	44226-77708	0	36	25	11	1	0	no	PHAGE_Pseudo_JBD25_NC_027992(11) PHAGE_Pseudo_B3_NC_006548(6) PHAGE_Escher_D108_NC_013594(5) PHAGE_Rhodov_RS1_NC_020866(5) PHAGE_Entero_SfMu_NC_027382(5) PHAGE_Rhodob_RC1_NC_020839(5) PHAGE_Entero_Mu_NC_000929(4) PHAGE_Pseudo_vB_PaeS_PM105_NC_028667(4) PHAGE_Vibrio_12B12_NC_021070(4) PHAGE_Pseudo_JBD67_NC_042135(4) PHAGE_Pseudo_JBD18_NC_027986(4) PHAGE_Pseudo_JD024_NC_024330(3) PHAGE_Pseudo_vB_Pa…	0.3055	0.6499
Stenotrophomonas maltophilia N82
1	7.2Kb	incomplete(60)	transposase,tail	87823-95086	0	10	7	3	1	0	no	PHAGE_Shigel_SfIV_NC_022749(1) PHAGE_Escher_500465_2_NC_049343(1) PHAGE_Bacill_PfEFR_4_NC_048641(1) PHAGE_Bacill_vB_BceS_MY192_NC_048633(1) PHAGE_Burkho_BcepSauron_NC_049851(1) PHAGE_Strept_BRock_NC_048650(1) PHAGE_Mannhe_vB_MhS_1152AP2_NC_028956(1) PHAGE_Mannhe_vB_MhS_535AP2_NC_028853(1) PHAGE_Achrom_Motura_NC_049849(1) PHAGE_Burkho_BcepSaruman_NC_049850(1) PHAGE_Bacill_PfEFR_5_NC_031055(1) PHAG…	0.1	0.628
2	22.4Kb	incomplete(30)	lysin,plate	125154-147610	1	31	23	8	1	0	no	PHAGE_Escher_vB_EcoM_ECOO78_NC_041926(12) PHAGE_Escher_vB_EcoM_ECO1230_10_NC_027995(11) PHAGE_Escher_vB_EcoM_ep3_NC_025430(10) PHAGE_Entero_Arya_NC_031048(9) PHAGE_Pseudo_PPpW_3_NC_023006(7) PHAGE_Stenot_Smp131_NC_023588(4) PHAGE_Burkho_AP3_NC_047752(2) PHAGE_Pseudo_PaBG_NC_022096(2) PHAGE_Nodula_vB_NspS_kac65v151_NC_048756(2) PHAGE_Nodula_vB_NspS_kac68v161_NC_048757(2) PHAGE_Burkho_KS14_NC_01527…	0.387	0.6636
Stenotrophomonas maltophilia SM-19
1	17.7Kb	incomplete(60)	integrase,terminase,portal	479641-497356	0	6	6	0	1	0	yes	PHAGE_Burkho_phiE12_2_NC_009236(2) PHAGE_Pseudo_phiCTX_NC_003278(2) PHAGE_Pseudo_Dobby_NC_048109(2) PHAGE_Stenot_Smp131_NC_023588(2) PHAGE_Salmon_SI7_NC_049460(1) PHAGE_Stenot_S1_NC_011589(1) PHAGE_Ralsto_RsoM1USA_NC_049432(1) PHAGE_Erwini_ENT90_NC_019932(1) PHAGE_Burkho_KS14_NC_015273(1) PHAGE_Salmon_SEN5_NC_028701(1) PHAGE_Salini_M8CC_19_NC_042349(1) PHAGE_Burkho_KL3_NC_015266(1) PHAGE_Salini_M…	0.3333	0.6048
2	36.8Kb	intact(150)	lysin,tail,plate,head,terminase,capsid,portal	145366-182214	0	45	35	10	1	0	no	PHAGE_Stenot_Smp131_NC_023588(34) PHAGE_Pseudo_Dobby_NC_048109(12) PHAGE_Pseudo_phiCTX_NC_003278(11) PHAGE_Burkho_KS14_NC_015273(10) PHAGE_Burkho_phiE202_NC_009234(9) PHAGE_Burkho_phiE12_2_NC_009236(6) PHAGE_Burkho_ST79_NC_021343(5) PHAGE_Ralsto_RSY1_NC_025115(4) PHAGE_Burkho_KS5_NC_015265(4) PHAGE_Burkho_KL3_NC_015266(4) PHAGE_Burkho_phi52237_NC_007145(4) PHAGE_Ralsto_RSA1_NC_009382(3) PHAGE_Ral…	0.7555	0.6386
Stenotrophomonas maltophilia SM-5
1	11.8Kb	incomplete(10)	NA	305013-316905	0	11	6	5	1	0	yes	PHAGE_Pseudo_PS_1_NC_029066(1) PHAGE_Pseudo_PMG1_NC_016765(1) PHAGE_Entero_phi80_NC_021190(1) PHAGE_Pseudo_YMC11/02/R656_NC_028657(1) PHAGE_Synech_S_TIP37_NC_048026(1) PHAGE_Escher_K1_ind(2)_NC_041898(1) PHAGE_Salmon_SI7_NC_049460(1) PHAGE_Salmon_SEN5_NC_028701(1) PHAGE_Pseudo_vB_PaeP_Tr60_Ab31_NC_023575(1) PHAGE_Entero_c_1_NC_019706(1) PHAGE_Thalas_BA3_NC_009990(1) PHAGE_Pseudo_PMBT14_NC_048687(…	0.0909	0.5951
2	59.5Kb	intact(150)	integrase,tail,plate,head,terminase,capsid,portal	382961-442559	1	56	41	15	1	0	yes	PHAGE_Stenot_Smp131_NC_023588(37) PHAGE_Burkho_phiE202_NC_009234(11) PHAGE_Pseudo_phiCTX_NC_003278(11) PHAGE_Pseudo_Dobby_NC_048109(11) PHAGE_Burkho_KS14_NC_015273(10) PHAGE_Burkho_KL3_NC_015266(6) PHAGE_Burkho_phiE12_2_NC_009236(6) PHAGE_Burkho_KS5_NC_015265(5) PHAGE_Burkho_AP3_NC_047752(4) PHAGE_Ralsto_RSY1_NC_025115(4) PHAGE_Burkho_ST79_NC_021343(4) PHAGE_Ralsto_RsoM1USA_NC_049432(4) PHAGE_Bur…	0.6607	0.6339
3	40.9Kb	intact(120)	integrase,terminase,portal,head,recombinase,virion,lysin,tail	488087-528991	0	33	26	7	1	0	yes	PHAGE_Stenot_S1_NC_011589(24) PHAGE_Shewan_1/44_NC_025463(3) PHAGE_Ralsto_RS138_NC_029107(2) PHAGE_Pseudo_PPpW_3_NC_023006(1) PHAGE_Vibrio_vB_VpaM_MAR_NC_019722(1) PHAGE_Pseudo_MP38_NC_011611(1) PHAGE_Burkho_Bp_AMP1_NC_047743(1) PHAGE_Caulob_karma_NC_019410(1) PHAGE_Rhizob_vB_RleM_PPF1_NC_025427(1) PHAGE_Vibrio_VP58.5_NC_027981(1) PHAGE_Faecal_FP_Toutatis_NC_047915(1) PHAGE_Idioma_Phi1M2_2_NC_025…	0.7272	0.6321
4	19.8Kb	questionable(90)	tail	69111-88928	0	25	18	7	1	0	no	PHAGE_Escher_vB_EcoM_ECO1230_10_NC_027995(10) PHAGE_Escher_vB_EcoM_ep3_NC_025430(9) PHAGE_Entero_Arya_NC_031048(9) PHAGE_Escher_vB_EcoM_ECOO78_NC_041926(9) PHAGE_Pseudo_PPpW_3_NC_023006(7) PHAGE_Stenot_Smp131_NC_023588(3) PHAGE_Burkho_phiE202_NC_009234(2) PHAGE_Pseudo_PaP2_NC_005884(1) PHAGE_Strept_phiCAM_NC_041856(1) PHAGE_Burkho_KS5_NC_015265(1) PHAGE_Burkho_AP3_NC_047752(1) PHAGE_Salmon_IME207…	0.4	0.6647
Stenotrophomonas maltophilia SM-29
1	47.7Kb	incomplete(50)	tail,protease	578166-625956	0	55	29	26	1	0	yes	PHAGE_Rhizob_RHEph01_NC_047738(15) PHAGE_Ralsto_DU_RP_I_NC_047888(12) PHAGE_Ralsto_RsoP1EGY_NC_047946(12) PHAGE_Mesorh_phagevB_MloP_Lo5R7ANS_NC_025431(11) PHAGE_Pelagi_HTVC019P_NC_020483(8) PHAGE_Pelagi_HTVC011P_NC_020482(7) PHAGE_Bacill_G_NC_023719(2) PHAGE_Ralsto_RSB2_NC_023736(2) PHAGE_Pectob_CBB_NC_041878(2) PHAGE_Agroba_Atu_ph07_NC_042013(2) PHAGE_Prochl_P_SSP7_NC_006882(1) PHAGE_Verruc_P862…	0.2727	0.6507
2	21.8Kb	incomplete(30)	portal,integrase	226339-248141	0	10	6	4	1	0	yes	PHAGE_Stenot_Smp131_NC_023588(3) PHAGE_Ralsto_RSY1_NC_025115(2) PHAGE_Pseudo_phiCTX_NC_003278(1) PHAGE_Staphy_PT1028_NC_007045(1) PHAGE_Stenot_S1_NC_011589(1) PHAGE_Idioma_1N2_2_NC_025439(1) PHAGE_Burkho_KL3_NC_015266(1) PHAGE_Escher_vB_EcoM_ECOO78_NC_041926(1) PHAGE_Burkho_phiE202_NC_009234(1) PHAGE_Escher_vB_EcoM_ep3_NC_025430(1) PHAGE_Salico_CGphi29_NC_020844(1) PHAGE_Klebsi_ST13_OXA48phi12.1_…	0.3	0.6305
3	22.5Kb	intact(100)	tail	26314-48907	1	33	22	9	1	0	no	PHAGE_Escher_vB_EcoM_ECO1230_10_NC_027995(11) PHAGE_Escher_vB_EcoM_ECOO78_NC_041926(11) PHAGE_Escher_vB_EcoM_ep3_NC_025430(10) PHAGE_Entero_Arya_NC_031048(9) PHAGE_Pseudo_PPpW_3_NC_023006(7) PHAGE_Stenot_Smp131_NC_023588(4) PHAGE_Nodula_vB_NspS_kac65v151_NC_048756(2) PHAGE_Nodula_vB_NspS_kac68v161_NC_048757(2) PHAGE_Pseudo_PaBG_NC_022096(2) PHAGE_Burkho_AP3_NC_047752(2) PHAGE_Pseudo_phiPSA1_NC_02…	0.3548	0.6617
Stenotrophomonas maltophilia SM-24
1	47.8Kb	intact(150)	tail,head,capsid,portal,lysin	297600-345482	0	49	39	10	1	0	yes	PHAGE_Xantho_Xop411_NC_009543(5) PHAGE_Burkho_KS9_NC_013055(5) PHAGE_Xantho_Xp10_NC_004902(5) PHAGE_Xantho_phiL7_NC_012742(5) PHAGE_Burkho_Bcep176_NC_007497(5) PHAGE_Xantho_CP1_NC_019933(4) PHAGE_Burkho_phiE125_NC_003309(4) PHAGE_Burkho_phi1026b_NC_005284(4) PHAGE_Xantho_OP1_NC_007709(3) PHAGE_Stenot_S1_NC_011589(3) PHAGE_Burkho_phi6442_NC_009235(3) PHAGE_Pseudo_F116_NC_006552(2) PHAGE_Entero_mEp…	0.102	0.6438
Stenotrophomonas maltophilia SM-30
1	22.6Kb	incomplete(30)	plate,lysin	278020-300712	1	30	22	8	1	0	no	PHAGE_Escher_vB_EcoM_ECOO78_NC_041926(11) PHAGE_Escher_vB_EcoM_ep3_NC_025430(10) PHAGE_Escher_vB_EcoM_ECO1230_10_NC_027995(10) PHAGE_Entero_Arya_NC_031048(9) PHAGE_Pseudo_PPpW_3_NC_023006(7) PHAGE_Stenot_Smp131_NC_023588(4) PHAGE_Pseudo_PaBG_NC_022096(2) PHAGE_Nodula_vB_NspS_kac65v151_NC_048756(2) PHAGE_Burkho_AP3_NC_047752(2) PHAGE_Nodula_vB_NspS_kac68v161_NC_048757(2) PHAGE_Altero_vB_AmaP_AD45_…	0.3666	0.661
2	47.9Kb	incomplete(50)	protease,tail	353035-400971	0	56	29	27	1	0	yes	PHAGE_Rhizob_RHEph01_NC_047738(15) PHAGE_Ralsto_DU_RP_I_NC_047888(12) PHAGE_Ralsto_RsoP1EGY_NC_047946(12) PHAGE_Mesorh_phagevB_MloP_Lo5R7ANS_NC_025431(11) PHAGE_Pelagi_HTVC019P_NC_020483(8) PHAGE_Pelagi_HTVC011P_NC_020482(7) PHAGE_Pectob_CBB_NC_041878(2) PHAGE_Ralsto_RSB2_NC_023736(2) PHAGE_Agroba_Atu_ph07_NC_042013(2) PHAGE_Bacill_G_NC_023719(2) PHAGE_Aeromo_4_L372D_NC_048771(1) PHAGE_Salmon_SPN…	0.2678	0.6498
3	6.9Kb	intact(135)	NA	52145-59116	0	14	12	2	1	0	no	PHAGE_Stenot_phiSMA7_NC_021569(9) PHAGE_Stenot_phiSMA9_NC_007189(6) PHAGE_Stenot_phiSHP2_NC_015586(5) PHAGE_Stenot_PSH1_NC_010429(3) PHAGE_Stenot_phiSMA6_NC_043029(3) PHAGE_Ralsto_Rs551_NC_047765(3) PHAGE_Ralsto_RSM1_NC_008574(2) PHAGE_Xantho_Xf109_NC_043028(1) PHAGE_Ralsto_RSM3_NC_011399(1) PHAGE_Xantho_Cf1c_NC_001396(1) PHAGE_Ralsto_RS603_NC_025454(1)	0.6428	0.6213
Stenotrophomonas maltophilia SM-4
1	8Kb	intact(128)	NA	234594-242620	0	14	12	2	1	0	no	PHAGE_Stenot_phiSMA7_NC_021569(7) PHAGE_Stenot_phiSMA9_NC_007189(6) PHAGE_Stenot_PSH1_NC_010429(4) PHAGE_Stenot_phiSHP2_NC_015586(4) PHAGE_Ralsto_RSM1_NC_008574(3) PHAGE_Ralsto_RS603_NC_025454(2) PHAGE_Stenot_phiSMA6_NC_043029(2) PHAGE_Ralsto_Rs551_NC_047765(2) PHAGE_Xantho_Cf1c_NC_001396(1) PHAGE_Ralsto_RSM3_NC_011399(1) PHAGE_Xantho_Xf109_NC_043028(1)	0.5	0.6218
2	8Kb	incomplete(60)	transposase,tail	339386-347481	0	10	8	2	1	0	no	PHAGE_Cronob_ENT39118_NC_019934(2) PHAGE_Mycoba_Wildcat_NC_008206(1) PHAGE_Escher_500465_2_NC_049343(1) PHAGE_Clostr_phiCD211_NC_029048(1) PHAGE_Escher_HK639_NC_016158(1) PHAGE_Mycoba_Bipolar_NC_028823(1) PHAGE_Bacill_PfEFR_5_NC_031055(1) PHAGE_Entero_P1_NC_005856(1) PHAGE_Mycoba_Hawkeye_NC_024209(1) PHAGE_Pseudo_C5a_NC_047790(1) PHAGE_Ralsto_RSA1_NC_009382(1) PHAGE_Mycoba_Kersh_NC_051672(1) PHAG…	0.2	0.6149
3	22.4Kb	intact(100)	tail	217658-240109	1	30	23	7	1	0	no	PHAGE_Escher_vB_EcoM_ECO1230_10_NC_027995(12) PHAGE_Escher_vB_EcoM_ECOO78_NC_041926(12) PHAGE_Entero_Arya_NC_031048(10) PHAGE_Escher_vB_EcoM_ep3_NC_025430(9) PHAGE_Pseudo_PPpW_3_NC_023006(7) PHAGE_Stenot_Smp131_NC_023588(4) PHAGE_Burkho_AP3_NC_047752(2) PHAGE_Nodula_vB_NspS_kac65v151_NC_048756(2) PHAGE_Pseudo_PaBG_NC_022096(2) PHAGE_Nodula_vB_NspS_kac68v161_NC_048757(2) PHAGE_Vibrio_VP58.5_NC_027…	0.4	0.6635
4	27.5Kb	intact(140)	tail,head,capsid,portal,terminase	99394-126953	0	34	25	9	1	0	no	PHAGE_Burkho_phi1026b_NC_005284(7) PHAGE_Entero_mEp235_NC_019708(7) PHAGE_Burkho_Bcep176_NC_007497(6) PHAGE_Pseudo_PMG1_NC_016765(6) PHAGE_Burkho_KS9_NC_013055(6) PHAGE_Burkho_phiE125_NC_003309(5) PHAGE_Pseudo_D3_NC_002484(5) PHAGE_Entero_mEpX2_NC_019705(4) PHAGE_Entero_HK022_NC_002166(4) PHAGE_Xantho_phiL7_NC_012742(3) PHAGE_Xantho_CP1_NC_019933(3) PHAGE_Pseudo_PMBT14_NC_048687(3) PHAGE_Entero_H…	0.2058	0.6378
5	10.9Kb	incomplete(30)	tail,integrase	194819-205731	1	10	7	3	1	0	yes	PHAGE_Escher_500465_1_NC_049342(5) PHAGE_Klebsi_ST437_OXA245phi4.1_NC_049448(2) PHAGE_Burkho_phi1026b_NC_005284(1) PHAGE_Stenot_S1_NC_011589(1) PHAGE_Staphy_StauST398_5_NC_023500(1) PHAGE_Klebsi_ST15_OXA48phi14.1_NC_049454(1)	0.5	0.6726
Stenotrophomonas maltophilia 112/1
1	48.4Kb	questionable(90)	tail,capsid,terminase,integrase	5962-54390	1	48	34	14	1	0	yes	PHAGE_Xantho_CP2_NC_020205(12) PHAGE_Entero_Tyrion_NC_031077(8) PHAGE_Salmon_epsilon15_NC_004775(7) PHAGE_Escher_TL_2011b_NC_019445(6) PHAGE_Escher_phiV10_NC_007804(6) PHAGE_Salmon_SPN1S_NC_016761(5) PHAGE_Pseudo_AF_NC_019923(5) PHAGE_Pseudo_vB_PaeP_Tr60_Ab31_NC_023575(5) PHAGE_Burkho_vB_BmuP_KL4_NC_047958(3) PHAGE_Bordet_BPP_1_NC_005357(2) PHAGE_Pseudo_H66_NC_042342(2) PHAGE_Stenot_Pokken_NC_049…	0.25	0.6612
2	36.1Kb	intact(130)	tail,lysin,virion,recombinase,head,portal,terminase,integrase	424455-460576	0	38	27	11	1	0	yes	PHAGE_Stenot_S1_NC_011589(24) PHAGE_Shewan_1/44_NC_025463(3) PHAGE_Salmon_SSU5_NC_018843(1) PHAGE_Entero_cdtI_NC_009514(1) PHAGE_Escher_vB_EcoM_ECO1230_10_NC_027995(1) PHAGE_Vibrio_vB_VpaM_MAR_NC_019722(1) PHAGE_Entero_mEp390_NC_019721(1) PHAGE_Synech_S_CBS3_NC_015465(1) PHAGE_Acidov_ACP17_NC_041997(1) PHAGE_Xantho_XcP1_NC_048147(1) PHAGE_Pseudo_PPpW_3_NC_023006(1) PHAGE_Escher_vB_EcoM_ECOO78_NC_…	0.6315	0.6378
3	22.7Kb	incomplete(30)	lysin,plate	151916-174623	1	30	23	7	1	0	no	PHAGE_Escher_vB_EcoM_ECOO78_NC_041926(12) PHAGE_Escher_vB_EcoM_ECO1230_10_NC_027995(11) PHAGE_Escher_vB_EcoM_ep3_NC_025430(10) PHAGE_Entero_Arya_NC_031048(9) PHAGE_Pseudo_PPpW_3_NC_023006(8) PHAGE_Stenot_Smp131_NC_023588(4) PHAGE_Nodula_vB_NspS_kac68v161_NC_048757(2) PHAGE_Burkho_AP3_NC_047752(2) PHAGE_Pseudo_PaBG_NC_022096(2) PHAGE_Nodula_vB_NspS_kac65v151_NC_048756(2) PHAGE_Dickey_vB_DsoM_JA29_…	0.4	0.6604
4	17.4Kb	incomplete(30)	integrase,tail	152830-170244	1	14	8	6	1	0	yes	PHAGE_Escher_500465_1_NC_049342(5) PHAGE_Klebsi_ST437_OXA245phi4.1_NC_049448(2) PHAGE_Staphy_StauST398_5_NC_023500(1) PHAGE_Strept_SM1_NC_004996(1) PHAGE_Staphy_Sap26_NC_014460(1) PHAGE_Staphy_SA13_NC_021863(1) PHAGE_Strept_315.2_NC_004585(1) PHAGE_Burkho_phi1026b_NC_005284(1) PHAGE_Stenot_S1_NC_011589(1) PHAGE_Staphy_P630_NC_048635(1) PHAGE_Klebsi_ST15_OXA48phi14.1_NC_049454(1)	0.3571	0.6475
5	18.5Kb	intact(128)	transposase,protease	145248-163846	0	24	19	5	1	0	no	PHAGE_Stenot_phiSMA7_NC_021569(7) PHAGE_Stenot_phiSMA9_NC_007189(6) PHAGE_Stenot_phiSHP2_NC_015586(4) PHAGE_Stenot_PSH1_NC_010429(4) PHAGE_Ralsto_RS603_NC_025454(3) PHAGE_Ralsto_RSM1_NC_008574(3) PHAGE_Stenot_phiSMA6_NC_043029(3) PHAGE_Ralsto_Rs551_NC_047765(2) PHAGE_Xantho_Xf109_NC_043028(2) PHAGE_Phormi_MIS_PhV1A_NC_029032(1) PHAGE_Bacill_SPP1_NC_004166(1) PHAGE_Entero_vB_KleM_RaK2_NC_019526(1)…	0.2916	0.6236
6	7.3Kb	incomplete(60)	tail,transposase	168339-175653	0	10	7	3	1	0	no	PHAGE_Achrom_Motura_NC_049849(1) PHAGE_Mannhe_vB_MhS_535AP2_NC_028853(1) PHAGE_Lactob_phiAQ113_NC_019782(1) PHAGE_Dinoro_DFL12phi1_NC_024367(1) PHAGE_Bacill_PfEFR_4_NC_048641(1) PHAGE_Strept_BRock_NC_048650(1) PHAGE_Burkho_BcepSauron_NC_049851(1) PHAGE_Burkho_BcepSaruman_NC_049850(1) PHAGE_Bacill_vB_BceS_MY192_NC_048633(1) PHAGE_Mannhe_vB_MhS_1152AP2_NC_028956(1) PHAGE_Shigel_SfIV_NC_022749(1) PH…	0.1	0.6286
Stenotrophomonas maltophilia 452/1
1	7.3Kb	intact(100)	NA	179198-186537	0	10	9	1	1	0	no	PHAGE_Stenot_phiSHP2_NC_015586(6) PHAGE_Stenot_PSH1_NC_010429(4) PHAGE_Stenot_phiSMA6_NC_043029(4) PHAGE_Stenot_phiSMA9_NC_007189(3) PHAGE_Stenot_phiSMA7_NC_021569(2) PHAGE_Xantho_Cf1c_NC_001396(1) PHAGE_Xantho_Carpasina_NC_047962(1) PHAGE_Xantho_Xf109_NC_043028(1) PHAGE_Burkho_ST79_NC_021343(1) PHAGE_Prochl_P_TIM68_NC_028955(1) PHAGE_Xantho_XcP1_NC_048147(1) PHAGE_Ralsto_RSS30_NC_021862(1) PHAGE…	0.6	0.6134
2	22.4Kb	incomplete(30)	lysin,tail	4587-27043	1	30	21	9	1	0	no	PHAGE_Escher_vB_EcoM_ECOO78_NC_041926(11) PHAGE_Escher_vB_EcoM_ECO1230_10_NC_027995(10) PHAGE_Escher_vB_EcoM_ep3_NC_025430(10) PHAGE_Entero_Arya_NC_031048(10) PHAGE_Pseudo_PPpW_3_NC_023006(7) PHAGE_Stenot_Smp131_NC_023588(3) PHAGE_Pseudo_PaBG_NC_022096(2) PHAGE_Nodula_vB_NspS_kac68v161_NC_048757(2) PHAGE_Burkho_phiE202_NC_009234(2) PHAGE_Nodula_vB_NspS_kac65v151_NC_048756(2) PHAGE_Burkho_ST79_NC_…	0.3666	0.6648
3	21Kb	incomplete(30)	integrase,tail	103979-124989	0	20	11	9	1	0	yes	PHAGE_Stenot_S1_NC_011589(9) PHAGE_Burkho_KS9_NC_013055(2) PHAGE_Ralsto_RS138_NC_029107(1) PHAGE_Entero_mEp235_NC_019708(1) PHAGE_Stenot_Moby_NC_048802(1) PHAGE_Burkho_phi1026b_NC_005284(1) PHAGE_Stenot_Mendera_NC_048804(1) PHAGE_Pseudo_B3_NC_006548(1) PHAGE_Entero_HK97_NC_002167(1) PHAGE_Burkho_phiE125_NC_003309(1) PHAGE_Pseudo_ZC08_NC_048639(1) PHAGE_Entero_HK106_NC_019768(1) PHAGE_Stenot_YB07_…	0.45	0.5993
Stenotrophomonas maltophilia 41761/2
1	12.1Kb	incomplete(30)	tail,integrase	51785-63976	1	12	8	4	1	0	yes	PHAGE_Escher_500465_1_NC_049342(4) PHAGE_Stenot_S1_NC_011589(3) PHAGE_Klebsi_ST437_OXA245phi4.1_NC_049448(2) PHAGE_Burkho_phi1026b_NC_005284(1) PHAGE_Staphy_StauST398_5_NC_023500(1) PHAGE_Pseudo_F116_NC_006552(1) PHAGE_Erwini_vB_EhrS_59_NC_048198(1) PHAGE_Klebsi_ST15_OXA48phi14.1_NC_049454(1) PHAGE_Stenot_Smp131_NC_023588(1) PHAGE_Bacill_SPbeta_NC_001884(1)	0.3333	0.675
2	32.8Kb	intact(150)	tail,head,terminase	65898-98762	1	44	26	18	1	0	no	PHAGE_Burkho_phi1026b_NC_005284(7) PHAGE_Burkho_Bcep176_NC_007497(6) PHAGE_Burkho_KS9_NC_013055(6) PHAGE_Burkho_phiE125_NC_003309(5) PHAGE_Entero_mEp235_NC_019708(5) PHAGE_Pseudo_PMBT14_NC_048687(4) PHAGE_Xantho_phiL7_NC_012742(4) PHAGE_Burkho_phi6442_NC_009235(4) PHAGE_Pseudo_PMG1_NC_016765(3) PHAGE_Entero_HK022_NC_002166(3) PHAGE_Entero_mEpX2_NC_019705(3) PHAGE_Entero_HK140_NC_019710(3) PHAGE_P…	0.159	0.6383
3	14.5Kb	incomplete(30)	portal,head	58575-73159	0	21	16	5	1	0	no	PHAGE_Burkho_Bcep176_NC_007497(5) PHAGE_Brucel_BiPBO1_NC_031264(5) PHAGE_Entero_mEp235_NC_019708(4) PHAGE_Xantho_CP2_NC_020205(3) PHAGE_Burkho_phi1026b_NC_005284(2) PHAGE_Xantho_Carpasina_NC_047962(2) PHAGE_Xantho_XcP1_NC_048147(2) PHAGE_Paraco_Shpa_NC_041868(2) PHAGE_Salmon_118970_sal3_NC_031940(2) PHAGE_Azospi_Cd_NC_010355(2) PHAGE_Pseudo_B3_NC_006548(1) PHAGE_Shigel_SfII_NC_021857(1) PHAGE_Ent…	0.238	0.6466
4	14.3Kb	questionable(70)	head,capsid,protease,portal,terminase	7447-21763	0	24	16	8	1	0	no	PHAGE_Burkho_KS9_NC_013055(4) PHAGE_Pseudo_PMG1_NC_016765(3) PHAGE_Entero_mEp235_NC_019708(3) PHAGE_Xantho_CP2_NC_020205(3) PHAGE_Pseudo_D3_NC_002484(3) PHAGE_Burkho_phi6442_NC_009235(3) PHAGE_Entero_HK022_NC_002166(2) PHAGE_Rhizob_16_3_NC_011103(2) PHAGE_Entero_HK140_NC_019710(2) PHAGE_Xantho_XcP1_NC_048147(2) PHAGE_Burkho_phi1026b_NC_005284(2) PHAGE_Xantho_Carpasina_NC_047962(2) PHAGE_Gordon_So…	0.1666	0.6569
5	67.6Kb	intact(150)	integrase,tail,portal,terminase,capsid,head,plate	18182-85855	1	55	43	12	1	0	yes	PHAGE_Stenot_Smp131_NC_023588(34) PHAGE_Pseudo_Dobby_NC_048109(13) PHAGE_Pseudo_phiCTX_NC_003278(12) PHAGE_Burkho_KS14_NC_015273(9) PHAGE_Burkho_phiE12_2_NC_009236(8) PHAGE_Burkho_phiE202_NC_009234(8) PHAGE_Burkho_phi52237_NC_007145(6) PHAGE_Burkho_KL3_NC_015266(6) PHAGE_Burkho_KS5_NC_015265(5) PHAGE_Ralsto_RSY1_NC_025115(5) PHAGE_Ralsto_RsoM1USA_NC_049432(4) PHAGE_Burkho_AP3_NC_047752(4) PHAGE_R…	0.6181	0.6578
6	5.5Kb	intact(105)	NA	1632-7161	0	11	10	1	1	0	no	PHAGE_Stenot_phiSMA7_NC_021569(7) PHAGE_Stenot_phiSMA9_NC_007189(4) PHAGE_Ralsto_Rs551_NC_047765(3) PHAGE_Stenot_PSH1_NC_010429(2) PHAGE_Stenot_phiSMA6_NC_043029(2) PHAGE_Stenot_phiSHP2_NC_015586(2) PHAGE_Ralsto_RSM1_NC_008574(2) PHAGE_Ralsto_RSM3_NC_011399(1) PHAGE_Ralsto_RS603_NC_025454(1)	0.6363	0.6219
7	19.7Kb	incomplete(30)	lysin,plate	2649-22397	0	26	20	6	1	0	no	PHAGE_Escher_vB_EcoM_ECOO78_NC_041926(11) PHAGE_Escher_vB_EcoM_ECO1230_10_NC_027995(10) PHAGE_Escher_vB_EcoM_ep3_NC_025430(10) PHAGE_Entero_Arya_NC_031048(9) PHAGE_Pseudo_PPpW_3_NC_023006(7) PHAGE_Stenot_Smp131_NC_023588(4) PHAGE_Burkho_AP3_NC_047752(2) PHAGE_Burkho_phiE202_NC_009234(1) PHAGE_Pseudo_PMBT3_NC_047902(1) PHAGE_Acidov_ACP17_NC_041997(1) PHAGE_Caulob_Seuss_NC_047757(1) PHAGE_Burkho_ph…	0.423	0.6636
Stenotrophomonas maltophilia 320/1
1	20Kb	incomplete(30)	lysin,plate	168355-188363	0	27	21	6	1	0	no	PHAGE_Escher_vB_EcoM_ECOO78_NC_041926(12) PHAGE_Escher_vB_EcoM_ECO1230_10_NC_027995(11) PHAGE_Escher_vB_EcoM_ep3_NC_025430(10) PHAGE_Entero_Arya_NC_031048(9) PHAGE_Pseudo_PPpW_3_NC_023006(7) PHAGE_Stenot_Smp131_NC_023588(4) PHAGE_Burkho_AP3_NC_047752(2) PHAGE_Vibrio_VP58.5_NC_027981(1) PHAGE_Pseudo_PaP2_NC_005884(1) PHAGE_Altero_vB_AmaP_AD45_P1_NC_021532(1) PHAGE_Acidov_ACP17_NC_041997(1) PHAGE_B…	0.4444	0.6599
Stenotrophomonas maltophilia 55/3
1	6.5Kb	intact(120)	NA	209899-216404	0	13	11	2	1	0	no	PHAGE_Stenot_phiSMA7_NC_021569(8) PHAGE_Stenot_phiSMA9_NC_007189(5) PHAGE_Stenot_PSH1_NC_010429(3) PHAGE_Stenot_phiSMA6_NC_043029(3) PHAGE_Stenot_phiSHP2_NC_015586(3) PHAGE_Ralsto_RSM1_NC_008574(2) PHAGE_Ralsto_Rs551_NC_047765(2) PHAGE_Ralsto_RSM3_NC_011399(1) PHAGE_Ralsto_RS603_NC_025454(1)	0.6153	0.6217
2	47Kb	incomplete(50)	tail,protease	42934-90002	0	52	28	24	1	0	yes	PHAGE_Rhizob_RHEph01_NC_047738(15) PHAGE_Ralsto_DU_RP_I_NC_047888(12) PHAGE_Ralsto_RsoP1EGY_NC_047946(12) PHAGE_Mesorh_phagevB_MloP_Lo5R7ANS_NC_025431(11) PHAGE_Pelagi_HTVC011P_NC_020482(8) PHAGE_Pelagi_HTVC019P_NC_020483(8) PHAGE_Agroba_Atu_ph07_NC_042013(3) PHAGE_Bacill_G_NC_023719(2) PHAGE_Ralsto_RSB2_NC_023736(2) PHAGE_Burkho_BcepIL02_NC_012743(1) PHAGE_Yersin_Yep_phi_NC_023715(1) PHAGE_Vibri…	0.2884	0.6486
3	11.9Kb	incomplete(30)	integrase,portal	55420-67329	0	10	6	4	1	0	yes	PHAGE_Stenot_Smp131_NC_023588(3) PHAGE_Ralsto_RSY1_NC_025115(2) PHAGE_Salico_CGphi29_NC_020844(1) PHAGE_Bordet_vB_BbrM_PHB04_NC_047861(1) PHAGE_Pseudo_phiCTX_NC_003278(1) PHAGE_Thermo_THSA_485A_NC_018264(1) PHAGE_Klebsi_ST13_OXA48phi12.1_NC_049453(1) PHAGE_Escher_vB_EcoM_ECOO78_NC_041926(1) PHAGE_Faecal_FP_Epona_NC_047910(1) PHAGE_Idioma_1N2_2_NC_025439(1) PHAGE_Escher_vB_EcoM_ep3_NC_025430(1) PH…	0.3	0.6226
4	15.8Kb	questionable(70)	capsid,protease,portal,terminase,tail	25105-40994	0	29	16	13	1	0	no	PHAGE_Entero_HK140_NC_019710(4) PHAGE_Entero_mEp235_NC_019708(4) PHAGE_Pseudo_D3_NC_002484(3) PHAGE_Pseudo_PMG1_NC_016765(3) PHAGE_Burkho_KS9_NC_013055(3) PHAGE_Entero_HK022_NC_002166(3) PHAGE_Pseudo_PAJU2_NC_011373(3) PHAGE_Entero_mEpX2_NC_019705(2) PHAGE_Entero_SfV_NC_003444(2) PHAGE_Pseudo_F116_NC_006552(2) PHAGE_Rhizob_16_3_NC_011103(2) PHAGE_Serrat_Parlo_NC_048758(2) PHAGE_Pseudo_phi2_NC_030…	0.1379	0.6481
5	25Kb	incomplete(30)	capsid,integrase	32794-57845	1	12	6	6	1	0	yes	PHAGE_Xylell_Xfas53_NC_013599(2) PHAGE_Pseudo_PaMx25_NC_041953(1) PHAGE_Achrom_Motura_NC_049849(1) PHAGE_Entero_EFC_1_NC_025453(1) PHAGE_Gordon_Nymphadora_NC_031061(1) PHAGE_Mannhe_vB_MhS_1152AP2_NC_028956(1) PHAGE_Burkho_BcepGomr_NC_009447(1) PHAGE_Dinoro_vB_DshS_R5C_NC_041921(1) PHAGE_Bacill_BCD7_NC_019515(1) PHAGE_Erwini_vB_EhrS_49_NC_048197(1) PHAGE_Pseudo_R12_NC_048662(1) PHAGE_Mannhe_vB_MhS…	0.1666	0.6508
6	13.6Kb	incomplete(30)	tail,integrase	48-13708	1	9	6	3	1	0	yes	PHAGE_Escher_500465_1_NC_049342(4) PHAGE_Klebsi_ST437_OXA245phi4.1_NC_049448(2) PHAGE_Staphy_StauST398_5_NC_023500(1) PHAGE_Burkho_phi1026b_NC_005284(1) PHAGE_Klebsi_ST15_OXA48phi14.1_NC_049454(1)	0.4444	0.6117
7	19.7Kb	questionable(90)	tail	1921-21719	0	26	19	7	1	0	no	PHAGE_Escher_vB_EcoM_ECO1230_10_NC_027995(11) PHAGE_Escher_vB_EcoM_ep3_NC_025430(9) PHAGE_Escher_vB_EcoM_ECOO78_NC_041926(9) PHAGE_Entero_Arya_NC_031048(8) PHAGE_Pseudo_PPpW_3_NC_023006(7) PHAGE_Stenot_Smp131_NC_023588(4) PHAGE_Burkho_AP3_NC_047752(2) PHAGE_Burkho_KL3_NC_015266(1) PHAGE_Burkho_phiE12_2_NC_009236(1) PHAGE_Salmon_IME207_NC_031924(1) PHAGE_Burkho_KS14_NC_015273(1) PHAGE_Caulob_Seuss…	0.423	0.6634
Stenotrophomonas maltophilia 320/2
1	20Kb	incomplete(30)	lysin,plate	28422-48430	0	27	21	6	1	0	no	PHAGE_Escher_vB_EcoM_ECOO78_NC_041926(12) PHAGE_Escher_vB_EcoM_ECO1230_10_NC_027995(11) PHAGE_Escher_vB_EcoM_ep3_NC_025430(10) PHAGE_Entero_Arya_NC_031048(9) PHAGE_Pseudo_PPpW_3_NC_023006(7) PHAGE_Stenot_Smp131_NC_023588(4) PHAGE_Burkho_AP3_NC_047752(2) PHAGE_Pseudo_PaP2_NC_005884(1) PHAGE_Burkho_phiE12_2_NC_009236(1) PHAGE_Caulob_Seuss_NC_047757(1) PHAGE_Achrom_JWF_NC_029075(1) PHAGE_Burkho_ST79…	0.4444	0.6598
Stenotrophomonas maltophilia 41753/3
1	7.2Kb	incomplete(60)	transposase,tail	51351-58614	0	11	7	4	1	0	no	PHAGE_Burkho_BcepSauron_NC_049851(1) PHAGE_Escher_500465_2_NC_049343(1) PHAGE_Bacill_PfEFR_5_NC_031055(1) PHAGE_Bacill_PfEFR_4_NC_048641(1) PHAGE_Lactob_phiAQ113_NC_019782(1) PHAGE_Achrom_Motura_NC_049849(1) PHAGE_Mannhe_vB_MhS_535AP2_NC_028853(1) PHAGE_Bacill_vB_BceS_MY192_NC_048633(1) PHAGE_Shigel_SfIV_NC_022749(1) PHAGE_Dinoro_DFL12phi1_NC_024367(1) PHAGE_Strept_BRock_NC_048650(1) PHAGE_Mannhe…	0.0909	0.6278
2	19Kb	questionable(90)	tail,plate	56412-75499	0	26	19	7	1	0	no	PHAGE_Entero_Arya_NC_031048(9) PHAGE_Escher_vB_EcoM_ep3_NC_025430(9) PHAGE_Escher_vB_EcoM_ECO1230_10_NC_027995(9) PHAGE_Escher_vB_EcoM_ECOO78_NC_041926(9) PHAGE_Pseudo_PPpW_3_NC_023006(7) PHAGE_Stenot_Smp131_NC_023588(3) PHAGE_Burkho_phiE12_2_NC_009236(2) PHAGE_Salmon_II_E1_NC_010495(1) PHAGE_Burkho_phiE202_NC_009234(1) PHAGE_Burkho_KS14_NC_015273(1) PHAGE_Vibrio_CP_T1_NC_019457(1) PHAGE_Pseudo_P…	0.3461	0.6572
3	48Kb	incomplete(50)	tail,protease	4651-52701	0	57	29	28	1	0	yes	PHAGE_Rhizob_RHEph01_NC_047738(15) PHAGE_Ralsto_RsoP1EGY_NC_047946(12) PHAGE_Ralsto_DU_RP_I_NC_047888(12) PHAGE_Mesorh_phagevB_MloP_Lo5R7ANS_NC_025431(11) PHAGE_Pelagi_HTVC019P_NC_020483(8) PHAGE_Pelagi_HTVC011P_NC_020482(7) PHAGE_Agroba_Atu_ph07_NC_042013(2) PHAGE_Ralsto_RSB2_NC_023736(2) PHAGE_Pectob_CBB_NC_041878(2) PHAGE_Bacill_G_NC_023719(2) PHAGE_Yersin_fHe_Yen9_04_NC_042116(1) PHAGE_Burkho…	0.2631	0.6497
Stenotrophomonas maltophilia 156
1	12.2Kb	intact(135)	NA	26379-38650	0	19	13	6	1	0	no	PHAGE_Stenot_phiSMA6_NC_043029(9) PHAGE_Xantho_Xf109_NC_043028(7) PHAGE_Xantho_Cf1c_NC_001396(4) PHAGE_Stenot_PSH1_NC_010429(4) PHAGE_Stenot_phiSHP2_NC_015586(3) PHAGE_Stenot_phiSMA9_NC_007189(2) PHAGE_Stenot_phiSMA7_NC_021569(2) PHAGE_Escher_RCS47_NC_042128(1) PHAGE_Mycoba_MiaZeal_NC_028953(1) PHAGE_Mycoba_Wanda_NC_022067(1) PHAGE_Mycoba_Optimus_NC_041844(1) PHAGE_Salmon_SJ46_NC_031129(1) PHAGE_…	0.4736	0.616
Stenotrophomonas maltophilia 212
1	33.8Kb	intact(110)	head,capsid,protease,portal,terminase,lysin,tail,integrase	2609-36458	0	39	23	16	1	0	yes	PHAGE_Xylell_Xfas53_NC_013599(5) PHAGE_Entero_mEp235_NC_019708(4) PHAGE_Burkho_KS9_NC_013055(3) PHAGE_Pseudo_D3_NC_002484(3) PHAGE_Pseudo_PAJU2_NC_011373(3) PHAGE_Entero_HK022_NC_002166(3) PHAGE_Entero_HK140_NC_019710(3) PHAGE_Pseudo_PMG1_NC_016765(3) PHAGE_Burkho_KL3_NC_015266(2) PHAGE_Erwini_PEp14_NC_016767(2) PHAGE_Pseudo_phi2_NC_030931(2) PHAGE_Serrat_Parlo_NC_048758(2) PHAGE_Pseudo_F116_NC_0…	0.1282	0.6357
2	16.2Kb	incomplete(20)	head	10833-27060	0	25	17	8	1	0	no	PHAGE_Burkho_Bcep176_NC_007497(7) PHAGE_Brucel_BiPBO1_NC_031264(4) PHAGE_Entero_mEp235_NC_019708(3) PHAGE_Xantho_CP2_NC_020205(3) PHAGE_Burkho_phi1026b_NC_005284(2) PHAGE_Salmon_118970_sal3_NC_031940(2) PHAGE_Shigel_SfIV_NC_022749(2) PHAGE_Entero_HK022_NC_002166(2) PHAGE_Xantho_Carpasina_NC_047962(2) PHAGE_Entero_HK140_NC_019710(2) PHAGE_Xantho_XcP1_NC_048147(2) PHAGE_Xantho_OP1_NC_007709(2) PHAG…	0.28	0.6353
3	23Kb	incomplete(50)	capsid,portal,terminase,tail	52286-75348	1	34	20	14	1	0	no	PHAGE_Pseudo_KPP25_NC_024123(7) PHAGE_Pseudo_phiR18_NC_041964(6) PHAGE_Stenot_Moby_NC_048802(4) PHAGE_Pseudo_F116_NC_006552(4) PHAGE_Burkho_BcepMigl_NC_019917(3) PHAGE_Stenot_YB07_NC_048755(3) PHAGE_Burkho_Bcep22_NC_005262(3) PHAGE_Burkho_DC1_NC_018452(3) PHAGE_Stenot_Mendera_NC_048804(3) PHAGE_Pseudo_H66_NC_042342(3) PHAGE_Burkho_BcepIL02_NC_012743(2) PHAGE_Acidov_ACP17_NC_041997(2) PHAGE_Erwini…	0.2058	0.6502
4	48Kb	incomplete(60)	tail,virion,protease	49867-97919	0	62	32	30	1	0	yes	PHAGE_Rhizob_RHEph01_NC_047738(15) PHAGE_Ralsto_DU_RP_I_NC_047888(14) PHAGE_Ralsto_RsoP1EGY_NC_047946(13) PHAGE_Mesorh_phagevB_MloP_Lo5R7ANS_NC_025431(11) PHAGE_Pelagi_HTVC019P_NC_020483(8) PHAGE_Pelagi_HTVC011P_NC_020482(7) PHAGE_Ralsto_RSB2_NC_023736(2) PHAGE_Bacill_G_NC_023719(2) PHAGE_Pectob_CBB_NC_041878(2) PHAGE_Agroba_Atu_ph07_NC_042013(2) PHAGE_Tsukam_TPA2_NC_015210(1) PHAGE_Gordon_Bruton…	0.2419	0.6496
5	13.5Kb	intact(150)	NA	235728-249319	0	22	16	6	1	0	no	PHAGE_Stenot_PSH1_NC_010429(7) PHAGE_Stenot_phiSMA6_NC_043029(7) PHAGE_Xantho_Xf109_NC_043028(6) PHAGE_Xantho_Cf1c_NC_001396(4) PHAGE_Stenot_phiSHP2_NC_015586(4) PHAGE_Stenot_phiSMA7_NC_021569(3) PHAGE_Stenot_phiSMA9_NC_007189(3) PHAGE_Ralsto_PE226_NC_015297(1)	0.3181	0.6193
6	19.9Kb	intact(100)	tail	28356-48284	0	26	20	6	1	0	no	PHAGE_Escher_vB_EcoM_ECO1230_10_NC_027995(12) PHAGE_Escher_vB_EcoM_ECOO78_NC_041926(11) PHAGE_Escher_vB_EcoM_ep3_NC_025430(10) PHAGE_Entero_Arya_NC_031048(9) PHAGE_Pseudo_PPpW_3_NC_023006(7) PHAGE_Stenot_Smp131_NC_023588(4) PHAGE_Burkho_AP3_NC_047752(2) PHAGE_Burkho_phiE12_2_NC_009236(1) PHAGE_Altero_vB_AmaP_AD45_P1_NC_021532(1) PHAGE_Salmon_IME207_NC_031924(1) PHAGE_Acidov_ACP17_NC_041997(1) PHA…	0.4615	0.6603
7	32.1Kb	incomplete(30)	tail	29454-61579	0	35	30	5	1	0	no	PHAGE_Pseudo_vB_PaeS_PM105_NC_028667(18) PHAGE_Pseudo_JBD18_NC_027986(17) PHAGE_Pseudo_B3_NC_006548(16) PHAGE_Pseudo_JBD67_NC_042135(16) PHAGE_Pseudo_JBD25_NC_027992(10) PHAGE_Burkho_BcepMu_NC_005882(9) PHAGE_Burkho_phiE255_NC_009237(7) PHAGE_Pseudo_LKO4_NC_041934(2) PHAGE_Rhodob_RcapMu_NC_016165(2) PHAGE_Rhizob_RR1_B_NC_021557(2) PHAGE_Pseudo_M6_NC_007809(2) PHAGE_Pseudo_DMS3_NC_008717(2) PHAGE_…	0.5142	0.6528
Stenotrophomonas maltophilia 21_FDSW202186548-1r-8
1	42.3Kb	intact(140)	integrase,tail,terminase,portal,head,virion,lysin	127675-169981	0	45	35	10	1	0	yes	PHAGE_Stenot_S1_NC_011589(25) PHAGE_Ralsto_RS138_NC_029107(3) PHAGE_Entero_cdtI_NC_009514(3) PHAGE_Entero_c_1_NC_019706(3) PHAGE_Entero_mEp213_NC_019720(3) PHAGE_Shewan_1/44_NC_025463(2) PHAGE_Entero_N15_NC_001901(2) PHAGE_Pseudo_F10_NC_007805(2) PHAGE_Burkho_KS9_NC_013055(2) PHAGE_Entero_mEp237_NC_019704(2) PHAGE_Phage_Gifsy_2_NC_010393(2) PHAGE_Entero_HK225_NC_019717(2) PHAGE_Entero_DE3_NC_0420…	0.5555	0.6326
2	30.8Kb	intact(120)	terminase,portal,head,recombinase,virion,lysin,tail	338590-369395	0	43	25	18	1	0	no	PHAGE_Stenot_S1_NC_011589(25) PHAGE_Shewan_1/44_NC_025463(3) PHAGE_Ralsto_RSY1_NC_025115(1) PHAGE_Escher_vB_EcoM_ECO1230_10_NC_027995(1) PHAGE_Burkho_BcepGomr_NC_009447(1) PHAGE_Escher_vB_EcoM_ep3_NC_025430(1) PHAGE_Bdello_phi1422_NC_019525(1) PHAGE_Vibrio_VP58.5_NC_027981(1) PHAGE_Idioma_Phi1M2_2_NC_025471(1) PHAGE_Phage_Gifsy_2_NC_010393(1) PHAGE_Caulob_CcrColossus_NC_019406(1) PHAGE_Ralsto_RS1…	0.5813	0.6376
3	32.9Kb	incomplete(50)	integrase,tail	365128-398036	1	15	9	6	1	0	yes	PHAGE_Escher_500465_1_NC_049342(6) PHAGE_Klebsi_ST437_OXA245phi4.1_NC_049448(2) PHAGE_Klebsi_ST15_OXA48phi14.1_NC_049454(1) PHAGE_Erwini_vB_EamM_Phobos_NC_031043(1) PHAGE_Staphy_StauST398_5_NC_023500(1) PHAGE_Burkho_phi1026b_NC_005284(1) PHAGE_Stenot_S1_NC_011589(1)	0.4	0.6388
4	20Kb	intact(100)	tail	438693-458715	0	26	20	6	1	0	no	PHAGE_Escher_vB_EcoM_ECO1230_10_NC_027995(11) PHAGE_Escher_vB_EcoM_ep3_NC_025430(9) PHAGE_Entero_Arya_NC_031048(9) PHAGE_Escher_vB_EcoM_ECOO78_NC_041926(8) PHAGE_Pseudo_PPpW_3_NC_023006(7) PHAGE_Stenot_Smp131_NC_023588(4) PHAGE_Burkho_KS5_NC_015265(1) PHAGE_Salmon_64795_sal3_NC_031918(1) PHAGE_Achrom_JWF_NC_029075(1) PHAGE_Burkho_phiE255_NC_009237(1) PHAGE_Pseudo_phiPSA1_NC_024365(1) PHAGE_Burkho…	0.423	0.6584
Stenotrophomonas maltophilia 34_FDSW202186541-1r-8
1	9.4Kb	intact(135)	NA	428520-438009	0	17	12	5	1	0	no	PHAGE_Stenot_phiSMA6_NC_043029(9) PHAGE_Xantho_Xf109_NC_043028(7) PHAGE_Stenot_PSH1_NC_010429(5) PHAGE_Stenot_phiSMA9_NC_007189(4) PHAGE_Xantho_Cf1c_NC_001396(3) PHAGE_Stenot_phiSHP2_NC_015586(3) PHAGE_Stenot_phiSMA7_NC_021569(2) PHAGE_Cronob_CR5_NC_021531(1) PHAGE_Ralsto_PE226_NC_015297(1) PHAGE_Ralsto_RSS1_NC_008575(1)	0.5294	0.6383
2	20Kb	intact(100)	tail	147804-167829	0	26	20	6	1	0	no	PHAGE_Escher_vB_EcoM_ECO1230_10_NC_027995(11) PHAGE_Escher_vB_EcoM_ep3_NC_025430(10) PHAGE_Entero_Arya_NC_031048(9) PHAGE_Escher_vB_EcoM_ECOO78_NC_041926(9) PHAGE_Pseudo_PPpW_3_NC_023006(7) PHAGE_Stenot_Smp131_NC_023588(4) PHAGE_Pseudo_PaP2_NC_005884(1) PHAGE_Caulob_Seuss_NC_047757(1) PHAGE_Burkho_phiE255_NC_009237(1) PHAGE_Pseudo_phiCTX_NC_003278(1) PHAGE_Vibrio_vB_VpaM_MAR_NC_019722(1) PHAGE_Bu…	0.423	0.6584
Stenotrophomonas maltophilia 11_FDSW202186555-1r-8
1	19.4Kb	questionable(90)	tail,head	86022-105430	0	22	17	5	1	0	no	PHAGE_Burkho_phi1026b_NC_005284(5) PHAGE_Burkho_Bcep176_NC_007497(4) PHAGE_Burkho_phi6442_NC_009235(4) PHAGE_Xantho_Xop411_NC_009543(4) PHAGE_Burkho_KS9_NC_013055(3) PHAGE_Burkho_phiE125_NC_003309(3) PHAGE_Xantho_OP1_NC_007709(3) PHAGE_Xantho_Xp10_NC_004902(3) PHAGE_Xantho_CP1_NC_019933(2) PHAGE_Stenot_Mendera_NC_048804(2) PHAGE_Xantho_phiL7_NC_012742(2) PHAGE_Pseudo_PMBT14_NC_048687(2) PHAGE_Ste…	0.2272	0.6492
2	19Kb	incomplete(40)	integrase	119953-162807	2	56	31	25	1	0	yes	PHAGE_Xantho_CP2_NC_020205(16) PHAGE_Pseudo_AF_NC_019923(10) PHAGE_Bordet_BPP_1_NC_005357(6) PHAGE_Escher_TL_2011b_NC_019445(6) PHAGE_Pseudo_vB_PaeP_Tr60_Ab31_NC_023575(6) PHAGE_Escher_phiV10_NC_007804(5) PHAGE_Salmon_SPN1S_NC_016761(5) PHAGE_Salmon_epsilon15_NC_004775(5) PHAGE_Entero_Tyrion_NC_031077(3) PHAGE_Bacill_SPbeta_NC_001884(2) PHAGE_Pseudo_F116_NC_006552(2) PHAGE_Pseudo_phi2_NC_030931(2…	0.3461	0.6572
3	31.4Kb	intact(100)	head,capsid,protease,portal,terminase,tail,integrase	31325-62726	0	34	17	17	1	0	yes	PHAGE_Burkho_KS9_NC_013055(4) PHAGE_Entero_mEp235_NC_019708(3) PHAGE_Pseudo_D3_NC_002484(3) PHAGE_Pseudo_PMG1_NC_016765(3) PHAGE_Pseudo_phi2_NC_030931(2) PHAGE_Rhizob_16_3_NC_011103(2) PHAGE_Erwini_PEp14_NC_016767(2) PHAGE_Pseudo_F116_NC_006552(2) PHAGE_Entero_mEpX2_NC_019705(2) PHAGE_Burkho_Bcep176_NC_007497(2) PHAGE_Pseudo_PAJU2_NC_011373(2) PHAGE_Serrat_Parlo_NC_048758(2) PHAGE_Entero_SfV_NC_0…	0.1176	0.6381
Stenotrophomonas maltophilia 6_FDSW202186552-1r-8
1	50.3Kb	intact(150)	integrase,tail,capsid,head,portal,terminase	87175-137541	1	50	31	19	1	0	yes	PHAGE_Burkho_KS9_NC_013055(6) PHAGE_Burkho_Bcep176_NC_007497(5) PHAGE_Burkho_phiE125_NC_003309(5) PHAGE_Vibrio_VP58.5_NC_027981(4) PHAGE_Vibrio_vB_VpaM_MAR_NC_019722(4) PHAGE_Burkho_phi1026b_NC_005284(4) PHAGE_Xantho_CP2_NC_020205(3) PHAGE_Vibrio_VHML_NC_004456(3) PHAGE_Burkho_phi6442_NC_009235(3) PHAGE_Cronob_ENT39118_NC_019934(3) PHAGE_Stenot_S1_NC_011589(3) PHAGE_Salmon_Fels_1_NC_010391(2) PHA…	0.12	0.6443
2	48Kb	incomplete(50)	tail,protease	79626-127676	0	60	30	30	1	0	yes	PHAGE_Rhizob_RHEph01_NC_047738(15) PHAGE_Ralsto_DU_RP_I_NC_047888(14) PHAGE_Ralsto_RsoP1EGY_NC_047946(13) PHAGE_Mesorh_phagevB_MloP_Lo5R7ANS_NC_025431(11) PHAGE_Pelagi_HTVC019P_NC_020483(8) PHAGE_Pelagi_HTVC011P_NC_020482(7) PHAGE_Ralsto_RSB2_NC_023736(2) PHAGE_Bacill_G_NC_023719(2) PHAGE_Agroba_Atu_ph07_NC_042013(2) PHAGE_Pectob_CBB_NC_041878(2) PHAGE_Escher_HZ2R8_NC_047923(1) PHAGE_Vibrio_N4_NC…	0.25	0.6499
3	19.4Kb	intact(100)	tail,head	88082-107494	0	21	17	4	1	0	no	PHAGE_Burkho_phi1026b_NC_005284(5) PHAGE_Burkho_phi6442_NC_009235(4) PHAGE_Xantho_Xop411_NC_009543(4) PHAGE_Burkho_Bcep176_NC_007497(4) PHAGE_Burkho_phiE125_NC_003309(3) PHAGE_Xantho_Xp10_NC_004902(3) PHAGE_Xantho_OP1_NC_007709(3) PHAGE_Burkho_KS9_NC_013055(3) PHAGE_Pseudo_PS_1_NC_029066(2) PHAGE_Stenot_Moby_NC_048802(2) PHAGE_Entero_mEp235_NC_019708(2) PHAGE_Pseudo_PMBT14_NC_048687(2) PHAGE_Xant…	0.238	0.6491
4	27.6Kb	incomplete(30)	tail,integrase	312962-340591	1	10	7	3	1	0	yes	PHAGE_Escher_500465_1_NC_049342(4) PHAGE_Klebsi_ST437_OXA245phi4.1_NC_049448(2) PHAGE_Klebsi_ST15_OXA48phi14.1_NC_049454(1) PHAGE_Staphy_StauST398_5_NC_023500(1) PHAGE_Burkho_phi1026b_NC_005284(1) PHAGE_Pseudo_OBP_NC_016571(1)	0.4	0.6377
5	7.1Kb	intact(120)	NA	84163-91360	0	10	9	1	1	0	no	PHAGE_Stenot_phiSMA6_NC_043029(8) PHAGE_Xantho_Xf109_NC_043028(6) PHAGE_Stenot_PSH1_NC_010429(4) PHAGE_Xantho_Cf1c_NC_001396(3) PHAGE_Stenot_phiSHP2_NC_015586(2) PHAGE_Stenot_phiSMA9_NC_007189(2) PHAGE_Ralsto_PE226_NC_015297(1) PHAGE_Stenot_phiSMA7_NC_021569(1)	0.8	0.6353
Stenotrophomonas maltophilia 17_FDSW202186554-1r-8
1	25.4Kb	intact(140)	tail,head,terminase	10383-35870	0	34	21	13	1	0	no	PHAGE_Burkho_phi1026b_NC_005284(6) PHAGE_Burkho_KS9_NC_013055(6) PHAGE_Entero_mEp235_NC_019708(6) PHAGE_Burkho_phiE125_NC_003309(5) PHAGE_Pseudo_D3_NC_002484(4) PHAGE_Entero_HK022_NC_002166(4) PHAGE_Burkho_Bcep176_NC_007497(4) PHAGE_Pseudo_PMG1_NC_016765(3) PHAGE_Pseudo_PMBT14_NC_048687(3) PHAGE_Entero_HK140_NC_019710(3) PHAGE_Xantho_phiL7_NC_012742(3) PHAGE_Xantho_Xp10_NC_004902(2) PHAGE_Xantho_…	0.1764	0.6438
Stenotrophomonas maltophilia 24_FDSW202186553-1r-8
1	7.2Kb	incomplete(60)	transposase,tail	101278-108541	0	10	7	3	1	0	no	PHAGE_Mannhe_vB_MhS_535AP2_NC_028853(1) PHAGE_Shigel_SfIV_NC_022749(1) PHAGE_Burkho_BcepSaruman_NC_049850(1) PHAGE_Lactob_phiAQ113_NC_019782(1) PHAGE_Bacill_PfEFR_5_NC_031055(1) PHAGE_Escher_500465_2_NC_049343(1) PHAGE_Mannhe_vB_MhS_1152AP2_NC_028956(1) PHAGE_Dinoro_DFL12phi1_NC_024367(1) PHAGE_Strept_BRock_NC_048650(1) PHAGE_Burkho_BcepSauron_NC_049851(1) PHAGE_Achrom_Motura_NC_049849(1) PHAGE_B…	0.1	0.6278
2	24Kb	intact(100)	lysin,tail,head	48451-72534	0	26	18	8	1	0	no	PHAGE_Burkho_phi1026b_NC_005284(5) PHAGE_Xantho_Xop411_NC_009543(4) PHAGE_Burkho_phi6442_NC_009235(4) PHAGE_Burkho_Bcep176_NC_007497(4) PHAGE_Xantho_OP1_NC_007709(3) PHAGE_Burkho_phiE125_NC_003309(3) PHAGE_Xantho_Xp10_NC_004902(3) PHAGE_Burkho_KS9_NC_013055(3) PHAGE_Pseudo_PS_1_NC_029066(2) PHAGE_Pseudo_PMBT14_NC_048687(2) PHAGE_Xantho_CP1_NC_019933(2) PHAGE_Xantho_phiL7_NC_012742(2) PHAGE_Stenot…	0.1923	0.6537
3	10.1Kb	incomplete(30)	virion,integrase	2663-12766	1	10	6	4	1	0	yes	PHAGE_Vibrio_pTD1_NC_041916(1) PHAGE_Salmon_3A_8767_NC_048004(1) PHAGE_Vibrio_VP4B_NC_042136(1) PHAGE_Clostr_phiCD481_1_NC_028951(1) PHAGE_Mycoba_Panchino_NC_031281(1) PHAGE_Stenot_IME15_NC_019416(1) PHAGE_Acinet_Bphi_B1251_NC_019541(1) PHAGE_Clostr_phiCDHM11_NC_029001(1) PHAGE_Salmon_SSU5_NC_018843(1) PHAGE_Escher_Ebrios_NC_047942(1) PHAGE_Vibrio_USC_1_NC_048779(1) PHAGE_Clostr_phiCD506_NC_02883…	0.1	0.6362
Stenotrophomonas maltophilia 42_FDSW202186560-1r-8
1	23.8Kb	intact(110)	head,tail,lysin	43821-67649	0	22	16	6	1	0	no	PHAGE_Burkho_phi1026b_NC_005284(5) PHAGE_Burkho_phiE125_NC_003309(4) PHAGE_Xantho_Xp10_NC_004902(4) PHAGE_Burkho_KS9_NC_013055(4) PHAGE_Burkho_Bcep176_NC_007497(4) PHAGE_Burkho_phi6442_NC_009235(4) PHAGE_Xantho_Xop411_NC_009543(3) PHAGE_Pseudo_YMC11/02/R656_NC_028657(2) PHAGE_Xantho_OP1_NC_007709(2) PHAGE_Synech_S_SSM4_NC_020875(1) PHAGE_Edward_eiAU_NC_042029(1) PHAGE_Cronob_phiES15_NC_018454(1) …	0.2272	0.6457
2	33.4Kb	intact(110)	head,capsid,protease,portal,terminase,tail,integrase	3322-36817	0	40	20	20	1	0	yes	PHAGE_Pseudo_PMG1_NC_016765(5) PHAGE_Pseudo_D3_NC_002484(4) PHAGE_Burkho_KS9_NC_013055(4) PHAGE_Entero_mEp235_NC_019708(4) PHAGE_Entero_HK022_NC_002166(4) PHAGE_Xantho_CP2_NC_020205(3) PHAGE_Entero_HK140_NC_019710(3) PHAGE_Xantho_XcP1_NC_048147(2) PHAGE_Pseudo_phi2_NC_030931(2) PHAGE_Rhizob_16_3_NC_011103(2) PHAGE_Entero_mEpX2_NC_019705(2) PHAGE_Xantho_Carpasina_NC_047962(2) PHAGE_Pseudo_F116_NC_…	0.125	0.651
Stenotrophomonas maltophilia 2_FDSW202186513-1r-8
1	22.9Kb	intact(100)	integrase	1274906-1297805	0	12	9	3	1	0	yes	PHAGE_Stenot_phiSHP2_NC_015586(6) PHAGE_Xantho_Cf1c_NC_001396(4) PHAGE_Xantho_Xf109_NC_043028(4) PHAGE_Stenot_phiSMA6_NC_043029(4) PHAGE_Stenot_phiSMA9_NC_007189(3) PHAGE_Stenot_phiSMA7_NC_021569(2) PHAGE_Stenot_PSH1_NC_010429(2) PHAGE_Escher_RCS47_NC_042128(1) PHAGE_Entero_M13_NC_003287(1) PHAGE_Salmon_SJ46_NC_031129(1) PHAGE_Entero_P1_NC_005856(1)	0.5	0.6159
2	27.9Kb	incomplete(30)	integrase,tail	80605-108534	1	21	7	14	1	0	yes	PHAGE_Escher_500465_1_NC_049342(5) PHAGE_Klebsi_ST437_OXA245phi4.1_NC_049448(2) PHAGE_Burkho_phi1026b_NC_005284(1) PHAGE_Bordet_BPP_1_NC_005357(1) PHAGE_Salmon_Fels_1_NC_010391(1) PHAGE_Staphy_StauST398_5_NC_023500(1) PHAGE_Klebsi_ST15_OXA48phi14.1_NC_049454(1) PHAGE_Pseudo_phiCTX_NC_003278(1) PHAGE_Entero_phiP27_NC_003356(1) PHAGE_Cronob_phiES15_NC_018454(1)	0.238	0.6536
3	34.3Kb	intact(150)	portal,terminase,capsid,head,tail,plate,integrase	76134-110501	0	46	42	4	1	0	yes	PHAGE_Stenot_Smp131_NC_023588(36) PHAGE_Pseudo_Dobby_NC_048109(13) PHAGE_Burkho_KS14_NC_015273(10) PHAGE_Pseudo_phiCTX_NC_003278(10) PHAGE_Burkho_phiE202_NC_009234(10) PHAGE_Burkho_phiE12_2_NC_009236(9) PHAGE_Burkho_KL3_NC_015266(7) PHAGE_Burkho_phi52237_NC_007145(6) PHAGE_Ralsto_RsoM1USA_NC_049432(6) PHAGE_Ralsto_RSA1_NC_009382(4) PHAGE_Burkho_KS5_NC_015265(4) PHAGE_Escher_vB_EcoM_ECO1230_10_NC_…	0.7826	0.6482
4	21.9Kb	incomplete(30)	lysin,plate	163140-185069	1	29	20	9	1	0	no	PHAGE_Escher_vB_EcoM_ECOO78_NC_041926(11) PHAGE_Escher_vB_EcoM_ECO1230_10_NC_027995(10) PHAGE_Escher_vB_EcoM_ep3_NC_025430(9) PHAGE_Entero_Arya_NC_031048(8) PHAGE_Pseudo_PPpW_3_NC_023006(6) PHAGE_Stenot_Smp131_NC_023588(4) PHAGE_Burkho_AP3_NC_047752(2) PHAGE_Burkho_phiE12_2_NC_009236(1) PHAGE_Caulob_Seuss_NC_047757(1) PHAGE_Burkho_phiE202_NC_009234(1) PHAGE_Strept_Dp_1_NC_015274(1) PHAGE_Salmon_I…	0.3793	0.6614
5	41.4Kb	intact(130)	integrase,tail,terminase,portal,head,virion,lysin	169-41629	0	43	32	11	1	0	yes	PHAGE_Stenot_S1_NC_011589(23) PHAGE_Entero_mEp213_NC_019720(3) PHAGE_Entero_c_1_NC_019706(3) PHAGE_Phage_Gifsy_2_NC_010393(2) PHAGE_Entero_DE3_NC_042057(2) PHAGE_Shewan_1/44_NC_025463(2) PHAGE_Entero_mEp460_NC_019716(2) PHAGE_Pseudo_MD8_NC_031091(2) PHAGE_Pseudo_F10_NC_007805(2) PHAGE_Entero_HK225_NC_019717(2) PHAGE_Entero_N15_NC_001901(2) PHAGE_Entero_mEp237_NC_019704(2) PHAGE_Salmon_Fels_1_NC_0…	0.5348	0.6191
Stenotrophomonas maltophilia 5_FDSW202186509-1r-8
1	21.6Kb	intact(100)	tail	135391-157023	1	28	21	7	1	0	no	PHAGE_Escher_vB_EcoM_ECO1230_10_NC_027995(12) PHAGE_Escher_vB_EcoM_ECOO78_NC_041926(11) PHAGE_Escher_vB_EcoM_ep3_NC_025430(10) PHAGE_Entero_Arya_NC_031048(9) PHAGE_Pseudo_PPpW_3_NC_023006(7) PHAGE_Stenot_Smp131_NC_023588(4) PHAGE_Pseudo_PaBG_NC_022096(2) PHAGE_Burkho_AP3_NC_047752(2) PHAGE_Nodula_vB_NspS_kac68v161_NC_048757(2) PHAGE_Nodula_vB_NspS_kac65v151_NC_048756(2) PHAGE_Burkho_ST79_NC_02134…	0.4285	0.6632
2	6.9Kb	intact(116)	NA	354785-361750	0	10	9	1	1	0	no	PHAGE_Stenot_phiSHP2_NC_015586(7) PHAGE_Stenot_PSH1_NC_010429(5) PHAGE_Stenot_phiSMA9_NC_007189(4) PHAGE_Xantho_Xf109_NC_043028(3) PHAGE_Stenot_phiSMA6_NC_043029(3) PHAGE_Stenot_phiSMA7_NC_021569(2) PHAGE_Xantho_Cf1c_NC_001396(2)	0.7	0.6108
3	11.4Kb	incomplete(30)	tail,integrase	311568-323010	1	10	7	3	1	0	yes	PHAGE_Escher_500465_1_NC_049342(4) PHAGE_Stenot_S1_NC_011589(2) PHAGE_Klebsi_ST437_OXA245phi4.1_NC_049448(2) PHAGE_Staphy_StauST398_5_NC_023500(1) PHAGE_Klebsi_ST15_OXA48phi14.1_NC_049454(1) PHAGE_Burkho_phi1026b_NC_005284(1)	0.4	0.6719
4	15.7Kb	questionable(70)	capsid,protease,portal,terminase,tail	339559-355284	0	26	16	10	1	0	no	PHAGE_Entero_mEp235_NC_019708(4) PHAGE_Pseudo_D3_NC_002484(3) PHAGE_Pseudo_PMG1_NC_016765(3) PHAGE_Entero_HK022_NC_002166(3) PHAGE_Entero_HK140_NC_019710(3) PHAGE_Burkho_KS9_NC_013055(3) PHAGE_Rhizob_16_3_NC_011103(2) PHAGE_Pseudo_phi2_NC_030931(2) PHAGE_Pseudo_PAJU2_NC_011373(2) PHAGE_Entero_mEpX2_NC_019705(2) PHAGE_Xylell_Xfas53_NC_013599(2) PHAGE_Serrat_Parlo_NC_048758(2) PHAGE_Pseudo_F116_NC_…	0.1538	0.656
Stenotrophomonas maltophilia 8_FDSW202186519-1r-8
1	10.9Kb	incomplete(30)	tail,integrase	81372-92271	1	10	7	3	1	0	yes	PHAGE_Escher_500465_1_NC_049342(5) PHAGE_Klebsi_ST437_OXA245phi4.1_NC_049448(2) PHAGE_Burkho_phi1026b_NC_005284(1) PHAGE_Klebsi_ST15_OXA48phi14.1_NC_049454(1) PHAGE_Stenot_S1_NC_011589(1) PHAGE_Staphy_StauST398_5_NC_023500(1)	0.5	0.6681
2	22.7Kb	intact(100)	tail	915062-937770	1	30	23	7	1	0	no	PHAGE_Escher_vB_EcoM_ECO1230_10_NC_027995(12) PHAGE_Escher_vB_EcoM_ECOO78_NC_041926(12) PHAGE_Escher_vB_EcoM_ep3_NC_025430(10) PHAGE_Entero_Arya_NC_031048(9) PHAGE_Pseudo_PPpW_3_NC_023006(7) PHAGE_Stenot_Smp131_NC_023588(4) PHAGE_Nodula_vB_NspS_kac65v151_NC_048756(2) PHAGE_Nodula_vB_NspS_kac68v161_NC_048757(2) PHAGE_Pseudo_PaBG_NC_022096(2) PHAGE_Burkho_AP3_NC_047752(2) PHAGE_Burkho_ST79_NC_02134…	0.4	0.6604
3	7.2Kb	incomplete(60)	transposase,tail	238776-246039	0	10	7	3	1	0	no	PHAGE_Mannhe_vB_MhS_1152AP2_NC_028956(1) PHAGE_Achrom_Motura_NC_049849(1) PHAGE_Bacill_PfEFR_4_NC_048641(1) PHAGE_Escher_500465_2_NC_049343(1) PHAGE_Bacill_vB_BceS_MY192_NC_048633(1) PHAGE_Bacill_PfEFR_5_NC_031055(1) PHAGE_Burkho_BcepSauron_NC_049851(1) PHAGE_Shigel_SfIV_NC_022749(1) PHAGE_Dinoro_DFL12phi1_NC_024367(1) PHAGE_Strept_BRock_NC_048650(1) PHAGE_Mannhe_vB_MhS_535AP2_NC_028853(1) PHAGE_…	0.1	0.6282
4	18.5Kb	intact(107)	protease,transposase	250532-269130	0	26	19	7	1	0	no	PHAGE_Stenot_phiSMA7_NC_021569(7) PHAGE_Stenot_phiSMA9_NC_007189(5) PHAGE_Stenot_phiSHP2_NC_015586(4) PHAGE_Ralsto_RS603_NC_025454(3) PHAGE_Stenot_PSH1_NC_010429(3) PHAGE_Ralsto_RSM1_NC_008574(3) PHAGE_Ralsto_Rs551_NC_047765(2) PHAGE_Stenot_phiSMA6_NC_043029(2) PHAGE_Prochl_P_TIM68_NC_028955(1) PHAGE_Prochl_P_SSM3_NC_021559(1) PHAGE_Xantho_Carpasina_NC_047962(1) PHAGE_Bacill_AP50_NC_011523(1) PHA…	0.2692	0.6236
Stenotrophomonas maltophilia 55_FDSW202186558-1r-8
1	42.4Kb	questionable(80)	tail,head,portal	71574-114025	1	45	26	19	1	0	yes	PHAGE_Xantho_Xop411_NC_009543(9) PHAGE_Xantho_Xp10_NC_004902(8) PHAGE_Xantho_CP1_NC_019933(8) PHAGE_Xantho_phiL7_NC_012742(7) PHAGE_Brucel_BiPBO1_NC_031264(5) PHAGE_Burkho_Bcep176_NC_007497(5) PHAGE_Xantho_OP1_NC_007709(5) PHAGE_Xantho_Xp15_NC_007024(3) PHAGE_Shigel_SfIV_NC_022749(2) PHAGE_Pseudo_phiPMW_NC_041880(2) PHAGE_Salmon_118970_sal3_NC_031940(2) PHAGE_Entero_cdtI_NC_009514(1) PHAGE_Escher…	0.2	0.6213
Stenotrophomonas maltophilia 43_FDSW202186563-1r-8
1	14Kb	incomplete(30)	integrase,capsid	33931-48017	0	12	6	6	1	0	yes	PHAGE_Mycoba_JoeyJr_NC_051669(1) PHAGE_Strept_phiARI0460_1_NC_031913(1) PHAGE_Escher_P13374_NC_018846(1) PHAGE_Vibrio_vB_VpaM_MAR_NC_019722(1) PHAGE_Mycoba_PegLeg_NC_021299(1) PHAGE_Escher_RCS47_NC_042128(1) PHAGE_Clostr_phiCT9441A_NC_029022(1) PHAGE_Pseudo_phiCTX_NC_003278(1) PHAGE_Mycoba_Bongo_NC_041970(1) PHAGE_Shigel_Ss_VASD_NC_028685(1) PHAGE_Clostr_phiCD27_NC_011398(1) PHAGE_Mycoba_Rey_NC_0…	0.0833	0.6307
2	19.5Kb	questionable(80)	tail,terminase,portal,capsid	56074-75599	0	28	18	10	1	0	no	PHAGE_Pseudo_KPP25_NC_024123(4) PHAGE_Burkho_Bcep22_NC_005262(4) PHAGE_Pseudo_phiR18_NC_041964(4) PHAGE_Stenot_Mendera_NC_048804(4) PHAGE_Acidov_ACP17_NC_041997(3) PHAGE_Pseudo_H66_NC_042342(3) PHAGE_Stenot_Moby_NC_048802(3) PHAGE_Stenot_YB07_NC_048755(3) PHAGE_Burkho_BcepMigl_NC_019917(3) PHAGE_Burkho_DC1_NC_018452(3) PHAGE_Pseudo_F116_NC_006552(3) PHAGE_Burkho_BcepIL02_NC_012743(2) PHAGE_Sinorh…	0.1428	0.6539
3	22.4Kb	incomplete(30)	plate,lysin	29588-52044	1	32	23	9	1	0	no	PHAGE_Escher_vB_EcoM_ECOO78_NC_041926(12) PHAGE_Escher_vB_EcoM_ECO1230_10_NC_027995(11) PHAGE_Escher_vB_EcoM_ep3_NC_025430(10) PHAGE_Entero_Arya_NC_031048(9) PHAGE_Pseudo_PPpW_3_NC_023006(7) PHAGE_Stenot_Smp131_NC_023588(4) PHAGE_Nodula_vB_NspS_kac65v151_NC_048756(2) PHAGE_Nodula_vB_NspS_kac68v161_NC_048757(2) PHAGE_Burkho_AP3_NC_047752(2) PHAGE_Pseudo_PaBG_NC_022096(2) PHAGE_Acidov_ACP17_NC_0419…	0.375	0.6635
4	47.9Kb	incomplete(50)	protease,tail	123059-170995	0	60	30	31	1	0	yes	PHAGE_Rhizob_RHEph01_NC_047738(15) PHAGE_Ralsto_DU_RP_I_NC_047888(14) PHAGE_Ralsto_RsoP1EGY_NC_047946(13) PHAGE_Mesorh_phagevB_MloP_Lo5R7ANS_NC_025431(11) PHAGE_Pelagi_HTVC019P_NC_020483(8) PHAGE_Pelagi_HTVC011P_NC_020482(7) PHAGE_Agroba_Atu_ph07_NC_042013(2) PHAGE_Bacill_G_NC_023719(2) PHAGE_Ralsto_RSB2_NC_023736(2) PHAGE_Pectob_CBB_NC_041878(2) PHAGE_Vibrio_N4_NC_013651(1) PHAGE_Verruc_P8625_NC…	0.2459	0.6499
Stenotrophomonas maltophilia 52_FDSW202186540-1r-8
1	19.5Kb	questionable(80)	head,capsid,protease,portal,terminase,tail	17467-36971	0	31	18	13	1	0	no	PHAGE_Entero_mEp235_NC_019708(4) PHAGE_Burkho_KS9_NC_013055(4) PHAGE_Entero_HK140_NC_019710(4) PHAGE_Pseudo_PMG1_NC_016765(3) PHAGE_Entero_HK022_NC_002166(3) PHAGE_Stenot_S1_NC_011589(3) PHAGE_Pseudo_D3_NC_002484(3) PHAGE_Pseudo_F116_NC_006552(2) PHAGE_Rhizob_16_3_NC_011103(2) PHAGE_Entero_SfV_NC_003444(2) PHAGE_Shigel_SfII_NC_021857(2) PHAGE_Shigel_SfIV_NC_022749(2) PHAGE_Entero_mEpX2_NC_019705(…	0.129	0.6589
Stenotrophomonas maltophilia 30_FDSW202186525-1r-8
1	47.3Kb	incomplete(50)	tail,protease	59192-106590	0	55	28	27	1	0	yes	PHAGE_Rhizob_RHEph01_NC_047738(15) PHAGE_Ralsto_RsoP1EGY_NC_047946(12) PHAGE_Ralsto_DU_RP_I_NC_047888(12) PHAGE_Mesorh_phagevB_MloP_Lo5R7ANS_NC_025431(11) PHAGE_Pelagi_HTVC019P_NC_020483(8) PHAGE_Pelagi_HTVC011P_NC_020482(7) PHAGE_Bacill_G_NC_023719(2) PHAGE_Agroba_Atu_ph07_NC_042013(2) PHAGE_Ralsto_RSB2_NC_023736(2) PHAGE_Pseudo_YH30_NC_029101(1) PHAGE_Aeromo_4_L372D_NC_048771(1) PHAGE_Prochl_P_…	0.2727	0.6503
2	23.4Kb	questionable(90)	head,tail,lysin	12834-36285	0	22	16	6	1	0	no	PHAGE_Burkho_phi1026b_NC_005284(5) PHAGE_Xantho_Xp10_NC_004902(4) PHAGE_Burkho_phi6442_NC_009235(4) PHAGE_Burkho_Bcep176_NC_007497(4) PHAGE_Burkho_KS9_NC_013055(3) PHAGE_Burkho_phiE125_NC_003309(3) PHAGE_Xantho_Xop411_NC_009543(3) PHAGE_Pseudo_PMBT14_NC_048687(2) PHAGE_Xantho_OP1_NC_007709(2) PHAGE_Stenot_Moby_NC_048802(1) PHAGE_Escher_HK75_NC_016160(1) PHAGE_Stenot_YB07_NC_048755(1) PHAGE_Cronob…	0.2272	0.6483
3	23.3Kb	incomplete(50)	injection,head,integrase	57186-80563	0	17	9	8	1	0	yes	PHAGE_Xylell_Xfas53_NC_013599(2) PHAGE_Citrob_CR44b_NC_023576(2) PHAGE_Salmon_SE1_NC_011802(1) PHAGE_Burkho_KL3_NC_015266(1) PHAGE_Escher_phi191_NC_028660(1) PHAGE_Stenot_S1_NC_011589(1) PHAGE_Escher_LL11_NC_048064(1) PHAGE_Shigel_Sf6_NC_005344(1) PHAGE_Thalas_BA3_NC_009990(1) PHAGE_Entero_P4_NC_001609(1) PHAGE_Brucel_Pr_NC_019447(1) PHAGE_Escher_JMPW2_NC_041873(1) PHAGE_Escher_Eco_BIFF_NC_047996…	0.1176	0.625
4	16.5Kb	incomplete(40)	integrase,tail	120375-136886	0	16	9	7	1	0	no	PHAGE_Xantho_phiL7_NC_012742(2) PHAGE_Stenot_S1_NC_011589(2) PHAGE_Acinet_vB_AbaS_TRS1_NC_031098(1) PHAGE_Ralsto_RS_PII_1_NC_047804(1) PHAGE_Mannhe_vB_MhM_1127AP1_NC_047750(1) PHAGE_Pseudo_Lana_NC_048166(1) PHAGE_Xantho_Xp10_NC_004902(1) PHAGE_Burkho_KS9_NC_013055(1) PHAGE_Acinet_vB_AbaM_Acibel004_NC_025462(1) PHAGE_Burkho_phi6442_NC_009235(1) PHAGE_Mycoba_fionn_NC_027365(1) PHAGE_Burkho_vB_BmuP_…	0.125	0.6234
5	10.2Kb	incomplete(30)	head,portal	141635-151916	0	17	14	3	1	0	no	PHAGE_Burkho_Bcep176_NC_007497(5) PHAGE_Brucel_BiPBO1_NC_031264(5) PHAGE_Xantho_CP2_NC_020205(3) PHAGE_Entero_mEp235_NC_019708(3) PHAGE_Pseudo_PMG1_NC_016765(2) PHAGE_Xantho_XcP1_NC_048147(2) PHAGE_Entero_HK140_NC_019710(2) PHAGE_Entero_mEpX2_NC_019705(2) PHAGE_Salmon_118970_sal3_NC_031940(2) PHAGE_Azospi_Cd_NC_010355(2) PHAGE_Xantho_Carpasina_NC_047962(2) PHAGE_Entero_HK022_NC_002166(2) PHAGE_Bu…	0.2941	0.6485
Stenotrophomonas maltophilia 3_FDSW202186539-1r-8
1	7.2Kb	incomplete(20)	tail	20825-28083	0	8	6	2	1	0	no	PHAGE_Mycoba_ET08_NC_013650(1) PHAGE_Pelagi_HTVC008M_NC_020484(1) PHAGE_Synech_S_WAM1_NC_031944(1) PHAGE_Agroba_Atu_ph07_NC_042013(1) PHAGE_Altero_vB_AcoS_R7M_NC_048878(1) PHAGE_Rhodoc_E3_NC_021347(1) PHAGE_Mycoba_ScottMcG_NC_011269(1) PHAGE_Mycoba_Catera_NC_008207(1) PHAGE_Synech_ACG_2014d_NC_026923(1) PHAGE_Serrat_BF_NC_041917(1) PHAGE_Altero_vB_AspP_H4/4_NC_047834(1) PHAGE_Mycoba_Cali_NC_01127…	0.125	0.6706
2	6.3Kb	incomplete(20)	tail	36514-42828	0	8	6	2	1	0	no	PHAGE_Escher_500465_1_NC_049342(5) PHAGE_Klebsi_ST437_OXA245phi4.1_NC_049448(2) PHAGE_Klebsi_ST15_OXA48phi14.1_NC_049454(1) PHAGE_Burkho_phi1026b_NC_005284(1) PHAGE_Staphy_StauST398_5_NC_023500(1)	0.625	0.6798
Stenotrophomonas maltophilia GD04033
1	47.9Kb	incomplete(50)	protease,tail	41960-89896	0	56	29	27	1	0	yes	PHAGE_Rhizob_RHEph01_NC_047738(15) PHAGE_Ralsto_DU_RP_I_NC_047888(12) PHAGE_Ralsto_RsoP1EGY_NC_047946(12) PHAGE_Mesorh_phagevB_MloP_Lo5R7ANS_NC_025431(11) PHAGE_Pelagi_HTVC019P_NC_020483(8) PHAGE_Pelagi_HTVC011P_NC_020482(7) PHAGE_Ralsto_RSB2_NC_023736(2) PHAGE_Bacill_G_NC_023719(2) PHAGE_Agroba_Atu_ph07_NC_042013(2) PHAGE_Pectob_CBB_NC_041878(2) PHAGE_Salmon_epsilon15_NC_004775(1) PHAGE_Yersin_Y…	0.2678	0.6499
2	9.6Kb	incomplete(30)	tail,integrase	53711-63387	0	11	7	4	1	0	yes	PHAGE_Pectob_CBB_NC_041878(2) PHAGE_Salmon_SSU5_NC_018843(2) PHAGE_Salmon_epsilon15_NC_004775(2) PHAGE_Escher_phiV10_NC_007804(2) PHAGE_Salmon_SPN1S_NC_016761(2) PHAGE_Caulob_Cr30_NC_025422(1) PHAGE_Yersin_fHe_Yen9_04_NC_042116(1) PHAGE_Sphing_Lacusarx_NC_041927(1) PHAGE_Thermu_phiYS40_NC_008584(1) PHAGE_Entero_Tyrion_NC_031077(1) PHAGE_Staphy_42E_NC_007052(1) PHAGE_Cronob_vB_CsaM_GAP32_NC_019401…	0.1818	0.6364
3	22.6Kb	intact(110)	tail	35758-58368	1	31	23	8	1	0	no	PHAGE_Escher_vB_EcoM_ECO1230_10_NC_027995(12) PHAGE_Escher_vB_EcoM_ECOO78_NC_041926(11) PHAGE_Escher_vB_EcoM_ep3_NC_025430(10) PHAGE_Entero_Arya_NC_031048(9) PHAGE_Pseudo_PPpW_3_NC_023006(7) PHAGE_Stenot_Smp131_NC_023588(4) PHAGE_Nodula_vB_NspS_kac68v161_NC_048757(2) PHAGE_Nodula_vB_NspS_kac65v151_NC_048756(2) PHAGE_Burkho_AP3_NC_047752(2) PHAGE_Pseudo_PaBG_NC_022096(2) PHAGE_Burkho_KL3_NC_015266…	0.387	0.6619
4	19.9Kb	incomplete(30)	integrase,recombinase	17706-37656	0	12	8	4	1	0	yes	PHAGE_Xylell_Xfas53_NC_013599(2) PHAGE_Pseudo_PS_1_NC_029066(1) PHAGE_Pseudo_H66_NC_042342(1) PHAGE_Vibrio_vB_VpaM_MAR_NC_019722(1) PHAGE_Cronob_ENT47670_NC_019927(1) PHAGE_Mycoba_Llama_NC_028923(1) PHAGE_Burkho_KL3_NC_015266(1) PHAGE_Pseudo_F10_NC_007805(1) PHAGE_Vibrio_VHML_NC_004456(1) PHAGE_Gordon_BritBrat_NC_030942(1) PHAGE_Gordon_Vivi2_NC_031239(1) PHAGE_Ralsto_RsoM1USA_NC_049432(1) PHAGE_S…	0.1666	0.6481
5	15.1Kb	incomplete(30)	lysin,coat	33680-48836	0	25	13	12	1	0	no	PHAGE_Thalas_BA3_NC_009990(3) PHAGE_Rhodof_P26218_NC_029061(3) PHAGE_Vibrio_VvAW1_NC_020488(3) PHAGE_Xylell_Xfas53_NC_013599(2) PHAGE_Escher_HK639_NC_016158(2) PHAGE_Pseudo_JBD44_NC_030929(2) PHAGE_Burkho_Bcep176_NC_007497(2) PHAGE_Escher_PTXU04_NC_048193(1) PHAGE_Clostr_CDKM15_NC_048643(1) PHAGE_Stx2_c_1717_NC_011357(1) PHAGE_Clostr_phiMMP02_NC_019421(1) PHAGE_Shigel_Sf6_NC_005344(1) PHAGE_Pseud…	0.12	0.6269
6	7.3Kb	incomplete(30)	tail,transposase	5558-12878	0	9	6	3	1	0	no	PHAGE_Serrat_Parlo_NC_048758(1) PHAGE_Vibrio_VP58.5_NC_027981(1) PHAGE_Brevib_Abouo_NC_029029(1) PHAGE_Vibrio_vB_VpaM_MAR_NC_019722(1) PHAGE_Vibrio_VHML_NC_004456(1) PHAGE_Brevib_Davies_NC_022980(1) PHAGE_Brevib_Jimmer2_NC_041976(1) PHAGE_Rhodob_RcRhea_NC_028954(1) PHAGE_Brevib_Osiris_NC_028969(1) PHAGE_Erwini_PEp14_NC_016767(1) PHAGE_Brevib_Jimmer1_NC_029104(1) PHAGE_Rhodob_RcCronus_NC_042049(1)…	0.1111	0.6358
Stenotrophomonas maltophilia Smal3
1	37.5Kb	incomplete(50)	plate,lysin	15998-53504	0	30	22	8	1	0	yes	PHAGE_Escher_vB_EcoM_ECOO78_NC_041926(12) PHAGE_Escher_vB_EcoM_ECO1230_10_NC_027995(11) PHAGE_Escher_vB_EcoM_ep3_NC_025430(10) PHAGE_Entero_Arya_NC_031048(9) PHAGE_Pseudo_PPpW_3_NC_023006(7) PHAGE_Stenot_Smp131_NC_023588(4) PHAGE_Burkho_AP3_NC_047752(2) PHAGE_Salmon_64795_sal3_NC_031918(1) PHAGE_Verruc_P8625_NC_029047(1) PHAGE_Burkho_BcepMu_NC_005882(1) PHAGE_Burkho_KS14_NC_015273(1) PHAGE_Burkho…	0.4	0.6603
2	43.4Kb	incomplete(40)	tail	141113-184543	0	54	28	26	1	0	yes	PHAGE_Ralsto_DU_RP_I_NC_047888(14) PHAGE_Rhizob_RHEph01_NC_047738(14) PHAGE_Ralsto_RsoP1EGY_NC_047946(13) PHAGE_Mesorh_phagevB_MloP_Lo5R7ANS_NC_025431(11) PHAGE_Pelagi_HTVC011P_NC_020482(7) PHAGE_Pelagi_HTVC019P_NC_020483(7) PHAGE_Pectob_CBB_NC_041878(2) PHAGE_Ralsto_RSB2_NC_023736(2) PHAGE_Endosy_APSE_1_NC_000935(1) PHAGE_Synech_S_RIP1_NC_020867(1) PHAGE_Prochl_P_SSP7_NC_006882(1) PHAGE_Sphing_L…	0.2592	0.6499
3	38.9Kb	incomplete(50)	lysin,tail	120-39045	0	52	37	15	1	0	no	PHAGE_Pseudo_vB_PaeS_PM105_NC_028667(19) PHAGE_Pseudo_JBD67_NC_042135(18) PHAGE_Pseudo_B3_NC_006548(17) PHAGE_Pseudo_JBD18_NC_027986(15) PHAGE_Pseudo_JBD25_NC_027992(10) PHAGE_Burkho_BcepMu_NC_005882(9) PHAGE_Burkho_phiE255_NC_009237(8) PHAGE_Pseudo_JBD93_NC_030918(3) PHAGE_Pseudo_M6_NC_007809(2) PHAGE_Pseudo_MP22_NC_009818(2) PHAGE_Pseudo_LKO4_NC_041934(2) PHAGE_Pseudo_MP1412_NC_018282(2) PHAGE_…	0.3653	0.65
Stenotrophomonas maltophilia Smal5
1	40.7Kb	intact(150)	tail,plate,head,terminase,capsid,portal,integrase	291486-332266	0	45	38	7	1	0	yes	PHAGE_Stenot_Smp131_NC_023588(34) PHAGE_Pseudo_phiCTX_NC_003278(12) PHAGE_Pseudo_Dobby_NC_048109(11) PHAGE_Burkho_phiE202_NC_009234(11) PHAGE_Burkho_KS14_NC_015273(10) PHAGE_Burkho_phiE12_2_NC_009236(7) PHAGE_Burkho_AP3_NC_047752(4) PHAGE_Burkho_KL3_NC_015266(4) PHAGE_Burkho_ST79_NC_021343(4) PHAGE_Ralsto_RSY1_NC_025115(4) PHAGE_Burkho_KS5_NC_015265(4) PHAGE_Burkho_phi52237_NC_007145(3) PHAGE_Ral…	0.7555	0.6427
2	50.9Kb	intact(150)	terminase,portal,head,capsid,tail,integrase	159513-210436	1	48	32	16	1	0	yes	PHAGE_Burkho_Bcep176_NC_007497(5) PHAGE_Burkho_phiE125_NC_003309(5) PHAGE_Burkho_KS9_NC_013055(5) PHAGE_Vibrio_vB_VpaM_MAR_NC_019722(4) PHAGE_Vibrio_VP58.5_NC_027981(4) PHAGE_Burkho_phi1026b_NC_005284(4) PHAGE_Xantho_CP2_NC_020205(3) PHAGE_Cronob_ENT39118_NC_019934(3) PHAGE_Vibrio_VHML_NC_004456(3) PHAGE_Burkho_phi6442_NC_009235(3) PHAGE_Entero_c_1_NC_019706(2) PHAGE_Aurant_AmM_1_NC_027334(2) PHA…	0.1041	0.6447
3	21.4Kb	incomplete(30)	lysin,plate	55723-77197	1	28	22	6	1	0	no	PHAGE_Escher_vB_EcoM_ECOO78_NC_041926(12) PHAGE_Escher_vB_EcoM_ECO1230_10_NC_027995(11) PHAGE_Escher_vB_EcoM_ep3_NC_025430(10) PHAGE_Entero_Arya_NC_031048(9) PHAGE_Pseudo_PPpW_3_NC_023006(7) PHAGE_Stenot_Smp131_NC_023588(4) PHAGE_Burkho_AP3_NC_047752(2) PHAGE_Pseudo_PaBG_NC_022096(2) PHAGE_Nodula_vB_NspS_kac65v151_NC_048756(2) PHAGE_Nodula_vB_NspS_kac68v161_NC_048757(2) PHAGE_Salmon_IME207_NC_031…	0.4285	0.6657
4	41.2Kb	intact(150)	integrase,tail,terminase,portal,head,recombinase,virion,lysin	41882-83169	0	47	34	13	1	0	yes	PHAGE_Stenot_S1_NC_011589(21) PHAGE_Entero_c_1_NC_019706(3) PHAGE_Entero_mEp213_NC_019720(3) PHAGE_Shewan_1/44_NC_025463(2) PHAGE_Entero_N15_NC_001901(2) PHAGE_Sphing_PAU_NC_019521(2) PHAGE_Phage_Gifsy_2_NC_010393(2) PHAGE_Pseudo_MD8_NC_031091(2) PHAGE_Stenot_Smp131_NC_023588(2) PHAGE_Pseudo_F10_NC_007805(2) PHAGE_Entero_DE3_NC_042057(2) PHAGE_Ralsto_RS138_NC_029107(2) PHAGE_Entero_HK225_NC_01971…	0.4468	0.6183
5	43.9Kb	incomplete(40)	tail	373-44331	0	58	28	30	1	0	yes	PHAGE_Rhizob_RHEph01_NC_047738(15) PHAGE_Ralsto_DU_RP_I_NC_047888(14) PHAGE_Ralsto_RsoP1EGY_NC_047946(13) PHAGE_Mesorh_phagevB_MloP_Lo5R7ANS_NC_025431(11) PHAGE_Pelagi_HTVC019P_NC_020483(8) PHAGE_Pelagi_HTVC011P_NC_020482(7) PHAGE_Ralsto_RSB2_NC_023736(2) PHAGE_Pectob_CBB_NC_041878(2) PHAGE_Pseudo_KPP21_NC_029017(1) PHAGE_Pseudo_vB_PaeM_C2_10_Ab02_NC_042113(1) PHAGE_Mycoba_Saintus_NC_042335(1) PH…	0.2586	0.6508
Stenotrophomonas maltophilia Smal18
1	43.8Kb	incomplete(40)	tail	6446-50305	0	50	27	23	1	0	yes	PHAGE_Rhizob_RHEph01_NC_047738(14) PHAGE_Ralsto_DU_RP_I_NC_047888(12) PHAGE_Ralsto_RsoP1EGY_NC_047946(12) PHAGE_Mesorh_phagevB_MloP_Lo5R7ANS_NC_025431(11) PHAGE_Pelagi_HTVC019P_NC_020483(7) PHAGE_Pelagi_HTVC011P_NC_020482(7) PHAGE_Ralsto_RSB2_NC_023736(2) PHAGE_Pectob_CBB_NC_041878(2) PHAGE_Sodali_SO1_NC_013600(1) PHAGE_Entero_WPhi_NC_005056(1) PHAGE_Escher_phiKT_NC_019520(1) PHAGE_Gordon_BrutonG…	0.28	0.6489
2	22.4Kb	incomplete(40)	lysin,tail,plate	108577-130985	1	30	21	9	1	0	no	PHAGE_Escher_vB_EcoM_ECO1230_10_NC_027995(11) PHAGE_Escher_vB_EcoM_ECOO78_NC_041926(11) PHAGE_Escher_vB_EcoM_ep3_NC_025430(10) PHAGE_Entero_Arya_NC_031048(9) PHAGE_Pseudo_PPpW_3_NC_023006(7) PHAGE_Stenot_Smp131_NC_023588(3) PHAGE_Pseudo_PaBG_NC_022096(2) PHAGE_Nodula_vB_NspS_kac65v151_NC_048756(2) PHAGE_Nodula_vB_NspS_kac68v161_NC_048757(2) PHAGE_Burkho_phiE202_NC_009234(2) PHAGE_Burkho_KS14_NC_0…	0.3666	0.6652
3	31.7Kb	incomplete(60)	tail,portal,head,capsid	1103-32876	0	36	16	20	1	0	yes	PHAGE_Xantho_CP2_NC_020205(3) PHAGE_Pseudo_F116_NC_006552(2) PHAGE_Xantho_XcP1_NC_048147(2) PHAGE_Xantho_Carpasina_NC_047962(2) PHAGE_Pseudo_phi2_NC_030931(2) PHAGE_Escher_ECP1_NC_049926(2) PHAGE_Serrat_Parlo_NC_048758(2) PHAGE_Entero_mEp390_NC_019721(2) PHAGE_Paraco_Shpa_NC_041868(2) PHAGE_Escher_phiV10_NC_007804(1) PHAGE_Escher_vB_EcoM_ECO1230_10_NC_027995(1) PHAGE_Salmon_ST160_NC_014900(1) PHA…	0.0833	0.6548
4	5.5Kb	intact(133)	NA	66818-72392	0	9	9	0	1	0	no	PHAGE_Stenot_phiSHP2_NC_015586(8) PHAGE_Stenot_phiSMA6_NC_043029(4) PHAGE_Stenot_PSH1_NC_010429(3) PHAGE_Stenot_phiSMA9_NC_007189(3) PHAGE_Xantho_Xf109_NC_043028(3) PHAGE_Xantho_Cf1c_NC_001396(2) PHAGE_Stenot_phiSMA7_NC_021569(2)	0.8888	0.6196
Stenotrophomonas maltophilia Smal36
1	22.4Kb	incomplete(30)	lysin,tail	1400-23860	1	31	21	10	1	0	no	PHAGE_Escher_vB_EcoM_ECOO78_NC_041926(11) PHAGE_Escher_vB_EcoM_ECO1230_10_NC_027995(10) PHAGE_Escher_vB_EcoM_ep3_NC_025430(10) PHAGE_Entero_Arya_NC_031048(10) PHAGE_Pseudo_PPpW_3_NC_023006(7) PHAGE_Stenot_Smp131_NC_023588(3) PHAGE_Nodula_vB_NspS_kac68v161_NC_048757(2) PHAGE_Burkho_ST79_NC_021343(2) PHAGE_Burkho_phiE202_NC_009234(2) PHAGE_Pseudo_PaBG_NC_022096(2) PHAGE_Nodula_vB_NspS_kac65v151_NC_…	0.3548	0.6649
Stenotrophomonas maltophilia Smal21
1	22.6Kb	intact(100)	tail	30273-52963	1	31	22	9	1	0	no	PHAGE_Escher_vB_EcoM_ECOO78_NC_041926(11) PHAGE_Escher_vB_EcoM_ECO1230_10_NC_027995(11) PHAGE_Escher_vB_EcoM_ep3_NC_025430(10) PHAGE_Entero_Arya_NC_031048(9) PHAGE_Pseudo_PPpW_3_NC_023006(7) PHAGE_Stenot_Smp131_NC_023588(4) PHAGE_Pseudo_PaBG_NC_022096(2) PHAGE_Nodula_vB_NspS_kac65v151_NC_048756(2) PHAGE_Burkho_AP3_NC_047752(2) PHAGE_Nodula_vB_NspS_kac68v161_NC_048757(2) PHAGE_Pseudo_PaP2_NC_00588…	0.3548	0.6622
2	20Kb	incomplete(30)	tail,integrase	16214-36271	0	15	11	4	1	0	yes	PHAGE_Stenot_S1_NC_011589(8) PHAGE_Pseudo_B3_NC_006548(1) PHAGE_Entero_P1_NC_005856(1) PHAGE_Burkho_phiE125_NC_003309(1) PHAGE_Mycoba_Omega_NC_004688(1) PHAGE_Ralsto_RS_PI_1_NC_047816(1) PHAGE_Bacill_SPbeta_NC_001884(1) PHAGE_Caulob_swift_NC_019411(1) PHAGE_Burkho_Bp_AMP1_NC_047743(1) PHAGE_Ralsto_RS138_NC_029107(1) PHAGE_Shewan_1/44_NC_025463(1) PHAGE_Ralsto_RS_PII_1_NC_047804(1) PHAGE_Mannhe_vB…	0.5333	0.6182
3	10.7Kb	incomplete(40)	tail,integrase	6250-17047	1	12	8	4	1	0	yes	PHAGE_Escher_500465_1_NC_049342(6) PHAGE_Klebsi_ST437_OXA245phi4.1_NC_049448(2) PHAGE_Staphy_StauST398_5_NC_023500(1) PHAGE_Stenot_S1_NC_011589(1) PHAGE_Burkho_phi1026b_NC_005284(1) PHAGE_Klebsi_ST15_OXA48phi14.1_NC_049454(1)	0.5	0.6722
Stenotrophomonas maltophilia Smal28
1	14.5Kb	incomplete(30)	portal,head	200503-215087	0	21	16	5	1	0	no	PHAGE_Burkho_Bcep176_NC_007497(5) PHAGE_Brucel_BiPBO1_NC_031264(5) PHAGE_Entero_mEp235_NC_019708(4) PHAGE_Xantho_CP2_NC_020205(3) PHAGE_Xantho_XcP1_NC_048147(2) PHAGE_Azospi_Cd_NC_010355(2) PHAGE_Xantho_Carpasina_NC_047962(2) PHAGE_Paraco_Shpa_NC_041868(2) PHAGE_Salmon_118970_sal3_NC_031940(2) PHAGE_Burkho_phi1026b_NC_005284(2) PHAGE_Bacill_PfEFR_5_NC_031055(1) PHAGE_Entero_mEpX2_NC_019705(1) PHA…	0.238	0.6466
2	9.4Kb	intact(128)	NA	26587-36024	0	16	13	3	1	0	no	PHAGE_Stenot_phiSMA7_NC_021569(8) PHAGE_Stenot_phiSMA9_NC_007189(6) PHAGE_Stenot_phiSHP2_NC_015586(4) PHAGE_Stenot_PSH1_NC_010429(4) PHAGE_Stenot_phiSMA6_NC_043029(3) PHAGE_Ralsto_Rs551_NC_047765(3) PHAGE_Ralsto_RS603_NC_025454(2) PHAGE_Ralsto_RSM1_NC_008574(2) PHAGE_Ralsto_RSM3_NC_011399(1) PHAGE_Salmon_SJ46_NC_031129(1) PHAGE_Entero_P1_NC_005856(1) PHAGE_Escher_RCS47_NC_042128(1)	0.5	0.6197
3	33Kb	intact(130)	capsid,integrase,tail	141960-175017	0	35	22	13	1	0	yes	PHAGE_Escher_vB_EcoM_ECOO78_NC_041926(11) PHAGE_Escher_vB_EcoM_ECO1230_10_NC_027995(11) PHAGE_Escher_vB_EcoM_ep3_NC_025430(10) PHAGE_Entero_Arya_NC_031048(9) PHAGE_Pseudo_PPpW_3_NC_023006(8) PHAGE_Stenot_Smp131_NC_023588(3) PHAGE_Burkho_phiE202_NC_009234(2) PHAGE_Pseudo_PaP2_NC_005884(1) PHAGE_Salmon_64795_sal3_NC_031918(1) PHAGE_Acidov_ACP17_NC_041997(1) PHAGE_Caulob_Seuss_NC_047757(1) PHAGE_Ver…	0.3142	0.6586
4	10.6Kb	incomplete(30)	terminase	57363-67990	0	19	8	11	1	0	no	PHAGE_Shigel_Sf6_NC_005344(2) PHAGE_Pseudo_H66_NC_042342(2) PHAGE_Entero_Sf101_NC_027398(2) PHAGE_Salmon_HK620_NC_002730(2) PHAGE_Burkho_phi1026b_NC_005284(1) PHAGE_Burkho_Bcep176_NC_007497(1) PHAGE_Salmon_vB_SemP_Emek_NC_018275(1) PHAGE_Sulfit_pCB2047_A_NC_020858(1) PHAGE_Salmon_BTP1_NC_042346(1) PHAGE_Escher_SH2026Stx1_NC_049919(1) PHAGE_Bdello_phi1422_NC_019525(1) PHAGE_Mycoba_Phineas_NC_05173…	0.1052	0.6531
5	7.2Kb	incomplete(30)	tail,integrase	68960-76227	0	10	7	3	1	0	yes	PHAGE_Pseudo_PAJU2_NC_011373(2) PHAGE_Pseudo_YMC11/02/R656_NC_028657(2) PHAGE_Xylell_Xfas53_NC_013599(2) PHAGE_Edward_GF_2_NC_026611(1) PHAGE_Xantho_CP2_NC_020205(1) PHAGE_Stenot_S1_NC_011589(1) PHAGE_Mannhe_vB_MhS_587AP2_NC_028743(1) PHAGE_Pseudo_F10_NC_007805(1) PHAGE_Burkho_KL3_NC_015266(1) PHAGE_Entero_phi80_NC_021190(1) PHAGE_Iodoba_phiPLPE_NC_011142(1) PHAGE_Pseudo_PS_1_NC_029066(1) PHAGE_G…	0.2	0.6595
6	17.1Kb	incomplete(30)	integrase,tail	78032-95138	1	10	7	3	1	0	yes	PHAGE_Escher_500465_1_NC_049342(4) PHAGE_Klebsi_ST437_OXA245phi4.1_NC_049448(2) PHAGE_Burkho_KS5_NC_015265(1) PHAGE_Klebsi_ST15_OXA48phi14.1_NC_049454(1) PHAGE_Burkho_phi1026b_NC_005284(1) PHAGE_Staphy_StauST398_5_NC_023500(1)	0.4	0.6199
7	23.6Kb	intact(100)	integrase,tail,terminase,portal,protease,capsid,head	43491-67128	0	43	22	21	1	0	yes	PHAGE_Burkho_KS9_NC_013055(4) PHAGE_Entero_mEp235_NC_019708(4) PHAGE_Xylell_Xfas53_NC_013599(4) PHAGE_Pseudo_PMG1_NC_016765(3) PHAGE_Entero_HK140_NC_019710(3) PHAGE_Entero_HK022_NC_002166(3) PHAGE_Pseudo_D3_NC_002484(3) PHAGE_Rhizob_16_3_NC_011103(2) PHAGE_Stenot_S1_NC_011589(2) PHAGE_Pseudo_phi2_NC_030931(2) PHAGE_Pseudo_F116_NC_006552(2) PHAGE_Pseudo_PAJU2_NC_011373(2) PHAGE_Entero_mEpX2_NC_019…	0.093	0.6508
Stenotrophomonas maltophilia 498_SMAL
1	52.7Kb	intact(150)	tail,plate,head,terminase,capsid,portal,integrase	62956-115713	0	44	39	5	1	0	yes	PHAGE_Stenot_Smp131_NC_023588(35) PHAGE_Pseudo_phiCTX_NC_003278(12) PHAGE_Burkho_KS14_NC_015273(11) PHAGE_Pseudo_Dobby_NC_048109(11) PHAGE_Burkho_phiE202_NC_009234(10) PHAGE_Burkho_phiE12_2_NC_009236(6) PHAGE_Burkho_phi52237_NC_007145(5) PHAGE_Burkho_KL3_NC_015266(5) PHAGE_Burkho_KS5_NC_015265(5) PHAGE_Burkho_AP3_NC_047752(5) PHAGE_Ralsto_RsoM1USA_NC_049432(4) PHAGE_Ralsto_RSY1_NC_025115(4) PHAGE…	0.7954	0.6512
2	10.8Kb	incomplete(30)	tail,integrase	24186-35064	1	10	7	3	1	0	yes	PHAGE_Escher_500465_1_NC_049342(5) PHAGE_Klebsi_ST437_OXA245phi4.1_NC_049448(2) PHAGE_Staphy_StauST398_5_NC_023500(1) PHAGE_Klebsi_ST15_OXA48phi14.1_NC_049454(1) PHAGE_Stenot_S1_NC_011589(1) PHAGE_Burkho_phi1026b_NC_005284(1)	0.5	0.6721
3	22.7Kb	incomplete(30)	lysin,plate	32500-55208	1	32	23	9	1	0	no	PHAGE_Escher_vB_EcoM_ECOO78_NC_041926(12) PHAGE_Escher_vB_EcoM_ECO1230_10_NC_027995(11) PHAGE_Escher_vB_EcoM_ep3_NC_025430(10) PHAGE_Entero_Arya_NC_031048(9) PHAGE_Pseudo_PPpW_3_NC_023006(7) PHAGE_Stenot_Smp131_NC_023588(4) PHAGE_Nodula_vB_NspS_kac68v161_NC_048757(2) PHAGE_Nodula_vB_NspS_kac65v151_NC_048756(2) PHAGE_Pseudo_PaBG_NC_022096(2) PHAGE_Burkho_AP3_NC_047752(2) PHAGE_Pseudo_EL_NC_007623(…	0.375	0.6604
4	23.2Kb	incomplete(30)	integrase,portal	81629-104914	0	15	9	6	1	0	yes	PHAGE_Stenot_Smp131_NC_023588(2) PHAGE_Burkho_KL3_NC_015266(2) PHAGE_Entero_P4_NC_001609(1) PHAGE_Bacill_SPbeta_NC_001884(1) PHAGE_Faecal_FP_Epona_NC_047910(1) PHAGE_Pseudo_Dobby_NC_048109(1) PHAGE_Klebsi_ST13_OXA48phi12.1_NC_049453(1) PHAGE_Pseudo_phiCTX_NC_003278(1) PHAGE_Psychr_pOW20_A_NC_020841(1) PHAGE_Pseudo_F116_NC_006552(1) PHAGE_Thermo_THSA_485A_NC_018264(1) PHAGE_Sinorh_phiLM21_NC_02904…	0.1333	0.6516
5	13Kb	incomplete(20)	integrase	58277-71288	0	26	13	13	1	0	yes	PHAGE_Xylell_Xfas53_NC_013599(2) PHAGE_Haemop_Aaphi23_NC_004827(2) PHAGE_Aggreg_S1249_NC_013597(2) PHAGE_Mannhe_vB_MhS_587AP2_NC_028743(2) PHAGE_Salmon_SE1_NC_011802(1) PHAGE_Salmon_vB_SenS_Sasha_NC_047786(1) PHAGE_Burkho_ST79_NC_021343(1) PHAGE_Cronob_vB_CsaM_GAP31_NC_019400(1) PHAGE_Shigel_SfIV_NC_022749(1) PHAGE_Pseudo_PS_1_NC_029066(1) PHAGE_Salmon_BTP1_NC_042346(1) PHAGE_Escher_RCS47_NC_0421…	0.0769	0.6468
6	25.2Kb	intact(100)	integrase,tail,lysin,terminase,portal,protease,capsid	46827-72027	0	45	19	26	1	0	yes	PHAGE_Entero_mEp235_NC_019708(4) PHAGE_Pseudo_PAJU2_NC_011373(3) PHAGE_Entero_HK140_NC_019710(3) PHAGE_Entero_HK022_NC_002166(3) PHAGE_Pseudo_PMG1_NC_016765(3) PHAGE_Burkho_KS9_NC_013055(3) PHAGE_Entero_SfV_NC_003444(3) PHAGE_Pseudo_D3_NC_002484(3) PHAGE_Vibrio_X29_NC_024369(2) PHAGE_Burkho_KL3_NC_015266(2) PHAGE_Pseudo_F116_NC_006552(2) PHAGE_Ralsto_RsoM1USA_NC_049432(2) PHAGE_Entero_mEpX2_NC_01…	0.0888	0.6454
7	8.2Kb	intact(120)	NA	65980-74200	0	14	12	2	1	0	no	PHAGE_Stenot_phiSMA7_NC_021569(8) PHAGE_Stenot_phiSMA9_NC_007189(5) PHAGE_Ralsto_RSM1_NC_008574(3) PHAGE_Stenot_PSH1_NC_010429(3) PHAGE_Stenot_phiSMA6_NC_043029(3) PHAGE_Stenot_phiSHP2_NC_015586(3) PHAGE_Ralsto_Rs551_NC_047765(2) PHAGE_Serrat_MTx_NC_048759(1) PHAGE_Prochl_P_TIM68_NC_028955(1) PHAGE_Ralsto_RS603_NC_025454(1) PHAGE_Ralsto_RSM3_NC_011399(1) PHAGE_Xantho_XcP1_NC_048147(1) PHAGE_Xanth…	0.5714	0.6325
8	11.8Kb	incomplete(10)	NA	958-12849	0	12	11	1	1	0	no	PHAGE_Pseudo_JBD18_NC_027986(9) PHAGE_Pseudo_JBD67_NC_042135(9) PHAGE_Pseudo_vB_PaeS_PM105_NC_028667(9) PHAGE_Pseudo_B3_NC_006548(8) PHAGE_Burkho_phiE255_NC_009237(5) PHAGE_Burkho_BcepMu_NC_005882(5) PHAGE_Pseudo_JBD25_NC_027992(3) PHAGE_Xylell_Xfas53_NC_013599(1) PHAGE_Ralsto_phiAp1_NC_047800(1) PHAGE_Salmon_SPN9CC_NC_017985(1) PHAGE_Salmon_BTP1_NC_042346(1) PHAGE_Rhodob_RcapMu_NC_016165(1) PHAG…	0.75	0.6427
9	14.2Kb	incomplete(50)	lysin,capsid,virion,tail	3-14273	0	17	15	2	1	0	no	PHAGE_Pseudo_JBD67_NC_042135(8) PHAGE_Pseudo_vB_PaeS_PM105_NC_028667(8) PHAGE_Pseudo_JBD18_NC_027986(7) PHAGE_Pseudo_B3_NC_006548(5) PHAGE_Pseudo_JBD25_NC_027992(3) PHAGE_Burkho_BcepMu_NC_005882(3) PHAGE_Pseudo_DMS3_NC_008717(2) PHAGE_Pseudo_JBD93_NC_030918(2) PHAGE_Burkho_phiE255_NC_009237(2) PHAGE_Pseudo_H70_NC_027384(2) PHAGE_Pseudo_MP1412_NC_018282(2) PHAGE_Pseudo_YuA_NC_010116(2) PHAGE_Pseud…	0.4705	0.6479
Stenotrophomonas maltophilia 1100_SMAL
1	7.9Kb	intact(150)	NA	29695-37659	0	15	12	3	1	0	no	PHAGE_Stenot_phiSMA6_NC_043029(10) PHAGE_Xantho_Xf109_NC_043028(8) PHAGE_Xantho_Cf1c_NC_001396(5) PHAGE_Stenot_PSH1_NC_010429(4) PHAGE_Stenot_phiSMA9_NC_007189(4) PHAGE_Stenot_phiSHP2_NC_015586(4) PHAGE_Stenot_phiSMA7_NC_021569(3) PHAGE_Ralsto_PE226_NC_015297(1) PHAGE_Ralsto_RSS1_NC_008575(1)	0.6666	0.6286
Stenotrophomonas maltophilia 860_SMAL
1	18.4Kb	incomplete(40)	plate,tail,lysin	31509-49942	0	23	17	6	1	0	no	PHAGE_Escher_vB_EcoM_ECOO78_NC_041926(11) PHAGE_Escher_vB_EcoM_ep3_NC_025430(9) PHAGE_Entero_Arya_NC_031048(8) PHAGE_Escher_vB_EcoM_ECO1230_10_NC_027995(8) PHAGE_Pseudo_PPpW_3_NC_023006(7) PHAGE_Stenot_Smp131_NC_023588(4) PHAGE_Burkho_phiE202_NC_009234(2) PHAGE_Verruc_P8625_NC_029047(1) PHAGE_Strept_Amela_NC_028904(1) PHAGE_Strept_phiCAM_NC_041856(1) PHAGE_Burkho_AP3_NC_047752(1) PHAGE_Burkho_KL3…	0.4782	0.6678
2	8.4Kb	intact(150)	NA	590-8991	0	16	12	4	1	0	no	PHAGE_Stenot_phiSMA9_NC_007189(7) PHAGE_Stenot_phiSMA7_NC_021569(6) PHAGE_Stenot_phiSMA6_NC_043029(4) PHAGE_Stenot_phiSHP2_NC_015586(3) PHAGE_Ralsto_Rs551_NC_047765(3) PHAGE_Ralsto_RSM3_NC_011399(2) PHAGE_Stenot_PSH1_NC_010429(2) PHAGE_Ralsto_RS603_NC_025454(2) PHAGE_Ralsto_RSM1_NC_008574(2) PHAGE_Ralsto_RSS1_NC_008575(1) PHAGE_Mesorh_phagevB_MloP_Lo5R7ANS_NC_025431(1) PHAGE_Xantho_Cf1c_NC_001396…	0.4375	0.6172
3	22.5Kb	intact(100)	terminase,portal,head,recombinase,virion,tail	2-22585	0	24	18	6	1	0	no	PHAGE_Stenot_S1_NC_011589(11) PHAGE_Xantho_phiL7_NC_012742(5) PHAGE_Xantho_Xp10_NC_004902(4) PHAGE_Xantho_Xp15_NC_007024(4) PHAGE_Xantho_CP1_NC_019933(3) PHAGE_Xantho_Xop411_NC_009543(3) PHAGE_Pseudo_F10_NC_007805(3) PHAGE_Pseudo_MD8_NC_031091(3) PHAGE_Shewan_1/44_NC_025463(3) PHAGE_Xantho_OP1_NC_007709(2) PHAGE_Synech_S_CBS1_NC_016164(2) PHAGE_Faecal_FP_Toutatis_NC_047915(1) PHAGE_Pseudo_MP48_NC…	0.4583	0.6407
4	5.6Kb	questionable(90)	NA	1170-6848	0	11	10	1	1	0	no	PHAGE_Stenot_phiSMA7_NC_021569(6) PHAGE_Stenot_phiSMA9_NC_007189(4) PHAGE_Stenot_PSH1_NC_010429(3) PHAGE_Stenot_phiSHP2_NC_015586(2) PHAGE_Stenot_phiSMA6_NC_043029(2) PHAGE_Ralsto_RS603_NC_025454(2) PHAGE_Ralsto_RSM1_NC_008574(1)	0.5454	0.6082
Stenotrophomonas maltophilia 1303_SMAL
1	33.6Kb	intact(150)	portal,terminase,capsid,head,tail,plate,integrase	1384-34993	0	43	38	5	1	0	yes	PHAGE_Stenot_Smp131_NC_023588(35) PHAGE_Pseudo_Dobby_NC_048109(11) PHAGE_Pseudo_phiCTX_NC_003278(11) PHAGE_Burkho_KS14_NC_015273(10) PHAGE_Burkho_phiE202_NC_009234(9) PHAGE_Burkho_phiE12_2_NC_009236(7) PHAGE_Burkho_KS5_NC_015265(6) PHAGE_Burkho_AP3_NC_047752(5) PHAGE_Ralsto_RsoM1USA_NC_049432(4) PHAGE_Burkho_KL3_NC_015266(4) PHAGE_Ralsto_RSY1_NC_025115(4) PHAGE_Klebsi_ST13_OXA48phi12.1_NC_049453(…	0.8139	0.6538
2	28.7Kb	intact(100)	tail,lysin,virion,recombinase,head,portal,terminase	3133-31911	0	37	28	9	1	0	no	PHAGE_Stenot_S1_NC_011589(28) PHAGE_Shewan_1/44_NC_025463(3) PHAGE_Escher_N30_NC_048078(1) PHAGE_Pseudo_JBD5_NC_020202(1) PHAGE_Pseudo_nickie_NC_042091(1) PHAGE_Pseudo_MP38_NC_011611(1) PHAGE_Vibrio_VHML_NC_004456(1) PHAGE_Escher_vB_EcoM_ECOO78_NC_041926(1) PHAGE_Synech_S_CBS3_NC_015465(1) PHAGE_Escher_64795_ec1_NC_031114(1) PHAGE_Rhodob_RcCronus_NC_042049(1) PHAGE_Vibrio_vB_VpaM_MAR_NC_019722(1)…	0.7567	0.6395
3	41.4Kb	incomplete(50)	lysin,tail	5074-46566	0	57	40	17	1	0	no	PHAGE_Pseudo_vB_PaeS_PM105_NC_028667(20) PHAGE_Pseudo_JBD67_NC_042135(19) PHAGE_Pseudo_B3_NC_006548(18) PHAGE_Pseudo_JBD18_NC_027986(17) PHAGE_Pseudo_JBD25_NC_027992(10) PHAGE_Burkho_BcepMu_NC_005882(10) PHAGE_Burkho_phiE255_NC_009237(9) PHAGE_Pseudo_PAE1_NC_028980(3) PHAGE_Pseudo_LKO4_NC_041934(3) PHAGE_Pseudo_M6_NC_007809(3) PHAGE_Pseudo_JBD93_NC_030918(3) PHAGE_Lentib_vB_LenP_ICBM2_NC_048671(2…	0.3508	0.6504
4	23.9Kb	incomplete(30)	integrase,portal	64062-88000	0	19	9	10	1	0	yes	PHAGE_Stenot_Smp131_NC_023588(3) PHAGE_Burkho_KL3_NC_015266(2) PHAGE_Idioma_1N2_2_NC_025439(1) PHAGE_Prochl_P_TIM68_NC_028955(1) PHAGE_Psychr_pOW20_A_NC_020841(1) PHAGE_Pseudo_Dobby_NC_048109(1) PHAGE_Shigel_Stx_NC_029120(1) PHAGE_Escher_vB_EcoM_ep3_NC_025430(1) PHAGE_Bacill_SPbeta_NC_001884(1) PHAGE_Escher_vB_EcoM_ECOO78_NC_041926(1) PHAGE_Pseudo_F116_NC_006552(1) PHAGE_Shigel_POCJ13_NC_025434(1…	0.1578	0.6477
5	44.1Kb	incomplete(40)	tail	1-44156	0	53	27	26	1	0	yes	PHAGE_Rhizob_RHEph01_NC_047738(14) PHAGE_Ralsto_RsoP1EGY_NC_047946(12) PHAGE_Ralsto_DU_RP_I_NC_047888(12) PHAGE_Mesorh_phagevB_MloP_Lo5R7ANS_NC_025431(11) PHAGE_Pelagi_HTVC019P_NC_020483(8) PHAGE_Pelagi_HTVC011P_NC_020482(7) PHAGE_Ralsto_RSB2_NC_023736(2) PHAGE_Pectob_CBB_NC_041878(2) PHAGE_Aeromo_4_L372XY_NC_048772(1) PHAGE_Gordon_OneUp_NC_030917(1) PHAGE_Verruc_P8625_NC_029047(1) PHAGE_Pseudo_O…	0.2641	0.6477
6	22.4Kb	intact(100)	tail	10319-32790	1	30	22	8	1	0	no	PHAGE_Escher_vB_EcoM_ECO1230_10_NC_027995(12) PHAGE_Escher_vB_EcoM_ECOO78_NC_041926(11) PHAGE_Escher_vB_EcoM_ep3_NC_025430(10) PHAGE_Entero_Arya_NC_031048(9) PHAGE_Pseudo_PPpW_3_NC_023006(7) PHAGE_Stenot_Smp131_NC_023588(4) PHAGE_Nodula_vB_NspS_kac65v151_NC_048756(2) PHAGE_Pseudo_PaBG_NC_022096(2) PHAGE_Burkho_AP3_NC_047752(2) PHAGE_Nodula_vB_NspS_kac68v161_NC_048757(2) PHAGE_Pseudo_PMBT3_NC_0479…	0.4	0.6635
7	23.1Kb	incomplete(60)	tail,capsid,portal	2295-25447	1	32	19	13	1	0	no	PHAGE_Pseudo_phiR18_NC_041964(6) PHAGE_Pseudo_KPP25_NC_024123(5) PHAGE_Pseudo_F116_NC_006552(4) PHAGE_Stenot_Mendera_NC_048804(4) PHAGE_Burkho_Bcep22_NC_005262(3) PHAGE_Burkho_DC1_NC_018452(3) PHAGE_Burkho_BcepMigl_NC_019917(3) PHAGE_Acidov_ACP17_NC_041997(3) PHAGE_Stenot_Moby_NC_048802(3) PHAGE_Pseudo_H66_NC_042342(3) PHAGE_Stenot_YB07_NC_048755(3) PHAGE_Sinorh_PBC5_NC_003324(2) PHAGE_Burkho_Bce…	0.1875	0.65
8	7.1Kb	intact(135)	NA	11381-18551	0	14	12	2	1	0	no	PHAGE_Stenot_phiSMA7_NC_021569(9) PHAGE_Stenot_phiSMA9_NC_007189(5) PHAGE_Stenot_phiSHP2_NC_015586(4) PHAGE_Stenot_PSH1_NC_010429(3) PHAGE_Stenot_phiSMA6_NC_043029(3) PHAGE_Ralsto_Rs551_NC_047765(2) PHAGE_Ralsto_RSM1_NC_008574(2) PHAGE_Xantho_Xf109_NC_043028(1) PHAGE_Ralsto_RS603_NC_025454(1) PHAGE_Xantho_Cf1c_NC_001396(1) PHAGE_Ralsto_PE226_NC_015297(1) PHAGE_Ralsto_RSM3_NC_011399(1)	0.6428	0.6217
Stenotrophomonas pavanii BWK1
1	39.6Kb	intact(150)	integrase,tail,plate,head,terminase,capsid,portal	349232-388893	1	43	39	4	1	0	yes	PHAGE_Stenot_Smp131_NC_023588(37) PHAGE_Pseudo_Dobby_NC_048109(13) PHAGE_Pseudo_phiCTX_NC_003278(10) PHAGE_Burkho_KS14_NC_015273(10) PHAGE_Burkho_phiE202_NC_009234(9) PHAGE_Burkho_phiE12_2_NC_009236(7) PHAGE_Burkho_ST79_NC_021343(6) PHAGE_Burkho_KL3_NC_015266(5) PHAGE_Burkho_phi52237_NC_007145(4) PHAGE_Ralsto_RsoM1USA_NC_049432(4) PHAGE_Ralsto_RSY1_NC_025115(3) PHAGE_Ralsto_RSA1_NC_009382(3) PHAG…	0.8604	0.6383
2	21.6Kb	incomplete(30)	tail,integrase	117841-139459	1	13	9	4	1	0	yes	PHAGE_Escher_500465_1_NC_049342(5) PHAGE_Klebsi_ST437_OXA245phi4.1_NC_049448(2) PHAGE_Stenot_S1_NC_011589(2) PHAGE_Klebsi_ST15_OXA48phi14.1_NC_049454(1) PHAGE_Burkho_phi1026b_NC_005284(1) PHAGE_Staphy_StauST398_5_NC_023500(1) PHAGE_Pseudo_OBP_NC_016571(1)	0.3846	0.6475
3	24.3Kb	intact(150)	tail,head,capsid,terminase	134576-158912	0	27	21	6	1	0	no	PHAGE_Burkho_KS9_NC_013055(5) PHAGE_Salico_CGphi29_NC_020844(5) PHAGE_Burkho_phiE125_NC_003309(5) PHAGE_Pseudo_phiPSA1_NC_024365(5) PHAGE_Rhizob_vB_RglS_P106B_NC_023566(5) PHAGE_Sinorh_phiLM21_NC_029046(4) PHAGE_Rhizob_RHEph06_NC_027296(4) PHAGE_Rhizob_RHEph04_NC_041908(4) PHAGE_Burkho_phi6442_NC_009235(4) PHAGE_Burkho_Bcep176_NC_007497(4) PHAGE_Burkho_phi1026b_NC_005284(4) PHAGE_Pseudo_M6_NC_007…	0.1851	0.6558
4	18.7Kb	incomplete(30)	tail,lysin	64320-83069	0	24	18	6	1	0	no	PHAGE_Escher_vB_EcoM_ECOO78_NC_041926(11) PHAGE_Escher_vB_EcoM_ECO1230_10_NC_027995(10) PHAGE_Entero_Arya_NC_031048(10) PHAGE_Escher_vB_EcoM_ep3_NC_025430(9) PHAGE_Pseudo_PPpW_3_NC_023006(5) PHAGE_Stenot_Smp131_NC_023588(3) PHAGE_Strept_phiCAM_NC_041856(1) PHAGE_Burkho_phiE255_NC_009237(1) PHAGE_Burkho_phiE202_NC_009234(1) PHAGE_Salmon_IME207_NC_031924(1) PHAGE_Verruc_P8625_NC_029047(1) PHAGE_Alt…	0.4583	0.6518
Stenotrophomonas rhizophila RIT-551
1	31.9Kb	intact(150)	tail,portal,head,terminase	250037-281975	0	43	30	13	1	0	no	PHAGE_Pseudo_PAJU2_NC_011373(8) PHAGE_Entero_mEp235_NC_019708(8) PHAGE_Pseudo_PMG1_NC_016765(7) PHAGE_Entero_HK022_NC_002166(6) PHAGE_Entero_mEpX2_NC_019705(5) PHAGE_Entero_HK140_NC_019710(5) PHAGE_Pseudo_D3_NC_002484(4) PHAGE_Pseudo_phi297_NC_016762(4) PHAGE_Stenot_S1_NC_011589(3) PHAGE_Stx2_c_1717_NC_011357(3) PHAGE_Burkho_KS9_NC_013055(3) PHAGE_Entero_BP_4795_NC_004813(3) PHAGE_Pseudo_JBD44_NC…	0.186	0.6471
2	25.1Kb	incomplete(40)	tail,integrase,head	282656-307807	0	9	8	1	1	0	yes	PHAGE_Xylell_Xfas53_NC_013599(2) PHAGE_Ralsto_DU_RP_I_NC_047888(1) PHAGE_Caulob_phiCbK_NC_019405(1) PHAGE_Caulob_karma_NC_019410(1) PHAGE_Salmon_vB_SenS_Sasha_NC_047786(1) PHAGE_Mycoba_Boomer_NC_011054(1) PHAGE_Salmon_9NA_NC_025443(1) PHAGE_Xantho_OP1_NC_007709(1) PHAGE_Entero_EfV12_phi1_NC_048087(1) PHAGE_Mannhe_vB_MhS_1152AP2_NC_028956(1) PHAGE_Mannhe_vB_MhS_587AP2_NC_028743(1) PHAGE_Mycoba_Ran…	0.2222	0.6672
Stenotrophomonas maltophilia a7
1	22.4Kb	incomplete(30)	lysin,plate	1033015-1055466	1	30	23	7	1	0	no	PHAGE_Escher_vB_EcoM_ECOO78_NC_041926(12) PHAGE_Escher_vB_EcoM_ECO1230_10_NC_027995(11) PHAGE_Escher_vB_EcoM_ep3_NC_025430(10) PHAGE_Entero_Arya_NC_031048(9) PHAGE_Pseudo_PPpW_3_NC_023006(7) PHAGE_Stenot_Smp131_NC_023588(4) PHAGE_Burkho_AP3_NC_047752(2) PHAGE_Nodula_vB_NspS_kac65v151_NC_048756(2) PHAGE_Pseudo_PaBG_NC_022096(2) PHAGE_Nodula_vB_NspS_kac68v161_NC_048757(2) PHAGE_Vibrio_VP58.5_NC_027…	0.4	0.6644
Stenotrophomonas maltophilia OR79
1	10.9Kb	incomplete(30)	tail,integrase	24242-35144	1	10	7	3	1	0	yes	PHAGE_Escher_500465_1_NC_049342(5) PHAGE_Klebsi_ST437_OXA245phi4.1_NC_049448(2) PHAGE_Stenot_S1_NC_011589(1) PHAGE_Burkho_phi1026b_NC_005284(1) PHAGE_Klebsi_ST15_OXA48phi14.1_NC_049454(1) PHAGE_Staphy_StauST398_5_NC_023500(1)	0.5	0.6728
2	22.4Kb	incomplete(30)	lysin,plate	10468-32937	1	30	23	7	1	0	no	PHAGE_Escher_vB_EcoM_ECOO78_NC_041926(13) PHAGE_Escher_vB_EcoM_ECO1230_10_NC_027995(11) PHAGE_Escher_vB_EcoM_ep3_NC_025430(10) PHAGE_Entero_Arya_NC_031048(9) PHAGE_Pseudo_PPpW_3_NC_023006(7) PHAGE_Stenot_Smp131_NC_023588(4) PHAGE_Burkho_AP3_NC_047752(2) PHAGE_Nodula_vB_NspS_kac68v161_NC_048757(2) PHAGE_Nodula_vB_NspS_kac65v151_NC_048756(2) PHAGE_Pseudo_PaBG_NC_022096(2) PHAGE_Burkho_ST79_NC_02134…	0.4333	0.6638
Stenotrophomonas maltophilia OU343
1	38.9Kb	intact(150)	transposase,lysin,terminase,portal,head,virion,protease,capsid,tail	179302-218297	0	51	34	17	1	0	no	PHAGE_Pseudo_vB_PaeS_PM105_NC_028667(19) PHAGE_Pseudo_B3_NC_006548(17) PHAGE_Pseudo_JBD67_NC_042135(16) PHAGE_Pseudo_JBD18_NC_027986(16) PHAGE_Burkho_BcepMu_NC_005882(9) PHAGE_Burkho_phiE255_NC_009237(8) PHAGE_Pseudo_JBD25_NC_027992(7) PHAGE_Pseudo_PaMx74_NC_028809(2) PHAGE_Pseudo_M6_NC_007809(2) PHAGE_Pseudo_PAE1_NC_028980(2) PHAGE_Burkho_KS10_NC_011216(2) PHAGE_Pseudo_H70_NC_027384(2) PHAGE_Rho…	0.3725	0.6487
2	22.5Kb	incomplete(30)	plate,lysin	38325-60892	1	29	22	7	1	0	no	PHAGE_Escher_vB_EcoM_ECOO78_NC_041926(11) PHAGE_Escher_vB_EcoM_ECO1230_10_NC_027995(10) PHAGE_Escher_vB_EcoM_ep3_NC_025430(10) PHAGE_Entero_Arya_NC_031048(9) PHAGE_Pseudo_PPpW_3_NC_023006(7) PHAGE_Stenot_Smp131_NC_023588(4) PHAGE_Nodula_vB_NspS_kac68v161_NC_048757(2) PHAGE_Burkho_AP3_NC_047752(2) PHAGE_Nodula_vB_NspS_kac65v151_NC_048756(2) PHAGE_Pseudo_PaBG_NC_022096(2) PHAGE_Salmon_64795_sal3_NC…	0.3793	0.6628
3	18Kb	incomplete(40)	integrase,tail	69873-87918	1	12	8	4	1	0	yes	PHAGE_Escher_500465_1_NC_049342(6) PHAGE_Klebsi_ST437_OXA245phi4.1_NC_049448(2) PHAGE_Staphy_StauST398_5_NC_023500(1) PHAGE_Burkho_phi1026b_NC_005284(1) PHAGE_Klebsi_ST15_OXA48phi14.1_NC_049454(1)	0.5	0.6529
Stenotrophomonas maltophilia NMG-F-23
1	28.7Kb	incomplete(40)	tail,integrase	89064-117846	0	15	10	5	1	0	yes	PHAGE_Stenot_S1_NC_011589(6) PHAGE_Shewan_1/44_NC_025463(2) PHAGE_Ralsto_RSY1_NC_025115(2) PHAGE_Ralsto_RS138_NC_029107(2) PHAGE_Caulob_CcrColossus_NC_019406(1) PHAGE_Mycoba_Optimus_NC_041844(1) PHAGE_Pseudo_phi297_NC_016762(1) PHAGE_Caulob_karma_NC_019410(1) PHAGE_Rhizob_16_3_NC_011103(1) PHAGE_Mycoba_Barriga_NC_028804(1) PHAGE_Erwini_vB_EhrS_49_NC_048197(1) PHAGE_Verruc_P8625_NC_029047(1) PHAGE…	0.4	0.6318
Stenotrophomonas maltophilia JL-F-16
1	41.9Kb	intact(150)	integrase,terminase,head,tail	638617-680537	0	52	25	27	1	0	yes	PHAGE_Burkho_phi1026b_NC_005284(8) PHAGE_Entero_mEp235_NC_019708(7) PHAGE_Burkho_KS9_NC_013055(7) PHAGE_Burkho_Bcep176_NC_007497(5) PHAGE_Burkho_phi6442_NC_009235(5) PHAGE_Burkho_phiE125_NC_003309(5) PHAGE_Pseudo_PMG1_NC_016765(5) PHAGE_Pseudo_D3_NC_002484(5) PHAGE_Entero_HK022_NC_002166(4) PHAGE_Pseudo_PMBT14_NC_048687(3) PHAGE_Xantho_phiL7_NC_012742(3) PHAGE_Entero_HK140_NC_019710(3) PHAGE_Ente…	0.1538	0.6318
2	9.4Kb	intact(128)	NA	949711-959145	0	13	8	5	1	0	no	PHAGE_Stenot_PSH1_NC_010429(6) PHAGE_Stenot_phiSMA6_NC_043029(5) PHAGE_Stenot_phiSHP2_NC_015586(4) PHAGE_Xantho_Xf109_NC_043028(3) PHAGE_Stenot_phiSMA9_NC_007189(3) PHAGE_Stenot_phiSMA7_NC_021569(3) PHAGE_Xantho_Cf1c_NC_001396(2) PHAGE_Escher_RCS47_NC_042128(1) PHAGE_Salmon_SJ46_NC_031129(1) PHAGE_Entero_P1_NC_005856(1)	0.4615	0.6132
3	25.7Kb	incomplete(50)	integrase,tail,portal,capsid	146363-172158	0	28	16	12	1	0	yes	PHAGE_Pseudo_F116_NC_006552(3) PHAGE_Xantho_CP2_NC_020205(3) PHAGE_Entero_HK140_NC_019710(2) PHAGE_Pseudo_phi2_NC_030931(2) PHAGE_Xantho_XcP1_NC_048147(2) PHAGE_Entero_HK544_NC_019767(2) PHAGE_Serrat_Parlo_NC_048758(2) PHAGE_Xantho_Carpasina_NC_047962(2) PHAGE_Erwini_PEp14_NC_016767(1) PHAGE_Entero_HK022_NC_002166(1) PHAGE_Clostr_phi3626_NC_003524(1) PHAGE_Entero_HK446_NC_019714(1) PHAGE_Escher_v…	0.1071	0.6433
4	12Kb	incomplete(30)	integrase,portal	91952-104047	0	10	6	4	1	0	yes	PHAGE_Stenot_Smp131_NC_023588(3) PHAGE_Ralsto_RSY1_NC_025115(2) PHAGE_Bordet_vB_BbrM_PHB04_NC_047861(1) PHAGE_Pseudo_phiCTX_NC_003278(1) PHAGE_Staphy_PT1028_NC_007045(1) PHAGE_Bdello_phi1422_NC_019525(1) PHAGE_Escher_vB_EcoM_ECOO78_NC_041926(1) PHAGE_Pseudo_Dobby_NC_048109(1) PHAGE_Faecal_FP_Epona_NC_047910(1) PHAGE_Stenot_S1_NC_011589(1) PHAGE_Burkho_KL3_NC_015266(1) PHAGE_Salico_CGphi29_NC_0208…	0.3	0.6142
5	32Kb	questionable(90)	integrase,lysin,tail	16118-48193	1	34	19	15	1	0	yes	PHAGE_Burkho_phi1026b_NC_005284(5) PHAGE_Burkho_Bcep176_NC_007497(4) PHAGE_Burkho_phi6442_NC_009235(4) PHAGE_Xantho_Xop411_NC_009543(3) PHAGE_Burkho_KS9_NC_013055(3) PHAGE_Burkho_phiE125_NC_003309(3) PHAGE_Xantho_Xp10_NC_004902(3) PHAGE_Stenot_Moby_NC_048802(2) PHAGE_Pseudo_PMBT14_NC_048687(2) PHAGE_Stenot_Mendera_NC_048804(2) PHAGE_Xantho_OP1_NC_007709(2) PHAGE_Entero_mEp235_NC_019708(2) PHAGE_E…	0.147	0.6613
Stenotrophomonas maltophilia JL-F-51
1	19.8Kb	questionable(90)	tail	385707-405515	0	25	18	7	1	0	no	PHAGE_Escher_vB_EcoM_ECO1230_10_NC_027995(10) PHAGE_Escher_vB_EcoM_ep3_NC_025430(9) PHAGE_Escher_vB_EcoM_ECOO78_NC_041926(9) PHAGE_Entero_Arya_NC_031048(9) PHAGE_Pseudo_PPpW_3_NC_023006(7) PHAGE_Stenot_Smp131_NC_023588(3) PHAGE_Burkho_phiE202_NC_009234(2) PHAGE_Salmon_II_E1_NC_010495(1) PHAGE_Verruc_P8625_NC_029047(1) PHAGE_Caulob_Seuss_NC_047757(1) PHAGE_Burkho_KS14_NC_015273(1) PHAGE_Burkho_phi…	0.4	0.6634
Stenotrophomonas maltophilia NMG-F-34-1
1	22.5Kb	incomplete(30)	lysin,plate	209391-231981	1	32	23	9	1	0	no	PHAGE_Escher_vB_EcoM_ECOO78_NC_041926(12) PHAGE_Escher_vB_EcoM_ECO1230_10_NC_027995(11) PHAGE_Escher_vB_EcoM_ep3_NC_025430(10) PHAGE_Entero_Arya_NC_031048(9) PHAGE_Pseudo_PPpW_3_NC_023006(7) PHAGE_Stenot_Smp131_NC_023588(4) PHAGE_Pseudo_PaBG_NC_022096(2) PHAGE_Nodula_vB_NspS_kac65v151_NC_048756(2) PHAGE_Nodula_vB_NspS_kac68v161_NC_048757(2) PHAGE_Burkho_AP3_NC_047752(2) PHAGE_Verruc_P8625_NC_0290…	0.375	0.6618
Stenotrophomonas maltophilia JL-F-14
1	27.8Kb	incomplete(40)	tail	128803-156654	0	18	10	8	1	0	yes	PHAGE_Bordet_vB_BbrM_PHB04_NC_047861(2) PHAGE_Pectob_CBB_NC_041878(2) PHAGE_Brevib_Davies_NC_022980(1) PHAGE_Vibrio_VHML_NC_004456(1) PHAGE_Sphing_Lacusarx_NC_041927(1) PHAGE_Vibrio_VP882_NC_009016(1) PHAGE_Erwini_PEp14_NC_016767(1) PHAGE_Serrat_Parlo_NC_048758(1) PHAGE_Rhodob_RcCronus_NC_042049(1) PHAGE_Vibrio_vB_VpaM_MAR_NC_019722(1) PHAGE_Ralsto_RS_PII_1_NC_047804(1) PHAGE_Yersin_fHe_Yen9_04_N…	0.1111	0.6587
2	48Kb	incomplete(50)	tail,protease	155897-203949	0	56	29	27	1	0	yes	PHAGE_Rhizob_RHEph01_NC_047738(15) PHAGE_Ralsto_RsoP1EGY_NC_047946(12) PHAGE_Ralsto_DU_RP_I_NC_047888(12) PHAGE_Mesorh_phagevB_MloP_Lo5R7ANS_NC_025431(11) PHAGE_Pelagi_HTVC019P_NC_020483(8) PHAGE_Pelagi_HTVC011P_NC_020482(7) PHAGE_Ralsto_RSB2_NC_023736(2) PHAGE_Bacill_G_NC_023719(2) PHAGE_Pectob_CBB_NC_041878(2) PHAGE_Agroba_Atu_ph07_NC_042013(2) PHAGE_Xantho_CP2_NC_020205(1) PHAGE_Pseudo_vB_PaeM…	0.2678	0.6497
3	22.4Kb	incomplete(30)	lysin,plate	256180-278636	1	30	23	7	1	0	no	PHAGE_Escher_vB_EcoM_ECOO78_NC_041926(12) PHAGE_Escher_vB_EcoM_ECO1230_10_NC_027995(11) PHAGE_Escher_vB_EcoM_ep3_NC_025430(10) PHAGE_Entero_Arya_NC_031048(9) PHAGE_Pseudo_PPpW_3_NC_023006(7) PHAGE_Stenot_Smp131_NC_023588(4) PHAGE_Nodula_vB_NspS_kac65v151_NC_048756(2) PHAGE_Pseudo_PaBG_NC_022096(2) PHAGE_Burkho_AP3_NC_047752(2) PHAGE_Nodula_vB_NspS_kac68v161_NC_048757(2) PHAGE_Pseudo_phiPSA1_NC_02…	0.4	0.6645
4	23Kb	incomplete(50)	tail,capsid,portal	59546-82616	1	34	19	15	1	0	no	PHAGE_Pseudo_KPP25_NC_024123(6) PHAGE_Pseudo_phiR18_NC_041964(6) PHAGE_Pseudo_F116_NC_006552(4) PHAGE_Stenot_Moby_NC_048802(4) PHAGE_Burkho_DC1_NC_018452(3) PHAGE_Burkho_BcepMigl_NC_019917(3) PHAGE_Stenot_YB07_NC_048755(3) PHAGE_Pseudo_H66_NC_042342(3) PHAGE_Stenot_Mendera_NC_048804(3) PHAGE_Burkho_Bcep22_NC_005262(3) PHAGE_Acidov_ACP17_NC_041997(2) PHAGE_Sinorh_PBC5_NC_003324(2) PHAGE_Burkho_Bce…	0.1764	0.65
5	29Kb	incomplete(40)	capsid,integrase	78393-107481	1	15	9	6	1	0	yes	PHAGE_Escher_RCS47_NC_042128(2) PHAGE_Stenot_S1_NC_011589(2) PHAGE_Pseudo_H66_NC_042342(2) PHAGE_Vibrio_VP58.5_NC_027981(1) PHAGE_Strept_phiARI0460_1_NC_031913(1) PHAGE_Salmon_Fels_1_NC_010391(1) PHAGE_Serrat_Eta_NC_021563(1) PHAGE_Mycoba_Bongo_NC_041970(1) PHAGE_Burkho_BcepNazgul_NC_005091(1) PHAGE_Shigel_Ss_VASD_NC_028685(1) PHAGE_Mycoba_OldBen_NC_051693(1) PHAGE_Entero_933W_NC_000924(1) PHAGE_…	0.1333	0.6386
6	9.4Kb	incomplete(10)	NA	106749-116227	0	22	9	13	1	0	no	PHAGE_Thalas_BA3_NC_009990(2) PHAGE_Stenot_S1_NC_011589(2) PHAGE_Xantho_CP2_NC_020205(1) PHAGE_Stenot_vB_SmaS_DLP_5_NC_042082(1) PHAGE_Entero_Tyrion_NC_031077(1) PHAGE_Shigel_Stx_NC_029120(1) PHAGE_Pseudo_F116_NC_006552(1) PHAGE_Ralsto_RSK1_NC_022915(1) PHAGE_Sinorh_phiLM21_NC_029046(1) PHAGE_Xylell_Salvo_NC_042345(1) PHAGE_Salmon_epsilon15_NC_004775(1) PHAGE_Shigel_POCJ13_NC_025434(1) PHAGE_Mann…	0.0909	0.6319
7	23.4Kb	questionable(90)	integrase,tail,terminase,portal,protease,capsid,head	42799-66281	0	39	23	16	1	0	yes	PHAGE_Pseudo_PMG1_NC_016765(4) PHAGE_Entero_mEp235_NC_019708(4) PHAGE_Entero_HK140_NC_019710(3) PHAGE_Pseudo_D3_NC_002484(3) PHAGE_Xylell_Xfas53_NC_013599(3) PHAGE_Entero_HK022_NC_002166(3) PHAGE_Xantho_CP2_NC_020205(3) PHAGE_Burkho_KS9_NC_013055(3) PHAGE_Pseudo_MD8_NC_031091(2) PHAGE_Pseudo_F116_NC_006552(2) PHAGE_Entero_SfV_NC_003444(2) PHAGE_Rhizob_16_3_NC_011103(2) PHAGE_Ralsto_RsoM1USA_NC_04…	0.1025	0.6389
Stenotrophomonas maltophilia NMG-F-17
1	22.5Kb	incomplete(30)	lysin,plate	143555-166145	1	32	23	9	1	0	no	PHAGE_Escher_vB_EcoM_ECOO78_NC_041926(12) PHAGE_Escher_vB_EcoM_ECO1230_10_NC_027995(11) PHAGE_Escher_vB_EcoM_ep3_NC_025430(10) PHAGE_Entero_Arya_NC_031048(9) PHAGE_Pseudo_PPpW_3_NC_023006(7) PHAGE_Stenot_Smp131_NC_023588(4) PHAGE_Pseudo_PaBG_NC_022096(2) PHAGE_Burkho_AP3_NC_047752(2) PHAGE_Nodula_vB_NspS_kac68v161_NC_048757(2) PHAGE_Nodula_vB_NspS_kac65v151_NC_048756(2) PHAGE_Salmon_64795_sal3_NC…	0.375	0.6618
Stenotrophomonas maltophilia JL-F-26-1
1	19.9Kb	incomplete(50)	integrase,tail	227060-246987	0	33	11	22	1	0	yes	PHAGE_Stenot_S1_NC_011589(2) PHAGE_Salmon_Fels_1_NC_010391(1) PHAGE_Synech_S_TIP37_NC_048026(1) PHAGE_Xylell_Xfas53_NC_013599(1) PHAGE_Xantho_Xp10_NC_004902(1) PHAGE_Pseudo_D3_NC_002484(1) PHAGE_Escher_EG1_NC_047895(1) PHAGE_Serrat_Parlo_NC_048758(1) PHAGE_Salmon_BTP1_NC_042346(1) PHAGE_Pseudo_YMC11/02/R656_NC_028657(1) PHAGE_Xantho_CP1_NC_019933(1) PHAGE_Salini_M8CRM_1_NC_042351(1) PHAGE_Xantho_…	0.0606	0.6196
2	39.8Kb	intact(140)	portal,head,capsid,tail,integrase	3202-43011	0	30	20	10	1	0	yes	PHAGE_Vibrio_VP58.5_NC_027981(4) PHAGE_Burkho_Bcep176_NC_007497(4) PHAGE_Vibrio_vB_VpaM_MAR_NC_019722(4) PHAGE_Burkho_KS9_NC_013055(4) PHAGE_Burkho_phiE125_NC_003309(3) PHAGE_Burkho_phi1026b_NC_005284(3) PHAGE_Vibrio_VHML_NC_004456(3) PHAGE_Pseudo_MD8_NC_031091(2) PHAGE_Stenot_Mendera_NC_048804(2) PHAGE_Xantho_Xp10_NC_004902(2) PHAGE_Pseudo_F10_NC_007805(2) PHAGE_Synech_S_CBS3_NC_015465(2) PHAGE_…	0.1333	0.6434
3	22.4Kb	intact(100)	tail	28365-50833	1	30	23	7	1	0	no	PHAGE_Escher_vB_EcoM_ECOO78_NC_041926(12) PHAGE_Escher_vB_EcoM_ECO1230_10_NC_027995(12) PHAGE_Escher_vB_EcoM_ep3_NC_025430(10) PHAGE_Entero_Arya_NC_031048(9) PHAGE_Pseudo_PPpW_3_NC_023006(7) PHAGE_Stenot_Smp131_NC_023588(4) PHAGE_Nodula_vB_NspS_kac68v161_NC_048757(2) PHAGE_Pseudo_PaBG_NC_022096(2) PHAGE_Burkho_AP3_NC_047752(2) PHAGE_Nodula_vB_NspS_kac65v151_NC_048756(2) PHAGE_Acidov_ACP17_NC_0419…	0.4	0.6637
4	41.6Kb	intact(150)	integrase,portal,terminase,capsid,head,tail,plate	10413-52049	1	52	41	11	1	0	yes	PHAGE_Stenot_Smp131_NC_023588(30) PHAGE_Pseudo_Dobby_NC_048109(17) PHAGE_Pseudo_phiCTX_NC_003278(11) PHAGE_Burkho_KS14_NC_015273(10) PHAGE_Burkho_AP3_NC_047752(5) PHAGE_Ralsto_RsoM1USA_NC_049432(5) PHAGE_Burkho_phi52237_NC_007145(4) PHAGE_Ralsto_RSA1_NC_009382(4) PHAGE_Burkho_KL3_NC_015266(4) PHAGE_Burkho_phiE202_NC_009234(4) PHAGE_Ralsto_RSY1_NC_025115(4) PHAGE_Burkho_phiE12_2_NC_009236(4) PHAGE…	0.5769	0.642
Stenotrophomonas maltophilia NMG-F-18-1
1	12.7Kb	incomplete(30)	terminase	209668-222451	0	20	11	9	1	0	no	PHAGE_Salmon_SJ46_NC_031129(2) PHAGE_Burkho_phi6442_NC_009235(1) PHAGE_Salmon_BTP1_NC_042346(1) PHAGE_Cellul_phi19:1_NC_021799(1) PHAGE_Sulfit_pCB2047_A_NC_020858(1) PHAGE_Salmon_SPN1S_NC_016761(1) PHAGE_Acinet_Ac42_NC_014660(1) PHAGE_Pseudo_JBD67_NC_042135(1) PHAGE_Pseudo_DMS3_NC_008717(1) PHAGE_Entero_P1_NC_005856(1) PHAGE_Escher_SH2026Stx1_NC_049919(1) PHAGE_Mycoba_Frankie_NC_051660(1) PHAGE_S…	0.1	0.6613
2	12.4Kb	incomplete(30)	integrase,tail	241843-254330	1	13	10	3	1	0	yes	PHAGE_Escher_500465_1_NC_049342(4) PHAGE_Stenot_S1_NC_011589(3) PHAGE_Klebsi_ST437_OXA245phi4.1_NC_049448(2) PHAGE_Stenot_Smp131_NC_023588(1) PHAGE_Staphy_StauST398_5_NC_023500(1) PHAGE_Burkho_phi1026b_NC_005284(1) PHAGE_Klebsi_ST15_OXA48phi14.1_NC_049454(1) PHAGE_Erwini_vB_EhrS_59_NC_048198(1) PHAGE_Bacill_SPbeta_NC_001884(1) PHAGE_Pseudo_F116_NC_006552(1) PHAGE_Pseudo_OBP_NC_016571(1) PHAGE_Len…	0.3076	0.6725
3	23.6Kb	intact(130)	lysin,tail,head	17977-41624	0	25	18	7	1	0	no	PHAGE_Burkho_phi1026b_NC_005284(5) PHAGE_Burkho_Bcep176_NC_007497(4) PHAGE_Xantho_Xop411_NC_009543(4) PHAGE_Burkho_KS9_NC_013055(4) PHAGE_Burkho_phi6442_NC_009235(4) PHAGE_Burkho_phiE125_NC_003309(4) PHAGE_Xantho_Xp10_NC_004902(3) PHAGE_Xantho_OP1_NC_007709(3) PHAGE_Pseudo_PS_1_NC_029066(2) PHAGE_Xantho_CP1_NC_019933(2) PHAGE_Stenot_Mendera_NC_048804(2) PHAGE_Entero_mEp235_NC_019708(2) PHAGE_Sten…	0.2	0.6532
Stenotrophomonas maltophilia NMG-F-49-2
1	22.5Kb	incomplete(30)	lysin,plate	353709-376299	1	30	23	7	1	0	no	PHAGE_Escher_vB_EcoM_ECOO78_NC_041926(12) PHAGE_Escher_vB_EcoM_ECO1230_10_NC_027995(11) PHAGE_Escher_vB_EcoM_ep3_NC_025430(10) PHAGE_Entero_Arya_NC_031048(9) PHAGE_Pseudo_PPpW_3_NC_023006(7) PHAGE_Stenot_Smp131_NC_023588(4) PHAGE_Nodula_vB_NspS_kac68v161_NC_048757(2) PHAGE_Burkho_AP3_NC_047752(2) PHAGE_Pseudo_PaBG_NC_022096(2) PHAGE_Nodula_vB_NspS_kac65v151_NC_048756(2) PHAGE_Erwini_PhiEaH1_NC_02…	0.4	0.6618
Stenotrophomonas maltophilia NMG-F-5
1	6.2Kb	incomplete(20)	tail	102610-108878	0	8	6	2	1	0	no	PHAGE_Escher_500465_1_NC_049342(5) PHAGE_Klebsi_ST437_OXA245phi4.1_NC_049448(2) PHAGE_Staphy_StauST398_5_NC_023500(1) PHAGE_Burkho_phi1026b_NC_005284(1) PHAGE_Klebsi_ST15_OXA48phi14.1_NC_049454(1)	0.625	0.6771
2	9Kb	incomplete(20)	tail	27295-36304	0	7	6	1	1	0	no	PHAGE_Escher_vB_EcoM_Schickermooser_NC_048196(4) PHAGE_Escher_ESCO5_NC_047776(4) PHAGE_Escher_ESCO13_NC_047770(4) PHAGE_Entero_phi92_NC_023693(4) PHAGE_Escher_phAPEC8_NC_020079(2) PHAGE_Klebsi_ZCKP1_NC_047994(2) PHAGE_Bacill_SP_15_NC_031245(1) PHAGE_Gordon_Demosthenes_NC_030944(1) PHAGE_Gordon_Katyusha_NC_041950(1) PHAGE_Gordon_Kvothe_NC_030914(1)	0.5714	0.6655
3	7.1Kb	incomplete(20)	tail	48109-55301	0	9	6	3	1	0	no	PHAGE_Rhodoc_E3_NC_021347(1) PHAGE_Mycoba_Catera_NC_008207(1) PHAGE_Yersin_fHe_Yen9_04_NC_042116(1) PHAGE_Pelagi_HTVC008M_NC_020484(1) PHAGE_Synech_ACG_2014d_NC_026923(1) PHAGE_Altero_vB_AmeM_PT11_V22_NC_048847(1) PHAGE_Mycoba_ScottMcG_NC_011269(1) PHAGE_Cellul_phi4:1_NC_021788(1) PHAGE_Altero_vB_AspP_H4/4_NC_047834(1) PHAGE_Agroba_Atu_ph07_NC_042013(1) PHAGE_Synech_S_WAM1_NC_031944(1) PHAGE_Cell…	0.1111	0.6762
Stenotrophomonas maltophilia S249-2
1	35.1Kb	incomplete(50)	plate,lysin	26266-61384	0	29	22	7	1	0	yes	PHAGE_Escher_vB_EcoM_ECOO78_NC_041926(12) PHAGE_Escher_vB_EcoM_ECO1230_10_NC_027995(11) PHAGE_Escher_vB_EcoM_ep3_NC_025430(10) PHAGE_Entero_Arya_NC_031048(9) PHAGE_Pseudo_PPpW_3_NC_023006(7) PHAGE_Stenot_Smp131_NC_023588(4) PHAGE_Burkho_AP3_NC_047752(2) PHAGE_Salmon_II_E1_NC_010495(1) PHAGE_Pseudo_PaP2_NC_005884(1) PHAGE_Caulob_Seuss_NC_047757(1) PHAGE_Altero_vB_AmaP_AD45_P1_NC_021532(1) PHAGE_Co…	0.4137	0.6514
2	47.2Kb	incomplete(50)	protease,tail	110792-158076	0	55	28	27	1	0	yes	PHAGE_Rhizob_RHEph01_NC_047738(15) PHAGE_Ralsto_DU_RP_I_NC_047888(12) PHAGE_Ralsto_RsoP1EGY_NC_047946(12) PHAGE_Mesorh_phagevB_MloP_Lo5R7ANS_NC_025431(11) PHAGE_Pelagi_HTVC019P_NC_020483(8) PHAGE_Pelagi_HTVC011P_NC_020482(7) PHAGE_Ralsto_RSB2_NC_023736(2) PHAGE_Agroba_Atu_ph07_NC_042013(2) PHAGE_Pectob_CBB_NC_041878(2) PHAGE_Bacill_G_NC_023719(2) PHAGE_Podovi_Lau218_NC_024329(1) PHAGE_Pseudo_PEV2…	0.2727	0.6505
3	25.3Kb	intact(150)	tail,head,terminase	79353-104704	0	35	23	12	1	0	no	PHAGE_Entero_mEp235_NC_019708(7) PHAGE_Burkho_phi1026b_NC_005284(6) PHAGE_Burkho_KS9_NC_013055(6) PHAGE_Pseudo_PMG1_NC_016765(4) PHAGE_Burkho_phiE125_NC_003309(4) PHAGE_Burkho_Bcep176_NC_007497(4) PHAGE_Entero_mEpX2_NC_019705(4) PHAGE_Pseudo_D3_NC_002484(3) PHAGE_Pseudo_PMBT14_NC_048687(3) PHAGE_Xantho_OP1_NC_007709(3) PHAGE_Entero_HK140_NC_019710(3) PHAGE_Entero_HK022_NC_002166(3) PHAGE_Xantho_X…	0.2	0.6375
4	26.1Kb	incomplete(20)	lysin	99527-125679	0	19	9	10	1	0	yes	PHAGE_Burkho_vB_BmuP_KL4_NC_047958(2) PHAGE_Burkho_Bcep176_NC_007497(2) PHAGE_Burkho_phi1026b_NC_005284(2) PHAGE_Burkho_phi6442_NC_009235(2) PHAGE_Burkho_phiE125_NC_003309(2) PHAGE_Pseudo_YMC11/02/R656_NC_028657(1) PHAGE_Entero_mEp460_NC_019716(1) PHAGE_Entero_SfV_NC_003444(1) PHAGE_Psychr_Psymv2_NC_023734(1) PHAGE_Caulob_magneto_NC_019407(1) PHAGE_Acinet_vB_AbaS_TRS1_NC_031098(1) PHAGE_Mannhe_vB…	0.1052	0.6543
Stenotrophomonas maltophilia S246-4
1	47.4Kb	incomplete(50)	tail,protease	24281-71682	0	59	29	30	1	0	yes	PHAGE_Rhizob_RHEph01_NC_047738(15) PHAGE_Ralsto_DU_RP_I_NC_047888(14) PHAGE_Ralsto_RsoP1EGY_NC_047946(13) PHAGE_Mesorh_phagevB_MloP_Lo5R7ANS_NC_025431(11) PHAGE_Pelagi_HTVC019P_NC_020483(8) PHAGE_Pelagi_HTVC011P_NC_020482(7) PHAGE_Pectob_CBB_NC_041878(2) PHAGE_Bacill_G_NC_023719(2) PHAGE_Ralsto_RSB2_NC_023736(2) PHAGE_Agroba_Atu_ph07_NC_042013(2) PHAGE_Strept_NootNoot_NC_042009(1) PHAGE_Burkho_Bc…	0.2542	0.6502
2	26.4Kb	intact(150)	tail,head,terminase	38320-64768	0	36	24	12	1	0	no	PHAGE_Entero_mEp235_NC_019708(7) PHAGE_Burkho_KS9_NC_013055(6) PHAGE_Burkho_phi1026b_NC_005284(6) PHAGE_Entero_mEpX2_NC_019705(4) PHAGE_Burkho_Bcep176_NC_007497(4) PHAGE_Pseudo_PMG1_NC_016765(4) PHAGE_Burkho_phiE125_NC_003309(4) PHAGE_Pseudo_PMBT14_NC_048687(3) PHAGE_Xantho_Xop411_NC_009543(3) PHAGE_Entero_HK140_NC_019710(3) PHAGE_Xantho_OP1_NC_007709(3) PHAGE_Entero_HK022_NC_002166(3) PHAGE_Pseu…	0.1944	0.6349
3	26.1Kb	incomplete(20)	lysin	59591-85743	0	20	9	11	1	0	yes	PHAGE_Burkho_phi6442_NC_009235(2) PHAGE_Burkho_Bcep176_NC_007497(2) PHAGE_Burkho_phi1026b_NC_005284(2) PHAGE_Burkho_vB_BmuP_KL4_NC_047958(2) PHAGE_Burkho_phiE125_NC_003309(2) PHAGE_Entero_HK022_NC_002166(1) PHAGE_Entero_c_1_NC_019706(1) PHAGE_Cronob_ENT47670_NC_019927(1) PHAGE_Entero_mEp460_NC_019716(1) PHAGE_Entero_cdtI_NC_009514(1) PHAGE_Psychr_Psymv2_NC_023734(1) PHAGE_Salmon_Fels_1_NC_010391(…	0.1	0.6543
4	22.7Kb	incomplete(40)	plate,lysin	26280-49054	0	29	22	7	1	0	yes	PHAGE_Escher_vB_EcoM_ECOO78_NC_041926(12) PHAGE_Escher_vB_EcoM_ECO1230_10_NC_027995(11) PHAGE_Escher_vB_EcoM_ep3_NC_025430(10) PHAGE_Entero_Arya_NC_031048(9) PHAGE_Pseudo_PPpW_3_NC_023006(7) PHAGE_Stenot_Smp131_NC_023588(4) PHAGE_Burkho_AP3_NC_047752(2) PHAGE_Pseudo_phiPSA1_NC_024365(1) PHAGE_Burkho_ST79_NC_021343(1) PHAGE_Burkho_KL3_NC_015266(1) PHAGE_Vibrio_VP58.5_NC_027981(1) PHAGE_Salmon_6479…	0.4137	0.6569
Stenotrophomonas maltophilia VE 244-3
1	44.4Kb	intact(130)	tail,lysin,virion,head,portal,terminase,integrase	51593-96059	0	50	36	14	1	0	yes	PHAGE_Stenot_S1_NC_011589(25) PHAGE_Pseudo_F116_NC_006552(3) PHAGE_Ralsto_RS138_NC_029107(3) PHAGE_Entero_c_1_NC_019706(3) PHAGE_Entero_mEp213_NC_019720(3) PHAGE_Pseudo_MD8_NC_031091(2) PHAGE_Phage_Gifsy_2_NC_010393(2) PHAGE_Entero_HK225_NC_019717(2) PHAGE_Entero_N15_NC_001901(2) PHAGE_Entero_DE3_NC_042057(2) PHAGE_Shewan_1/44_NC_025463(2) PHAGE_Entero_mEp460_NC_019716(2) PHAGE_Entero_mEp237_NC_0…	0.5	0.6256
2	48Kb	incomplete(50)	tail,protease	24263-72307	0	57	29	28	1	0	yes	PHAGE_Rhizob_RHEph01_NC_047738(15) PHAGE_Ralsto_DU_RP_I_NC_047888(12) PHAGE_Ralsto_RsoP1EGY_NC_047946(12) PHAGE_Mesorh_phagevB_MloP_Lo5R7ANS_NC_025431(11) PHAGE_Pelagi_HTVC019P_NC_020483(8) PHAGE_Pelagi_HTVC011P_NC_020482(7) PHAGE_Pectob_CBB_NC_041878(2) PHAGE_Bacill_G_NC_023719(2) PHAGE_Ralsto_RSB2_NC_023736(2) PHAGE_Agroba_Atu_ph07_NC_042013(2) PHAGE_Caulob_Seuss_NC_047757(1) PHAGE_Aeromo_4_L37…	0.2631	0.6496
3	21Kb	intact(135)	coat	25601-46697	0	38	23	15	1	0	no	PHAGE_Stenot_phiSMA7_NC_021569(9) PHAGE_Stenot_phiSMA6_NC_043029(7) PHAGE_Stenot_phiSMA9_NC_007189(5) PHAGE_Stenot_phiSHP2_NC_015586(5) PHAGE_Stenot_PSH1_NC_010429(5) PHAGE_Xantho_Xf109_NC_043028(4) PHAGE_Xantho_Cf1c_NC_001396(4) PHAGE_Ralsto_RSM1_NC_008574(2) PHAGE_Ralsto_Rs551_NC_047765(2) PHAGE_Ralsto_RSM3_NC_011399(1) PHAGE_Ralsto_RS603_NC_025454(1)	0.2368	0.6096
4	9.7Kb	questionable(70)	transposase,tail	97866-107617	0	10	7	3	1	0	no	PHAGE_Burkho_BcepSaruman_NC_049850(1) PHAGE_Escher_500465_2_NC_049343(1) PHAGE_Shigel_SfIV_NC_022749(1) PHAGE_Bacill_vB_BceS_MY192_NC_048633(1) PHAGE_Bacill_PfEFR_5_NC_031055(1) PHAGE_Salmon_SJ46_NC_031129(1) PHAGE_Dinoro_DFL12phi1_NC_024367(1) PHAGE_Burkho_BcepSauron_NC_049851(1) PHAGE_Strept_BRock_NC_048650(1) PHAGE_Bacill_PfEFR_4_NC_048641(1) PHAGE_Achrom_Motura_NC_049849(1)	0.1	0.6223
5	10.1Kb	incomplete(30)	protease,transposase	112110-122233	0	9	7	2	1	0	no	PHAGE_Stenot_phiSMA9_NC_007189(2) PHAGE_Entero_BP_4795_NC_004813(2) PHAGE_Pectob_CBB_NC_041878(1) PHAGE_Phormi_MIS_PhV1B_NC_028998(1) PHAGE_Klebsi_K64_1_NC_027399(1) PHAGE_Cyanop_S_RIM12_NC_047715(1) PHAGE_Cronob_vB_CsaM_GAP32_NC_019401(1) PHAGE_Prochl_P_SSM4_NC_006884(1) PHAGE_Prochl_P_SSM3_NC_021559(1) PHAGE_Bacill_SPP1_NC_004166(1) PHAGE_Xantho_Xf109_NC_043028(1) PHAGE_Cyanop_P_RSM1_NC_021071(…	0.2222	0.6282
6	73Kb	intact(150)	integrase,capsid,tail,head,terminase,portal	7105-80159	3	111	66	45	1	0	yes	PHAGE_Xantho_CP2_NC_020205(16) PHAGE_Entero_Tyrion_NC_031077(9) PHAGE_Escher_phiV10_NC_007804(7) PHAGE_Salmon_epsilon15_NC_004775(7) PHAGE_Escher_TL_2011b_NC_019445(6) PHAGE_Xylell_Xfas53_NC_013599(6) PHAGE_Pseudo_vB_PaeP_Tr60_Ab31_NC_023575(6) PHAGE_Salmon_SPN1S_NC_016761(5) PHAGE_Pseudo_AF_NC_019923(4) PHAGE_Entero_HK022_NC_002166(4) PHAGE_Pseudo_PAJU2_NC_011373(4) PHAGE_Pseudo_F116_NC_006552(4…	0.1441	0.6533
7	35.1Kb	intact(130)	tail,integrase,capsid	51514-86668	0	35	22	13	1	0	yes	PHAGE_Escher_vB_EcoM_ECO1230_10_NC_027995(12) PHAGE_Escher_vB_EcoM_ECOO78_NC_041926(11) PHAGE_Escher_vB_EcoM_ep3_NC_025430(10) PHAGE_Entero_Arya_NC_031048(9) PHAGE_Pseudo_PPpW_3_NC_023006(8) PHAGE_Stenot_Smp131_NC_023588(4) PHAGE_Burkho_AP3_NC_047752(2) PHAGE_Pseudo_PaP2_NC_005884(1) PHAGE_Salmon_II_E1_NC_010495(1) PHAGE_Pseudo_PMBT3_NC_047902(1) PHAGE_Burkho_phiE202_NC_009234(1) PHAGE_Pseudo_phi…	0.3428	0.6599
Stenotrophomonas maltophilia VA 158-8
1	41.9Kb	incomplete(40)	tail	139-42130	0	58	28	30	1	0	yes	PHAGE_Rhizob_RHEph01_NC_047738(15) PHAGE_Ralsto_DU_RP_I_NC_047888(14) PHAGE_Ralsto_RsoP1EGY_NC_047946(13) PHAGE_Mesorh_phagevB_MloP_Lo5R7ANS_NC_025431(10) PHAGE_Pelagi_HTVC019P_NC_020483(7) PHAGE_Pelagi_HTVC011P_NC_020482(7) PHAGE_Ralsto_RSB2_NC_023736(3) PHAGE_Pectob_CBB_NC_041878(2) PHAGE_Salmon_SI7_NC_049460(1) PHAGE_Pseudo_VCM_NC_029065(1) PHAGE_Pseudo_UNO_SLW1_NC_047873(1) PHAGE_Caulob_Seuss…	0.2586	0.6494
