# Supplementary material for: A comprehensive comparative genomic analysis revealed that plant growth promoting traits are ubiquitous in strains of Stenotrophomonas
Source: Front Microbiol. 2024 May 16;15:1395477. doi: 10.3389/fmicb.2024.1395477 (PMC11138164; doi:10.3389/fmicb.2024.1395477)
Supplement: Supplementary file 10 [file Table_7.XLSX]

## Sheet: Sheet1
Supplementary Table 7: The significant functional genes in GIs of Stenotrophomonas
	kinase	MFS transporter	GNAT family N-acetyltransferase	ATP-binding protein	response regulator transcription factor	efflux RND transporter	siderophore receptor	RNA polymerase	AAA family ATPase	nucleotidyl transferase	DNA cytosine methyltransferase	DNA polymerase III subunit beta	DNA replication/repair protein RecF	type II toxin-antitoxin system	CusA/CzcA family heavy metal efflux RND transporter	copper resistance protein	arsenical resistance	mercury reductase	chromate efflux transporter	lysozyme	recombinase	integrase	transposase
Stenotrophomonas acidaminiphila T0-18	+	+	+	+	+	+		+	+		+				+	+		+		+	+	+	+
Stenotrophomonas acidaminiphila SPDF1	+		+	+	+	+		+	+					+	+	+				+	+	+	+
Stenotrophomonas acidaminiphila T25-65	+		+		+	+	+				+										+	+	+
Stenotrophomonas geniculata E119	+	+	+							+											+	+	+
Stenotrophomonas indicatrix D763		+	+			+	+				+												+
Stenotrophomonas indicatrix MGMM10		+		+		+		+		+											+	+	+
Stenotrophomonas maltophilia JV3	+	+	+	+	+	+	+		+	+													+
Stenotrophomonas maltophilia OUC_Est10	+	+	+	+	+	+	+		+		+										+	+	+
Stenotrophomonas maltophilia CSM2	+	+	+	+	+	+				+					+	+	+	+	+		+	+	+
Stenotrophomonas maltophilia 291	+	+	+	+	+	+	+	+	+								+					+
Stenotrophomonas maltophilia KMM 349	+	+		+	+	+	+		+													+	+
Stenotrophomonas maltophilia T50-20	+	+	+	+		+	+	+	+		+			+	+	+	+	+	+		+	+	+
Stenotrophomonas maltophilia XL133	+	+	+		+		+		+		+	+	+	+							+	+	+
Stenotrophomonas maltophilia JZL8	+	+		+	+	+		+	+	+											+	+	+
Stenotrophomonas maltophilia WGB211	+		+	+		+	+	+	+	+					+	+	+		+			+	+
Stenotrophomonas maltophilia PSKL2	+	+	+	+	+	+	+													+	+	+
Stenotrophomonas maltophilia ACYCb.6H	+	+	+	+	+	+	+		+	+	+								+	+	+	+	+
Stenotrophomonas maltophilia ACYCb.1K	+	+	+	+	+		+		+	+										+	+	+	+
Stenotrophomonas maltophilia ACYCa.2H	+	+	+	+	+	+	+	+	+		+										+	+	+
Stenotrophomonas maltophilia HT2	+	+	+	+	+	+	+	+		+	+			+							+	+	+
Stenotrophomonas nitritireducens 2001	+		+	+	+	+			+					+	+	+	+		+		+	+	+
Stenotrophomonas rhizophila DSM 14405	+	+	+	+	+	+	+	+	+					+						+		+	+
Stenotrophomonas rhizophila Bl2-2	+	+		+	+	+		+														+
Stenotrophomonas rhizophila JC1	+	+		+	+	+			+		+				+	+					+	+	+
Stenotrophomonas rhizophila QL-P4		+		+	+	+		+	+												+	+
Stenotrophomonas acidaminiphila Au-Ste40	+		+	+	+			+	+					+							+	+	+
Stenotrophomonas acidaminiphila BDBP 071	+				+	+		+	+		+				+	+				+	+	+	+
Stenotrophomonas bentonitica DSM 103927	+			+	+	+		+	+		+			+	+		+				+	+	+
Stenotrophomonas bentonitica VV6	+	+	+	+	+	+	+		+		+				+	+	+		+		+	+	+
Stenotrophomonas chelatiphaga DSM 21508	+	+																		+	+	+
Stenotrophomonas geniculata 95	+	+	+	+	+	+	+		+	+	+			+	+		+		+		+	+	+
Stenotrophomonas geniculata BLCC-B124	+	+	+	+	+				+			+	+								+	+	+
Stenotrophomonas geniculata JCM 13324	+	+														+				+		+	+
Stenotrophomonas geniculata NWUBe21	+	+	+	+	+	+			+		+			+							+	+	+
Stenotrophomonas geniculata N1	+	+						+														+	+
Stenotrophomonas humi DSM 18929								+													+	+	+
Stenotrophomonas indicatrix BOVIS40		+	+	+	+	+		+			+										+	+	+
Stenotrophomonas indicatrix CPHE1	+	+	+	+	+			+	+													+	+
Stenotrophomonas indicatrix JUb19	+	+	+	+	+			+			+										+	+	+
Stenotrophomonas indicatrix PierC1	+			+												+				+		+	+
Stenotrophomonas indicatrix OVT16A		+	+	+	+	+								+							+	+
Stenotrophomonas lactitubi M15	+	+	+			+	+				+				+					+		+
Stenotrophomonas lactitubi Bi66	+							+													+
Stenotrophomonas lactitubi As-7	+	+	+	+	+			+	+								+	+			+	+	+
Stenotrophomonas lactitubi RIT-As-2	+	+	+	+	+	+														+	+	+	+
Stenotrophomonas maltophilia MF89	+	+														+			+	+	+	+	+
Stenotrophomonas maltophilia BurA1	+			+			+	+				+									+	+	+
Stenotrophomonas maltophilia CBF10-1	+	+		+								+	+									+	+
Stenotrophomonas maltophilia F2	+	+		+				+								+			+	+	+	+	+
Stenotrophomonas maltophilia SB275	+	+	+	+				+				+								+	+	+	+
Stenotrophomonas maltophilia NS26	+	+	+	+				+				+				+	+	+				+	+
Stenotrophomonas maltophilia EP13	+	+													+	+	+	+				+	+
Stenotrophomonas maltophilia NEC1	+	+	+	+				+			+	+	+									+	+
Stenotrophomonas maltophilia RC09	+	+	+	+				+			+											+	+
Stenotrophomonas maltophilia ptp 12.25	+	+	+	+	+	+				+				+		+		+			+	+	+
Stenotrophomonas maltophilia G1W4	+	+	+		+		+		+	+	+									+	+	+	+
Stenotrophomonas maltophilia JHV2-2	+	+			+		+	+	+	+				+							+	+	+
Stenotrophomonas maltophilia NMBU_R2	+	+	+			+			+		+	+	+	+	+			+			+	+	+
Stenotrophomonas maltophilia N0320	+	+	+	+	+	+			+	+	+	+	+		+		+		+		+	+	+
Stenotrophomonas maltophilia S76-3	+	+	+		+			+	+	+		+	+	+							+	+	+
Stenotrophomonas maltophilia TR1	+	+	+	+	+			+	+	+	+	+	+							+	+	+	+
Stenotrophomonas nitritireducens SCN18_13_7_16_R1_B_68_91	+		+	+	+	+		+	+	+	+			+		+				+	+	+	+
Stenotrophomonas pavanii MHSD12	+	+	+		+			+	+	+										+		+	+
Stenotrophomonas pavanii ME55	+	+	+	+	+		+													+	+	+	+
Stenotrophomonas pavanii DSM 25135	+			+				+				+									+	+
Stenotrophomonas pictorum JCM 9942	+	+		+				+								+				+		+	+
Stenotrophomonas rhizophila CFBP13529	+	+	+	+				+														+	+
Stenotrophomonas rhizophila SR80	+	+	+	+							+			+							+	+
Stenotrophomonas rhizophila DE0483	+	+	+	+	+						+	+	+	+
Stenotrophomonas rhizophila CFBP 13503	+	+	+	+		+	+	+			+										+	+	+
Stenotrophomonas rhizophila OG2		+	+									+	+									+	+
Stenotrophomonas rhizophila GN_RF3		+		+			+		+		+						+			+			+
Stenotrophomonas rhizophila IS26	+	+	+	+		+	+	+	+						+						+	+	+
Stenotrophomonas terrae DSM 18941	+																				+		+
Stenotrophomonas tumulicola JCM 30961	+		+	+	+	+			+						+	+	+				+	+	+
Stenotrophomonas sp. MES1	+	+		+	+	+	+	+	+		+			+	+	+		+	+		+	+	+
Stenotrophomonas sp. AP15.006	+	+	+	+	+				+		+						+		+		+	+	+
Stenotrophomonas sp. JN11.010	+	+	+	+	+	+		+	+					+	+	+	+		+	+	+	+	+
Stenotrophomonas sp. SH_67_7	+	+	+	+	+	+	+		+	+										+		+
Stenotrophomonas maltophilia 142	+	+		+	+	+	+	+	+	+					+	+		+			+	+	+
Stenotrophomonas maltophilia ISMMS2	+	+	+	+	+			+		+											+	+
Stenotrophomonas maltophilia FDAARGOS_92	+	+	+	+		+	+	+	+	+				+	+	+	+		+	+	+	+	+
Stenotrophomonas maltophilia NCTC10498	+	+	+	+	+	+	+		+		+			+	+	+				+	+	+	+
Stenotrophomonas maltophilia FDAARGOS_507	+	+	+	+	+	+	+	+			+	+	+							+	+	+	+
Stenotrophomonas maltophilia CYZ	+	+	+	+	+	+	+			+	+	+	+								+	+	+
Stenotrophomonas pavanii PI-27	+	+	+	+	+		+	+	+	+				+							+	+	+
Stenotrophomonas indicatrix EYE_224	+	+	+		+			+	+		+											+	+
Stenotrophomonas maltophilia 1038	+	+		+		+		+	+						+	+					+	+	+
Stenotrophomonas maltophilia 1064209	+	+	+	+	+	+			+		+	+	+	+							+	+
Stenotrophomonas maltophilia 149/1	+	+	+	+	+	+	+	+	+	+		+	+		+	+					+	+	+
Stenotrophomonas maltophilia B1												+									+	+	+
Stenotrophomonas maltophilia A2	+	+										+								+	+	+
Stenotrophomonas maltophilia AU12-09	+							+									+		+	+	+	+	+
Stenotrophomonas maltophilia R5G	+	+	+	+				+			+					+	+	+			+	+	+
Stenotrophomonas maltophilia GC_2008_colB	+	+	+	+	+	+	+	+		+		+	+		+	+		+			+	+	+
Stenotrophomonas maltophilia MS_2008	+	+	+	+	+		+		+	+	+	+	+								+	+
Stenotrophomonas maltophilia SanG_2013	+	+		+	+		+	+	+	+				+	+	+		+			+	+	+
Stenotrophomonas maltophilia GC_2012_STM2	+	+		+	+	+	+	+				+	+		+	+		+			+	+	+
Stenotrophomonas maltophilia TG_2012_STM1	+	+	+		+		+		+	+											+	+	+
Stenotrophomonas maltophilia TG_2004	+	+		+	+	+	+			+		+	+							+	+	+	+
Stenotrophomonas maltophilia GC_2010	+	+		+	+	+	+	+		+		+	+		+	+		+			+	+	+
Stenotrophomonas maltophilia TG_2006_STM1	+	+	+		+		+		+	+											+	+	+
Stenotrophomonas maltophilia AV_2013	+	+	+	+	+	+		+	+		+				+	+	+	+		+	+	+	+
Stenotrophomonas maltophilia Fma_2009	+	+	+	+	+			+	+												+	+	+
Stenotrophomonas maltophilia GC_2013_STM1	+	+		+	+	+	+	+		+		+	+		+	+		+			+	+	+
Stenotrophomonas maltophilia BB_2010	+	+	+	+	+	+	+	+	+	+	+	+	+		+	+	+					+	+
Stenotrophomonas maltophilia CV_2008	+	+	+	+	+	+			+		+			+	+		+			+	+	+	+
Stenotrophomonas maltophilia ZC_2004	+	+	+	+	+	+	+		+	+		+	+	+							+	+	+
Stenotrophomonas maltophilia MS_2006	+	+		+	+	+		+	+		+				+	+	+	+		+	+	+	+
Stenotrophomonas maltophilia TG_2007_STM2	+	+	+		+		+		+	+											+	+	+
Stenotrophomonas maltophilia TG_2007_STM1	+	+	+		+		+		+	+											+	+	+
Stenotrophomonas maltophilia MC_2012	+	+	+		+				+	+	+										+	+	+
Stenotrophomonas maltophilia CV_2005	+	+	+	+		+			+		+			+	+		+			+	+	+	+
Stenotrophomonas maltophilia SanG_2012	+	+	+	+	+	+		+	+		+			+	+	+	+	+		+	+	+	+
Stenotrophomonas maltophilia TG_2005	+	+	+		+		+		+	+											+	+	+
Stenotrophomonas maltophilia TG_2009_STM2	+	+	+		+		+		+	+											+	+	+
Stenotrophomonas maltophilia E729	+	+	+	+		+	+	+	+	+					+	+	+		+	+	+	+	+
Stenotrophomonas maltophilia E824	+	+		+	+	+		+	+	+	+				+	+					+	+	+
Stenotrophomonas maltophilia E999	+	+	+	+	+	+	+		+	+												+	+
Stenotrophomonas maltophilia E539	+	+	+	+	+	+	+		+	+		+	+								+	+	+
Stenotrophomonas maltophilia EA23	+	+	+		+	+	+			+				+	+	+	+	+				+	+
Stenotrophomonas maltophilia E861	+	+	+		+		+				+				+	+					+	+	+
Stenotrophomonas maltophilia D388	+	+	+		+		+				+				+	+					+	+	+
Stenotrophomonas maltophilia E301	+	+	+	+	+	+		+	+	+		+	+								+	+
Stenotrophomonas maltophilia 17307	+	+	+	+	+	+			+		+	+	+								+	+
Stenotrophomonas maltophilia 15180	+	+	+	+	+	+			+		+	+	+								+	+	+
Stenotrophomonas maltophilia 16140	+	+	+	+	+	+			+		+	+	+								+	+	+
Stenotrophomonas maltophilia SM-5815	+	+	+	+					+		+									+	+	+	+
Stenotrophomonas maltophilia SM_055	+	+	+	+	+				+	+	+	+	+								+	+
Stenotrophomonas maltophilia STN-AUH4	+	+	+	+	+		+		+												+	+	+
Stenotrophomonas maltophilia SMYN42	+	+	+	+	+		+				+	+	+								+	+	+
Stenotrophomonas maltophilia 476BLSM_MAD	+	+	+	+	+	+	+	+	+		+			+	+	+	+	+	+		+	+	+
Stenotrophomonas maltophilia STN-MAK7	+	+	+			+	+	+			+	+	+		+	+		+		+	+	+	+
Stenotrophomonas maltophilia steno33	+	+	+	+	+		+			+											+	+
Stenotrophomonas maltophilia FS40-1	+	+	+		+		+			+		+	+	+					+	+	+	+	+
Stenotrophomonas maltophilia JS56-1	+	+	+	+	+	+	+		+	+	+	+	+								+	+	+
Stenotrophomonas maltophilia SM130	+	+	+	+	+	+	+	+		+		+	+		+						+	+	+
Stenotrophomonas maltophilia PC271	+	+	+	+		+		+		+		+	+	+						+		+	+
Stenotrophomonas maltophilia PU126	+	+	+	+		+		+		+				+	+	+	+	+			+	+	+
Stenotrophomonas maltophilia P626	+	+	+	+		+		+				+	+		+					+		+	+
Stenotrophomonas maltophilia PC315	+	+	+	+		+		+	+											+		+	+
Stenotrophomonas maltophilia S3149	+	+	+	+		+		+		+		+	+									+	+
Stenotrophomonas maltophilia PU100	+	+	+	+		+		+			+	+	+	+	+	+				+	+	+	+
Stenotrophomonas maltophilia PG157	+	+	+	+		+		+		+	+	+	+		+	+		+		+	+	+	+
Stenotrophomonas maltophilia S289	+	+	+	+		+					+				+	+		+			+	+	+
Stenotrophomonas maltophilia JZ50		+		+	+	+	+		+	+	+										+	+	+
Stenotrophomonas maltophilia GQ250	+	+	+	+	+	+	+	+		+				+	+	+		+			+	+	+
Stenotrophomonas maltophilia JZ42		+		+	+	+	+	+	+	+	+										+	+	+
Stenotrophomonas maltophilia HZ34	+	+	+	+	+		+	+	+	+		+	+							+		+	+
Stenotrophomonas maltophilia JZ104	+	+	+	+	+	+	+		+	+		+	+								+	+	+
Stenotrophomonas maltophilia JZ56-1	+	+	+	+	+		+		+	+	+										+	+	+
Stenotrophomonas maltophilia 15973	+	+	+	+	+		+		+	+		+	+							+		+	+
Stenotrophomonas maltophilia N82	+	+	+	+	+	+			+	+					+	+		+			+	+	+
Stenotrophomonas maltophilia SM-19	+	+	+		+			+		+		+	+								+	+
Stenotrophomonas maltophilia SM-5	+	+	+	+	+					+	+	+	+								+	+	+
Stenotrophomonas maltophilia SM-29	+	+	+	+	+	+	+	+		+	+				+	+	+				+	+	+
Stenotrophomonas maltophilia SM-24	+	+	+	+	+		+	+		+	+											+	+
Stenotrophomonas maltophilia SM-30	+	+	+	+	+		+	+		+					+	+					+	+	+
Stenotrophomonas maltophilia SM-4	+	+	+	+	+	+	+	+	+		+	+	+		+	+		+			+	+	+
Stenotrophomonas maltophilia 112/1	+	+	+	+	+	+			+		+	+	+	+	+		+		+		+	+	+
Stenotrophomonas maltophilia 452/1	+	+	+		+				+		+	+	+								+	+
Stenotrophomonas maltophilia 41761/2	+	+		+	+	+	+		+	+											+	+	+
Stenotrophomonas maltophilia 320/1	+	+	+	+	+	+	+		+	+		+	+								+	+	+
Stenotrophomonas maltophilia 55/3	+	+	+	+	+	+	+	+	+	+				+							+	+	+
Stenotrophomonas maltophilia 320/2	+	+	+	+	+	+	+		+	+		+	+								+	+	+
Stenotrophomonas maltophilia 41753/3	+	+	+	+	+		+	+	+								+		+		+	+	+
Stenotrophomonas maltophilia 156	+		+				+		+	+	+											+	+
Stenotrophomonas maltophilia 212	+	+	+	+	+	+	+	+		+					+	+		+	+	+	+	+	+
Stenotrophomonas maltophilia 21_FDSW202186548-1r-8			+	+				+	+		+											+
Stenotrophomonas maltophilia 34_FDSW202186541-1r-8	+	+	+	+	+	+	+			+					+	+					+	+	+
Stenotrophomonas maltophilia 11_FDSW202186555-1r-8	+	+	+		+		+														+	+
Stenotrophomonas maltophilia 6_FDSW202186552-1r-8	+	+	+	+			+	+		+	+											+	+
Stenotrophomonas maltophilia 17_FDSW202186554-1r-8	+	+	+		+		+	+		+	+										+	+	+
Stenotrophomonas maltophilia 24_FDSW202186553-1r-8	+	+	+	+		+	+	+	+	+				+	+	+	+		+	+	+	+	+
Stenotrophomonas maltophilia 42_FDSW202186560-1r-8	+	+	+		+		+	+	+													+	+
Stenotrophomonas maltophilia 2_FDSW202186513-1r-8	+	+	+	+	+	+		+	+		+	+	+		+		+		+		+	+
Stenotrophomonas maltophilia 5_FDSW202186509-1r-8	+	+	+	+	+	+		+	+			+	+								+	+	+
Stenotrophomonas maltophilia 8_FDSW202186519-1r-8	+	+	+	+	+	+			+		+				+	+	+	+			+	+	+
Stenotrophomonas maltophilia 55_FDSW202186558-1r-8	+	+	+	+	+		+	+	+										+	+	+	+	+
Stenotrophomonas maltophilia 43_FDSW202186563-1r-8	+	+	+		+		+	+	+	+										+	+	+	+
Stenotrophomonas maltophilia 52_FDSW202186540-1r-8	+	+	+		+		+		+	+		+	+								+	+	+
Stenotrophomonas maltophilia 30_FDSW202186525-1r-8	+	+	+		+		+	+		+												+	+
Stenotrophomonas maltophilia 3_FDSW202186539-1r-8	+	+	+	+	+	+	+		+		+	+	+	+	+	+					+	+	+
Stenotrophomonas maltophilia GD04033	+		+	+				+	+		+			+						+	+	+	+
Stenotrophomonas maltophilia Smal3	+	+	+	+	+	+		+	+		+				+	+					+	+	+
Stenotrophomonas maltophilia Smal5	+			+	+	+		+	+	+	+										+	+
Stenotrophomonas maltophilia Smal18	+	+	+	+		+	+	+	+	+	+										+	+	+
Stenotrophomonas maltophilia Smal36	+	+	+	+	+	+	+	+	+			+	+									+	+
Stenotrophomonas maltophilia Smal21	+	+	+	+	+		+		+	+	+	+	+		+		+				+	+	+
Stenotrophomonas maltophilia Smal28	+	+	+	+	+	+	+		+	+	+			+						+	+	+	+
Stenotrophomonas maltophilia 498_SMAL	+	+	+	+	+	+		+	+		+				+		+			+	+	+	+
Stenotrophomonas maltophilia 1100_SMAL	+	+	+	+	+		+		+	+												+	+
Stenotrophomonas maltophilia 860_SMAL	+	+	+	+	+	+			+		+	+	+	+			+				+	+	+
Stenotrophomonas maltophilia 1303_SMAL	+	+	+	+	+	+	+	+	+	+				+	+	+				+	+	+	+
Stenotrophomonas pavanii BWK1	+	+	+		+		+		+	+				+							+	+	+
Stenotrophomonas rhizophila RIT-551	+	+	+	+	+	+	+				+												+
Stenotrophomonas maltophilia a7	+	+	+	+	+	+	+			+											+	+	+
Stenotrophomonas maltophilia OR79	+	+	+	+		+		+	+	+		+	+		+	+						+	+
Stenotrophomonas maltophilia OU343	+	+	+	+		+		+		+		+	+	+	+	+	+	+	+		+	+	+
Stenotrophomonas maltophilia NMG-F-23	+	+	+	+	+				+	+	+	+	+	+							+	+	+
Stenotrophomonas maltophilia JL-F-16	+	+	+	+	+		+			+	+										+	+
Stenotrophomonas maltophilia JL-F-51	+	+	+	+	+				+	+		+	+								+	+
Stenotrophomonas maltophilia NMG-F-34-1	+	+	+	+	+		+	+	+	+												+	+
Stenotrophomonas maltophilia JL-F-14	+	+		+	+		+	+	+		+										+	+	+
Stenotrophomonas maltophilia NMG-F-17	+	+	+	+	+		+	+	+	+												+	+
Stenotrophomonas maltophilia JL-F-26-1	+	+	+	+	+	+	+			+	+	+	+	+							+	+	+
Stenotrophomonas maltophilia NMG-F-18-1	+	+	+		+		+					+	+								+	+	+
Stenotrophomonas maltophilia NMG-F-49-2	+	+	+	+	+		+	+	+	+												+	+
Stenotrophomonas maltophilia NMG-F-5	+	+	+	+	+				+		+	+	+	+							+	+	+
Stenotrophomonas maltophilia S249-2	+	+	+	+	+	+	+	+	+	+		+	+	+								+	+
Stenotrophomonas maltophilia S246-4	+	+	+	+	+	+	+	+	+	+					+	+					+	+	+
Stenotrophomonas maltophilia VE244-3	+	+	+	+	+	+	+	+	+	+		+	+	+								+	+
Stenotrophomonas maltophilia VA158-8	+	+	+	+	+	+	+	+	+					+	+		+						+

## Sheet: Sheet2
	Aminoglycoside antibiotic resistance	β-lactamase type resistance	Macrolide antibiotic resistance	Tetracycline resistance	Nucleotidyl transferase	Multidrug efflux pump	type II toxin-antitoxin system RelE/ParE family toxin	type II toxin-antitoxin system HipA family toxin	MerR family transcriptional regulator	TonB-dependent receptor
Acinetobacter sp. CIP 102637	0	0	0	0	0	0	0	0	0	0
Acinetobacter sp. NIPH 542	0	0	0	0	0	0	0	0	0	0
Acinetobacter baumannii 48055	1	1	0	1	1	0	1	0	0	0
Acinetobacter baumannii 53264	1	0	0	1	1	0	1	0	0	0
Acinetobacter baumannii AB_2008-15-70	1	1	0	1	1	0	1	0	0	1
Acinetobacter baumannii ABNIH19	1	0	0	1	0	0	0	0	0	0
Acinetobacter baumannii TG2013	1	1	1	0	1	1	1	0	0	1
Acinetobacter baumannii TG22110	1	1	0	1	0	0	1	0	0	1
Acinetobacter baumannii TG22146	1	1	0	0	1	0	0	0	0	1
Acinetobacter baumannii TG22332	1	0	0	0	1	0	0	0	0	1
Acinetobacter baumannii ABIsac_ColiR	1	0	0	0	1	0	0	0	0	0
Acinetobacter baumannii ABNIH11	1	0	0	1	1	0	1	0	0	1
Acinetobacter baumannii AB_1595-8	1	1	0	0	0	0	0	0	0	1
Acinetobacter baumannii AB_908-13	1	0	0	0	1	0	0	0	0	1
Acinetobacter baumannii BIDMC 56	1	1	0	1	0	0	0	0	0	1
Acinetobacter baumannii TG27299	1	1	0	1	1	1	1	0	0	1
Acinetobacter lwoffii TG19636	1	0	0	0	0	1	1	1	0	1
Acinetobacter schindleri TG19614	1	0	0	0	1	0	1	0	1	1
Acinetobacter sp. YH18001	1	0	1	1	0	0	1	0	0	0
Acinetobacter lwoffii SH145	0	0	0	0	0	0	0	0	0	0
Acinetobacter baumannii 6013150	1	0	0	0	1	0	0	0	0	1
Acinetobacter baumannii AA-014	0	0	0	0	0	0	1	0	0	1
Acinetobacter johnsonii SH046	0	0	0	0	0	0	0	0	0	0
Acinetobacter baumannii AB210	1	1	1	1	1	0	1	0	0	1
Acinetobacter baumannii AB5075	1	1	0	0	1	0	0	0	0	0
Acinetobacter baumannii AB_1650-8	0	0	0	0	0	0	0	0	0	0
Acinetobacter baumannii AB_2008-15-45	1	1	0	1	1	0	1	0	0	0
Acinetobacter baumannii TG00314	0	0	0	0	0	0	1	0	0	1
Acinetobacter baumannii TG22204	0	0	0	0	0	0	0	0	0	0
Acinetobacter baumannii UH13908	1	0	1	1	1	0	0	0	0	1
Acinetobacter baumannii UMB002	0	0	0	0	0	0	1	0	1	1
Acinetobacter baumannii WC-A-694	1	0	0	1	1	0	1	0	0	0
Acinetobacter radioresistens SH164	0	0	0	0	0	1	1	0	0	1
Acinetobacter radioresistens SK82	0	0	0	0	0	1	0	0	0	1
Acinetobacter sp. FDAARGOS 515	0	0	0	0	0	1	1	0	0	0
Acinetobacter sp. FDAARGOS_541	0	0	0	0	0	0	0	0	0	0
Acinetobacter sp. RF15A	1	0	0	1	1	0	1	0	0	1
Acinetobacter sp. S131434	1	1	0	1	0	1	0	0	0	1
Acinetobacter baumannii ABNIH5	1	0	0	0	0	1	0	0	0	0
Acinetobacter baumannii ATCC 17978	0	0	0	0	0	1	1	0	0	1
Acinetobacter nosocomialis M2	0	0	0	0	0	1	0	0	0	0
Acinetobacter baumannii AB4857	0	0	0	1	0	1	0	0	0	0
Acinetobacter baumannii LAC-4	1	0	0	0	1	1	1	0	0	1
Acinetobacter sp. 243_ASPC	0	0	0	0	0	0	1	0	0	0
Acinetobacter sp. NIPH 3623	0	0	0	0	1	0	0	0	0	0
Acinetobacter sp. NIPH 713	0	0	0	0	0	0	0	0	0	1
Acinetobacter sp. NIPH 817	1	0	0	0	0	0	0	0	0	0
Acinetobacter sp. NIPH 899	0	1	0	0	0	0	0	0	0	0
Acinetobacter sp. AB118710	1	1	0	1	1	1	0	0	0	1
Acinetobacter larvae BRTC-1	0	0	0	0	0	0	0	0	0	0
Acinetobacter lanii 185	0	0	0	0	1	0	0	0	0	0
Acinetobacter shaoyimingii 323-1	0	0	0	0	0	0	0	0	0	1
Acinetobacter equi 114	0	0	0	0	0	1	0	0	0	0
Acinetobacter wanghuae dk386	0	0	0	0	0	0	0	0	0	0
Acinetobacter gandensis CCUG 68482	1	0	0	1	0	0	0	0	0	0
Acinetobacter courvalinii CCM 8635	0	0	0	0	0	0	0	0	0	0
Acinetobacter guerrae AC 1271	0	0	0	0	0	1	0	0	0	0
Acinetobacter portensis AC 877	0	0	0	0	0	0	0	0	1	1
Acinetobacter pullicarnis S23	0	0	0	0	0	0	0	0	0	1
Acinetobacter kanungonis PS-1	0	0	0	0	0	0	1	1	1	1
Acinetobacter piscicola LW15	0	0	0	0	0	0	0	0	0	0
Acinetobacter baretiae B10A	0	0	0	0	0	0	1	1	0	1
Acinetobacter apis ANC 5114	0	0	0	0	0	0	1	0	0	0
Acinetobacter sp. S40	0	0	0	0	0	0	1	0	0	1
Acinetobacter sp. 10FS3-1	1	0	0	1	1	0	1	0	0	1
Acinetobacter sp. 18QD2AZ41W	1	0	1	1	0	0	1	0	0	0
Acinetobacter sp. YH12070	1	1	1	1	1	0	1	1	0	1
Acinetobacter sp. YH12080	1	0	1	1	1	0	1	1	0	0
Acinetobacter sp. YH16057	1	0	1	1	1	0	1	1	0	0
Acinetobacter sp. YH1901134	1	0	1	1	0	0	1	1	0	0
Acinetobacter sp. NIPH 2377	0	0	0	0	0	1	0	0	0	0
Acinetobacter sp. A1	1	0	1	1	0	0	1	1	0	0
Acinetobacter sp. ANC 5318	1	0	0	1	0	0	1	1	0	1
Acinetobacter sp. ANC 5324	0	0	0	0	0	0	1	0	0	1
Acinetobacter sp. ANC 5347	0	1	0	1	0	0	1	0	1	1
Acinetobacter sp. AR2-3	0	0	0	0	0	0	1	0	0	0
Acinetobacter sp. KU 013TH	0	0	0	0	0	0	0	0	0	0
Acinetobacter sp. Marseille-Q1623	0	0	0	0	1	0	0	0	0	0
Acinetobacter sp. Sa1BUA6	0	0	0	0	0	0	1	0	0	0
Acinetobacter sp. SFA	0	0	0	0	0	0	0	0	0	0
Acinetobacter sp. SFC	0	0	0	0	0	0	0	0	0	0
Acinetobacter oleivorans DR1	0	0	0	0	0	0	0	0	0	1
Acinetobacter baylyi ADP1	0	0	0	0	0	0	1	0	0	1
Acinetobacter pittii PHEA-2	0	0	0	0	0	1	0	0	0	0
Acinetobacter chinensis WCHAc010005	0	0	0	0	1	0	0	0	0	0
Acinetobacter sp. C16S1	0	0	0	0	0	0	0	0	0	0
Acinetobacter sp. BEC1-S18-ESBL-01	0	0	0	0	0	0	1	1	0	0
Acinetobacter albensis ANC 4874	0	0	0	0	0	0	0	0	0	1
Acinetobacter baylyi DSM 14961	0	0	0	0	0	0	0	0	0	0
Acinetobacter bouvetii DSM 14964	0	0	0	0	0	0	0	0	0	0
Acinetobacter brisouii CIP 110357	0	0	0	0	0	0	0	0	0	0
Acinetobacter halotolerans JCM 31009	0	0	0	0	0	0	0	0	0	1
Acinetobacter harbinensis HITLi 7	0	0	0	0	0	0	0	0	1	0
Acinetobacter tjernbergiae DSM 14971	0	0	0	0	0	1	1	0	0	0
Acinetobacter calcoaceticus DSM 30006	0	0	0	0	0	0	0	0	0	0
Acinetobacter celticus ANC 4603	0	0	0	0	0	0	0	0	0	0
Acinetobacter pseudolwoffii ANC 5044	1	0	0	0	1	0	0	0	0	1
Acinetobacter venetianus RAG-1	0	0	0	0	0	0	0	0	0	0
Acinetobacter lactucae NRRL B-41902	0	0	0	0	0	0	0	0	0	0
Acinetobacter nectaris CIP 110549	0	0	0	0	0	0	0	0	0	0
Acinetobacter pollinis SCC477	0	0	0	0	0	0	1	0	0	0
Acinetobacter seohaensis DSM 16313	0	0	0	1	0	0	0	0	0	0
Acinetobacter radioresistens DSM 6976	0	0	0	0	0	0	1	0	0	0
Acinetobacter gerneri DSM 14967	0	0	0	0	0	1	0	0	0	0
Acinetobacter indicus CIP 110367	0	0	0	0	0	0	0	0	0	0
Acinetobacter terrestris ANC 4471	0	0	0	0	0	0	1	1	0	0
Acinetobacter terrae ANC 4282	0	0	0	0	0	0	1	0	0	0
Acinetobacter soli KCTC 22184	0	0	0	0	1	0	0	0	0	0
Acinetobacter idrijaensis MII	1	1	1	0	0	1	0	0	1	0
Acinetobacter sp. AKBS16	0	0	0	0	1	0	0	0	0	0
Acinetobacter sp. ANC 4470	0	0	0	0	0	0	1	1	0	0
Acinetobacter sp. ANC 4945	0	0	0	0	0	0	1	1	0	0
Acinetobacter sp. BS1	0	0	0	0	0	0	1	1	0	0
Acinetobacter sp. YH16031	1	0	1	1	1	0	1	1	0	0
Acinetobacter sp. YH1901147	1	0	1	1	0	0	1	1	0	1
Acinetobacter kookii ANC 4667	0	0	0	0	0	0	0	0	1	0
Acinetobacter sp. ANC 3781	0	0	0	0	0	0	1	0	0	0
Acinetobacter sp. WCHA39	1	1	1	0	0	0	1	1	0	0
Acinetobacter sp. YH12143	1	1	1	1	1	0	1	0	0	0
Acinetobacter sp. YT-02	0	1	1	1	0	0	1	1	0	1
Acinetobacter sp. JW	0	0	0	0	0	0	1	1	0	0
Acinetobacter kyonggiensi ANC 5109	0	1	0	0	0	1	0	0	1	0
Acinetobacter marinus ANC 3699	0	0	0	0	0	1	0	0	1	0
Acinetobacter sp. ANC 3832	0	0	0	0	0	0	0	0	0	0
Acinetobacter sp. ANC 3813	1	0	0	0	1	0	0	0	0	1
Acinetobacter sp. ANC 3903	0	0	0	0	0	1	0	1	0	0
Acinetobacter brisouii ANC 4119	0	0	0	0	0	0	0	0	0	0
Acinetobacter sp. 51m	0	0	0	0	1	0	1	0	1	1
Acinetobacter sp. Ac_5812	0	0	0	0	0	1	1	1	0	1
Acinetobacter sp. ANC 4178	0	0	0	0	0	0	0	0	0	0
Acinetobacter sp. ANC 4204	0	0	0	0	0	0	0	0	0	1
Acinetobacter sp. ANC 4216	0	0	0	0	0	0	1	0	0	1
Acinetobacter sp. ANC 4249	0	0	0	0	0	0	1	0	0	0
Acinetobacter sp. ANC 4280	0	0	0	0	0	1	0	0	0	0
Acinetobacter sp. ANC 4648	0	0	0	0	0	0	0	0	0	0
Acinetobacter sp. ANC 4654	0	0	0	0	0	0	1	0	0	1
Acinetobacter sp. ANC 4779	0	0	0	0	0	0	1	0	0	0
Acinetobacter sp. ANC 4862	0	0	0	0	0	1	0	1	0	0
Acinetobacter sp. ANC 4910	0	0	0	0	0	0	1	0	0	0
Acinetobacter sp. ANC 4973	0	0	0	0	0	0	1	0	0	0
Acinetobacter sp. ANC 4999	0	0	0	0	0	0	0	1	0	0
Acinetobacter sp. ANC 5045	0	0	0	0	0	0	0	0	0	0
Acinetobacter sp. ANC 5084	0	0	0	0	0	0	1	0	0	1
Acinetobacter sp. ANC 5378	0	0	0	0	0	0	1	0	0	0
Acinetobacter sp. ANC 5380	0	0	0	0	0	0	1	0	0	1
Acinetobacter sp. ANC 5414	0	0	0	0	0	0	0	0	0	0
Acinetobacter sp. ANC 5600	0	0	0	0	0	0	0	1	0	1
Acinetobacter sp. CFCC 11171	0	0	0	1	0	0	1	1	0	0
Acinetobacter sp. EKM10A	0	0	0	0	0	0	1	0	0	0
Acinetobacter sp. Leaf130	0	0	0	0	0	0	0	0	0	0
Acinetobacter sp. MF4640	0	0	0	0	0	0	1	0	0	1
Acinetobacter sp. YH12227	1	0	1	1	1	0	1	1	1	1
Acinetobacter sp. YH16032	1	0	1	1	0	0	1	1	0	0
Acinetobacter sp. SK-43	0	0	0	0	0	0	0	0	0	0
